# Supplementary material for: Embryonic endothelial evolution towards first hematopoietic stem cells revealed by single-cell transcriptomic and functional analyses
Source: Cell Res. 2020 Mar 20;30(5):376–92. doi: 10.1038/s41422-020-0300-2 (PMC7196075; doi:10.1038/s41422-020-0300-2)
Supplement: Supplementary file 5 — Table S1 [file 41422_2020_300_MOESM5_ESM.xls]

## Sheet: Legends
Table S1. Cell information and classification.
Sheet 1: Quality control and cell annotations of all sequenced cells.
Sheet 2: t-SNE coordinates and cell annotations of the sequenced cells from E9.5-E11.0 body and DA (initial dataset).
Sheet 3: PCA coordinates, cell cycle scores and cell annotations of sub dataset including earlyAEC, lateAEC and HEC.
Sheet 4: Monocle 2 coordinates and pseudotime of sub dataset including earlyAEC, lateAEC and HEC.
Sheet 5: t-SNE coordinates of the sequenced cells combining filtered initial dataset and PK44 dataset.
Sheet 6: t-SNE coordinates of the sequenced cells combining filtered initial dataset, PK44 dataset and T1 pre-HSC dataset.
Sheet 7: t-SNE coordinates and cell cycle scores of the sequenced cells combining filtered initial dataset, PK44 dataset and Neurl3-EGFP dataset.
Sheet 8: t-SNE coordinates and cell annotations of the sequenced cells combining initial dataset and additional earlier dataset.
Sheet 9: Monocle 2 coordinates and pseudotime of the sequenced cells combining initial dataset and additional earlier dataset.

## Sheet: Sequenced_cells
	Stage	Location	Batch	Barcode	Dataset	Name	nGene	nUMI
X35sp_body_EC4_sc1	E10.0	Body	EC4	sc1	Initial	E10.0_Body_EC4	7822	967600
X35sp_body_EC4_sc2	E10.0	Body	EC4	sc2	Initial	E10.0_Body_EC4	4112	162337
X35sp_body_EC4_sc3	E10.0	Body	EC4	sc3	Initial	E10.0_Body_EC4	6061	735252
X35sp_body_EC4_sc4	E10.0	Body	EC4	sc4	Initial	E10.0_Body_EC4	3511	194377
X35sp_body_EC4_sc5	E10.0	Body	EC4	sc5	Initial	E10.0_Body_EC4	1692	13675
X35sp_body_EC4_sc6	E10.0	Body	EC4	sc6	Initial	E10.0_Body_EC4	2266	130333
X35sp_body_EC4_sc7	E10.0	Body	EC4	sc7	Initial	E10.0_Body_EC4	6361	790947
X35sp_body_EC4_sc8	E10.0	Body	EC4	sc8	Initial	E10.0_Body_EC4	5187	495425
X35sp_body_EC4_sc9	E10.0	Body	EC4	sc9	Initial	E10.0_Body_EC4	5320	521501
X35sp_body_EC4_sc10	E10.0	Body	EC4	sc10	Initial	E10.0_Body_EC4	3643	209281
X35sp_body_EC4_sc11	E10.0	Body	EC4	sc11	Initial	E10.0_Body_EC4	4888	387238
X35sp_body_EC4_sc12	E10.0	Body	EC4	sc12	Initial	E10.0_Body_EC4	4677	207367
X35sp_body_EC4_sc13	E10.0	Body	EC4	sc13	Initial	E10.0_Body_EC4	6076	717536
X35sp_body_EC4_sc14	E10.0	Body	EC4	sc14	Initial	E10.0_Body_EC4	918	19487
X35sp_body_EC4_sc15	E10.0	Body	EC4	sc15	Initial	E10.0_Body_EC4	4504	322347
X35sp_body_EC4_sc16	E10.0	Body	EC4	sc16	Initial	E10.0_Body_EC4	4525	223899
X35sp_body_EC4_sc17	E10.0	Body	EC4	sc17	Initial	E10.0_Body_EC4	5503	433041
X35sp_body_EC4_sc18	E10.0	Body	EC4	sc18	Initial	E10.0_Body_EC4	7103	775916
X35sp_body_EC4_sc19	E10.0	Body	EC4	sc19	Initial	E10.0_Body_EC4	153	293
X35sp_body_EC4_sc20	E10.0	Body	EC4	sc20	Initial	E10.0_Body_EC4	1229	60321
X35sp_body_EC4_sc21	E10.0	Body	EC4	sc21	Initial	E10.0_Body_EC4	4131	326708
X35sp_body_EC4_sc22	E10.0	Body	EC4	sc22	Initial	E10.0_Body_EC4	6337	807529
X35sp_body_EC4_sc24	E10.0	Body	EC4	sc24	Initial	E10.0_Body_EC4	7163	580462
X35sp_neg_EC4_sc48	E10.0	Neg	EC4	sc48	Initial	E10.0_Body_EC4	6025	440436
X35sp_neg_EC4_sc49	E10.0	Neg	EC4	sc49	Initial	E10.0_Body_EC4	7830	1201971
X35sp_neg_EC4_sc50	E10.0	Neg	EC4	sc50	Initial	E10.0_Body_EC4	5366	634330
X35sp_neg_EC4_sc51	E10.0	Neg	EC4	sc51	Initial	E10.0_Body_EC4	317	3698
X35sp_neg_EC4_sc52	E10.0	Neg	EC4	sc52	Initial	E10.0_Body_EC4	991	68374
X35sp_neg_EC5_sc31	E10.0	Neg	EC5	sc31	Initial	E10.0_Body_EC5	7085	913072
X35sp_neg_EC5_sc32	E10.0	Neg	EC5	sc32	Initial	E10.0_Body_EC5	5312	523889
X35sp_neg_EC5_sc33	E10.0	Neg	EC5	sc33	Initial	E10.0_Body_EC5	7204	1320627
X35sp_neg_EC5_sc35	E10.0	Neg	EC5	sc35	Initial	E10.0_Body_EC5	7239	1033308
X35sp_body_EC5_sc53	E10.0	Body	EC5	sc53	Initial	E10.0_Body_EC5	6959	1448232
X35sp_body_EC5_sc54	E10.0	Body	EC5	sc54	Initial	E10.0_Body_EC5	3399	187317
X35sp_body_EC5_sc55	E10.0	Body	EC5	sc55	Initial	E10.0_Body_EC5	3714	300788
X35sp_body_EC5_sc56	E10.0	Body	EC5	sc56	Initial	E10.0_Body_EC5	894	33706
X35sp_body_EC5_sc57	E10.0	Body	EC5	sc57	Initial	E10.0_Body_EC5	5829	644200
X35sp_body_EC5_sc58	E10.0	Body	EC5	sc58	Initial	E10.0_Body_EC5	7215	1401379
X35sp_body_EC5_sc59	E10.0	Body	EC5	sc59	Initial	E10.0_Body_EC5	5759	581296
X35sp_body_EC5_sc60	E10.0	Body	EC5	sc60	Initial	E10.0_Body_EC5	5661	577739
X35sp_body_EC5_sc61	E10.0	Body	EC5	sc61	Initial	E10.0_Body_EC5	6807	875071
X35sp_body_EC5_sc62	E10.0	Body	EC5	sc62	Initial	E10.0_Body_EC5	5686	560510
X35sp_body_EC5_sc63	E10.0	Body	EC5	sc63	Initial	E10.0_Body_EC5	4634	379151
X35sp_body_EC5_sc64	E10.0	Body	EC5	sc64	Initial	E10.0_Body_EC5	5942	523148
X35sp_body_EC5_sc65	E10.0	Body	EC5	sc65	Initial	E10.0_Body_EC5	7322	946986
X35sp_body_EC5_sc66	E10.0	Body	EC5	sc66	Initial	E10.0_Body_EC5	4389	325077
X35sp_body_EC5_sc67	E10.0	Body	EC5	sc67	Initial	E10.0_Body_EC5	5551	617122
X35sp_body_EC5_sc68	E10.0	Body	EC5	sc68	Initial	E10.0_Body_EC5	3917	259936
X35sp_body_EC5_sc69	E10.0	Body	EC5	sc69	Initial	E10.0_Body_EC5	4523	349479
X35sp_body_EC5_sc70	E10.0	Body	EC5	sc70	Initial	E10.0_Body_EC5	6003	438040
X35sp_body_EC5_sc71	E10.0	Body	EC5	sc71	Initial	E10.0_Body_EC5	790	30686
X35sp_body_EC5_sc72	E10.0	Body	EC5	sc72	Initial	E10.0_Body_EC5	6079	788224
X35sp_body_EC5_sc73	E10.0	Body	EC5	sc73	Initial	E10.0_Body_EC5	3400	208794
X35sp_body_EC5_sc74	E10.0	Body	EC5	sc74	Initial	E10.0_Body_EC5	1893	72393
X35sp_body_EC5_sc75	E10.0	Body	EC5	sc75	Initial	E10.0_Body_EC5	5688	430221
X35sp_neg_EC5_sc94	E10.0	Neg	EC5	sc94	Initial	E10.0_Body_EC5	7306	1540646
X35sp_neg_EC6_sc1	E10.0	Neg	EC6	sc1	Initial	E10.0_Body_EC6	4256	180148
X35sp_neg_EC6_sc2	E10.0	Neg	EC6	sc2	Initial	E10.0_Body_EC6	7258	871198
X35sp_neg_EC6_sc3	E10.0	Neg	EC6	sc3	Initial	E10.0_Body_EC6	5671	662358
X35sp_neg_EC6_sc4	E10.0	Neg	EC6	sc4	Initial	E10.0_Body_EC6	8075	1675785
X35sp_neg_EC6_sc5	E10.0	Neg	EC6	sc5	Initial	E10.0_Body_EC6	6558	1083980
X35sp_body_EC6_sc30	E10.0	Body	EC6	sc30	Initial	E10.0_Body_EC6	5838	417486
X35sp_body_EC6_sc31	E10.0	Body	EC6	sc31	Initial	E10.0_Body_EC6	2250	87710
X35sp_body_EC6_sc32	E10.0	Body	EC6	sc32	Initial	E10.0_Body_EC6	1794	55428
X35sp_body_EC6_sc33	E10.0	Body	EC6	sc33	Initial	E10.0_Body_EC6	4309	271141
X35sp_body_EC6_sc35	E10.0	Body	EC6	sc35	Initial	E10.0_Body_EC6	4402	216173
X35sp_body_EC6_sc36	E10.0	Body	EC6	sc36	Initial	E10.0_Body_EC6	4919	166419
X35sp_body_EC6_sc37	E10.0	Body	EC6	sc37	Initial	E10.0_Body_EC6	7287	1018594
X35sp_body_EC6_sc38	E10.0	Body	EC6	sc38	Initial	E10.0_Body_EC6	3625	77137
X35sp_body_EC6_sc39	E10.0	Body	EC6	sc39	Initial	E10.0_Body_EC6	4482	182142
X35sp_body_EC6_sc40	E10.0	Body	EC6	sc40	Initial	E10.0_Body_EC6	6061	364418
X35sp_body_EC6_sc41	E10.0	Body	EC6	sc41	Initial	E10.0_Body_EC6	4803	103793
X35sp_body_EC6_sc42	E10.0	Body	EC6	sc42	Initial	E10.0_Body_EC6	2257	72629
X35sp_body_EC6_sc43	E10.0	Body	EC6	sc43	Initial	E10.0_Body_EC6	8084	963035
X35sp_body_EC6_sc44	E10.0	Body	EC6	sc44	Initial	E10.0_Body_EC6	3135	112320
X35sp_body_EC6_sc45	E10.0	Body	EC6	sc45	Initial	E10.0_Body_EC6	5734	625180
X35sp_body_EC6_sc46	E10.0	Body	EC6	sc46	Initial	E10.0_Body_EC6	4563	288482
X35sp_body_EC6_sc47	E10.0	Body	EC6	sc47	Initial	E10.0_Body_EC6	5008	281152
X35sp_body_EC6_sc48	E10.0	Body	EC6	sc48	Initial	E10.0_Body_EC6	761	5562
X35sp_body_EC6_sc49	E10.0	Body	EC6	sc49	Initial	E10.0_Body_EC6	5253	390861
X35sp_body_EC6_sc50	E10.0	Body	EC6	sc50	Initial	E10.0_Body_EC6	2469	52570
X35sp_body_EC6_sc51	E10.0	Body	EC6	sc51	Initial	E10.0_Body_EC6	3550	154299
X35sp_body_EC6_sc52	E10.0	Body	EC6	sc52	Initial	E10.0_Body_EC6	3866	185630
X35sp_neg_EC7_sc40	E10.0	Neg	EC7	sc40	Initial	E10.0_Body_EC7	5508	464235
X35sp_neg_EC7_sc41	E10.0	Neg	EC7	sc41	Initial	E10.0_Body_EC7	5750	662554
X35sp_neg_EC7_sc42	E10.0	Neg	EC7	sc42	Initial	E10.0_Body_EC7	3689	164459
X35sp_neg_EC7_sc43	E10.0	Neg	EC7	sc43	Initial	E10.0_Body_EC7	2828	186432
X35sp_neg_EC7_sc53	E10.0	Neg	EC7	sc53	Initial	E10.0_Body_EC7	8099	1594515
X35sp_body_EC7_sc73	E10.0	Body	EC7	sc73	Initial	E10.0_Body_EC7	6070	550307
X35sp_body_EC7_sc74	E10.0	Body	EC7	sc74	Initial	E10.0_Body_EC7	3451	240836
X35sp_body_EC7_sc75	E10.0	Body	EC7	sc75	Initial	E10.0_Body_EC7	8228	1865513
X35sp_body_EC7_sc76	E10.0	Body	EC7	sc76	Initial	E10.0_Body_EC7	5615	329108
X35sp_body_EC7_sc77	E10.0	Body	EC7	sc77	Initial	E10.0_Body_EC7	5924	925672
X35sp_body_EC7_sc78	E10.0	Body	EC7	sc78	Initial	E10.0_Body_EC7	6566	1180358
X35sp_body_EC7_sc79	E10.0	Body	EC7	sc79	Initial	E10.0_Body_EC7	4487	363323
X35sp_body_EC7_sc80	E10.0	Body	EC7	sc80	Initial	E10.0_Body_EC7	7569	1965270
X35sp_body_EC7_sc81	E10.0	Body	EC7	sc81	Initial	E10.0_Body_EC7	5714	538102
X35sp_body_EC7_sc82	E10.0	Body	EC7	sc82	Initial	E10.0_Body_EC7	5811	981887
X35sp_body_EC7_sc83	E10.0	Body	EC7	sc83	Initial	E10.0_Body_EC7	6594	1491275
X35sp_body_EC7_sc84	E10.0	Body	EC7	sc84	Initial	E10.0_Body_EC7	4621	418467
X35sp_body_EC7_sc85	E10.0	Body	EC7	sc85	Initial	E10.0_Body_EC7	6643	606630
X35sp_body_EC7_sc86	E10.0	Body	EC7	sc86	Initial	E10.0_Body_EC7	5899	907678
X35sp_body_EC7_sc87	E10.0	Body	EC7	sc87	Initial	E10.0_Body_EC7	8003	1876921
X35sp_body_EC7_sc88	E10.0	Body	EC7	sc88	Initial	E10.0_Body_EC7	3851	220298
X35sp_body_EC7_sc89	E10.0	Body	EC7	sc89	Initial	E10.0_Body_EC7	4787	498535
X35sp_body_EC7_sc90	E10.0	Body	EC7	sc90	Initial	E10.0_Body_EC7	7282	1564640
X35sp_body_EC7_sc91	E10.0	Body	EC7	sc91	Initial	E10.0_Body_EC7	1123	40916
X35sp_body_EC7_sc92	E10.0	Body	EC7	sc92	Initial	E10.0_Body_EC7	7100	1591502
X35sp_body_EC7_sc93	E10.0	Body	EC7	sc93	Initial	E10.0_Body_EC7	3108	319075
X35sp_body_EC7_sc94	E10.0	Body	EC7	sc94	Initial	E10.0_Body_EC7	2003	97929
X25sp_body_EC8_sc1	E9.5	Body	EC8	sc1	Initial	E9.5_Body_EC8	6734	428002
X25sp_body_EC8_sc2	E9.5	Body	EC8	sc2	Initial	E9.5_Body_EC8	6018	257871
X25sp_body_EC8_sc3	E9.5	Body	EC8	sc3	Initial	E9.5_Body_EC8	5568	212942
X25sp_body_EC8_sc4	E9.5	Body	EC8	sc4	Initial	E9.5_Body_EC8	8892	1359607
X25sp_body_EC8_sc5	E9.5	Body	EC8	sc5	Initial	E9.5_Body_EC8	8427	892361
X25sp_body_EC8_sc6	E9.5	Body	EC8	sc6	Initial	E9.5_Body_EC8	6316	383971
X25sp_body_EC8_sc7	E9.5	Body	EC8	sc7	Initial	E9.5_Body_EC8	6682	525467
X25sp_body_EC8_sc8	E9.5	Body	EC8	sc8	Initial	E9.5_Body_EC8	2947	82953
X25sp_body_EC8_sc9	E9.5	Body	EC8	sc9	Initial	E9.5_Body_EC8	7539	679259
X25sp_body_EC8_sc10	E9.5	Body	EC8	sc10	Initial	E9.5_Body_EC8	8517	1246326
X25sp_body_EC8_sc11	E9.5	Body	EC8	sc11	Initial	E9.5_Body_EC8	5493	277621
X25sp_body_EC8_sc12	E9.5	Body	EC8	sc12	Initial	E9.5_Body_EC8	7414	411880
X25sp_body_EC8_sc13	E9.5	Body	EC8	sc13	Initial	E9.5_Body_EC8	6348	284144
X25sp_body_EC8_sc14	E9.5	Body	EC8	sc14	Initial	E9.5_Body_EC8	2030	35079
X25sp_body_EC8_sc15	E9.5	Body	EC8	sc15	Initial	E9.5_Body_EC8	7410	560952
X25sp_body_EC8_sc16	E9.5	Body	EC8	sc16	Initial	E9.5_Body_EC8	6400	417756
X25sp_body_EC8_sc17	E9.5	Body	EC8	sc17	Initial	E9.5_Body_EC8	5255	175324
X25sp_body_EC8_sc18	E9.5	Body	EC8	sc18	Initial	E9.5_Body_EC8	8003	662759
X25sp_body_EC8_sc19	E9.5	Body	EC8	sc19	Initial	E9.5_Body_EC8	7740	749591
X25sp_body_EC8_sc20	E9.5	Body	EC8	sc20	Initial	E9.5_Body_EC8	5651	232468
X25sp_body_EC8_sc21	E9.5	Body	EC8	sc21	Initial	E9.5_Body_EC8	8109	1197082
X25sp_body_EC8_sc22	E9.5	Body	EC8	sc22	Initial	E9.5_Body_EC8	5751	351452
X25sp_body_EC8_sc24	E9.5	Body	EC8	sc24	Initial	E9.5_Body_EC8	7865	668545
X25sp_neg_EC8_sc48	E9.5	Neg	EC8	sc48	Initial	E9.5_Body_EC8	7702	564156
X25sp_neg_EC8_sc49	E9.5	Neg	EC8	sc49	Initial	E9.5_Body_EC8	713	1856
X25sp_neg_EC8_sc50	E9.5	Neg	EC8	sc50	Initial	E9.5_Body_EC8	7987	757039
X25sp_neg_EC8_sc51	E9.5	Neg	EC8	sc51	Initial	E9.5_Body_EC8	7149	437127
X25sp_neg_EC8_sc52	E9.5	Neg	EC8	sc52	Initial	E9.5_Body_EC8	7981	621736
X25sp_neg_EC9_sc31	E9.5	Neg	EC9	sc31	Initial	E9.5_Body_EC9	7019	465636
X25sp_neg_EC9_sc32	E9.5	Neg	EC9	sc32	Initial	E9.5_Body_EC9	6954	394192
X25sp_neg_EC9_sc33	E9.5	Neg	EC9	sc33	Initial	E9.5_Body_EC9	5911	220962
X25sp_neg_EC9_sc35	E9.5	Neg	EC9	sc35	Initial	E9.5_Body_EC9	8450	875672
X25sp_body_EC9_sc53	E9.5	Body	EC9	sc53	Initial	E9.5_Body_EC9	5775	349812
X25sp_body_EC9_sc54	E9.5	Body	EC9	sc54	Initial	E9.5_Body_EC9	6760	457970
X25sp_body_EC9_sc55	E9.5	Body	EC9	sc55	Initial	E9.5_Body_EC9	824	2840
X25sp_body_EC9_sc56	E9.5	Body	EC9	sc56	Initial	E9.5_Body_EC9	8929	1601577
X25sp_body_EC9_sc57	E9.5	Body	EC9	sc57	Initial	E9.5_Body_EC9	8196	979296
X25sp_body_EC9_sc58	E9.5	Body	EC9	sc58	Initial	E9.5_Body_EC9	6277	339721
X25sp_body_EC9_sc59	E9.5	Body	EC9	sc59	Initial	E9.5_Body_EC9	7417	611708
X25sp_body_EC9_sc60	E9.5	Body	EC9	sc60	Initial	E9.5_Body_EC9	8187	806327
X25sp_body_EC9_sc61	E9.5	Body	EC9	sc61	Initial	E9.5_Body_EC9	235	469
X25sp_body_EC9_sc62	E9.5	Body	EC9	sc62	Initial	E9.5_Body_EC9	1969	30253
X25sp_body_EC9_sc63	E9.5	Body	EC9	sc63	Initial	E9.5_Body_EC9	2824	68869
X25sp_body_EC9_sc64	E9.5	Body	EC9	sc64	Initial	E9.5_Body_EC9	6453	350626
X25sp_body_EC9_sc65	E9.5	Body	EC9	sc65	Initial	E9.5_Body_EC9	2696	181426
X25sp_body_EC9_sc66	E9.5	Body	EC9	sc66	Initial	E9.5_Body_EC9	6783	765152
X25sp_body_EC9_sc67	E9.5	Body	EC9	sc67	Initial	E9.5_Body_EC9	6444	460020
X25sp_body_EC9_sc68	E9.5	Body	EC9	sc68	Initial	E9.5_Body_EC9	6788	404561
X25sp_body_EC9_sc69	E9.5	Body	EC9	sc69	Initial	E9.5_Body_EC9	7904	1043268
X25sp_body_EC9_sc70	E9.5	Body	EC9	sc70	Initial	E9.5_Body_EC9	8520	1017266
X25sp_body_EC9_sc71	E9.5	Body	EC9	sc71	Initial	E9.5_Body_EC9	336	1441
X25sp_body_EC9_sc72	E9.5	Body	EC9	sc72	Initial	E9.5_Body_EC9	7197	808907
X25sp_body_EC9_sc73	E9.5	Body	EC9	sc73	Initial	E9.5_Body_EC9	7039	315231
X25sp_body_EC9_sc74	E9.5	Body	EC9	sc74	Initial	E9.5_Body_EC9	7264	1019315
X25sp_body_EC9_sc75	E9.5	Body	EC9	sc75	Initial	E9.5_Body_EC9	7546	419393
X25sp_neg_EC9_sc94	E9.5	Neg	EC9	sc94	Initial	E9.5_Body_EC9	7636	622755
X25sp_neg_EC10_sc1	E9.5	Neg	EC10	sc1	Initial	E9.5_Body_EC10	7219	316452
X25sp_neg_EC10_sc2	E9.5	Neg	EC10	sc2	Initial	E9.5_Body_EC10	8239	393923
X25sp_neg_EC10_sc3	E9.5	Neg	EC10	sc3	Initial	E9.5_Body_EC10	5296	187800
X25sp_neg_EC10_sc4	E9.5	Neg	EC10	sc4	Initial	E9.5_Body_EC10	8302	648709
X25sp_neg_EC10_sc5	E9.5	Neg	EC10	sc5	Initial	E9.5_Body_EC10	8270	826261
X25sp_body_EC10_sc30	E9.5	Body	EC10	sc30	Initial	E9.5_Body_EC10	6887	452566
X25sp_body_EC10_sc31	E9.5	Body	EC10	sc31	Initial	E9.5_Body_EC10	7419	472878
X25sp_body_EC10_sc32	E9.5	Body	EC10	sc32	Initial	E9.5_Body_EC10	8006	377519
X25sp_body_EC10_sc33	E9.5	Body	EC10	sc33	Initial	E9.5_Body_EC10	6227	385268
X25sp_body_EC10_sc35	E9.5	Body	EC10	sc35	Initial	E9.5_Body_EC10	7719	341602
X25sp_body_EC10_sc36	E9.5	Body	EC10	sc36	Initial	E9.5_Body_EC10	8369	642991
X25sp_body_EC10_sc37	E9.5	Body	EC10	sc37	Initial	E9.5_Body_EC10	7551	349674
X25sp_body_EC10_sc38	E9.5	Body	EC10	sc38	Initial	E9.5_Body_EC10	7902	501349
X25sp_body_EC10_sc39	E9.5	Body	EC10	sc39	Initial	E9.5_Body_EC10	5171	253262
X25sp_body_EC10_sc40	E9.5	Body	EC10	sc40	Initial	E9.5_Body_EC10	5187	215670
X25sp_body_EC10_sc41	E9.5	Body	EC10	sc41	Initial	E9.5_Body_EC10	6908	295505
X25sp_body_EC10_sc42	E9.5	Body	EC10	sc42	Initial	E9.5_Body_EC10	6973	431160
X25sp_body_EC10_sc43	E9.5	Body	EC10	sc43	Initial	E9.5_Body_EC10	6421	227399
X25sp_body_EC10_sc44	E9.5	Body	EC10	sc44	Initial	E9.5_Body_EC10	6192	275442
X25sp_body_EC10_sc45	E9.5	Body	EC10	sc45	Initial	E9.5_Body_EC10	7244	328850
X25sp_body_EC10_sc46	E9.5	Body	EC10	sc46	Initial	E9.5_Body_EC10	7174	395792
X25sp_body_EC10_sc47	E9.5	Body	EC10	sc47	Initial	E9.5_Body_EC10	1412	12791
X25sp_body_EC10_sc48	E9.5	Body	EC10	sc48	Initial	E9.5_Body_EC10	7096	312887
X25sp_body_EC10_sc49	E9.5	Body	EC10	sc49	Initial	E9.5_Body_EC10	7694	618468
X25sp_body_EC10_sc50	E9.5	Body	EC10	sc50	Initial	E9.5_Body_EC10	7897	939469
X25sp_body_EC10_sc51	E9.5	Body	EC10	sc51	Initial	E9.5_Body_EC10	6324	396878
X25sp_body_EC10_sc52	E9.5	Body	EC10	sc52	Initial	E9.5_Body_EC10	5763	187175
X25sp_neg_EC11_sc40	E9.5	Neg	EC11	sc40	Initial	E9.5_Body_EC11	8337	623547
X25sp_neg_EC11_sc41	E9.5	Neg	EC11	sc41	Initial	E9.5_Body_EC11	5714	384068
X25sp_neg_EC11_sc42	E9.5	Neg	EC11	sc42	Initial	E9.5_Body_EC11	7840	631121
X25sp_neg_EC11_sc43	E9.5	Neg	EC11	sc43	Initial	E9.5_Body_EC11	7563	391045
X25sp_neg_EC11_sc53	E9.5	Neg	EC11	sc53	Initial	E9.5_Body_EC11	7380	681157
X25sp_body_EC11_sc73	E9.5	Body	EC11	sc73	Initial	E9.5_Body_EC11	5279	147075
X25sp_body_EC11_sc74	E9.5	Body	EC11	sc74	Initial	E9.5_Body_EC11	775	2232
X25sp_body_EC11_sc75	E9.5	Body	EC11	sc75	Initial	E9.5_Body_EC11	7873	730827
X25sp_body_EC11_sc76	E9.5	Body	EC11	sc76	Initial	E9.5_Body_EC11	7733	559137
X25sp_body_EC11_sc77	E9.5	Body	EC11	sc77	Initial	E9.5_Body_EC11	5397	242789
X25sp_body_EC11_sc78	E9.5	Body	EC11	sc78	Initial	E9.5_Body_EC11	7050	752714
X25sp_body_EC11_sc79	E9.5	Body	EC11	sc79	Initial	E9.5_Body_EC11	7891	706278
X25sp_body_EC11_sc80	E9.5	Body	EC11	sc80	Initial	E9.5_Body_EC11	6262	319395
X25sp_body_EC11_sc81	E9.5	Body	EC11	sc81	Initial	E9.5_Body_EC11	6001	223422
X25sp_body_EC11_sc82	E9.5	Body	EC11	sc82	Initial	E9.5_Body_EC11	7183	533962
X25sp_body_EC11_sc83	E9.5	Body	EC11	sc83	Initial	E9.5_Body_EC11	1500	40433
X25sp_body_EC11_sc84	E9.5	Body	EC11	sc84	Initial	E9.5_Body_EC11	6636	443978
X25sp_body_EC11_sc85	E9.5	Body	EC11	sc85	Initial	E9.5_Body_EC11	5014	150435
X25sp_body_EC11_sc86	E9.5	Body	EC11	sc86	Initial	E9.5_Body_EC11	6462	447656
X25sp_body_EC11_sc87	E9.5	Body	EC11	sc87	Initial	E9.5_Body_EC11	6048	190398
X25sp_body_EC11_sc88	E9.5	Body	EC11	sc88	Initial	E9.5_Body_EC11	8089	776994
X25sp_body_EC11_sc89	E9.5	Body	EC11	sc89	Initial	E9.5_Body_EC11	6417	391275
X25sp_body_EC11_sc90	E9.5	Body	EC11	sc90	Initial	E9.5_Body_EC11	6225	227996
X25sp_body_EC11_sc91	E9.5	Body	EC11	sc91	Initial	E9.5_Body_EC11	7606	598930
X25sp_body_EC11_sc92	E9.5	Body	EC11	sc92	Initial	E9.5_Body_EC11	6527	368315
X25sp_body_EC11_sc93	E9.5	Body	EC11	sc93	Initial	E9.5_Body_EC11	7785	928614
X25sp_body_EC11_sc94	E9.5	Body	EC11	sc94	Initial	E9.5_Body_EC11	8190	684782
X25sp_body_EC16_sc1	E9.5	Body	EC16	sc1	Initial	E9.5_Body_EC16	6935	373998
X25sp_body_EC16_sc2	E9.5	Body	EC16	sc2	Initial	E9.5_Body_EC16	6819	418440
X25sp_body_EC16_sc3	E9.5	Body	EC16	sc3	Initial	E9.5_Body_EC16	6521	373962
X25sp_body_EC16_sc4	E9.5	Body	EC16	sc4	Initial	E9.5_Body_EC16	8694	1119878
X25sp_body_EC16_sc5	E9.5	Body	EC16	sc5	Initial	E9.5_Body_EC16	5506	182302
X25sp_body_EC16_sc6	E9.5	Body	EC16	sc6	Initial	E9.5_Body_EC16	7049	378817
X25sp_body_EC16_sc7	E9.5	Body	EC16	sc7	Initial	E9.5_Body_EC16	7052	531026
X25sp_body_EC16_sc8	E9.5	Body	EC16	sc8	Initial	E9.5_Body_EC16	2416	31174
X25sp_body_EC16_sc9	E9.5	Body	EC16	sc9	Initial	E9.5_Body_EC16	3055	113122
X25sp_body_EC16_sc10	E9.5	Body	EC16	sc10	Initial	E9.5_Body_EC16	9634	1594303
X25sp_body_EC16_sc11	E9.5	Body	EC16	sc11	Initial	E9.5_Body_EC16	7915	527440
X25sp_body_EC16_sc12	E9.5	Body	EC16	sc12	Initial	E9.5_Body_EC16	7714	493506
X25sp_body_EC16_sc13	E9.5	Body	EC16	sc13	Initial	E9.5_Body_EC16	7282	439517
X25sp_body_EC16_sc14	E9.5	Body	EC16	sc14	Initial	E9.5_Body_EC16	6475	331364
X25sp_body_EC16_sc15	E9.5	Body	EC16	sc15	Initial	E9.5_Body_EC16	7576	413564
X25sp_body_EC16_sc16	E9.5	Body	EC16	sc16	Initial	E9.5_Body_EC16	7489	364002
X25sp_body_EC16_sc17	E9.5	Body	EC16	sc17	Initial	E9.5_Body_EC16	6390	231973
X25sp_body_EC16_sc18	E9.5	Body	EC16	sc18	Initial	E9.5_Body_EC16	6447	273832
X25sp_body_EC16_sc19	E9.5	Body	EC16	sc19	Initial	E9.5_Body_EC16	7394	658685
X25sp_body_EC16_sc20	E9.5	Body	EC16	sc20	Initial	E9.5_Body_EC16	8571	1132505
X25sp_body_EC16_sc21	E9.5	Body	EC16	sc21	Initial	E9.5_Body_EC16	7872	520718
X25sp_body_EC16_sc22	E9.5	Body	EC16	sc22	Initial	E9.5_Body_EC16	8834	932694
X25sp_body_EC16_sc24	E9.5	Body	EC16	sc24	Initial	E9.5_Body_EC16	8262	943580
X25sp_neg_EC16_sc48	E9.5	Neg	EC16	sc48	Initial	E9.5_Body_EC16	6644	277945
X25sp_neg_EC16_sc49	E9.5	Neg	EC16	sc49	Initial	E9.5_Body_EC16	7675	443692
X25sp_neg_EC16_sc50	E9.5	Neg	EC16	sc50	Initial	E9.5_Body_EC16	8182	640801
X25sp_neg_EC16_sc51	E9.5	Neg	EC16	sc51	Initial	E9.5_Body_EC16	7422	625773
X25sp_neg_EC16_sc52	E9.5	Neg	EC16	sc52	Initial	E9.5_Body_EC16	7692	408764
X25sp_neg_EC17_sc31	E9.5	Neg	EC17	sc31	Initial	E9.5_Body_EC17	7409	431604
X25sp_neg_EC17_sc32	E9.5	Neg	EC17	sc32	Initial	E9.5_Body_EC17	6600	298607
X25sp_neg_EC17_sc33	E9.5	Neg	EC17	sc33	Initial	E9.5_Body_EC17	7016	490266
X25sp_neg_EC17_sc35	E9.5	Neg	EC17	sc35	Initial	E9.5_Body_EC17	7066	316558
X25sp_body_EC17_sc53	E9.5	Body	EC17	sc53	Initial	E9.5_Body_EC17	6922	564836
X25sp_body_EC17_sc54	E9.5	Body	EC17	sc54	Initial	E9.5_Body_EC17	7504	834624
X25sp_body_EC17_sc55	E9.5	Body	EC17	sc55	Initial	E9.5_Body_EC17	2132	75074
X25sp_body_EC17_sc56	E9.5	Body	EC17	sc56	Initial	E9.5_Body_EC17	6493	351936
X25sp_body_EC17_sc57	E9.5	Body	EC17	sc57	Initial	E9.5_Body_EC17	7545	616116
X25sp_body_EC17_sc58	E9.5	Body	EC17	sc58	Initial	E9.5_Body_EC17	8232	795347
X25sp_body_EC17_sc59	E9.5	Body	EC17	sc59	Initial	E9.5_Body_EC17	9072	1144508
X25sp_body_EC17_sc60	E9.5	Body	EC17	sc60	Initial	E9.5_Body_EC17	8666	734740
X25sp_body_EC17_sc61	E9.5	Body	EC17	sc61	Initial	E9.5_Body_EC17	4921	59138
X25sp_body_EC17_sc62	E9.5	Body	EC17	sc62	Initial	E9.5_Body_EC17	8401	927774
X25sp_body_EC17_sc63	E9.5	Body	EC17	sc63	Initial	E9.5_Body_EC17	7537	531221
X25sp_body_EC17_sc64	E9.5	Body	EC17	sc64	Initial	E9.5_Body_EC17	7486	510365
X25sp_body_EC17_sc65	E9.5	Body	EC17	sc65	Initial	E9.5_Body_EC17	8516	741859
X25sp_body_EC17_sc66	E9.5	Body	EC17	sc66	Initial	E9.5_Body_EC17	7452	622118
X25sp_body_EC17_sc67	E9.5	Body	EC17	sc67	Initial	E9.5_Body_EC17	4989	244928
X25sp_body_EC17_sc68	E9.5	Body	EC17	sc68	Initial	E9.5_Body_EC17	8862	1650158
X25sp_body_EC17_sc69	E9.5	Body	EC17	sc69	Initial	E9.5_Body_EC17	6363	336640
X25sp_body_EC17_sc70	E9.5	Body	EC17	sc70	Initial	E9.5_Body_EC17	727	4315
X25sp_body_EC17_sc71	E9.5	Body	EC17	sc71	Initial	E9.5_Body_EC17	8813	1240901
X25sp_body_EC17_sc72	E9.5	Body	EC17	sc72	Initial	E9.5_Body_EC17	4513	182277
X25sp_body_EC17_sc73	E9.5	Body	EC17	sc73	Initial	E9.5_Body_EC17	7502	283311
X25sp_body_EC17_sc74	E9.5	Body	EC17	sc74	Initial	E9.5_Body_EC17	7279	504021
X25sp_body_EC17_sc75	E9.5	Body	EC17	sc75	Initial	E9.5_Body_EC17	8414	908760
X25sp_neg_EC17_sc94	E9.5	Neg	EC17	sc94	Initial	E9.5_Body_EC17	8557	871883
X25sp_neg_EC18_sc1	E9.5	Neg	EC18	sc1	Initial	E9.5_Body_EC18	7953	482615
X25sp_neg_EC18_sc2	E9.5	Neg	EC18	sc2	Initial	E9.5_Body_EC18	6864	460895
X25sp_neg_EC18_sc3	E9.5	Neg	EC18	sc3	Initial	E9.5_Body_EC18	8988	896481
X25sp_neg_EC18_sc4	E9.5	Neg	EC18	sc4	Initial	E9.5_Body_EC18	8163	597691
X25sp_neg_EC18_sc5	E9.5	Neg	EC18	sc5	Initial	E9.5_Body_EC18	5919	296683
X25sp_body_EC18_sc30	E9.5	Body	EC18	sc30	Initial	E9.5_Body_EC18	3262	72186
X25sp_body_EC18_sc31	E9.5	Body	EC18	sc31	Initial	E9.5_Body_EC18	6210	241337
X25sp_body_EC18_sc32	E9.5	Body	EC18	sc32	Initial	E9.5_Body_EC18	3913	78007
X25sp_body_EC18_sc33	E9.5	Body	EC18	sc33	Initial	E9.5_Body_EC18	7635	519437
X25sp_body_EC18_sc35	E9.5	Body	EC18	sc35	Initial	E9.5_Body_EC18	6804	232957
X25sp_body_EC18_sc36	E9.5	Body	EC18	sc36	Initial	E9.5_Body_EC18	9231	1179607
X25sp_body_EC18_sc37	E9.5	Body	EC18	sc37	Initial	E9.5_Body_EC18	6235	205680
X25sp_body_EC18_sc38	E9.5	Body	EC18	sc38	Initial	E9.5_Body_EC18	7531	422394
X25sp_body_EC18_sc39	E9.5	Body	EC18	sc39	Initial	E9.5_Body_EC18	5895	146854
X25sp_body_EC18_sc40	E9.5	Body	EC18	sc40	Initial	E9.5_Body_EC18	7464	344197
X25sp_body_EC18_sc41	E9.5	Body	EC18	sc41	Initial	E9.5_Body_EC18	7774	569349
X25sp_body_EC18_sc42	E9.5	Body	EC18	sc42	Initial	E9.5_Body_EC18	7469	597786
X25sp_body_EC18_sc43	E9.5	Body	EC18	sc43	Initial	E9.5_Body_EC18	2520	31298
X25sp_body_EC18_sc44	E9.5	Body	EC18	sc44	Initial	E9.5_Body_EC18	8990	693009
X25sp_body_EC18_sc45	E9.5	Body	EC18	sc45	Initial	E9.5_Body_EC18	5328	181982
X25sp_body_EC18_sc46	E9.5	Body	EC18	sc46	Initial	E9.5_Body_EC18	7227	359831
X25sp_body_EC18_sc47	E9.5	Body	EC18	sc47	Initial	E9.5_Body_EC18	6293	168156
X25sp_body_EC18_sc48	E9.5	Body	EC18	sc48	Initial	E9.5_Body_EC18	8068	620928
X25sp_body_EC18_sc49	E9.5	Body	EC18	sc49	Initial	E9.5_Body_EC18	6959	248677
X25sp_body_EC18_sc50	E9.5	Body	EC18	sc50	Initial	E9.5_Body_EC18	8342	1015976
X25sp_body_EC18_sc51	E9.5	Body	EC18	sc51	Initial	E9.5_Body_EC18	6735	322905
X25sp_body_EC18_sc52	E9.5	Body	EC18	sc52	Initial	E9.5_Body_EC18	7340	600250
X25sp_neg_EC19_sc40	E9.5	Neg	EC19	sc40	Initial	E9.5_Body_EC19	8273	504691
X25sp_neg_EC19_sc41	E9.5	Neg	EC19	sc41	Initial	E9.5_Body_EC19	3137	54778
X25sp_neg_EC19_sc42	E9.5	Neg	EC19	sc42	Initial	E9.5_Body_EC19	7204	526556
X25sp_neg_EC19_sc43	E9.5	Neg	EC19	sc43	Initial	E9.5_Body_EC19	2283	50109
X25sp_neg_EC19_sc53	E9.5	Neg	EC19	sc53	Initial	E9.5_Body_EC19	7456	754697
X25sp_body_EC19_sc73	E9.5	Body	EC19	sc73	Initial	E9.5_Body_EC19	6731	251252
X25sp_body_EC19_sc74	E9.5	Body	EC19	sc74	Initial	E9.5_Body_EC19	6059	406043
X25sp_body_EC19_sc75	E9.5	Body	EC19	sc75	Initial	E9.5_Body_EC19	7638	367768
X25sp_body_EC19_sc76	E9.5	Body	EC19	sc76	Initial	E9.5_Body_EC19	4588	78143
X25sp_body_EC19_sc77	E9.5	Body	EC19	sc77	Initial	E9.5_Body_EC19	4505	136444
X25sp_body_EC19_sc78	E9.5	Body	EC19	sc78	Initial	E9.5_Body_EC19	6833	418373
X25sp_body_EC19_sc79	E9.5	Body	EC19	sc79	Initial	E9.5_Body_EC19	6104	303885
X25sp_body_EC19_sc80	E9.5	Body	EC19	sc80	Initial	E9.5_Body_EC19	5373	252349
X25sp_body_EC19_sc81	E9.5	Body	EC19	sc81	Initial	E9.5_Body_EC19	6752	344144
X25sp_body_EC19_sc82	E9.5	Body	EC19	sc82	Initial	E9.5_Body_EC19	9375	1535504
X25sp_body_EC19_sc83	E9.5	Body	EC19	sc83	Initial	E9.5_Body_EC19	7158	462012
X25sp_body_EC19_sc84	E9.5	Body	EC19	sc84	Initial	E9.5_Body_EC19	3923	104291
X25sp_body_EC19_sc85	E9.5	Body	EC19	sc85	Initial	E9.5_Body_EC19	5452	164659
X25sp_body_EC19_sc86	E9.5	Body	EC19	sc86	Initial	E9.5_Body_EC19	5869	576176
X25sp_body_EC19_sc87	E9.5	Body	EC19	sc87	Initial	E9.5_Body_EC19	5718	233982
X25sp_body_EC19_sc88	E9.5	Body	EC19	sc88	Initial	E9.5_Body_EC19	5783	140280
X25sp_body_EC19_sc89	E9.5	Body	EC19	sc89	Initial	E9.5_Body_EC19	6602	350872
X25sp_body_EC19_sc90	E9.5	Body	EC19	sc90	Initial	E9.5_Body_EC19	5027	119664
X25sp_body_EC19_sc91	E9.5	Body	EC19	sc91	Initial	E9.5_Body_EC19	6958	569860
X25sp_body_EC19_sc92	E9.5	Body	EC19	sc92	Initial	E9.5_Body_EC19	8090	943454
X25sp_body_EC19_sc93	E9.5	Body	EC19	sc93	Initial	E9.5_Body_EC19	7080	447731
X25sp_body_EC19_sc94	E9.5	Body	EC19	sc94	Initial	E9.5_Body_EC19	5298	316317
X35sp_body_EC29_sc1	E10.0	Body	EC29	sc1	Initial	E10.0_Body_EC29	9577	1596090
X35sp_body_EC29_sc2	E10.0	Body	EC29	sc2	Initial	E10.0_Body_EC29	8962	1097742
X35sp_body_EC29_sc3	E10.0	Body	EC29	sc3	Initial	E10.0_Body_EC29	4806	75735
X35sp_body_EC29_sc4	E10.0	Body	EC29	sc4	Initial	E10.0_Body_EC29	7986	979204
X35sp_body_EC29_sc5	E10.0	Body	EC29	sc5	Initial	E10.0_Body_EC29	7644	567187
X35sp_body_EC29_sc6	E10.0	Body	EC29	sc6	Initial	E10.0_Body_EC29	7151	650033
X35sp_body_EC29_sc7	E10.0	Body	EC29	sc7	Initial	E10.0_Body_EC29	6388	278071
X35sp_body_EC29_sc8	E10.0	Body	EC29	sc8	Initial	E10.0_Body_EC29	7504	491020
X35sp_body_EC29_sc9	E10.0	Body	EC29	sc9	Initial	E10.0_Body_EC29	696	1217
X35sp_body_EC29_sc10	E10.0	Body	EC29	sc10	Initial	E10.0_Body_EC29	3054	57475
X35sp_body_EC29_sc11	E10.0	Body	EC29	sc11	Initial	E10.0_Body_EC29	2948	84185
X35sp_body_EC29_sc12	E10.0	Body	EC29	sc12	Initial	E10.0_Body_EC29	8481	1004653
X35sp_body_EC29_sc13	E10.0	Body	EC29	sc13	Initial	E10.0_Body_EC29	6624	507162
X35sp_body_EC29_sc14	E10.0	Body	EC29	sc14	Initial	E10.0_Body_EC29	4178	176297
X35sp_body_EC29_sc15	E10.0	Body	EC29	sc15	Initial	E10.0_Body_EC29	7434	725164
X35sp_body_EC29_sc16	E10.0	Body	EC29	sc16	Initial	E10.0_Body_EC29	4907	197146
X35sp_body_EC29_sc17	E10.0	Body	EC29	sc17	Initial	E10.0_Body_EC29	8067	843387
X35sp_body_EC29_sc18	E10.0	Body	EC29	sc18	Initial	E10.0_Body_EC29	5454	245341
X35sp_body_EC29_sc19	E10.0	Body	EC29	sc19	Initial	E10.0_Body_EC29	6932	461947
X35sp_body_EC29_sc20	E10.0	Body	EC29	sc20	Initial	E10.0_Body_EC29	6288	340476
X35sp_body_EC29_sc21	E10.0	Body	EC29	sc21	Initial	E10.0_Body_EC29	8861	1214537
X35sp_body_EC29_sc22	E10.0	Body	EC29	sc22	Initial	E10.0_Body_EC29	8312	1027157
X35sp_body_EC29_sc24	E10.0	Body	EC29	sc24	Initial	E10.0_Body_EC29	3079	52456
X35sp_neg_EC29_sc48	E10.0	Neg	EC29	sc48	Initial	E10.0_Body_EC29	9879	1604866
X35sp_neg_EC29_sc49	E10.0	Neg	EC29	sc49	Initial	E10.0_Body_EC29	7205	502212
X35sp_neg_EC29_sc50	E10.0	Neg	EC29	sc50	Initial	E10.0_Body_EC29	6284	570015
X35sp_neg_EC29_sc51	E10.0	Neg	EC29	sc51	Initial	E10.0_Body_EC29	8417	1105883
X35sp_neg_EC29_sc52	E10.0	Neg	EC29	sc52	Initial	E10.0_Body_EC29	6444	464238
X35sp_neg_EC30_sc5	E10.0	Neg	EC30	sc5	Initial	E10.0_Body_EC30	8134	856005
X35sp_neg_EC30_sc6	E10.0	Neg	EC30	sc6	Initial	E10.0_Body_EC30	6949	322293
X35sp_neg_EC30_sc7	E10.0	Neg	EC30	sc7	Initial	E10.0_Body_EC30	9255	1895001
X35sp_neg_EC30_sc8	E10.0	Neg	EC30	sc8	Initial	E10.0_Body_EC30	7581	521494
X35sp_body_EC30_sc53	E10.0	Body	EC30	sc53	Initial	E10.0_Body_EC30	6534	542600
X35sp_body_EC30_sc54	E10.0	Body	EC30	sc54	Initial	E10.0_Body_EC30	8200	1386176
X35sp_body_EC30_sc55	E10.0	Body	EC30	sc55	Initial	E10.0_Body_EC30	8708	2021265
X35sp_body_EC30_sc56	E10.0	Body	EC30	sc56	Initial	E10.0_Body_EC30	4979	148498
X35sp_body_EC30_sc57	E10.0	Body	EC30	sc57	Initial	E10.0_Body_EC30	6658	552652
X35sp_body_EC30_sc58	E10.0	Body	EC30	sc58	Initial	E10.0_Body_EC30	6553	650160
X35sp_body_EC30_sc59	E10.0	Body	EC30	sc59	Initial	E10.0_Body_EC30	1662	19923
X35sp_body_EC30_sc60	E10.0	Body	EC30	sc60	Initial	E10.0_Body_EC30	7352	698431
X35sp_body_EC30_sc61	E10.0	Body	EC30	sc61	Initial	E10.0_Body_EC30	2405	55079
X35sp_body_EC30_sc62	E10.0	Body	EC30	sc62	Initial	E10.0_Body_EC30	7438	734848
X35sp_body_EC30_sc63	E10.0	Body	EC30	sc63	Initial	E10.0_Body_EC30	4246	182593
X35sp_body_EC30_sc64	E10.0	Body	EC30	sc64	Initial	E10.0_Body_EC30	7700	933332
X35sp_body_EC30_sc65	E10.0	Body	EC30	sc65	Initial	E10.0_Body_EC30	5789	398599
X35sp_body_EC30_sc66	E10.0	Body	EC30	sc66	Initial	E10.0_Body_EC30	3378	106599
X35sp_body_EC30_sc67	E10.0	Body	EC30	sc67	Initial	E10.0_Body_EC30	7542	941801
X35sp_body_EC30_sc68	E10.0	Body	EC30	sc68	Initial	E10.0_Body_EC30	2898	90477
X35sp_body_EC30_sc69	E10.0	Body	EC30	sc69	Initial	E10.0_Body_EC30	4620	257728
X35sp_body_EC30_sc70	E10.0	Body	EC30	sc70	Initial	E10.0_Body_EC30	4427	123754
X35sp_body_EC30_sc71	E10.0	Body	EC30	sc71	Initial	E10.0_Body_EC30	9535	2069842
X35sp_body_EC30_sc72	E10.0	Body	EC30	sc72	Initial	E10.0_Body_EC30	8678	1368655
X35sp_body_EC30_sc73	E10.0	Body	EC30	sc73	Initial	E10.0_Body_EC30	7746	322606
X35sp_body_EC30_sc74	E10.0	Body	EC30	sc74	Initial	E10.0_Body_EC30	7823	1143844
X35sp_body_EC30_sc75	E10.0	Body	EC30	sc75	Initial	E10.0_Body_EC30	8158	1110943
X35sp_neg_EC30_sc94	E10.0	Neg	EC30	sc94	Initial	E10.0_Body_EC30	7814	939421
X35sp_neg_EC31_sc1	E10.0	Neg	EC31	sc1	Initial	E10.0_Body_EC31	8059	825318
X35sp_neg_EC31_sc2	E10.0	Neg	EC31	sc2	Initial	E10.0_Body_EC31	9316	1325064
X35sp_neg_EC31_sc3	E10.0	Neg	EC31	sc3	Initial	E10.0_Body_EC31	6641	610739
X35sp_neg_EC31_sc4	E10.0	Neg	EC31	sc4	Initial	E10.0_Body_EC31	6683	458604
X35sp_neg_EC31_sc5	E10.0	Neg	EC31	sc5	Initial	E10.0_Body_EC31	9019	1150338
X35sp_body_EC31_sc30	E10.0	Body	EC31	sc30	Initial	E10.0_Body_EC31	1939	30772
X35sp_body_EC31_sc31	E10.0	Body	EC31	sc31	Initial	E10.0_Body_EC31	8569	685161
X35sp_body_EC31_sc32	E10.0	Body	EC31	sc32	Initial	E10.0_Body_EC31	2012	34428
X35sp_body_EC31_sc33	E10.0	Body	EC31	sc33	Initial	E10.0_Body_EC31	7816	786683
X35sp_body_EC31_sc35	E10.0	Body	EC31	sc35	Initial	E10.0_Body_EC31	8338	769749
X35sp_body_EC31_sc36	E10.0	Body	EC31	sc36	Initial	E10.0_Body_EC31	6931	519650
X35sp_body_EC31_sc37	E10.0	Body	EC31	sc37	Initial	E10.0_Body_EC31	7907	724145
X35sp_body_EC31_sc38	E10.0	Body	EC31	sc38	Initial	E10.0_Body_EC31	7120	515999
X35sp_body_EC31_sc39	E10.0	Body	EC31	sc39	Initial	E10.0_Body_EC31	6795	291940
X35sp_body_EC31_sc40	E10.0	Body	EC31	sc40	Initial	E10.0_Body_EC31	7828	669600
X35sp_body_EC31_sc41	E10.0	Body	EC31	sc41	Initial	E10.0_Body_EC31	7439	657950
X35sp_body_EC31_sc42	E10.0	Body	EC31	sc42	Initial	E10.0_Body_EC31	8333	1221907
X35sp_body_EC31_sc43	E10.0	Body	EC31	sc43	Initial	E10.0_Body_EC31	8018	873021
X35sp_body_EC31_sc44	E10.0	Body	EC31	sc44	Initial	E10.0_Body_EC31	8140	947262
X35sp_body_EC31_sc45	E10.0	Body	EC31	sc45	Initial	E10.0_Body_EC31	6288	368461
X35sp_body_EC31_sc46	E10.0	Body	EC31	sc46	Initial	E10.0_Body_EC31	7400	349365
X35sp_body_EC31_sc47	E10.0	Body	EC31	sc47	Initial	E10.0_Body_EC31	7447	492693
X35sp_body_EC31_sc48	E10.0	Body	EC31	sc48	Initial	E10.0_Body_EC31	4399	126207
X35sp_body_EC31_sc49	E10.0	Body	EC31	sc49	Initial	E10.0_Body_EC31	5555	436409
X35sp_body_EC31_sc50	E10.0	Body	EC31	sc50	Initial	E10.0_Body_EC31	7105	743099
X35sp_body_EC31_sc51	E10.0	Body	EC31	sc51	Initial	E10.0_Body_EC31	9103	1451701
X35sp_body_EC31_sc52	E10.0	Body	EC31	sc52	Initial	E10.0_Body_EC31	7859	926188
X35sp_neg_EC32_sc4047	E10.0	Neg	EC32	sc4047	Initial	E10.0_Body_EC32	9388	1289917
X35sp_neg_EC32_sc48	E10.0	Neg	EC32	sc48	Initial	E10.0_Body_EC32	7799	720255
X35sp_neg_EC32_sc49	E10.0	Neg	EC32	sc49	Initial	E10.0_Body_EC32	8233	719117
X35sp_neg_EC32_sc50	E10.0	Neg	EC32	sc50	Initial	E10.0_Body_EC32	8500	1197137
X35sp_neg_EC32_sc53	E10.0	Neg	EC32	sc53	Initial	E10.0_Body_EC32	8775	1077558
X35sp_body_EC32_sc73	E10.0	Body	EC32	sc73	Initial	E10.0_Body_EC32	6093	160893
X35sp_body_EC32_sc74	E10.0	Body	EC32	sc74	Initial	E10.0_Body_EC32	2645	71302
X35sp_body_EC32_sc75	E10.0	Body	EC32	sc75	Initial	E10.0_Body_EC32	6753	497096
X35sp_body_EC32_sc76	E10.0	Body	EC32	sc76	Initial	E10.0_Body_EC32	6610	216998
X35sp_body_EC32_sc77	E10.0	Body	EC32	sc77	Initial	E10.0_Body_EC32	8412	1153363
X35sp_body_EC32_sc78	E10.0	Body	EC32	sc78	Initial	E10.0_Body_EC32	6757	489676
X35sp_body_EC32_sc79	E10.0	Body	EC32	sc79	Initial	E10.0_Body_EC32	7245	747447
X35sp_body_EC32_sc80	E10.0	Body	EC32	sc80	Initial	E10.0_Body_EC32	8869	1619264
X35sp_body_EC32_sc81	E10.0	Body	EC32	sc81	Initial	E10.0_Body_EC32	8534	1130534
X35sp_body_EC32_sc82	E10.0	Body	EC32	sc82	Initial	E10.0_Body_EC32	8282	933133
X35sp_body_EC32_sc83	E10.0	Body	EC32	sc83	Initial	E10.0_Body_EC32	8325	1431166
X35sp_body_EC32_sc84	E10.0	Body	EC32	sc84	Initial	E10.0_Body_EC32	7789	929557
X35sp_body_EC32_sc85	E10.0	Body	EC32	sc85	Initial	E10.0_Body_EC32	6595	235860
X35sp_body_EC32_sc86	E10.0	Body	EC32	sc86	Initial	E10.0_Body_EC32	6837	531047
X35sp_body_EC32_sc87	E10.0	Body	EC32	sc87	Initial	E10.0_Body_EC32	6923	543784
X35sp_body_EC32_sc88	E10.0	Body	EC32	sc88	Initial	E10.0_Body_EC32	7337	589190
X35sp_body_EC32_sc89	E10.0	Body	EC32	sc89	Initial	E10.0_Body_EC32	9105	1971335
X35sp_body_EC32_sc90	E10.0	Body	EC32	sc90	Initial	E10.0_Body_EC32	7030	608457
X35sp_body_EC32_sc91	E10.0	Body	EC32	sc91	Initial	E10.0_Body_EC32	7229	674438
X35sp_body_EC32_sc92	E10.0	Body	EC32	sc92	Initial	E10.0_Body_EC32	7382	1069949
X35sp_body_EC32_sc93	E10.0	Body	EC32	sc93	Initial	E10.0_Body_EC32	7633	568704
X35sp_body_EC32_sc94	E10.0	Body	EC32	sc94	Initial	E10.0_Body_EC32	8330	1103245
X31sp_DA_EC46_sc3	E10.0	DA	EC46	sc3	Initial	E10.0_DA_EC46	6841	501120
X31sp_DA_EC46_sc4	E10.0	DA	EC46	sc4	Initial	E10.0_DA_EC46	8361	1025638
X31sp_DA_EC46_sc5	E10.0	DA	EC46	sc5	Initial	E10.0_DA_EC46	6757	359220
X31sp_DA_EC46_sc6	E10.0	DA	EC46	sc6	Initial	E10.0_DA_EC46	6721	207531
X31sp_DA_EC46_sc7	E10.0	DA	EC46	sc7	Initial	E10.0_DA_EC46	7018	490704
X31sp_DA_EC46_sc8	E10.0	DA	EC46	sc8	Initial	E10.0_DA_EC46	6477	197998
X31sp_DA_EC46_sc9	E10.0	DA	EC46	sc9	Initial	E10.0_DA_EC46	9136	2130638
X31sp_DA_EC46_sc10	E10.0	DA	EC46	sc10	Initial	E10.0_DA_EC46	6459	358498
X31sp_DA_EC46_sc11	E10.0	DA	EC46	sc11	Initial	E10.0_DA_EC46	7503	557014
X31sp_DA_EC46_sc12	E10.0	DA	EC46	sc12	Initial	E10.0_DA_EC46	7837	513823
X31sp_DA_EC46_sc18	E10.0	DA	EC46	sc18	Initial	E10.0_DA_EC46	6891	410739
X31sp_DA_EC46_sc19	E10.0	DA	EC46	sc19	Initial	E10.0_DA_EC46	7300	526024
X31sp_DA_EC46_sc20	E10.0	DA	EC46	sc20	Initial	E10.0_DA_EC46	8265	815168
X31sp_DA_EC46_sc21	E10.0	DA	EC46	sc21	Initial	E10.0_DA_EC46	2484	48017
X31sp_DA_EC46_sc22	E10.0	DA	EC46	sc22	Initial	E10.0_DA_EC46	8260	645986
X31sp_DA_EC46_sc24	E10.0	DA	EC46	sc24	Initial	E10.0_DA_EC46	8118	657085
X31sp_DA_EC46_sc25	E10.0	DA	EC46	sc25	Initial	E10.0_DA_EC46	7854	819437
X31sp_DA_EC46_sc26	E10.0	DA	EC46	sc26	Initial	E10.0_DA_EC46	7678	567606
X31sp_DA_EC46_sc53	E10.0	DA	EC46	sc53	Initial	E10.0_DA_EC46	7918	845648
X31sp_DA_EC46_sc54	E10.0	DA	EC46	sc54	Initial	E10.0_DA_EC46	7824	751883
X31sp_DA_EC46_sc55	E10.0	DA	EC46	sc55	Initial	E10.0_DA_EC46	8186	1298583
X31sp_DA_EC46_sc56	E10.0	DA	EC46	sc56	Initial	E10.0_DA_EC46	7073	290769
X31sp_DA_EC46_sc57	E10.0	DA	EC46	sc57	Initial	E10.0_DA_EC46	1175	2636
X31sp_DA_EC46_sc58	E10.0	DA	EC46	sc58	Initial	E10.0_DA_EC46	8545	1040241
X31sp_DA_EC46_sc59	E10.0	DA	EC46	sc59	Initial	E10.0_DA_EC46	8434	745791
X31sp_DA_EC46_sc60	E10.0	DA	EC46	sc60	Initial	E10.0_DA_EC46	8319	705880
X31sp_DA_EC46_sc61	E10.0	DA	EC46	sc61	Initial	E10.0_DA_EC46	8876	1326618
X31sp_DA_EC46_sc62	E10.0	DA	EC46	sc62	Initial	E10.0_DA_EC46	8258	858973
X31sp_DA_EC46_sc63	E10.0	DA	EC46	sc63	Initial	E10.0_DA_EC46	7667	555932
X31sp_DA_EC46_sc64	E10.0	DA	EC46	sc64	Initial	E10.0_DA_EC46	7906	564731
X31sp_DA_EC46_sc65	E10.0	DA	EC46	sc65	Initial	E10.0_DA_EC46	7805	658490
X31sp_DA_EC46_sc66	E10.0	DA	EC46	sc66	Initial	E10.0_DA_EC46	7755	824227
X31sp_DA_EC46_sc67	E10.0	DA	EC46	sc67	Initial	E10.0_DA_EC46	8443	1095233
X31sp_DA_EC46_sc68	E10.0	DA	EC46	sc68	Initial	E10.0_DA_EC46	8756	1661801
X31sp_DA_EC46_sc69	E10.0	DA	EC46	sc69	Initial	E10.0_DA_EC46	7762	1029738
X31sp_DA_EC46_sc70	E10.0	DA	EC46	sc70	Initial	E10.0_DA_EC46	7764	516688
X31sp_DA_EC46_sc71	E10.0	DA	EC46	sc71	Initial	E10.0_DA_EC46	8491	1092389
X31sp_DA_EC46_sc72	E10.0	DA	EC46	sc72	Initial	E10.0_DA_EC46	7390	676104
X31sp_DA_EC46_sc73	E10.0	DA	EC46	sc73	Initial	E10.0_DA_EC46	7856	226632
X31sp_DA_EC46_sc74	E10.0	DA	EC46	sc74	Initial	E10.0_DA_EC46	5138	263610
X31sp_DA_EC46_sc75	E10.0	DA	EC46	sc75	Initial	E10.0_DA_EC46	6336	326954
X31sp_DA_EC46_sc76	E10.0	DA	EC46	sc76	Initial	E10.0_DA_EC46	8113	337612
X31sp_DA_EC46_sc77	E10.0	DA	EC46	sc77	Initial	E10.0_DA_EC46	6424	761994
X31sp_DA_EC46_sc78	E10.0	DA	EC46	sc78	Initial	E10.0_DA_EC46	6967	693812
X31sp_DA_EC46_sc79	E10.0	DA	EC46	sc79	Initial	E10.0_DA_EC46	7796	878916
X31sp_DA_EC46_sc80	E10.0	DA	EC46	sc80	Initial	E10.0_DA_EC46	8452	1357999
X31sp_DA_EC46_sc81	E10.0	DA	EC46	sc81	Initial	E10.0_DA_EC46	8321	628827
X31sp_DA_EC46_sc82	E10.0	DA	EC46	sc82	Initial	E10.0_DA_EC46	6408	334064
X31sp_DA_EC46_sc83	E10.0	DA	EC46	sc83	Initial	E10.0_DA_EC46	7200	828965
X31sp_DA_EC46_sc84	E10.0	DA	EC46	sc84	Initial	E10.0_DA_EC46	7768	694513
X31sp_DA_EC46_sc85	E10.0	DA	EC46	sc85	Initial	E10.0_DA_EC46	6438	122935
X31sp_DA_EC46_sc86	E10.0	DA	EC46	sc86	Initial	E10.0_DA_EC46	9104	1796063
X31sp_DA_EC46_sc87	E10.0	DA	EC46	sc87	Initial	E10.0_DA_EC46	6908	528521
X31sp_DA_EC46_sc88	E10.0	DA	EC46	sc88	Initial	E10.0_DA_EC46	6770	310820
X31sp_DA_EC46_sc89	E10.0	DA	EC46	sc89	Initial	E10.0_DA_EC46	7979	993707
X31sp_DA_EC46_sc90	E10.0	DA	EC46	sc90	Initial	E10.0_DA_EC46	8753	1156883
X31sp_DA_EC46_sc91	E10.0	DA	EC46	sc91	Initial	E10.0_DA_EC46	8722	1114023
X31sp_DA_EC46_sc92	E10.0	DA	EC46	sc92	Initial	E10.0_DA_EC46	7953	1036775
X31sp_DA_EC46_sc93	E10.0	DA	EC46	sc93	Initial	E10.0_DA_EC46	6926	354267
X31sp_DA_EC46_sc94	E10.0	DA	EC46	sc94	Initial	E10.0_DA_EC46	6604	466281
X31sp32_DA_EC47_sc1	E10.0	DA	EC47	sc1	Initial	E10.0_DA_EC47	10291	1851006
X31sp32_DA_EC47_sc2	E10.0	DA	EC47	sc2	Initial	E10.0_DA_EC47	7915	532693
X31sp32_DA_EC47_sc3	E10.0	DA	EC47	sc3	Initial	E10.0_DA_EC47	8712	895860
X31sp32_DA_EC47_sc4	E10.0	DA	EC47	sc4	Initial	E10.0_DA_EC47	10051	2165507
X31sp32_DA_EC47_sc5	E10.0	DA	EC47	sc5	Initial	E10.0_DA_EC47	8207	666600
X31sp32_DA_EC47_sc6	E10.0	DA	EC47	sc6	Initial	E10.0_DA_EC47	9430	991471
X31sp32_DA_EC47_sc7	E10.0	DA	EC47	sc7	Initial	E10.0_DA_EC47	7686	706667
X31sp32_DA_EC47_sc8	E10.0	DA	EC47	sc8	Initial	E10.0_DA_EC47	6702	290304
X31sp32_DA_EC47_sc9	E10.0	DA	EC47	sc9	Initial	E10.0_DA_EC47	8756	1594151
X31sp32_DA_EC47_sc10	E10.0	DA	EC47	sc10	Initial	E10.0_DA_EC47	8945	908074
X31sp32_DA_EC47_sc11	E10.0	DA	EC47	sc11	Initial	E10.0_DA_EC47	8735	999193
X31sp32_DA_EC47_sc12	E10.0	DA	EC47	sc12	Initial	E10.0_DA_EC47	8180	575394
X31sp32_DA_EC47_sc13	E10.0	DA	EC47	sc13	Initial	E10.0_DA_EC47	8598	806524
X31sp32_DA_EC47_sc14	E10.0	DA	EC47	sc14	Initial	E10.0_DA_EC47	10118	1828006
X31sp32_DA_EC47_sc15	E10.0	DA	EC47	sc15	Initial	E10.0_DA_EC47	8544	886569
X31sp32_DA_EC47_sc16	E10.0	DA	EC47	sc16	Initial	E10.0_DA_EC47	8447	778269
X31sp32_DA_EC47_sc17	E10.0	DA	EC47	sc17	Initial	E10.0_DA_EC47	9221	877187
X31sp32_DA_EC47_sc18	E10.0	DA	EC47	sc18	Initial	E10.0_DA_EC47	8829	778968
X31sp32_DA_EC47_sc19	E10.0	DA	EC47	sc19	Initial	E10.0_DA_EC47	10240	2155118
X31sp32_DA_EC47_sc20	E10.0	DA	EC47	sc20	Initial	E10.0_DA_EC47	7691	531468
X31sp32_DA_EC47_sc21	E10.0	DA	EC47	sc21	Initial	E10.0_DA_EC47	8243	1164669
X31sp32_DA_EC47_sc22	E10.0	DA	EC47	sc22	Initial	E10.0_DA_EC47	10073	1873411
X31sp32_DA_EC47_sc24	E10.0	DA	EC47	sc24	Initial	E10.0_DA_EC47	10075	1803871
X31sp32_DA_EC47_sc25	E10.0	DA	EC47	sc25	Initial	E10.0_DA_EC47	9301	1276610
X31sp32_DA_EC47_sc26	E10.0	DA	EC47	sc26	Initial	E10.0_DA_EC47	4199	118033
X31sp32_DA_EC47_sc27	E10.0	DA	EC47	sc27	Initial	E10.0_DA_EC47	9755	1422438
X31sp32_DA_EC47_sc28	E10.0	DA	EC47	sc28	Initial	E10.0_DA_EC47	8251	614431
X31sp32_DA_EC47_sc29	E10.0	DA	EC47	sc29	Initial	E10.0_DA_EC47	3769	42789
X31sp32_DA_EC47_sc30	E10.0	DA	EC47	sc30	Initial	E10.0_DA_EC47	9607	1787508
X31sp32_DA_EC47_sc31	E10.0	DA	EC47	sc31	Initial	E10.0_DA_EC47	6980	283099
X31sp32_DA_EC47_sc32	E10.0	DA	EC47	sc32	Initial	E10.0_DA_EC47	9738	1426083
X31sp32_DA_EC47_sc33	E10.0	DA	EC47	sc33	Initial	E10.0_DA_EC47	8931	882129
X31sp32_DA_EC47_sc35	E10.0	DA	EC47	sc35	Initial	E10.0_DA_EC47	8013	418091
X31sp32_DA_EC47_sc36	E10.0	DA	EC47	sc36	Initial	E10.0_DA_EC47	7905	596801
X31sp32_DA_EC47_sc37	E10.0	DA	EC47	sc37	Initial	E10.0_DA_EC47	8579	856043
X31sp32_DA_EC47_sc38	E10.0	DA	EC47	sc38	Initial	E10.0_DA_EC47	8432	905196
X31sp32_DA_EC47_sc39	E10.0	DA	EC47	sc39	Initial	E10.0_DA_EC47	7384	394257
X31sp32_DA_EC47_sc40	E10.0	DA	EC47	sc40	Initial	E10.0_DA_EC47	9073	889419
X31sp32_DA_EC47_sc41	E10.0	DA	EC47	sc41	Initial	E10.0_DA_EC47	10064	2262263
X31sp32_DA_EC47_sc42	E10.0	DA	EC47	sc42	Initial	E10.0_DA_EC47	9862	1971368
X31sp32_DA_EC47_sc43	E10.0	DA	EC47	sc43	Initial	E10.0_DA_EC47	8302	731083
X31sp32_DA_EC47_sc44	E10.0	DA	EC47	sc44	Initial	E10.0_DA_EC47	8354	905840
X31sp32_DA_EC47_sc45	E10.0	DA	EC47	sc45	Initial	E10.0_DA_EC47	8399	901421
X31sp32_DA_EC47_sc46	E10.0	DA	EC47	sc46	Initial	E10.0_DA_EC47	7081	296292
X31sp32_DA_EC47_sc47	E10.0	DA	EC47	sc47	Initial	E10.0_DA_EC47	10843	2959573
X31sp32_DA_EC47_sc48	E10.0	DA	EC47	sc48	Initial	E10.0_DA_EC47	6798	204023
X31sp32_DA_EC47_sc49	E10.0	DA	EC47	sc49	Initial	E10.0_DA_EC47	5754	39777
X31sp32_DA_EC47_sc50	E10.0	DA	EC47	sc50	Initial	E10.0_DA_EC47	8855	1117939
X31sp32_DA_EC47_sc51	E10.0	DA	EC47	sc51	Initial	E10.0_DA_EC47	8851	1111152
X31sp32_DA_EC47_sc52	E10.0	DA	EC47	sc52	Initial	E10.0_DA_EC47	7769	739155
X37sp_DA_EC63_sc41	E10.5	DA	EC63	sc41	Initial	E10.5_DA_EC63	4291	112495
X37sp_DA_EC63_sc42	E10.5	DA	EC63	sc42	Initial	E10.5_DA_EC63	7282	471885
X37sp_DA_EC63_sc43	E10.5	DA	EC63	sc43	Initial	E10.5_DA_EC63	2613	48935
X37sp_DA_EC63_sc44	E10.5	DA	EC63	sc44	Initial	E10.5_DA_EC63	7301	491222
X37sp_DA_EC63_sc45	E10.5	DA	EC63	sc45	Initial	E10.5_DA_EC63	6836	451494
X37sp_DA_EC63_sc46	E10.5	DA	EC63	sc46	Initial	E10.5_DA_EC63	7286	348504
X37sp_DA_EC63_sc47	E10.5	DA	EC63	sc47	Initial	E10.5_DA_EC63	5602	219812
X37sp_DA_EC63_sc48	E10.5	DA	EC63	sc48	Initial	E10.5_DA_EC63	4815	200105
X37sp_DA_EC63_sc49	E10.5	DA	EC63	sc49	Initial	E10.5_DA_EC63	8440	790422
X37sp_DA_EC63_sc50	E10.5	DA	EC63	sc50	Initial	E10.5_DA_EC63	5499	326196
X37sp_DA_EC63_sc51	E10.5	DA	EC63	sc51	Initial	E10.5_DA_EC63	7040	610588
X37sp_DA_EC63_sc52	E10.5	DA	EC63	sc52	Initial	E10.5_DA_EC63	7276	582611
X37sp_DA_EC63_sc53	E10.5	DA	EC63	sc53	Initial	E10.5_DA_EC63	5779	370511
X37sp_DA_EC63_sc54	E10.5	DA	EC63	sc54	Initial	E10.5_DA_EC63	5069	239572
X37sp_DA_EC63_sc55	E10.5	DA	EC63	sc55	Initial	E10.5_DA_EC63	6239	480286
X37sp_DA_EC63_sc56	E10.5	DA	EC63	sc56	Initial	E10.5_DA_EC63	8023	778278
X37sp_DA_EC63_sc57	E10.5	DA	EC63	sc57	Initial	E10.5_DA_EC63	8665	968632
X37sp_DA_EC63_sc58	E10.5	DA	EC63	sc58	Initial	E10.5_DA_EC63	7903	783945
X37sp_DA_EC63_sc59	E10.5	DA	EC63	sc59	Initial	E10.5_DA_EC63	6519	391689
X37sp_DA_EC63_sc60	E10.5	DA	EC63	sc60	Initial	E10.5_DA_EC63	6163	276338
X37sp_DA_EC63_sc61	E10.5	DA	EC63	sc61	Initial	E10.5_DA_EC63	5177	216647
X37sp_DA_EC63_sc62	E10.5	DA	EC63	sc62	Initial	E10.5_DA_EC63	5491	266074
X37sp_DA_EC63_sc63	E10.5	DA	EC63	sc63	Initial	E10.5_DA_EC63	8508	893000
X37sp_DA_EC63_sc64	E10.5	DA	EC63	sc64	Initial	E10.5_DA_EC63	5435	193920
X37sp_DA_EC63_sc65	E10.5	DA	EC63	sc65	Initial	E10.5_DA_EC63	7818	639267
X37sp_DA_EC63_sc66	E10.5	DA	EC63	sc66	Initial	E10.5_DA_EC63	1930	45969
X37sp_DA_EC63_sc67	E10.5	DA	EC63	sc67	Initial	E10.5_DA_EC63	7291	679223
X37sp_DA_EC63_sc68	E10.5	DA	EC63	sc68	Initial	E10.5_DA_EC63	8033	747198
X37sp_DA_EC63_sc69	E10.5	DA	EC63	sc69	Initial	E10.5_DA_EC63	6786	422112
X37sp_DA_EC63_sc70	E10.5	DA	EC63	sc70	Initial	E10.5_DA_EC63	5612	214324
X37sp_DA_EC63_sc71	E10.5	DA	EC63	sc71	Initial	E10.5_DA_EC63	5705	335449
X37sp_DA_EC63_sc72	E10.5	DA	EC63	sc72	Initial	E10.5_DA_EC63	6081	296798
X37sp_DA_EC63_sc73	E10.5	DA	EC63	sc73	Initial	E10.5_DA_EC63	5059	122646
X37sp_DA_EC63_sc74	E10.5	DA	EC63	sc74	Initial	E10.5_DA_EC63	7669	794576
X37sp_DA_EC63_sc75	E10.5	DA	EC63	sc75	Initial	E10.5_DA_EC63	7274	565597
X37sp_DA_EC63_sc76	E10.5	DA	EC63	sc76	Initial	E10.5_DA_EC63	7465	398738
X37sp_DA_EC63_sc77	E10.5	DA	EC63	sc77	Initial	E10.5_DA_EC63	6994	771078
X37sp_DA_EC63_sc78	E10.5	DA	EC63	sc78	Initial	E10.5_DA_EC63	2889	47605
X37sp_DA_EC63_sc79	E10.5	DA	EC63	sc79	Initial	E10.5_DA_EC63	7608	667966
X37sp_DA_EC63_sc80	E10.5	DA	EC63	sc80	Initial	E10.5_DA_EC63	5553	289620
X37sp_DA_EC63_sc81	E10.5	DA	EC63	sc81	Initial	E10.5_DA_EC63	6954	429597
X37sp_DA_EC63_sc82	E10.5	DA	EC63	sc82	Initial	E10.5_DA_EC63	7317	739076
X37sp_DA_EC63_sc83	E10.5	DA	EC63	sc83	Initial	E10.5_DA_EC63	5662	392877
X37sp_DA_EC63_sc84	E10.5	DA	EC63	sc84	Initial	E10.5_DA_EC63	8303	1105110
X37sp_DA_EC63_sc85	E10.5	DA	EC63	sc85	Initial	E10.5_DA_EC63	5640	166505
X37sp_DA_EC63_sc86	E10.5	DA	EC63	sc86	Initial	E10.5_DA_EC63	6506	606163
X37sp_DA_EC63_sc87	E10.5	DA	EC63	sc87	Initial	E10.5_DA_EC63	6894	529037
X37sp_DA_EC63_sc88	E10.5	DA	EC63	sc88	Initial	E10.5_DA_EC63	2981	56317
X37sp_DA_EC63_sc89	E10.5	DA	EC63	sc89	Initial	E10.5_DA_EC63	5639	406568
X37sp_DA_EC63_sc90	E10.5	DA	EC63	sc90	Initial	E10.5_DA_EC63	6968	298477
X37sp_DA_EC63_sc91	E10.5	DA	EC63	sc91	Initial	E10.5_DA_EC63	6716	449571
X37sp_DA_EC63_sc92	E10.5	DA	EC63	sc92	Initial	E10.5_DA_EC63	5100	227881
X37sp_DA_EC63_sc93	E10.5	DA	EC63	sc93	Initial	E10.5_DA_EC63	6196	325479
X37sp_DA_EC63_sc94	E10.5	DA	EC63	sc94	Initial	E10.5_DA_EC63	7174	556399
X37sp_DA_EC63_sc95	E10.5	DA	EC63	sc95	Initial	E10.5_DA_EC63	6563	376457
X37sp_DA_EC63_sc96	E10.5	DA	EC63	sc96	Initial	E10.5_DA_EC63	7875	946862
X43sp_DA_EC64_sc1	E11.0	DA	EC64	sc1	Initial	E11.0_DA_EC64	3672	49329
X43sp_DA_EC64_sc2	E11.0	DA	EC64	sc2	Initial	E11.0_DA_EC64	7000	387109
X43sp_DA_EC64_sc3	E11.0	DA	EC64	sc3	Initial	E11.0_DA_EC64	7244	477046
X43sp_DA_EC64_sc4	E11.0	DA	EC64	sc4	Initial	E11.0_DA_EC64	6533	233392
X43sp_DA_EC64_sc5	E11.0	DA	EC64	sc5	Initial	E11.0_DA_EC64	6228	327710
X43sp_DA_EC64_sc6	E11.0	DA	EC64	sc6	Initial	E11.0_DA_EC64	6013	278501
X43sp_DA_EC64_sc7	E11.0	DA	EC64	sc7	Initial	E11.0_DA_EC64	7915	643871
X43sp_DA_EC64_sc8	E11.0	DA	EC64	sc8	Initial	E11.0_DA_EC64	3369	47232
X43sp_DA_EC64_sc9	E11.0	DA	EC64	sc9	Initial	E11.0_DA_EC64	7105	653857
X43sp_DA_EC64_sc10	E11.0	DA	EC64	sc10	Initial	E11.0_DA_EC64	7983	639370
X43sp_DA_EC64_sc11	E11.0	DA	EC64	sc11	Initial	E11.0_DA_EC64	6608	441929
X43sp_DA_EC64_sc12	E11.0	DA	EC64	sc12	Initial	E11.0_DA_EC64	5526	138629
X43sp_DA_EC64_sc13	E11.0	DA	EC64	sc13	Initial	E11.0_DA_EC64	7648	492725
X43sp_DA_EC64_sc14	E11.0	DA	EC64	sc14	Initial	E11.0_DA_EC64	6149	245772
X43sp_DA_EC64_sc15	E11.0	DA	EC64	sc15	Initial	E11.0_DA_EC64	6372	231725
X43sp_DA_EC64_sc16	E11.0	DA	EC64	sc16	Initial	E11.0_DA_EC64	2971	34787
X43sp_DA_EC64_sc17	E11.0	DA	EC64	sc17	Initial	E11.0_DA_EC64	7050	366538
X43sp_DA_EC64_sc18	E11.0	DA	EC64	sc18	Initial	E11.0_DA_EC64	6307	272111
X43sp_DA_EC64_sc19	E11.0	DA	EC64	sc19	Initial	E11.0_DA_EC64	6458	266504
X43sp_DA_EC64_sc20	E11.0	DA	EC64	sc20	Initial	E11.0_DA_EC64	6803	444628
X43sp_DA_EC64_sc21	E11.0	DA	EC64	sc21	Initial	E11.0_DA_EC64	2876	63509
X43sp_DA_EC64_sc22	E11.0	DA	EC64	sc22	Initial	E11.0_DA_EC64	7952	483752
X43sp_DA_EC64_sc23	E11.0	DA	EC64	sc23	Initial	E11.0_DA_EC64	4754	38363
X43sp_DA_EC64_sc24	E11.0	DA	EC64	sc24	Initial	E11.0_DA_EC64	2759	35943
X43sp_DA_EC64_sc25	E11.0	DA	EC64	sc25	Initial	E11.0_DA_EC64	8335	814316
X43sp_DA_EC64_sc26	E11.0	DA	EC64	sc26	Initial	E11.0_DA_EC64	5425	193884
X43sp_DA_EC64_sc27	E11.0	DA	EC64	sc27	Initial	E11.0_DA_EC64	5870	190502
X43sp_DA_EC64_sc28	E11.0	DA	EC64	sc28	Initial	E11.0_DA_EC64	5876	242879
X43sp_DA_EC64_sc29	E11.0	DA	EC64	sc29	Initial	E11.0_DA_EC64	6679	312566
X43sp_DA_EC64_sc30	E11.0	DA	EC64	sc30	Initial	E11.0_DA_EC64	7595	533567
X43sp_DA_EC64_sc31	E11.0	DA	EC64	sc31	Initial	E11.0_DA_EC64	6101	218871
X43sp_DA_EC64_sc32	E11.0	DA	EC64	sc32	Initial	E11.0_DA_EC64	6521	237468
X43sp_DA_EC64_sc33	E11.0	DA	EC64	sc33	Initial	E11.0_DA_EC64	6090	298625
X43sp_DA_EC64_sc34	E11.0	DA	EC64	sc34	Initial	E11.0_DA_EC64	5596	87285
X43sp_DA_EC64_sc35	E11.0	DA	EC64	sc35	Initial	E11.0_DA_EC64	6254	282887
X43sp_DA_EC64_sc36	E11.0	DA	EC64	sc36	Initial	E11.0_DA_EC64	7299	401028
X43sp_DA_EC64_sc37	E11.0	DA	EC64	sc37	Initial	E11.0_DA_EC64	7209	406993
X43sp_DA_EC64_sc38	E11.0	DA	EC64	sc38	Initial	E11.0_DA_EC64	6678	410656
X43sp_DA_EC64_sc39	E11.0	DA	EC64	sc39	Initial	E11.0_DA_EC64	6414	276439
X43sp_DA_EC64_sc40	E11.0	DA	EC64	sc40	Initial	E11.0_DA_EC64	3271	39641
X43sp_DA_EC64_sc41	E11.0	DA	EC64	sc41	Initial	E11.0_DA_EC64	8141	741888
X43sp_DA_EC64_sc42	E11.0	DA	EC64	sc42	Initial	E11.0_DA_EC64	8428	910665
X43sp_DA_EC64_sc43	E11.0	DA	EC64	sc43	Initial	E11.0_DA_EC64	7680	480275
X43sp_DA_EC64_sc44	E11.0	DA	EC64	sc44	Initial	E11.0_DA_EC64	7770	551459
X43sp_DA_EC64_sc45	E11.0	DA	EC64	sc45	Initial	E11.0_DA_EC64	7035	283523
X43sp_DA_EC64_sc46	E11.0	DA	EC64	sc46	Initial	E11.0_DA_EC64	6335	201675
X43sp_DA_EC64_sc47	E11.0	DA	EC64	sc47	Initial	E11.0_DA_EC64	7246	349566
X43sp_DA_EC64_sc48	E11.0	DA	EC64	sc48	Initial	E11.0_DA_EC64	9239	838574
X43sp_DA_EC64_sc49	E11.0	DA	EC64	sc49	Initial	E11.0_DA_EC64	7835	380040
X43sp_DA_EC64_sc50	E11.0	DA	EC64	sc50	Initial	E11.0_DA_EC64	7190	526368
X43sp_DA_EC64_sc51	E11.0	DA	EC64	sc51	Initial	E11.0_DA_EC64	7482	433794
X43sp_DA_EC64_sc52	E11.0	DA	EC64	sc52	Initial	E11.0_DA_EC64	7425	438456
X43sp_DA_EC64_sc53	E11.0	DA	EC64	sc53	Initial	E11.0_DA_EC64	7174	868766
X43sp_DA_EC64_sc54	E11.0	DA	EC64	sc54	Initial	E11.0_DA_EC64	6575	332438
X43sp_DA_EC64_sc55	E11.0	DA	EC64	sc55	Initial	E11.0_DA_EC64	7440	635376
X43sp_DA_EC64_sc56	E11.0	DA	EC64	sc56	Initial	E11.0_DA_EC64	7149	415777
X32sp_4posi_EC73_sc1	E10.0	PK44	EC73	sc1	PK44	E10.0_AGM_PK44_EC73	7379	285433
X32sp_4posi_EC73_sc2	E10.0	PK44	EC73	sc2	PK44	E10.0_AGM_PK44_EC73	8016	341980
X32sp_4posi_EC73_sc3	E10.0	PK44	EC73	sc3	PK44	E10.0_AGM_PK44_EC73	9321	624303
X32sp_4posi_EC73_sc4	E10.0	PK44	EC73	sc4	PK44	E10.0_AGM_PK44_EC73	7262	328274
X32sp_4posi_EC73_sc5	E10.0	PK44	EC73	sc5	PK44	E10.0_AGM_PK44_EC73	8271	357265
X32sp_4posi_EC73_sc6	E10.0	PK44	EC73	sc6	PK44	E10.0_AGM_PK44_EC73	7027	161181
X32sp_4posi_EC73_sc7	E10.0	PK44	EC73	sc7	PK44	E10.0_AGM_PK44_EC73	8544	477727
X32sp_4posi_EC73_sc8	E10.0	PK44	EC73	sc8	PK44	E10.0_AGM_PK44_EC73	7210	208689
X32sp_4posi_EC73_sc9	E10.0	PK44	EC73	sc9	PK44	E10.0_AGM_PK44_EC73	8642	525189
X32sp_4posi_EC73_sc10	E10.0	PK44	EC73	sc10	PK44	E10.0_AGM_PK44_EC73	7131	233486
X32sp_4posi_EC73_sc11	E10.0	PK44	EC73	sc11	PK44	E10.0_AGM_PK44_EC73	7547	268274
X32sp_4posi_EC73_sc12	E10.0	PK44	EC73	sc12	PK44	E10.0_AGM_PK44_EC73	6187	157264
X32sp_4posi_EC73_sc13	E10.0	PK44	EC73	sc13	PK44	E10.0_AGM_PK44_EC73	7585	294407
X32sp_4posi_EC73_sc14	E10.0	PK44	EC73	sc14	PK44	E10.0_AGM_PK44_EC73	9301	568589
X32sp_4posi_EC73_sc15	E10.0	PK44	EC73	sc15	PK44	E10.0_AGM_PK44_EC73	7668	316304
X32sp_4posi_EC73_sc16	E10.0	PK44	EC73	sc16	PK44	E10.0_AGM_PK44_EC73	8296	358953
X32sp_4posi_EC73_sc17	E10.0	PK44	EC73	sc17	PK44	E10.0_AGM_PK44_EC73	7765	294744
X32sp_4posi_EC73_sc18	E10.0	PK44	EC73	sc18	PK44	E10.0_AGM_PK44_EC73	7165	242494
X32sp_4posi_EC73_sc19	E10.0	PK44	EC73	sc19	PK44	E10.0_AGM_PK44_EC73	7133	224245
X32sp_4posi_EC73_sc20	E10.0	PK44	EC73	sc20	PK44	E10.0_AGM_PK44_EC73	6755	222819
X32sp_4posi_EC73_sc21	E10.0	PK44	EC73	sc21	PK44	E10.0_AGM_PK44_EC73	6836	201617
X32sp_4posi_EC73_sc22	E10.0	PK44	EC73	sc22	PK44	E10.0_AGM_PK44_EC73	6069	154273
X32sp_4posi_EC73_sc23	E10.0	PK44	EC73	sc23	PK44	E10.0_AGM_PK44_EC73	2608	7648
X32sp_4posi_EC73_sc24	E10.0	PK44	EC73	sc24	PK44	E10.0_AGM_PK44_EC73	282	942
X32sp_4posi_EC73_sc25	E10.0	PK44	EC73	sc25	PK44	E10.0_AGM_PK44_EC73	8089	432850
X32sp_4posi_EC73_sc26	E10.0	PK44	EC73	sc26	PK44	E10.0_AGM_PK44_EC73	4786	66521
X32sp_4posi_EC73_sc27	E10.0	PK44	EC73	sc27	PK44	E10.0_AGM_PK44_EC73	6779	216527
X32sp_4posi_EC73_sc28	E10.0	PK44	EC73	sc28	PK44	E10.0_AGM_PK44_EC73	8819	462560
X32sp_4posi_EC73_sc29	E10.0	PK44	EC73	sc29	PK44	E10.0_AGM_PK44_EC73	7025	188866
X32sp_4posi_EC73_sc30	E10.0	PK44	EC73	sc30	PK44	E10.0_AGM_PK44_EC73	9875	812851
X32sp_4posi_EC73_sc31	E10.0	PK44	EC73	sc31	PK44	E10.0_AGM_PK44_EC73	6847	128209
X32sp_4posi_EC73_sc32	E10.0	PK44	EC73	sc32	PK44	E10.0_AGM_PK44_EC73	8003	338254
X32sp_4posi_EC73_sc33	E10.0	PK44	EC73	sc33	PK44	E10.0_AGM_PK44_EC73	9829	671178
X32sp_4posi_EC73_sc34	E10.0	PK44	EC73	sc34	PK44	E10.0_AGM_PK44_EC73	4984	36301
X32sp_4posi_EC73_sc35	E10.0	PK44	EC73	sc35	PK44	E10.0_AGM_PK44_EC73	8912	624886
X32sp_4posi_EC73_sc36	E10.0	PK44	EC73	sc36	PK44	E10.0_AGM_PK44_EC73	7625	340824
X32sp_4posi_EC73_sc37	E10.0	PK44	EC73	sc37	PK44	E10.0_AGM_PK44_EC73	7432	260399
X32sp_4posi_EC73_sc38	E10.0	PK44	EC73	sc38	PK44	E10.0_AGM_PK44_EC73	7067	271111
X32sp_4posi_EC73_sc39	E10.0	PK44	EC73	sc39	PK44	E10.0_AGM_PK44_EC73	6186	121997
X32sp_4posi_EC73_sc40	E10.0	PK44	EC73	sc40	PK44	E10.0_AGM_PK44_EC73	9201	594492
X32sp_4posi_EC73_sc41	E10.0	PK44	EC73	sc41	PK44	E10.0_AGM_PK44_EC73	9251	598602
X32sp_4posi_EC73_sc42	E10.0	PK44	EC73	sc42	PK44	E10.0_AGM_PK44_EC73	8291	393932
X32sp_4posi_EC73_sc43	E10.0	PK44	EC73	sc43	PK44	E10.0_AGM_PK44_EC73	9033	563418
X32sp_4posi_EC73_sc44	E10.0	PK44	EC73	sc44	PK44	E10.0_AGM_PK44_EC73	7507	307636
X32sp_4posi_EC73_sc45	E10.0	PK44	EC73	sc45	PK44	E10.0_AGM_PK44_EC73	8258	405144
X32sp_4posi_EC73_sc46	E10.0	PK44	EC73	sc46	PK44	E10.0_AGM_PK44_EC73	6435	121761
X32sp_4posi_EC73_sc47	E10.0	PK44	EC73	sc47	PK44	E10.0_AGM_PK44_EC73	7317	265376
X32sp_4posi_EC73_sc48	E10.0	PK44	EC73	sc48	PK44	E10.0_AGM_PK44_EC73	7691	338666
X32sp_4posi_EC74_sc49	E10.0	PK44	EC74	sc49	PK44	E10.0_AGM_PK44_EC74	7569	345051
X32sp_4posi_EC74_sc50	E10.0	PK44	EC74	sc50	PK44	E10.0_AGM_PK44_EC74	7816	475162
X32sp_4posi_EC74_sc51	E10.0	PK44	EC74	sc51	PK44	E10.0_AGM_PK44_EC74	7639	494858
X32sp_4posi_EC74_sc52	E10.0	PK44	EC74	sc52	PK44	E10.0_AGM_PK44_EC74	7301	401831
X32sp_4posi_EC74_sc53	E10.0	PK44	EC74	sc53	PK44	E10.0_AGM_PK44_EC74	6009	214607
X32sp_4posi_EC74_sc54	E10.0	PK44	EC74	sc54	PK44	E10.0_AGM_PK44_EC74	6347	216129
X32sp_4posi_EC74_sc55	E10.0	PK44	EC74	sc55	PK44	E10.0_AGM_PK44_EC74	8462	635647
X32sp_4posi_EC74_sc56	E10.0	PK44	EC74	sc56	PK44	E10.0_AGM_PK44_EC74	7716	319747
X32sp_4posi_EC74_sc57	E10.0	PK44	EC74	sc57	PK44	E10.0_AGM_PK44_EC74	7043	264794
X32sp_4posi_EC74_sc58	E10.0	PK44	EC74	sc58	PK44	E10.0_AGM_PK44_EC74	6911	356794
X32sp_4posi_EC74_sc59	E10.0	PK44	EC74	sc59	PK44	E10.0_AGM_PK44_EC74	7716	323578
X32sp_4posi_EC74_sc60	E10.0	PK44	EC74	sc60	PK44	E10.0_AGM_PK44_EC74	7030	261189
X32sp_4posi_EC74_sc61	E10.0	PK44	EC74	sc61	PK44	E10.0_AGM_PK44_EC74	7310	330609
X32sp_4posi_EC74_sc62	E10.0	PK44	EC74	sc62	PK44	E10.0_AGM_PK44_EC74	6982	253493
X32sp_4posi_EC74_sc63	E10.0	PK44	EC74	sc63	PK44	E10.0_AGM_PK44_EC74	6568	290788
X32sp_4posi_EC74_sc64	E10.0	PK44	EC74	sc64	PK44	E10.0_AGM_PK44_EC74	8723	478424
X32sp_4posi_EC74_sc65	E10.0	PK44	EC74	sc65	PK44	E10.0_AGM_PK44_EC74	2112	26329
X32sp_4posi_EC74_sc66	E10.0	PK44	EC74	sc66	PK44	E10.0_AGM_PK44_EC74	7929	526781
X32sp_4posi_EC74_sc67	E10.0	PK44	EC74	sc67	PK44	E10.0_AGM_PK44_EC74	8443	681610
X32sp_4posi_EC74_sc68	E10.0	PK44	EC74	sc68	PK44	E10.0_AGM_PK44_EC74	7946	542463
X32sp_4posi_EC74_sc69	E10.0	PK44	EC74	sc69	PK44	E10.0_AGM_PK44_EC74	7683	433398
X32sp_4posi_EC74_sc70	E10.0	PK44	EC74	sc70	PK44	E10.0_AGM_PK44_EC74	6928	241943
X32sp_4posi_EC74_sc71	E10.0	PK44	EC74	sc71	PK44	E10.0_AGM_PK44_EC74	6925	284286
X32sp_4posi_EC74_sc72	E10.0	PK44	EC74	sc72	PK44	E10.0_AGM_PK44_EC74	6876	377323
X32sp_4posi_EC74_sc73	E10.0	PK44	EC74	sc73	PK44	E10.0_AGM_PK44_EC74	6791	158078
X32sp_4posi_EC74_sc74	E10.0	PK44	EC74	sc74	PK44	E10.0_AGM_PK44_EC74	6935	338245
X32sp_4posi_EC74_sc75	E10.0	PK44	EC74	sc75	PK44	E10.0_AGM_PK44_EC74	7192	338310
X32sp_4posi_EC74_sc76	E10.0	PK44	EC74	sc76	PK44	E10.0_AGM_PK44_EC74	7684	286579
X32sp_4posi_EC74_sc77	E10.0	PK44	EC74	sc77	PK44	E10.0_AGM_PK44_EC74	6555	376638
X32sp_4posi_EC74_sc78	E10.0	PK44	EC74	sc78	PK44	E10.0_AGM_PK44_EC74	5737	272630
X32sp_4posi_EC74_sc79	E10.0	PK44	EC74	sc79	PK44	E10.0_AGM_PK44_EC74	6683	312582
X32sp_4posi_EC74_sc80	E10.0	PK44	EC74	sc80	PK44	E10.0_AGM_PK44_EC74	7592	474878
X32sp_4posi_EC74_sc81	E10.0	PK44	EC74	sc81	PK44	E10.0_AGM_PK44_EC74	5755	152788
X32sp_4posi_EC74_sc82	E10.0	PK44	EC74	sc82	PK44	E10.0_AGM_PK44_EC74	7923	516807
X32sp_4posi_EC74_sc83	E10.0	PK44	EC74	sc83	PK44	E10.0_AGM_PK44_EC74	7105	440280
X32sp_4posi_EC74_sc84	E10.0	PK44	EC74	sc84	PK44	E10.0_AGM_PK44_EC74	7302	453451
X32sp_4posi_EC74_sc85	E10.0	PK44	EC74	sc85	PK44	E10.0_AGM_PK44_EC74	6762	179463
X32sp_4posi_EC74_sc86	E10.0	PK44	EC74	sc86	PK44	E10.0_AGM_PK44_EC74	7768	462415
X32sp_4posi_EC74_sc87	E10.0	PK44	EC74	sc87	PK44	E10.0_AGM_PK44_EC74	7490	409481
X32sp_4posi_EC74_sc88	E10.0	PK44	EC74	sc88	PK44	E10.0_AGM_PK44_EC74	7591	413210
X32sp_4posi_EC74_sc89	E10.0	PK44	EC74	sc89	PK44	E10.0_AGM_PK44_EC74	3745	81545
X32sp_4posi_EC74_sc90	E10.0	PK44	EC74	sc90	PK44	E10.0_AGM_PK44_EC74	8158	558353
X32sp_4posi_EC74_sc91	E10.0	PK44	EC74	sc91	PK44	E10.0_AGM_PK44_EC74	7869	514975
X32sp_4posi_EC74_sc92	E10.0	PK44	EC74	sc92	PK44	E10.0_AGM_PK44_EC74	6873	445473
X32sp_4posi_EC74_sc93	E10.0	PK44	EC74	sc93	PK44	E10.0_AGM_PK44_EC74	6062	244691
X32sp_4posi_EC74_sc94	E10.0	PK44	EC74	sc94	PK44	E10.0_AGM_PK44_EC74	7301	400315
X32sp_4posi_EC74_sc95	E10.0	PK44	EC74	sc95	PK44	E10.0_AGM_PK44_EC74	7874	421304
X32sp_4posi_EC74_sc96	E10.0	PK44	EC74	sc96	PK44	E10.0_AGM_PK44_EC74	6907	495400
X43sp_T1_2_EC81_sc73	E11.0	AGM	EC81	sc73	T1 pre-HSC	E11.0_AGM_T1_EC81	7480	177806
X43sp_T1_2_EC81_sc74	E11.0	AGM	EC81	sc74	T1 pre-HSC	E11.0_AGM_T1_EC81	7360	504135
X43sp_T1_2_EC81_sc75	E11.0	AGM	EC81	sc75	T1 pre-HSC	E11.0_AGM_T1_EC81	6945	181509
X43sp_T1_2_EC81_sc76	E11.0	AGM	EC81	sc76	T1 pre-HSC	E11.0_AGM_T1_EC81	7406	176768
X43sp_T1_2_EC81_sc77	E11.0	AGM	EC81	sc77	T1 pre-HSC	E11.0_AGM_T1_EC81	7145	458716
X43sp_T1_2_EC81_sc78	E11.0	AGM	EC81	sc78	T1 pre-HSC	E11.0_AGM_T1_EC81	8163	498254
X43sp_T1_2_EC81_sc79	E11.0	AGM	EC81	sc79	T1 pre-HSC	E11.0_AGM_T1_EC81	6735	233277
X43sp_T1_2_EC81_sc80	E11.0	AGM	EC81	sc80	T1 pre-HSC	E11.0_AGM_T1_EC81	7390	341610
X43sp_T1_2_EC81_sc81	E11.0	AGM	EC81	sc81	T1 pre-HSC	E11.0_AGM_T1_EC81	6359	134597
X43sp_T1_2_EC81_sc82	E11.0	AGM	EC81	sc82	T1 pre-HSC	E11.0_AGM_T1_EC81	6927	277713
X43sp_T1_2_EC81_sc83	E11.0	AGM	EC81	sc83	T1 pre-HSC	E11.0_AGM_T1_EC81	7376	426610
X43sp_T1_2_EC81_sc84	E11.0	AGM	EC81	sc84	T1 pre-HSC	E11.0_AGM_T1_EC81	8364	428399
X43sp_T1_2_EC81_sc85	E11.0	AGM	EC81	sc85	T1 pre-HSC	E11.0_AGM_T1_EC81	6559	110680
X43sp_T1_2_EC81_sc86	E11.0	AGM	EC81	sc86	T1 pre-HSC	E11.0_AGM_T1_EC81	604	858
X43sp_T1_2_EC81_sc87	E11.0	AGM	EC81	sc87	T1 pre-HSC	E11.0_AGM_T1_EC81	7590	284908
X43sp_T1_2_EC81_sc88	E11.0	AGM	EC81	sc88	T1 pre-HSC	E11.0_AGM_T1_EC81	6522	158693
X43sp_T1_2_EC81_sc89	E11.0	AGM	EC81	sc89	T1 pre-HSC	E11.0_AGM_T1_EC81	7360	433378
X43sp_T1_2_EC81_sc90	E11.0	AGM	EC81	sc90	T1 pre-HSC	E11.0_AGM_T1_EC81	7437	259584
X43sp_T1_2_EC81_sc91	E11.0	AGM	EC81	sc91	T1 pre-HSC	E11.0_AGM_T1_EC81	8571	366283
X43sp_T1_2_EC81_sc92	E11.0	AGM	EC81	sc92	T1 pre-HSC	E11.0_AGM_T1_EC81	6973	332757
X43sp_T1_2_EC81_sc93	E11.0	AGM	EC81	sc93	T1 pre-HSC	E11.0_AGM_T1_EC81	7598	344913
X43sp_T1_2_EC81_sc94	E11.0	AGM	EC81	sc94	T1 pre-HSC	E11.0_AGM_T1_EC81	7676	459774
X43sp_T1_2_EC81_sc95	E11.0	AGM	EC81	sc95	T1 pre-HSC	E11.0_AGM_T1_EC81	7577	225785
X43sp_T1_3_EC82_sc1	E11.0	AGM	EC82	sc1	T1 pre-HSC	E11.0_AGM_T1_EC82	8728	253557
X43sp_T1_3_EC82_sc2	E11.0	AGM	EC82	sc2	T1 pre-HSC	E11.0_AGM_T1_EC82	8966	287841
X43sp_T1_3_EC82_sc3	E11.0	AGM	EC82	sc3	T1 pre-HSC	E11.0_AGM_T1_EC82	7667	159253
X43sp_T1_3_EC82_sc4	E11.0	AGM	EC82	sc4	T1 pre-HSC	E11.0_AGM_T1_EC82	8487	254493
X43sp_T1_3_EC82_sc5	E11.0	AGM	EC82	sc5	T1 pre-HSC	E11.0_AGM_T1_EC82	8707	204811
X43sp_T1_3_EC82_sc6	E11.0	AGM	EC82	sc6	T1 pre-HSC	E11.0_AGM_T1_EC82	6585	124396
X43sp_T1_3_EC82_sc7	E11.0	AGM	EC82	sc7	T1 pre-HSC	E11.0_AGM_T1_EC82	8857	288769
X43sp_T1_3_EC82_sc8	E11.0	AGM	EC82	sc8	T1 pre-HSC	E11.0_AGM_T1_EC82	7745	122533
X43sp_T1_3_EC82_sc9	E11.0	AGM	EC82	sc9	T1 pre-HSC	E11.0_AGM_T1_EC82	8139	334888
X43sp_T1_3_EC82_sc10	E11.0	AGM	EC82	sc10	T1 pre-HSC	E11.0_AGM_T1_EC82	9186	296818
X43sp_T1_3_EC82_sc11	E11.0	AGM	EC82	sc11	T1 pre-HSC	E11.0_AGM_T1_EC82	6949	232281
X43sp_T1_3_EC82_sc12	E11.0	AGM	EC82	sc12	T1 pre-HSC	E11.0_AGM_T1_EC82	8543	170161
X43sp_T1_3_EC82_sc13	E11.0	AGM	EC82	sc13	T1 pre-HSC	E11.0_AGM_T1_EC82	6544	115201
X43sp_T1_3_EC82_sc14	E11.0	AGM	EC82	sc14	T1 pre-HSC	E11.0_AGM_T1_EC82	8440	230716
X43sp_T1_3_EC82_sc15	E11.0	AGM	EC82	sc15	T1 pre-HSC	E11.0_AGM_T1_EC82	8742	275522
X43sp_T1_3_EC82_sc16	E11.0	AGM	EC82	sc16	T1 pre-HSC	E11.0_AGM_T1_EC82	7585	174114
X43sp_T1_3_EC82_sc17	E11.0	AGM	EC82	sc17	T1 pre-HSC	E11.0_AGM_T1_EC82	6371	80835
X43sp_T1_3_EC82_sc18	E11.0	AGM	EC82	sc18	T1 pre-HSC	E11.0_AGM_T1_EC82	6002	68494
X43sp_T1_3_EC82_sc19	E11.0	AGM	EC82	sc19	T1 pre-HSC	E11.0_AGM_T1_EC82	6283	106337
X43sp_T1_3_EC82_sc20	E11.0	AGM	EC82	sc20	T1 pre-HSC	E11.0_AGM_T1_EC82	8588	205831
X43sp_T1_3_EC82_sc21	E11.0	AGM	EC82	sc21	T1 pre-HSC	E11.0_AGM_T1_EC82	7208	180184
X43sp_T1_3_EC82_sc22	E11.0	AGM	EC82	sc22	T1 pre-HSC	E11.0_AGM_T1_EC82	8503	202019
X43sp_T1_3_EC82_sc23	E11.0	AGM	EC82	sc23	T1 pre-HSC	E11.0_AGM_T1_EC82	456	838
X43sp_T1_3_EC82_sc24	E11.0	AGM	EC82	sc24	T1 pre-HSC	E11.0_AGM_T1_EC82	8201	168185
gfpP_FKDL190732219.1a_H23KKCCX2_L2_sc1	E10.0	AGM	NE	sc1	Neurl3-EGFP	E10.0_AGM_Neurl3_NE	9530	1074298
gfpP_FKDL190732219.1a_H23KKCCX2_L2_sc2	E10.0	AGM	NE	sc2	Neurl3-EGFP	E10.0_AGM_Neurl3_NE	7449	832750
gfpP_FKDL190732219.1a_H23KKCCX2_L2_sc3	E10.0	AGM	NE	sc3	Neurl3-EGFP	E10.0_AGM_Neurl3_NE	4110	143882
gfpP_FKDL190732219.1a_H23KKCCX2_L2_sc4	E10.0	AGM	NE	sc4	Neurl3-EGFP	E10.0_AGM_Neurl3_NE	3382	16491
gfpP_FKDL190732219.1a_H23KKCCX2_L2_sc5	E10.0	AGM	NE	sc5	Neurl3-EGFP	E10.0_AGM_Neurl3_NE	6722	176506
gfpP_FKDL190732219.1a_H23KKCCX2_L2_sc6	E10.0	AGM	NE	sc6	Neurl3-EGFP	E10.0_AGM_Neurl3_NE	2166	22239
gfpP_FKDL190732219.1a_H23KKCCX2_L2_sc7	E10.0	AGM	NE	sc7	Neurl3-EGFP	E10.0_AGM_Neurl3_NE	1241	5380
gfpP_FKDL190732219.1a_H23KKCCX2_L2_sc8	E10.0	AGM	NE	sc8	Neurl3-EGFP	E10.0_AGM_Neurl3_NE	5842	183263
gfpP_FKDL190732219.1a_H23KKCCX2_L2_sc9	E10.0	AGM	NE	sc9	Neurl3-EGFP	E10.0_AGM_Neurl3_NE	7110	771727
gfpP_FKDL190732219.1a_H23KKCCX2_L2_sc10	E10.0	AGM	NE	sc10	Neurl3-EGFP	E10.0_AGM_Neurl3_NE	7995	786094
gfpP_FKDL190732219.1a_H23KKCCX2_L2_sc11	E10.0	AGM	NE	sc11	Neurl3-EGFP	E10.0_AGM_Neurl3_NE	8000	499268
gfpP_FKDL190732219.1a_H23KKCCX2_L2_sc12	E10.0	AGM	NE	sc12	Neurl3-EGFP	E10.0_AGM_Neurl3_NE	7702	512489
gfpP_FKDL190732219.1a_H23KKCCX2_L2_sc13	E10.0	AGM	NE	sc13	Neurl3-EGFP	E10.0_AGM_Neurl3_NE	7612	677917
gfpP_FKDL190732219.1a_H23KKCCX2_L2_sc14	E10.0	AGM	NE	sc14	Neurl3-EGFP	E10.0_AGM_Neurl3_NE	7375	847580
gfpP_FKDL190732219.1a_H23KKCCX2_L2_sc15	E10.0	AGM	NE	sc15	Neurl3-EGFP	E10.0_AGM_Neurl3_NE	7707	911935
gfpP_FKDL190732219.1a_H23KKCCX2_L2_sc16	E10.0	AGM	NE	sc16	Neurl3-EGFP	E10.0_AGM_Neurl3_NE	6868	608928
gfpP_FKDL190732219.1a_H23KKCCX2_L2_sc17	E10.0	AGM	NE	sc17	Neurl3-EGFP	E10.0_AGM_Neurl3_NE	7485	507265
gfpP_FKDL190732219.1a_H23KKCCX2_L2_sc18	E10.0	AGM	NE	sc18	Neurl3-EGFP	E10.0_AGM_Neurl3_NE	7858	427924
gfpP_FKDL190732219.1a_H23KKCCX2_L2_sc19	E10.0	AGM	NE	sc19	Neurl3-EGFP	E10.0_AGM_Neurl3_NE	9193	1976375
gfpP_FKDL190732219.1a_H23KKCCX2_L2_sc20	E10.0	AGM	NE	sc20	Neurl3-EGFP	E10.0_AGM_Neurl3_NE	6018	183409
gfpP_FKDL190732219.1a_H23KKCCX2_L2_sc21	E10.0	AGM	NE	sc21	Neurl3-EGFP	E10.0_AGM_Neurl3_NE	5745	164870
gfpP_FKDL190732219.1a_H23KKCCX2_L2_sc22	E10.0	AGM	NE	sc22	Neurl3-EGFP	E10.0_AGM_Neurl3_NE	6816	471695
gfpP_FKDL190732219.1a_H23KKCCX2_L2_sc23	E10.0	AGM	NE	sc23	Neurl3-EGFP	E10.0_AGM_Neurl3_NE	3560	14588
gfpP_FKDL190732219.1a_H23KKCCX2_L2_sc24	E10.0	AGM	NE	sc24	Neurl3-EGFP	E10.0_AGM_Neurl3_NE	6818	332917
gfpP_FKDL190732219.1a_H23KKCCX2_L2_sc25	E10.0	AGM	NE	sc25	Neurl3-EGFP	E10.0_AGM_Neurl3_NE	8117	1287015
gfpP_FKDL190732219.1a_H23KKCCX2_L2_sc26	E10.0	AGM	NE	sc26	Neurl3-EGFP	E10.0_AGM_Neurl3_NE	7572	829383
gfpP_FKDL190732219.1a_H23KKCCX2_L2_sc27	E10.0	AGM	NE	sc27	Neurl3-EGFP	E10.0_AGM_Neurl3_NE	8031	681147
gfpP_FKDL190732219.1a_H23KKCCX2_L2_sc28	E10.0	AGM	NE	sc28	Neurl3-EGFP	E10.0_AGM_Neurl3_NE	7155	246294
gfpP_FKDL190732219.1a_H23KKCCX2_L2_sc29	E10.0	AGM	NE	sc29	Neurl3-EGFP	E10.0_AGM_Neurl3_NE	6656	364949
gfpP_FKDL190732219.1a_H23KKCCX2_L2_sc30	E10.0	AGM	NE	sc30	Neurl3-EGFP	E10.0_AGM_Neurl3_NE	6365	526016
gfpP_FKDL190732219.1a_H23KKCCX2_L2_sc31	E10.0	AGM	NE	sc31	Neurl3-EGFP	E10.0_AGM_Neurl3_NE	7035	152630
gfpP_FKDL190732219.1a_H23KKCCX2_L2_sc32	E10.0	AGM	NE	sc32	Neurl3-EGFP	E10.0_AGM_Neurl3_NE	8196	364273
gfpP_FKDL190732219.1a_H23KKCCX2_L2_sc33	E10.0	AGM	NE	sc33	Neurl3-EGFP	E10.0_AGM_Neurl3_NE	6938	806149
gfpP_FKDL190732219.1a_H23KKCCX2_L2_sc34	E10.0	AGM	NE	sc34	Neurl3-EGFP	E10.0_AGM_Neurl3_NE	4502	30461
gfpP_FKDL190732219.1a_H23KKCCX2_L2_sc35	E10.0	AGM	NE	sc35	Neurl3-EGFP	E10.0_AGM_Neurl3_NE	7319	346267
gfpP_FKDL190732219.1a_H23KKCCX2_L2_sc36	E10.0	AGM	NE	sc36	Neurl3-EGFP	E10.0_AGM_Neurl3_NE	8018	766301
gfpP_FKDL190732219.1a_H23KKCCX2_L2_sc37	E10.0	AGM	NE	sc37	Neurl3-EGFP	E10.0_AGM_Neurl3_NE	1888	13011
gfpP_FKDL190732219.1a_H23KKCCX2_L2_sc38	E10.0	AGM	NE	sc38	Neurl3-EGFP	E10.0_AGM_Neurl3_NE	7769	898973
gfpP_FKDL190732219.1a_H23KKCCX2_L2_sc39	E10.0	AGM	NE	sc39	Neurl3-EGFP	E10.0_AGM_Neurl3_NE	507	1665
gfpP_FKDL190732219.1a_H23KKCCX2_L2_sc40	E10.0	AGM	NE	sc40	Neurl3-EGFP	E10.0_AGM_Neurl3_NE	8282	1004275
gfpP_FKDL190732219.1a_H23KKCCX2_L2_sc41	E10.0	AGM	NE	sc41	Neurl3-EGFP	E10.0_AGM_Neurl3_NE	7204	753517
gfpP_FKDL190732219.1a_H23KKCCX2_L2_sc42	E10.0	AGM	NE	sc42	Neurl3-EGFP	E10.0_AGM_Neurl3_NE	7517	1070876
gfpP_FKDL190732219.1a_H23KKCCX2_L2_sc43	E10.0	AGM	NE	sc43	Neurl3-EGFP	E10.0_AGM_Neurl3_NE	8191	344020
gfpP_FKDL190732219.1a_H23KKCCX2_L2_sc44	E10.0	AGM	NE	sc44	Neurl3-EGFP	E10.0_AGM_Neurl3_NE	6713	726814
gfpP_FKDL190732219.1a_H23KKCCX2_L2_sc45	E10.0	AGM	NE	sc45	Neurl3-EGFP	E10.0_AGM_Neurl3_NE	6562	641745
gfpP_FKDL190732219.1a_H23KKCCX2_L2_sc46	E10.0	AGM	NE	sc46	Neurl3-EGFP	E10.0_AGM_Neurl3_NE	6133	114500
gfpP_FKDL190732219.1a_H23KKCCX2_L2_sc47	E10.0	AGM	NE	sc47	Neurl3-EGFP	E10.0_AGM_Neurl3_NE	8349	808883
gfpP_FKDL190732219.1a_H23KKCCX2_L2_sc48	E10.0	AGM	NE	sc48	Neurl3-EGFP	E10.0_AGM_Neurl3_NE	7257	966546
X18sp_body_EC12_sc1	E9.0	Body	EC12	sc1	Earlier	E9.0_Body_EC12	1010	1967
X18sp_body_EC12_sc2	E9.0	Body	EC12	sc2	Earlier	E9.0_Body_EC12	7501	507241
X18sp_body_EC12_sc3	E9.0	Body	EC12	sc3	Earlier	E9.0_Body_EC12	9060	1203589
X18sp_body_EC12_sc4	E9.0	Body	EC12	sc4	Earlier	E9.0_Body_EC12	6199	273696
X18sp_body_EC12_sc5	E9.0	Body	EC12	sc5	Earlier	E9.0_Body_EC12	8133	908744
X18sp_body_EC12_sc6	E9.0	Body	EC12	sc6	Earlier	E9.0_Body_EC12	9256	878819
X18sp_body_EC12_sc7	E9.0	Body	EC12	sc7	Earlier	E9.0_Body_EC12	7450	901452
X18sp_body_EC12_sc8	E9.0	Body	EC12	sc8	Earlier	E9.0_Body_EC12	6836	438426
X18sp_body_EC12_sc9	E9.0	Body	EC12	sc9	Earlier	E9.0_Body_EC12	6957	666625
X18sp_body_EC12_sc10	E9.0	Body	EC12	sc10	Earlier	E9.0_Body_EC12	3963	114486
X18sp_body_EC12_sc11	E9.0	Body	EC12	sc11	Earlier	E9.0_Body_EC12	7663	536951
X18sp_body_EC12_sc12	E9.0	Body	EC12	sc12	Earlier	E9.0_Body_EC12	8126	638923
X18sp_body_EC12_sc13	E9.0	Body	EC12	sc13	Earlier	E9.0_Body_EC12	7276	422252
X18sp_body_EC12_sc14	E9.0	Body	EC12	sc14	Earlier	E9.0_Body_EC12	8127	887371
X18sp_body_EC12_sc15	E9.0	Body	EC12	sc15	Earlier	E9.0_Body_EC12	9028	1031755
X18sp_body_EC12_sc16	E9.0	Body	EC12	sc16	Earlier	E9.0_Body_EC12	8078	658858
X18sp_body_EC12_sc17	E9.0	Body	EC12	sc17	Earlier	E9.0_Body_EC12	7398	581344
X18sp_body_EC12_sc18	E9.0	Body	EC12	sc18	Earlier	E9.0_Body_EC12	8276	666492
X18sp_body_EC12_sc19	E9.0	Body	EC12	sc19	Earlier	E9.0_Body_EC12	9570	1675010
X18sp_body_EC12_sc20	E9.0	Body	EC12	sc20	Earlier	E9.0_Body_EC12	4939	208770
X18sp_body_EC12_sc21	E9.0	Body	EC12	sc21	Earlier	E9.0_Body_EC12	7205	582234
X18sp_body_EC12_sc22	E9.0	Body	EC12	sc22	Earlier	E9.0_Body_EC12	8827	801614
X18sp_body_EC12_sc24	E9.0	Body	EC12	sc24	Earlier	E9.0_Body_EC12	6456	269191
X18sp_body_EC12_sc45	E9.0	Body	EC12	sc45	Earlier	E9.0_Body_EC12	8404	811790
X18sp_body_EC12_sc46	E9.0	Body	EC12	sc46	Earlier	E9.0_Body_EC12	7708	602139
X18sp_neg_EC12_sc48	E9.0	Neg	EC12	sc48	Earlier	E9.0_Body_EC12	8228	577208
X18sp_neg_EC12_sc49	E9.0	Neg	EC12	sc49	Earlier	E9.0_Body_EC12	8323	669597
X18sp_neg_EC12_sc50	E9.0	Neg	EC12	sc50	Earlier	E9.0_Body_EC12	9144	1366326
X18sp_neg_EC12_sc51	E9.0	Neg	EC12	sc51	Earlier	E9.0_Body_EC12	8190	608472
X18sp_neg_EC12_sc52	E9.0	Neg	EC12	sc52	Earlier	E9.0_Body_EC12	8604	829696
X18sp_body_EC13_sc10	E9.0	Body	EC13	sc10	Earlier	E9.0_Body_EC13	7548	817520
X18sp_body_EC13_sc11	E9.0	Body	EC13	sc11	Earlier	E9.0_Body_EC13	7186	605102
X18sp_neg_EC13_sc14	E9.0	Neg	EC13	sc14	Earlier	E9.0_Body_EC13	7193	690387
X18sp_neg_EC13_sc15	E9.0	Neg	EC13	sc15	Earlier	E9.0_Body_EC13	8722	1006131
X18sp_neg_EC13_sc16	E9.0	Neg	EC13	sc16	Earlier	E9.0_Body_EC13	7853	571570
X18sp_neg_EC13_sc17	E9.0	Neg	EC13	sc17	Earlier	E9.0_Body_EC13	6656	456258
X18sp_body_EC13_sc53	E9.0	Body	EC13	sc53	Earlier	E9.0_Body_EC13	7059	660146
X18sp_body_EC13_sc54	E9.0	Body	EC13	sc54	Earlier	E9.0_Body_EC13	8485	990311
X18sp_body_EC13_sc55	E9.0	Body	EC13	sc55	Earlier	E9.0_Body_EC13	7766	879273
X18sp_body_EC13_sc56	E9.0	Body	EC13	sc56	Earlier	E9.0_Body_EC13	6037	339419
X18sp_body_EC13_sc57	E9.0	Body	EC13	sc57	Earlier	E9.0_Body_EC13	7920	738139
X18sp_body_EC13_sc58	E9.0	Body	EC13	sc58	Earlier	E9.0_Body_EC13	7497	755014
X18sp_body_EC13_sc59	E9.0	Body	EC13	sc59	Earlier	E9.0_Body_EC13	7383	619247
X18sp_body_EC13_sc60	E9.0	Body	EC13	sc60	Earlier	E9.0_Body_EC13	6966	392837
X18sp_body_EC13_sc61	E9.0	Body	EC13	sc61	Earlier	E9.0_Body_EC13	5998	281218
X18sp_body_EC13_sc62	E9.0	Body	EC13	sc62	Earlier	E9.0_Body_EC13	6211	461924
X18sp_body_EC13_sc63	E9.0	Body	EC13	sc63	Earlier	E9.0_Body_EC13	8336	900310
X18sp_body_EC13_sc64	E9.0	Body	EC13	sc64	Earlier	E9.0_Body_EC13	6427	268603
X18sp_body_EC13_sc65	E9.0	Body	EC13	sc65	Earlier	E9.0_Body_EC13	7690	596663
X18sp_body_EC13_sc66	E9.0	Body	EC13	sc66	Earlier	E9.0_Body_EC13	8163	915817
X18sp_body_EC13_sc67	E9.0	Body	EC13	sc67	Earlier	E9.0_Body_EC13	7913	816044
X18sp_body_EC13_sc68	E9.0	Body	EC13	sc68	Earlier	E9.0_Body_EC13	8783	1545155
X18sp_body_EC13_sc69	E9.0	Body	EC13	sc69	Earlier	E9.0_Body_EC13	6250	329697
X18sp_body_EC13_sc70	E9.0	Body	EC13	sc70	Earlier	E9.0_Body_EC13	5971	221498
X18sp_body_EC13_sc71	E9.0	Body	EC13	sc71	Earlier	E9.0_Body_EC13	6337	429742
X18sp_body_EC13_sc72	E9.0	Body	EC13	sc72	Earlier	E9.0_Body_EC13	7450	803231
X18sp_body_EC13_sc73	E9.0	Body	EC13	sc73	Earlier	E9.0_Body_EC13	7973	606006
X18sp_body_EC13_sc74	E9.0	Body	EC13	sc74	Earlier	E9.0_Body_EC13	6615	596118
X18sp_body_EC13_sc75	E9.0	Body	EC13	sc75	Earlier	E9.0_Body_EC13	6538	410388
X18sp_neg_EC13_sc94	E9.0	Neg	EC13	sc94	Earlier	E9.0_Body_EC13	8786	1114212
X18sp_neg_EC14_sc1	E9.0	Neg	EC14	sc1	Earlier	E9.0_Body_EC14	9015	1014777
X18sp_neg_EC14_sc2	E9.0	Neg	EC14	sc2	Earlier	E9.0_Body_EC14	8695	730364
X18sp_neg_EC14_sc3	E9.0	Neg	EC14	sc3	Earlier	E9.0_Body_EC14	8137	716952
X18sp_neg_EC14_sc4	E9.0	Neg	EC14	sc4	Earlier	E9.0_Body_EC14	9162	1054805
X18sp_neg_EC14_sc5	E9.0	Neg	EC14	sc5	Earlier	E9.0_Body_EC14	9464	1762630
X18sp_body_EC14_sc6	E9.0	Body	EC14	sc6	Earlier	E9.0_Body_EC14	8205	1056806
X18sp_body_EC14_sc7	E9.0	Body	EC14	sc7	Earlier	E9.0_Body_EC14	7918	698853
X18sp_body_EC14_sc8	E9.0	Body	EC14	sc8	Earlier	E9.0_Body_EC14	8864	1172584
X18sp_body_EC14_sc30	E9.0	Body	EC14	sc30	Earlier	E9.0_Body_EC14	6039	335089
X18sp_body_EC14_sc31	E9.0	Body	EC14	sc31	Earlier	E9.0_Body_EC14	6986	538397
X18sp_body_EC14_sc32	E9.0	Body	EC14	sc32	Earlier	E9.0_Body_EC14	8027	883924
X18sp_body_EC14_sc33	E9.0	Body	EC14	sc33	Earlier	E9.0_Body_EC14	7053	492116
X18sp_body_EC14_sc35	E9.0	Body	EC14	sc35	Earlier	E9.0_Body_EC14	8419	917811
X18sp_body_EC14_sc36	E9.0	Body	EC14	sc36	Earlier	E9.0_Body_EC14	8914	1127475
X18sp_body_EC14_sc37	E9.0	Body	EC14	sc37	Earlier	E9.0_Body_EC14	6776	541200
X18sp_body_EC14_sc38	E9.0	Body	EC14	sc38	Earlier	E9.0_Body_EC14	1583	31626
X18sp_body_EC14_sc39	E9.0	Body	EC14	sc39	Earlier	E9.0_Body_EC14	8127	744998
X18sp_body_EC14_sc40	E9.0	Body	EC14	sc40	Earlier	E9.0_Body_EC14	8078	825817
X18sp_body_EC14_sc41	E9.0	Body	EC14	sc41	Earlier	E9.0_Body_EC14	3729	94974
X18sp_body_EC14_sc42	E9.0	Body	EC14	sc42	Earlier	E9.0_Body_EC14	8422	1008817
X18sp_body_EC14_sc43	E9.0	Body	EC14	sc43	Earlier	E9.0_Body_EC14	6083	284461
X18sp_body_EC14_sc44	E9.0	Body	EC14	sc44	Earlier	E9.0_Body_EC14	4932	78123
X18sp_body_EC14_sc45	E9.0	Body	EC14	sc45	Earlier	E9.0_Body_EC14	7626	668214
X18sp_body_EC14_sc46	E9.0	Body	EC14	sc46	Earlier	E9.0_Body_EC14	7289	610484
X18sp_body_EC14_sc47	E9.0	Body	EC14	sc47	Earlier	E9.0_Body_EC14	571	1948
X18sp_body_EC14_sc48	E9.0	Body	EC14	sc48	Earlier	E9.0_Body_EC14	7165	555188
X18sp_body_EC14_sc49	E9.0	Body	EC14	sc49	Earlier	E9.0_Body_EC14	7213	701786
X18sp_body_EC14_sc50	E9.0	Body	EC14	sc50	Earlier	E9.0_Body_EC14	588	1869
X18sp_body_EC14_sc51	E9.0	Body	EC14	sc51	Earlier	E9.0_Body_EC14	6300	306889
X18sp_body_EC14_sc52	E9.0	Body	EC14	sc52	Earlier	E9.0_Body_EC14	7819	688828
X18sp_body_EC15_sc18	E9.0	Body	EC15	sc18	Earlier	E9.0_Body_EC15	8168	755238
X18sp_body_EC15_sc19	E9.0	Body	EC15	sc19	Earlier	E9.0_Body_EC15	631	1500
X18sp_body_EC15_sc20	E9.0	Body	EC15	sc20	Earlier	E9.0_Body_EC15	6363	371163
X18sp_neg_EC15_sc22	E9.0	Neg	EC15	sc22	Earlier	E9.0_Body_EC15	4526	139386
X18sp_neg_EC15_sc24	E9.0	Neg	EC15	sc24	Earlier	E9.0_Body_EC15	7425	456135
X18sp_neg_EC15_sc25	E9.0	Neg	EC15	sc25	Earlier	E9.0_Body_EC15	7908	886778
X18sp_neg_EC15_sc26	E9.0	Neg	EC15	sc26	Earlier	E9.0_Body_EC15	8483	767254
X18sp_neg_EC15_sc53	E9.0	Neg	EC15	sc53	Earlier	E9.0_Body_EC15	8075	913714
X18sp_body_EC15_sc73	E9.0	Body	EC15	sc73	Earlier	E9.0_Body_EC15	7863	621354
X18sp_body_EC15_sc74	E9.0	Body	EC15	sc74	Earlier	E9.0_Body_EC15	6596	703960
X18sp_body_EC15_sc75	E9.0	Body	EC15	sc75	Earlier	E9.0_Body_EC15	8559	918636
X18sp_body_EC15_sc76	E9.0	Body	EC15	sc76	Earlier	E9.0_Body_EC15	6499	299991
X18sp_body_EC15_sc77	E9.0	Body	EC15	sc77	Earlier	E9.0_Body_EC15	3627	100412
X18sp_body_EC15_sc78	E9.0	Body	EC15	sc78	Earlier	E9.0_Body_EC15	7307	573901
X18sp_body_EC15_sc79	E9.0	Body	EC15	sc79	Earlier	E9.0_Body_EC15	5089	216197
X18sp_body_EC15_sc80	E9.0	Body	EC15	sc80	Earlier	E9.0_Body_EC15	691	2482
X18sp_body_EC15_sc81	E9.0	Body	EC15	sc81	Earlier	E9.0_Body_EC15	6330	528716
X18sp_body_EC15_sc82	E9.0	Body	EC15	sc82	Earlier	E9.0_Body_EC15	6109	558838
X18sp_body_EC15_sc83	E9.0	Body	EC15	sc83	Earlier	E9.0_Body_EC15	6615	405801
X18sp_body_EC15_sc84	E9.0	Body	EC15	sc84	Earlier	E9.0_Body_EC15	8859	1528596
X18sp_body_EC15_sc85	E9.0	Body	EC15	sc85	Earlier	E9.0_Body_EC15	6715	474681
X18sp_body_EC15_sc86	E9.0	Body	EC15	sc86	Earlier	E9.0_Body_EC15	8937	1628366
X18sp_body_EC15_sc87	E9.0	Body	EC15	sc87	Earlier	E9.0_Body_EC15	7544	528709
X18sp_body_EC15_sc88	E9.0	Body	EC15	sc88	Earlier	E9.0_Body_EC15	8174	806516
X18sp_body_EC15_sc89	E9.0	Body	EC15	sc89	Earlier	E9.0_Body_EC15	7955	930884
X18sp_body_EC15_sc90	E9.0	Body	EC15	sc90	Earlier	E9.0_Body_EC15	8068	727423
X18sp_body_EC15_sc91	E9.0	Body	EC15	sc91	Earlier	E9.0_Body_EC15	7966	780690
X18sp_body_EC15_sc92	E9.0	Body	EC15	sc92	Earlier	E9.0_Body_EC15	7660	864091
X18sp_body_EC15_sc93	E9.0	Body	EC15	sc93	Earlier	E9.0_Body_EC15	7884	772129
X18sp_body_EC15_sc94	E9.0	Body	EC15	sc94	Earlier	E9.0_Body_EC15	6002	324450
X8sp_body_EC20_sc1	E8.5	Body	EC20	sc1	Earlier	E8.5_Body_EC20	7469	491325
X8sp_body_EC20_sc2	E8.5	Body	EC20	sc2	Earlier	E8.5_Body_EC20	6629	416066
X8sp_body_EC20_sc3	E8.5	Body	EC20	sc3	Earlier	E8.5_Body_EC20	8034	874679
X8sp_body_EC20_sc4	E8.5	Body	EC20	sc4	Earlier	E8.5_Body_EC20	8305	979224
X8sp_body_EC20_sc5	E8.5	Body	EC20	sc5	Earlier	E8.5_Body_EC20	7795	641433
X8sp_body_EC20_sc6	E8.5	Body	EC20	sc6	Earlier	E8.5_Body_EC20	7364	597015
X8sp_body_EC20_sc7	E8.5	Body	EC20	sc7	Earlier	E8.5_Body_EC20	7677	738363
X8sp_body_EC20_sc8	E8.5	Body	EC20	sc8	Earlier	E8.5_Body_EC20	7797	643773
X8sp_body_EC20_sc9	E8.5	Body	EC20	sc9	Earlier	E8.5_Body_EC20	8491	1419846
X8sp_body_EC20_sc10	E8.5	Body	EC20	sc10	Earlier	E8.5_Body_EC20	6868	435867
X8sp_body_EC20_sc11	E8.5	Body	EC20	sc11	Earlier	E8.5_Body_EC20	7135	481415
X8sp_body_EC20_sc12	E8.5	Body	EC20	sc12	Earlier	E8.5_Body_EC20	7968	589780
X8sp_body_EC20_sc13	E8.5	Body	EC20	sc13	Earlier	E8.5_Body_EC20	8182	886241
X8sp_body_EC20_sc14	E8.5	Body	EC20	sc14	Earlier	E8.5_Body_EC20	8590	804630
X8sp_body_EC20_sc15	E8.5	Body	EC20	sc15	Earlier	E8.5_Body_EC20	8854	1055714
X8sp_body_EC20_sc16	E8.5	Body	EC20	sc16	Earlier	E8.5_Body_EC20	6741	426557
X8sp_body_EC20_sc17	E8.5	Body	EC20	sc17	Earlier	E8.5_Body_EC20	7658	562925
X8sp_body_EC20_sc18	E8.5	Body	EC20	sc18	Earlier	E8.5_Body_EC20	7002	413907
X8sp_body_EC20_sc19	E8.5	Body	EC20	sc19	Earlier	E8.5_Body_EC20	7145	568091
X8sp_body_EC20_sc20	E8.5	Body	EC20	sc20	Earlier	E8.5_Body_EC20	8468	915054
X8sp_body_EC20_sc21	E8.5	Body	EC20	sc21	Earlier	E8.5_Body_EC20	6328	617196
X8sp_body_EC20_sc22	E8.5	Body	EC20	sc22	Earlier	E8.5_Body_EC20	7236	501791
X8sp_body_EC20_sc24	E8.5	Body	EC20	sc24	Earlier	E8.5_Body_EC20	8886	1173392
X8sp_neg_EC20_sc43	E8.5	Neg	EC20	sc43	Earlier	E8.5_Body_EC20	8654	935035
X8sp_neg_EC20_sc44	E8.5	Neg	EC20	sc44	Earlier	E8.5_Body_EC20	7862	663483
X8sp_body_EC20_sc45	E8.5	Body	EC20	sc45	Earlier	E8.5_Body_EC20	6894	241768
X8sp_body_EC20_sc46	E8.5	Body	EC20	sc46	Earlier	E8.5_Body_EC20	8184	677072
X8sp_body_EC20_sc47	E8.5	Body	EC20	sc47	Earlier	E8.5_Body_EC20	7039	394991
X8sp_neg_EC20_sc48	E8.5	Neg	EC20	sc48	Earlier	E8.5_Body_EC20	7612	553247
X8sp_neg_EC20_sc49	E8.5	Neg	EC20	sc49	Earlier	E8.5_Body_EC20	8692	914484
X8sp_neg_EC20_sc50	E8.5	Neg	EC20	sc50	Earlier	E8.5_Body_EC20	8199	1014768
X8sp_neg_EC20_sc51	E8.5	Neg	EC20	sc51	Earlier	E8.5_Body_EC20	9055	1075963
X8sp_neg_EC20_sc52	E8.5	Neg	EC20	sc52	Earlier	E8.5_Body_EC20	8894	1296374
X8sp_body_EC21_sc10	E8.5	Body	EC21	sc10	Earlier	E8.5_Body_EC21	8000	874467
X8sp_body_EC21_sc11	E8.5	Body	EC21	sc11	Earlier	E8.5_Body_EC21	8619	1073209
X8sp_neg_EC21_sc12	E8.5	Neg	EC21	sc12	Earlier	E8.5_Body_EC21	9246	839203
X8sp_neg_EC21_sc13	E8.5	Neg	EC21	sc13	Earlier	E8.5_Body_EC21	9436	1339912
X8sp_neg_EC21_sc14	E8.5	Neg	EC21	sc14	Earlier	E8.5_Body_EC21	9572	1288066
X8sp_neg_EC21_sc15	E8.5	Neg	EC21	sc15	Earlier	E8.5_Body_EC21	8994	1034279
X8sp_neg_EC21_sc16	E8.5	Neg	EC21	sc16	Earlier	E8.5_Body_EC21	7951	601019
X8sp_neg_EC21_sc17	E8.5	Neg	EC21	sc17	Earlier	E8.5_Body_EC21	7810	537949
X8sp_body_EC21_sc53	E8.5	Body	EC21	sc53	Earlier	E8.5_Body_EC21	8395	1319496
X8sp_body_EC21_sc54	E8.5	Body	EC21	sc54	Earlier	E8.5_Body_EC21	8534	1110398
X8sp_body_EC21_sc55	E8.5	Body	EC21	sc55	Earlier	E8.5_Body_EC21	8415	1204638
X8sp_body_EC21_sc56	E8.5	Body	EC21	sc56	Earlier	E8.5_Body_EC21	7422	746557
X8sp_body_EC21_sc57	E8.5	Body	EC21	sc57	Earlier	E8.5_Body_EC21	7705	701588
X8sp_body_EC21_sc58	E8.5	Body	EC21	sc58	Earlier	E8.5_Body_EC21	6990	430601
X8sp_body_EC21_sc59	E8.5	Body	EC21	sc59	Earlier	E8.5_Body_EC21	7389	528683
X8sp_body_EC21_sc60	E8.5	Body	EC21	sc60	Earlier	E8.5_Body_EC21	7568	690823
X8sp_body_EC21_sc61	E8.5	Body	EC21	sc61	Earlier	E8.5_Body_EC21	7567	623579
X8sp_body_EC21_sc62	E8.5	Body	EC21	sc62	Earlier	E8.5_Body_EC21	7975	756820
X8sp_body_EC21_sc63	E8.5	Body	EC21	sc63	Earlier	E8.5_Body_EC21	8582	1024097
X8sp_body_EC21_sc64	E8.5	Body	EC21	sc64	Earlier	E8.5_Body_EC21	8143	789668
X8sp_body_EC21_sc65	E8.5	Body	EC21	sc65	Earlier	E8.5_Body_EC21	8053	790240
X8sp_body_EC21_sc66	E8.5	Body	EC21	sc66	Earlier	E8.5_Body_EC21	8432	1167669
X8sp_body_EC21_sc67	E8.5	Body	EC21	sc67	Earlier	E8.5_Body_EC21	7370	820377
X8sp_body_EC21_sc68	E8.5	Body	EC21	sc68	Earlier	E8.5_Body_EC21	8089	1093036
X8sp_body_EC21_sc69	E8.5	Body	EC21	sc69	Earlier	E8.5_Body_EC21	9509	1879293
X8sp_body_EC21_sc70	E8.5	Body	EC21	sc70	Earlier	E8.5_Body_EC21	8252	716176
X8sp_body_EC21_sc71	E8.5	Body	EC21	sc71	Earlier	E8.5_Body_EC21	7166	548156
X8sp_body_EC21_sc72	E8.5	Body	EC21	sc72	Earlier	E8.5_Body_EC21	205	486
X8sp_body_EC21_sc73	E8.5	Body	EC21	sc73	Earlier	E8.5_Body_EC21	6431	190144
X8sp_body_EC21_sc74	E8.5	Body	EC21	sc74	Earlier	E8.5_Body_EC21	8435	1067276
X8sp_body_EC21_sc75	E8.5	Body	EC21	sc75	Earlier	E8.5_Body_EC21	7233	531570
X8sp_body_EC21_sc76	E8.5	Body	EC21	sc76	Earlier	E8.5_Body_EC21	5891	162175
X8sp_body_EC21_sc77	E8.5	Body	EC21	sc77	Earlier	E8.5_Body_EC21	8032	903265
X8sp_body_EC22_sc18	E8.5	Body	EC22	sc18	Earlier	E8.5_Body_EC22	8336	479143
X8sp_body_EC22_sc19	E8.5	Body	EC22	sc19	Earlier	E8.5_Body_EC22	7845	551912
X8sp_body_EC22_sc20	E8.5	Body	EC22	sc20	Earlier	E8.5_Body_EC22	8989	950910
X8sp_body_EC22_sc21	E8.5	Body	EC22	sc21	Earlier	E8.5_Body_EC22	6790	481026
X8sp_body_EC22_sc22	E8.5	Body	EC22	sc22	Earlier	E8.5_Body_EC22	8422	540541
X8sp_body_EC22_sc24	E8.5	Body	EC22	sc24	Earlier	E8.5_Body_EC22	8110	521487
X8sp_body_EC22_sc25	E8.5	Body	EC22	sc25	Earlier	E8.5_Body_EC22	8454	848425
X8sp_body_EC22_sc26	E8.5	Body	EC22	sc26	Earlier	E8.5_Body_EC22	6813	316384
X8sp_neg_EC22_sc53	E8.5	Neg	EC22	sc53	Earlier	E8.5_Body_EC22	9341	1820308
X8sp_neg_EC22_sc54	E8.5	Neg	EC22	sc54	Earlier	E8.5_Body_EC22	9085	661017
X8sp_neg_EC22_sc55	E8.5	Neg	EC22	sc55	Earlier	E8.5_Body_EC22	8848	964928
X8sp_neg_EC22_sc56	E8.5	Neg	EC22	sc56	Earlier	E8.5_Body_EC22	8305	692660
X8sp_neg_EC22_sc57	E8.5	Neg	EC22	sc57	Earlier	E8.5_Body_EC22	8641	858691
X8sp_neg_EC22_sc58	E8.5	Neg	EC22	sc58	Earlier	E8.5_Body_EC22	8244	601331
X8sp_neg_EC22_sc59	E8.5	Neg	EC22	sc59	Earlier	E8.5_Body_EC22	8624	630584
X8sp_body_EC22_sc76	E8.5	Body	EC22	sc76	Earlier	E8.5_Body_EC22	8089	436162
X8sp_body_EC22_sc77	E8.5	Body	EC22	sc77	Earlier	E8.5_Body_EC22	7497	623751
X8sp_body_EC22_sc78	E8.5	Body	EC22	sc78	Earlier	E8.5_Body_EC22	7174	613601
X8sp_body_EC22_sc79	E8.5	Body	EC22	sc79	Earlier	E8.5_Body_EC22	8874	883265
X8sp_body_EC22_sc80	E8.5	Body	EC22	sc80	Earlier	E8.5_Body_EC22	8237	797742
X8sp_body_EC22_sc81	E8.5	Body	EC22	sc81	Earlier	E8.5_Body_EC22	7584	404046
X8sp_body_EC22_sc82	E8.5	Body	EC22	sc82	Earlier	E8.5_Body_EC22	8185	938559
X8sp_body_EC22_sc83	E8.5	Body	EC22	sc83	Earlier	E8.5_Body_EC22	8134	770438
X8sp_body_EC22_sc84	E8.5	Body	EC22	sc84	Earlier	E8.5_Body_EC22	8651	823485
X8sp_body_EC22_sc85	E8.5	Body	EC22	sc85	Earlier	E8.5_Body_EC22	8272	759337
X8sp_body_EC22_sc86	E8.5	Body	EC22	sc86	Earlier	E8.5_Body_EC22	7822	792268
X8sp_body_EC22_sc87	E8.5	Body	EC22	sc87	Earlier	E8.5_Body_EC22	7528	447148
X8sp_body_EC22_sc88	E8.5	Body	EC22	sc88	Earlier	E8.5_Body_EC22	6699	501299
X8sp_body_EC22_sc89	E8.5	Body	EC22	sc89	Earlier	E8.5_Body_EC22	7673	570767
X8sp_body_EC22_sc90	E8.5	Body	EC22	sc90	Earlier	E8.5_Body_EC22	8345	675195
X8sp_body_EC22_sc91	E8.5	Body	EC22	sc91	Earlier	E8.5_Body_EC22	8521	805536
X8sp_body_EC22_sc92	E8.5	Body	EC22	sc92	Earlier	E8.5_Body_EC22	9209	1266036
X8sp_body_EC22_sc93	E8.5	Body	EC22	sc93	Earlier	E8.5_Body_EC22	8500	1020094
X8sp_body_EC22_sc94	E8.5	Body	EC22	sc94	Earlier	E8.5_Body_EC22	8957	1077588
X8sp_body_EC27_sc1	E8.5	Body	EC27	sc1	Earlier	E8.5_Body_EC27	219	300
X8sp_body_EC27_sc2	E8.5	Body	EC27	sc2	Earlier	E8.5_Body_EC27	9122	606499
X8sp_body_EC27_sc3	E8.5	Body	EC27	sc3	Earlier	E8.5_Body_EC27	7853	468752
X8sp_body_EC27_sc4	E8.5	Body	EC27	sc4	Earlier	E8.5_Body_EC27	9540	1419900
X8sp_body_EC27_sc5	E8.5	Body	EC27	sc5	Earlier	E8.5_Body_EC27	8567	767681
X8sp_body_EC27_sc6	E8.5	Body	EC27	sc6	Earlier	E8.5_Body_EC27	8504	740208
X8sp_body_EC27_sc7	E8.5	Body	EC27	sc7	Earlier	E8.5_Body_EC27	6831	472924
X8sp_body_EC27_sc8	E8.5	Body	EC27	sc8	Earlier	E8.5_Body_EC27	7451	294033
X8sp_body_EC27_sc9	E8.5	Body	EC27	sc9	Earlier	E8.5_Body_EC27	6277	534043
X8sp_body_EC27_sc10	E8.5	Body	EC27	sc10	Earlier	E8.5_Body_EC27	8595	804241
X8sp_body_EC27_sc11	E8.5	Body	EC27	sc11	Earlier	E8.5_Body_EC27	6812	465116
X8sp_body_EC27_sc12	E8.5	Body	EC27	sc12	Earlier	E8.5_Body_EC27	6810	264106
X8sp_body_EC27_sc13	E8.5	Body	EC27	sc13	Earlier	E8.5_Body_EC27	8032	572801
X8sp_body_EC27_sc14	E8.5	Body	EC27	sc14	Earlier	E8.5_Body_EC27	7620	372496
X8sp_body_EC27_sc15	E8.5	Body	EC27	sc15	Earlier	E8.5_Body_EC27	8552	599094
X8sp_body_EC27_sc16	E8.5	Body	EC27	sc16	Earlier	E8.5_Body_EC27	8279	531136
X8sp_body_EC27_sc17	E8.5	Body	EC27	sc17	Earlier	E8.5_Body_EC27	5862	63525
X8sp_body_EC27_sc18	E8.5	Body	EC27	sc18	Earlier	E8.5_Body_EC27	6991	440348
X8sp_body_EC27_sc19	E8.5	Body	EC27	sc19	Earlier	E8.5_Body_EC27	8060	498685
X8sp_body_EC27_sc20	E8.5	Body	EC27	sc20	Earlier	E8.5_Body_EC27	10141	1826139
X8sp_body_EC27_sc21	E8.5	Body	EC27	sc21	Earlier	E8.5_Body_EC27	7662	755671
X8sp_body_EC27_sc22	E8.5	Body	EC27	sc22	Earlier	E8.5_Body_EC27	6260	210952
X8sp_body_EC27_sc24	E8.5	Body	EC27	sc24	Earlier	E8.5_Body_EC27	7099	235123
X8sp_neg_EC27_sc48	E8.5	Neg	EC27	sc48	Earlier	E8.5_Body_EC27	8592	607255
X8sp_neg_EC27_sc49	E8.5	Neg	EC27	sc49	Earlier	E8.5_Body_EC27	7622	436406
X8sp_neg_EC27_sc50	E8.5	Neg	EC27	sc50	Earlier	E8.5_Body_EC27	7943	1061040
X8sp_neg_EC27_sc51	E8.5	Neg	EC27	sc51	Earlier	E8.5_Body_EC27	8194	542042
X8sp_neg_EC27_sc52	E8.5	Neg	EC27	sc52	Earlier	E8.5_Body_EC27	8884	894735
X8sp_neg_EC28_sc13	E8.5	Neg	EC28	sc13	Earlier	E8.5_Body_EC28	9583	930357
X8sp_neg_EC28_sc14	E8.5	Neg	EC28	sc14	Earlier	E8.5_Body_EC28	7051	334702
X8sp_neg_EC28_sc15	E8.5	Neg	EC28	sc15	Earlier	E8.5_Body_EC28	9686	1000123
X8sp_neg_EC28_sc16	E8.5	Neg	EC28	sc16	Earlier	E8.5_Body_EC28	8877	568173
X8sp_neg_EC28_sc17	E8.5	Neg	EC28	sc17	Earlier	E8.5_Body_EC28	9982	756375
X8sp_body_EC28_sc25	E8.5	Body	EC28	sc25	Earlier	E8.5_Body_EC28	8019	672741
X8sp_body_EC28_sc26	E8.5	Body	EC28	sc26	Earlier	E8.5_Body_EC28	8903	622472
X8sp_body_EC28_sc27	E8.5	Body	EC28	sc27	Earlier	E8.5_Body_EC28	6033	203995
X8sp_body_EC28_sc28	E8.5	Body	EC28	sc28	Earlier	E8.5_Body_EC28	9646	979244
X8sp_body_EC28_sc29	E8.5	Body	EC28	sc29	Earlier	E8.5_Body_EC28	9423	469787
X8sp_body_EC28_sc30	E8.5	Body	EC28	sc30	Earlier	E8.5_Body_EC28	406	570
X8sp_body_EC28_sc31	E8.5	Body	EC28	sc31	Earlier	E8.5_Body_EC28	6377	314496
X8sp_body_EC28_sc53	E8.5	Body	EC28	sc53	Earlier	E8.5_Body_EC28	7945	859477
X8sp_body_EC28_sc54	E8.5	Body	EC28	sc54	Earlier	E8.5_Body_EC28	9583	1368648
X8sp_body_EC28_sc55	E8.5	Body	EC28	sc55	Earlier	E8.5_Body_EC28	9108	1396839
X8sp_body_EC28_sc56	E8.5	Body	EC28	sc56	Earlier	E8.5_Body_EC28	8632	1020316
X8sp_body_EC28_sc57	E8.5	Body	EC28	sc57	Earlier	E8.5_Body_EC28	9986	1568549
X8sp_body_EC28_sc58	E8.5	Body	EC28	sc58	Earlier	E8.5_Body_EC28	9475	1478118
X8sp_body_EC28_sc59	E8.5	Body	EC28	sc59	Earlier	E8.5_Body_EC28	8287	539240
X8sp_body_EC28_sc60	E8.5	Body	EC28	sc60	Earlier	E8.5_Body_EC28	9069	618269
X8sp_body_EC28_sc61	E8.5	Body	EC28	sc61	Earlier	E8.5_Body_EC28	6695	206742
X8sp_body_EC28_sc62	E8.5	Body	EC28	sc62	Earlier	E8.5_Body_EC28	548	846
X8sp_body_EC28_sc63	E8.5	Body	EC28	sc63	Earlier	E8.5_Body_EC28	3283	27724
X8sp_body_EC28_sc64	E8.5	Body	EC28	sc64	Earlier	E8.5_Body_EC28	7752	326684
X8sp_body_EC28_sc65	E8.5	Body	EC28	sc65	Earlier	E8.5_Body_EC28	9115	813332
X8sp_body_EC28_sc66	E8.5	Body	EC28	sc66	Earlier	E8.5_Body_EC28	9678	1559679
X8sp_body_EC28_sc67	E8.5	Body	EC28	sc67	Earlier	E8.5_Body_EC28	6501	408486
X8sp_body_EC28_sc68	E8.5	Body	EC28	sc68	Earlier	E8.5_Body_EC28	9899	1974055
X18sp17_body_EC33_sc1	E9.0	Body	EC33	sc1	Earlier	E9.0_Body_EC33	8256	875958
X18sp17_body_EC33_sc2	E9.0	Body	EC33	sc2	Earlier	E9.0_Body_EC33	7540	819562
X18sp17_body_EC33_sc3	E9.0	Body	EC33	sc3	Earlier	E9.0_Body_EC33	9117	1548968
X18sp17_body_EC33_sc4	E9.0	Body	EC33	sc4	Earlier	E9.0_Body_EC33	8237	1288895
X18sp17_body_EC33_sc5	E9.0	Body	EC33	sc5	Earlier	E9.0_Body_EC33	6999	369031
X18sp17_body_EC33_sc6	E9.0	Body	EC33	sc6	Earlier	E9.0_Body_EC33	5601	156903
X18sp17_body_EC33_sc7	E9.0	Body	EC33	sc7	Earlier	E9.0_Body_EC33	7417	685480
X18sp17_body_EC33_sc8	E9.0	Body	EC33	sc8	Earlier	E9.0_Body_EC33	7085	342389
X18sp17_body_EC33_sc9	E9.0	Body	EC33	sc9	Earlier	E9.0_Body_EC33	7703	996962
X18sp17_body_EC33_sc10	E9.0	Body	EC33	sc10	Earlier	E9.0_Body_EC33	9145	1439435
X18sp17_body_EC33_sc11	E9.0	Body	EC33	sc11	Earlier	E9.0_Body_EC33	7120	510746
X18sp17_body_EC33_sc12	E9.0	Body	EC33	sc12	Earlier	E9.0_Body_EC33	8243	929832
X18sp17_body_EC33_sc13	E9.0	Body	EC33	sc13	Earlier	E9.0_Body_EC33	9424	1605661
X18sp17_body_EC33_sc14	E9.0	Body	EC33	sc14	Earlier	E9.0_Body_EC33	8994	1842090
X18sp17_body_EC33_sc15	E9.0	Body	EC33	sc15	Earlier	E9.0_Body_EC33	9806	2343833
X18sp17_body_EC33_sc16	E9.0	Body	EC33	sc16	Earlier	E9.0_Body_EC33	8682	1253131
X18sp17_body_EC33_sc17	E9.0	Body	EC33	sc17	Earlier	E9.0_Body_EC33	8321	967381
X18sp17_body_EC33_sc18	E9.0	Body	EC33	sc18	Earlier	E9.0_Body_EC33	8573	953823
X18sp17_body_EC33_sc19	E9.0	Body	EC33	sc19	Earlier	E9.0_Body_EC33	8048	1078670
X18sp17_body_EC33_sc20	E9.0	Body	EC33	sc20	Earlier	E9.0_Body_EC33	9420	1348582
X18sp17_body_EC33_sc21	E9.0	Body	EC33	sc21	Earlier	E9.0_Body_EC33	8445	826360
X18sp17_body_EC33_sc22	E9.0	Body	EC33	sc22	Earlier	E9.0_Body_EC33	7794	802464
X18sp17_body_EC33_sc24	E9.0	Body	EC33	sc24	Earlier	E9.0_Body_EC33	7053	548601
X18sp17_body_EC33_sc45	E9.0	Body	EC33	sc45	Earlier	E9.0_Body_EC33	2746	80039
X18sp17_body_EC33_sc46	E9.0	Body	EC33	sc46	Earlier	E9.0_Body_EC33	6986	292481
X18sp17_body_EC33_sc47	E9.0	Body	EC33	sc47	Earlier	E9.0_Body_EC33	7934	724030
X18sp17_neg_EC33_sc48	E9.0	Neg	EC33	sc48	Earlier	E9.0_Body_EC33	8156	1162208
X18sp17_neg_EC33_sc49	E9.0	Neg	EC33	sc49	Earlier	E9.0_Body_EC33	8468	1120982
X18sp17_neg_EC33_sc50	E9.0	Neg	EC33	sc50	Earlier	E9.0_Body_EC33	8738	1459235
X18sp17_neg_EC33_sc51	E9.0	Neg	EC33	sc51	Earlier	E9.0_Body_EC33	8882	1282667
X18sp17_neg_EC33_sc52	E9.0	Neg	EC33	sc52	Earlier	E9.0_Body_EC33	8190	1183130
X18sp17_body_EC34_sc27	E9.0	Body	EC34	sc27	Earlier	E9.0_Body_EC34	7589	580875
X18sp17_body_EC34_sc28	E9.0	Body	EC34	sc28	Earlier	E9.0_Body_EC34	6459	326273
X18sp17_body_EC34_sc29	E9.0	Body	EC34	sc29	Earlier	E9.0_Body_EC34	3744	129861
X18sp17_body_EC34_sc30	E9.0	Body	EC34	sc30	Earlier	E9.0_Body_EC34	7670	972461
X18sp17_neg_EC34_sc31	E9.0	Neg	EC34	sc31	Earlier	E9.0_Body_EC34	7118	362988
X18sp17_neg_EC34_sc32	E9.0	Neg	EC34	sc32	Earlier	E9.0_Body_EC34	7907	821745
X18sp17_neg_EC34_sc33	E9.0	Neg	EC34	sc33	Earlier	E9.0_Body_EC34	7631	741385
X18sp17_neg_EC34_sc35	E9.0	Neg	EC34	sc35	Earlier	E9.0_Body_EC34	7334	801147
X18sp17_body_EC34_sc53	E9.0	Body	EC34	sc53	Earlier	E9.0_Body_EC34	8528	971676
X18sp17_body_EC34_sc54	E9.0	Body	EC34	sc54	Earlier	E9.0_Body_EC34	943	9207
X18sp17_body_EC34_sc55	E9.0	Body	EC34	sc55	Earlier	E9.0_Body_EC34	9241	2641274
X18sp17_body_EC34_sc56	E9.0	Body	EC34	sc56	Earlier	E9.0_Body_EC34	8620	579524
X18sp17_body_EC34_sc57	E9.0	Body	EC34	sc57	Earlier	E9.0_Body_EC34	8610	1233521
X18sp17_body_EC34_sc58	E9.0	Body	EC34	sc58	Earlier	E9.0_Body_EC34	6941	703501
X18sp17_body_EC34_sc59	E9.0	Body	EC34	sc59	Earlier	E9.0_Body_EC34	8470	903956
X18sp17_body_EC34_sc60	E9.0	Body	EC34	sc60	Earlier	E9.0_Body_EC34	7248	579745
X18sp17_body_EC34_sc61	E9.0	Body	EC34	sc61	Earlier	E9.0_Body_EC34	6115	407104
X18sp17_body_EC34_sc62	E9.0	Body	EC34	sc62	Earlier	E9.0_Body_EC34	9159	2058788
X18sp17_body_EC34_sc63	E9.0	Body	EC34	sc63	Earlier	E9.0_Body_EC34	10415	3311203
X18sp17_body_EC34_sc64	E9.0	Body	EC34	sc64	Earlier	E9.0_Body_EC34	6989	466606
X18sp17_body_EC34_sc65	E9.0	Body	EC34	sc65	Earlier	E9.0_Body_EC34	7445	616489
X18sp17_body_EC34_sc66	E9.0	Body	EC34	sc66	Earlier	E9.0_Body_EC34	8137	1132401
X18sp17_body_EC34_sc67	E9.0	Body	EC34	sc67	Earlier	E9.0_Body_EC34	8234	1223303
X18sp17_body_EC34_sc68	E9.0	Body	EC34	sc68	Earlier	E9.0_Body_EC34	9602	2195007
X18sp17_body_EC34_sc69	E9.0	Body	EC34	sc69	Earlier	E9.0_Body_EC34	8927	1347925
X18sp17_body_EC34_sc70	E9.0	Body	EC34	sc70	Earlier	E9.0_Body_EC34	7248	796198
X18sp17_body_EC34_sc71	E9.0	Body	EC34	sc71	Earlier	E9.0_Body_EC34	8286	1239031
X18sp17_body_EC34_sc72	E9.0	Body	EC34	sc72	Earlier	E9.0_Body_EC34	9021	1483279
X18sp17_body_EC34_sc73	E9.0	Body	EC34	sc73	Earlier	E9.0_Body_EC34	8665	338765
X18sp17_body_EC34_sc74	E9.0	Body	EC34	sc74	Earlier	E9.0_Body_EC34	7486	1080437
X18sp17_body_EC34_sc75	E9.0	Body	EC34	sc75	Earlier	E9.0_Body_EC34	6472	478530
X18sp17_neg_EC34_sc94	E9.0	Neg	EC34	sc94	Earlier	E9.0_Body_EC34	10079	2807042
X18sp17_neg_EC35_sc1	E9.0	Neg	EC35	sc1	Earlier	E9.0_Body_EC35	8133	1179911
X18sp17_neg_EC35_sc2	E9.0	Neg	EC35	sc2	Earlier	E9.0_Body_EC35	8921	1397590
X18sp17_neg_EC35_sc3	E9.0	Neg	EC35	sc3	Earlier	E9.0_Body_EC35	7305	801011
X18sp17_neg_EC35_sc4	E9.0	Neg	EC35	sc4	Earlier	E9.0_Body_EC35	9142	1674950
X18sp17_neg_EC35_sc5	E9.0	Neg	EC35	sc5	Earlier	E9.0_Body_EC35	8689	764954
X18sp17_body_EC35_sc6	E9.0	Body	EC35	sc6	Earlier	E9.0_Body_EC35	6977	330721
X18sp17_body_EC35_sc7	E9.0	Body	EC35	sc7	Earlier	E9.0_Body_EC35	5990	384482
X18sp17_body_EC35_sc8	E9.0	Body	EC35	sc8	Earlier	E9.0_Body_EC35	7345	367854
X18sp17_body_EC35_sc9	E9.0	Body	EC35	sc9	Earlier	E9.0_Body_EC35	7638	1347504
X18sp17_body_EC35_sc30	E9.0	Body	EC35	sc30	Earlier	E9.0_Body_EC35	7646	1025712
X18sp17_body_EC35_sc31	E9.0	Body	EC35	sc31	Earlier	E9.0_Body_EC35	8248	481885
X18sp17_body_EC35_sc32	E9.0	Body	EC35	sc32	Earlier	E9.0_Body_EC35	7435	576965
X18sp17_body_EC35_sc33	E9.0	Body	EC35	sc33	Earlier	E9.0_Body_EC35	6446	518815
X18sp17_body_EC35_sc35	E9.0	Body	EC35	sc35	Earlier	E9.0_Body_EC35	8599	852092
X18sp17_body_EC35_sc36	E9.0	Body	EC35	sc36	Earlier	E9.0_Body_EC35	7004	594488
X18sp17_body_EC35_sc37	E9.0	Body	EC35	sc37	Earlier	E9.0_Body_EC35	7695	683292
X18sp17_body_EC35_sc38	E9.0	Body	EC35	sc38	Earlier	E9.0_Body_EC35	7063	655725
X18sp17_body_EC35_sc39	E9.0	Body	EC35	sc39	Earlier	E9.0_Body_EC35	8629	707215
X18sp17_body_EC35_sc40	E9.0	Body	EC35	sc40	Earlier	E9.0_Body_EC35	8091	805477
X18sp17_body_EC35_sc41	E9.0	Body	EC35	sc41	Earlier	E9.0_Body_EC35	4955	233791
X18sp17_body_EC35_sc42	E9.0	Body	EC35	sc42	Earlier	E9.0_Body_EC35	8078	1056171
X18sp17_body_EC35_sc43	E9.0	Body	EC35	sc43	Earlier	E9.0_Body_EC35	7878	871185
X18sp17_body_EC35_sc44	E9.0	Body	EC35	sc44	Earlier	E9.0_Body_EC35	7728	758566
X18sp17_body_EC35_sc45	E9.0	Body	EC35	sc45	Earlier	E9.0_Body_EC35	9740	1702444
X18sp17_body_EC35_sc46	E9.0	Body	EC35	sc46	Earlier	E9.0_Body_EC35	7122	318036
X18sp17_body_EC35_sc47	E9.0	Body	EC35	sc47	Earlier	E9.0_Body_EC35	8556	1172782
X18sp17_body_EC35_sc48	E9.0	Body	EC35	sc48	Earlier	E9.0_Body_EC35	8945	1754479
X18sp17_body_EC35_sc49	E9.0	Body	EC35	sc49	Earlier	E9.0_Body_EC35	8215	884878
X18sp17_body_EC35_sc50	E9.0	Body	EC35	sc50	Earlier	E9.0_Body_EC35	8300	1300704
X18sp17_body_EC35_sc51	E9.0	Body	EC35	sc51	Earlier	E9.0_Body_EC35	4644	200166
X18sp17_body_EC35_sc52	E9.0	Body	EC35	sc52	Earlier	E9.0_Body_EC35	8027	1045315
X18sp17_body_EC36_sc36	E9.0	Body	EC36	sc36	Earlier	E9.0_Body_EC36	7021	613906
X18sp17_body_EC36_sc37	E9.0	Body	EC36	sc37	Earlier	E9.0_Body_EC36	8034	1114406
X18sp17_body_EC36_sc38	E9.0	Body	EC36	sc38	Earlier	E9.0_Body_EC36	8074	989790
X18sp17_body_EC36_sc39	E9.0	Body	EC36	sc39	Earlier	E9.0_Body_EC36	4829	126303
X18sp17_neg_EC36_sc40	E9.0	Neg	EC36	sc40	Earlier	E9.0_Body_EC36	8423	1190091
X18sp17_neg_EC36_sc41	E9.0	Neg	EC36	sc41	Earlier	E9.0_Body_EC36	7794	823300
X18sp17_neg_EC36_sc42	E9.0	Neg	EC36	sc42	Earlier	E9.0_Body_EC36	7610	848064
X18sp17_neg_EC36_sc43	E9.0	Neg	EC36	sc43	Earlier	E9.0_Body_EC36	4604	149680
X18sp17_neg_EC36_sc53	E9.0	Neg	EC36	sc53	Earlier	E9.0_Body_EC36	7425	520864
X18sp17_body_EC36_sc73	E9.0	Body	EC36	sc73	Earlier	E9.0_Body_EC36	5418	143258
X18sp17_body_EC36_sc74	E9.0	Body	EC36	sc74	Earlier	E9.0_Body_EC36	7321	808505
X18sp17_body_EC36_sc75	E9.0	Body	EC36	sc75	Earlier	E9.0_Body_EC36	8438	986312
X18sp17_body_EC36_sc76	E9.0	Body	EC36	sc76	Earlier	E9.0_Body_EC36	7734	343181
X18sp17_body_EC36_sc77	E9.0	Body	EC36	sc77	Earlier	E9.0_Body_EC36	9087	2456354
X18sp17_body_EC36_sc78	E9.0	Body	EC36	sc78	Earlier	E9.0_Body_EC36	3557	52025
X18sp17_body_EC36_sc79	E9.0	Body	EC36	sc79	Earlier	E9.0_Body_EC36	3067	82453
X18sp17_body_EC36_sc80	E9.0	Body	EC36	sc80	Earlier	E9.0_Body_EC36	8149	1384165
X18sp17_body_EC36_sc81	E9.0	Body	EC36	sc81	Earlier	E9.0_Body_EC36	7615	881030
X18sp17_body_EC36_sc82	E9.0	Body	EC36	sc82	Earlier	E9.0_Body_EC36	6949	515394
X18sp17_body_EC36_sc83	E9.0	Body	EC36	sc83	Earlier	E9.0_Body_EC36	7351	1043277
X18sp17_body_EC36_sc84	E9.0	Body	EC36	sc84	Earlier	E9.0_Body_EC36	8222	1023142
X18sp17_body_EC36_sc85	E9.0	Body	EC36	sc85	Earlier	E9.0_Body_EC36	7221	242724
X18sp17_body_EC36_sc86	E9.0	Body	EC36	sc86	Earlier	E9.0_Body_EC36	8515	2101128
X18sp17_body_EC36_sc87	E9.0	Body	EC36	sc87	Earlier	E9.0_Body_EC36	7747	851478
X18sp17_body_EC36_sc88	E9.0	Body	EC36	sc88	Earlier	E9.0_Body_EC36	6268	290197
X18sp17_body_EC36_sc89	E9.0	Body	EC36	sc89	Earlier	E9.0_Body_EC36	5924	544720
X18sp17_body_EC36_sc90	E9.0	Body	EC36	sc90	Earlier	E9.0_Body_EC36	7934	1032069
X18sp17_body_EC36_sc91	E9.0	Body	EC36	sc91	Earlier	E9.0_Body_EC36	8262	1365604
X18sp17_body_EC36_sc92	E9.0	Body	EC36	sc92	Earlier	E9.0_Body_EC36	8130	1188248
X18sp17_body_EC36_sc93	E9.0	Body	EC36	sc93	Earlier	E9.0_Body_EC36	5778	158910
X18sp17_body_EC36_sc94	E9.0	Body	EC36	sc94	Earlier	E9.0_Body_EC36	6283	495521
X8sp_body_EC37_sc1	E8.5	Body	EC37	sc1	Earlier	E8.5_Body_EC37	8291	1103949
X8sp_body_EC37_sc2	E8.5	Body	EC37	sc2	Earlier	E8.5_Body_EC37	7854	1033941
X8sp_body_EC37_sc3	E8.5	Body	EC37	sc3	Earlier	E8.5_Body_EC37	7136	922956
X8sp_body_EC37_sc4	E8.5	Body	EC37	sc4	Earlier	E8.5_Body_EC37	6957	764088
X8sp_body_EC37_sc5	E8.5	Body	EC37	sc5	Earlier	E8.5_Body_EC37	7489	469288
X8sp_body_EC37_sc6	E8.5	Body	EC37	sc6	Earlier	E8.5_Body_EC37	7936	456225
X8sp_body_EC37_sc7	E8.5	Body	EC37	sc7	Earlier	E8.5_Body_EC37	6020	282399
X8sp_body_EC37_sc8	E8.5	Body	EC37	sc8	Earlier	E8.5_Body_EC37	7884	648982
X8sp_body_EC37_sc9	E8.5	Body	EC37	sc9	Earlier	E8.5_Body_EC37	9218	1805260
X8sp_body_EC37_sc10	E8.5	Body	EC37	sc10	Earlier	E8.5_Body_EC37	8317	1101380
X8sp_body_EC37_sc11	E8.5	Body	EC37	sc11	Earlier	E8.5_Body_EC37	7533	461465
X8sp_body_EC37_sc12	E8.5	Body	EC37	sc12	Earlier	E8.5_Body_EC37	8056	734952
X8sp_body_EC37_sc13	E8.5	Body	EC37	sc13	Earlier	E8.5_Body_EC37	9155	1900788
X8sp_body_EC37_sc14	E8.5	Body	EC37	sc14	Earlier	E8.5_Body_EC37	7806	732147
X8sp_body_EC37_sc15	E8.5	Body	EC37	sc15	Earlier	E8.5_Body_EC37	8720	1417161
X8sp_body_EC37_sc16	E8.5	Body	EC37	sc16	Earlier	E8.5_Body_EC37	8421	1167201
X8sp_body_EC37_sc17	E8.5	Body	EC37	sc17	Earlier	E8.5_Body_EC37	7743	833151
X8sp_body_EC37_sc18	E8.5	Body	EC37	sc18	Earlier	E8.5_Body_EC37	7208	492988
X8sp_body_EC37_sc19	E8.5	Body	EC37	sc19	Earlier	E8.5_Body_EC37	9055	1658419
X8sp_body_EC37_sc20	E8.5	Body	EC37	sc20	Earlier	E8.5_Body_EC37	8687	942174
X8sp_body_EC37_sc21	E8.5	Body	EC37	sc21	Earlier	E8.5_Body_EC37	6700	242625
X8sp_body_EC37_sc22	E8.5	Body	EC37	sc22	Earlier	E8.5_Body_EC37	6462	681302
X8sp_body_EC37_sc23	E8.5	Body	EC37	sc23	Earlier	E8.5_Body_EC37	5724	318293
X8sp_body_EC37_sc25	E8.5	Body	EC37	sc25	Earlier	E8.5_Body_EC37	5790	486201
X8sp_body_EC37_sc45	E8.5	Body	EC37	sc45	Earlier	E8.5_Body_EC37	3106	70123
X8sp_body_EC37_sc46	E8.5	Body	EC37	sc46	Earlier	E8.5_Body_EC37	6776	271907
X8sp_body_EC37_sc47	E8.5	Body	EC37	sc47	Earlier	E8.5_Body_EC37	8995	1251221
X8sp_neg_EC37_sc48	E8.5	Neg	EC37	sc48	Earlier	E8.5_Body_EC37	2026	65117
X8sp_neg_EC37_sc49	E8.5	Neg	EC37	sc49	Earlier	E8.5_Body_EC37	7069	525138
X8sp_neg_EC37_sc50	E8.5	Neg	EC37	sc50	Earlier	E8.5_Body_EC37	8789	1390217
X8sp_neg_EC37_sc51	E8.5	Neg	EC37	sc51	Earlier	E8.5_Body_EC37	7284	751296
X8sp_neg_EC37_sc52	E8.5	Neg	EC37	sc52	Earlier	E8.5_Body_EC37	7991	790620
X8sp_body_EC38_sc10	E8.5	Body	EC38	sc10	Earlier	E8.5_Body_EC38	9033	1659625
X8sp_body_EC38_sc11	E8.5	Body	EC38	sc11	Earlier	E8.5_Body_EC38	7480	443582
X8sp_body_EC38_sc12	E8.5	Body	EC38	sc12	Earlier	E8.5_Body_EC38	7538	628717
X8sp_body_EC38_sc13	E8.5	Body	EC38	sc13	Earlier	E8.5_Body_EC38	7088	479243
X8sp_neg_EC38_sc14	E8.5	Neg	EC38	sc14	Earlier	E8.5_Body_EC38	9310	1315579
X8sp_neg_EC38_sc15	E8.5	Neg	EC38	sc15	Earlier	E8.5_Body_EC38	9383	1624401
X8sp_neg_EC38_sc16	E8.5	Neg	EC38	sc16	Earlier	E8.5_Body_EC38	7408	639232
X8sp_neg_EC38_sc17	E8.5	Neg	EC38	sc17	Earlier	E8.5_Body_EC38	7830	709445
X8sp_body_EC38_sc53	E8.5	Body	EC38	sc53	Earlier	E8.5_Body_EC38	5423	260379
X8sp_body_EC38_sc54	E8.5	Body	EC38	sc54	Earlier	E8.5_Body_EC38	7341	744505
X8sp_body_EC38_sc55	E8.5	Body	EC38	sc55	Earlier	E8.5_Body_EC38	7059	684708
X8sp_body_EC38_sc56	E8.5	Body	EC38	sc56	Earlier	E8.5_Body_EC38	4374	101697
X8sp_body_EC38_sc57	E8.5	Body	EC38	sc57	Earlier	E8.5_Body_EC38	7969	903551
X8sp_body_EC38_sc58	E8.5	Body	EC38	sc58	Earlier	E8.5_Body_EC38	8660	1449361
X8sp_body_EC38_sc59	E8.5	Body	EC38	sc59	Earlier	E8.5_Body_EC38	8450	775710
X8sp_body_EC38_sc60	E8.5	Body	EC38	sc60	Earlier	E8.5_Body_EC38	8167	1039629
X8sp_body_EC38_sc61	E8.5	Body	EC38	sc61	Earlier	E8.5_Body_EC38	8525	1317471
X8sp_body_EC38_sc62	E8.5	Body	EC38	sc62	Earlier	E8.5_Body_EC38	6797	508610
X8sp_body_EC38_sc63	E8.5	Body	EC38	sc63	Earlier	E8.5_Body_EC38	9076	1756849
X8sp_body_EC38_sc64	E8.5	Body	EC38	sc64	Earlier	E8.5_Body_EC38	8940	1412512
X8sp_body_EC38_sc65	E8.5	Body	EC38	sc65	Earlier	E8.5_Body_EC38	8641	1199096
X8sp_body_EC38_sc66	E8.5	Body	EC38	sc66	Earlier	E8.5_Body_EC38	7553	900701
X8sp_body_EC38_sc67	E8.5	Body	EC38	sc67	Earlier	E8.5_Body_EC38	6986	603762
X8sp_body_EC38_sc68	E8.5	Body	EC38	sc68	Earlier	E8.5_Body_EC38	7794	950886
X8sp_body_EC38_sc69	E8.5	Body	EC38	sc69	Earlier	E8.5_Body_EC38	8525	1074887
X8sp_body_EC38_sc70	E8.5	Body	EC38	sc70	Earlier	E8.5_Body_EC38	6902	428363
X8sp_body_EC38_sc71	E8.5	Body	EC38	sc71	Earlier	E8.5_Body_EC38	5592	303066
X8sp_body_EC38_sc72	E8.5	Body	EC38	sc72	Earlier	E8.5_Body_EC38	6794	533451
X8sp_body_EC38_sc73	E8.5	Body	EC38	sc73	Earlier	E8.5_Body_EC38	7274	204110
X8sp_body_EC38_sc74	E8.5	Body	EC38	sc74	Earlier	E8.5_Body_EC38	8045	1266300
X8sp_body_EC38_sc75	E8.5	Body	EC38	sc75	Earlier	E8.5_Body_EC38	7254	573697
X8sp_body_EC38_sc76	E8.5	Body	EC38	sc76	Earlier	E8.5_Body_EC38	6185	141394
X8sp_neg_EC38_sc94	E8.5	Neg	EC38	sc94	Earlier	E8.5_Body_EC38	7635	895245
X8sp_neg_EC39_sc1	E8.5	Neg	EC39	sc1	Earlier	E8.5_Body_EC39	8162	872282
X8sp_neg_EC39_sc2	E8.5	Neg	EC39	sc2	Earlier	E8.5_Body_EC39	8320	822184
X8sp_neg_EC39_sc3	E8.5	Neg	EC39	sc3	Earlier	E8.5_Body_EC39	9578	1742562
X8sp_neg_EC39_sc4	E8.5	Neg	EC39	sc4	Earlier	E8.5_Body_EC39	5313	255887
X8sp_neg_EC39_sc5	E8.5	Neg	EC39	sc5	Earlier	E8.5_Body_EC39	6551	244752
X8sp_body_EC39_sc6	E8.5	Body	EC39	sc6	Earlier	E8.5_Body_EC39	6698	317951
X8sp_body_EC39_sc7	E8.5	Body	EC39	sc7	Earlier	E8.5_Body_EC39	8487	1219306
X8sp_body_EC39_sc8	E8.5	Body	EC39	sc8	Earlier	E8.5_Body_EC39	6401	261294
X8sp_body_EC39_sc9	E8.5	Body	EC39	sc9	Earlier	E8.5_Body_EC39	6662	608033
X8sp_body_EC39_sc29	E8.5	Body	EC39	sc29	Earlier	E8.5_Body_EC39	8763	1142005
X8sp_body_EC39_sc30	E8.5	Body	EC39	sc30	Earlier	E8.5_Body_EC39	8220	1428805
X8sp_body_EC39_sc31	E8.5	Body	EC39	sc31	Earlier	E8.5_Body_EC39	6108	233808
X8sp_body_EC39_sc32	E8.5	Body	EC39	sc32	Earlier	E8.5_Body_EC39	7074	615063
X8sp_body_EC39_sc33	E8.5	Body	EC39	sc33	Earlier	E8.5_Body_EC39	5967	399147
X8sp_body_EC39_sc35	E8.5	Body	EC39	sc35	Earlier	E8.5_Body_EC39	8115	1109914
X8sp_body_EC39_sc36	E8.5	Body	EC39	sc36	Earlier	E8.5_Body_EC39	6709	425931
X8sp_body_EC39_sc37	E8.5	Body	EC39	sc37	Earlier	E8.5_Body_EC39	9527	2060254
X8sp_body_EC39_sc38	E8.5	Body	EC39	sc38	Earlier	E8.5_Body_EC39	8031	972482
X8sp_body_EC39_sc39	E8.5	Body	EC39	sc39	Earlier	E8.5_Body_EC39	5697	178155
X8sp_body_EC39_sc40	E8.5	Body	EC39	sc40	Earlier	E8.5_Body_EC39	5977	302218
X8sp_body_EC39_sc41	E8.5	Body	EC39	sc41	Earlier	E8.5_Body_EC39	7764	1075540
X8sp_body_EC39_sc42	E8.5	Body	EC39	sc42	Earlier	E8.5_Body_EC39	7681	1103372
X8sp_body_EC39_sc43	E8.5	Body	EC39	sc43	Earlier	E8.5_Body_EC39	5933	384998
X8sp_body_EC39_sc44	E8.5	Body	EC39	sc44	Earlier	E8.5_Body_EC39	6614	361579
X8sp_body_EC39_sc45	E8.5	Body	EC39	sc45	Earlier	E8.5_Body_EC39	5470	213334
X8sp_body_EC39_sc46	E8.5	Body	EC39	sc46	Earlier	E8.5_Body_EC39	6411	221789
X8sp_body_EC39_sc47	E8.5	Body	EC39	sc47	Earlier	E8.5_Body_EC39	6807	360780
X8sp_body_EC39_sc48	E8.5	Body	EC39	sc48	Earlier	E8.5_Body_EC39	7603	824109
X8sp_body_EC39_sc49	E8.5	Body	EC39	sc49	Earlier	E8.5_Body_EC39	8199	1036987
X8sp_body_EC39_sc50	E8.5	Body	EC39	sc50	Earlier	E8.5_Body_EC39	7244	895770
X8sp_body_EC39_sc51	E8.5	Body	EC39	sc51	Earlier	E8.5_Body_EC39	8552	1276718
X8sp_body_EC39_sc52	E8.5	Body	EC39	sc52	Earlier	E8.5_Body_EC39	8460	1204610
X8sp_body_EC40_sc18	E8.5	Body	EC40	sc18	Earlier	E8.5_Body_EC40	5757	292049
X8sp_body_EC40_sc19	E8.5	Body	EC40	sc19	Earlier	E8.5_Body_EC40	9099	2087914
X8sp_body_EC40_sc20	E8.5	Body	EC40	sc20	Earlier	E8.5_Body_EC40	4705	109287
X8sp_body_EC40_sc21	E8.5	Body	EC40	sc21	Earlier	E8.5_Body_EC40	7137	427988
X8sp_neg_EC40_sc22	E8.5	Neg	EC40	sc22	Earlier	E8.5_Body_EC40	8382	956370
X8sp_neg_EC40_sc24	E8.5	Neg	EC40	sc24	Earlier	E8.5_Body_EC40	8665	1170883
X8sp_neg_EC40_sc25	E8.5	Neg	EC40	sc25	Earlier	E8.5_Body_EC40	7834	1033143
X8sp_neg_EC40_sc26	E8.5	Neg	EC40	sc26	Earlier	E8.5_Body_EC40	8061	1030386
X8sp_neg_EC40_sc53	E8.5	Neg	EC40	sc53	Earlier	E8.5_Body_EC40	8319	781987
X8sp_body_EC40_sc71	E8.5	Body	EC40	sc71	Earlier	E8.5_Body_EC40	6995	676024
X8sp_body_EC40_sc72	E8.5	Body	EC40	sc72	Earlier	E8.5_Body_EC40	6347	764259
X8sp_body_EC40_sc73	E8.5	Body	EC40	sc73	Earlier	E8.5_Body_EC40	6237	140696
X8sp_body_EC40_sc74	E8.5	Body	EC40	sc74	Earlier	E8.5_Body_EC40	6715	689351
X8sp_body_EC40_sc75	E8.5	Body	EC40	sc75	Earlier	E8.5_Body_EC40	7928	937239
X8sp_body_EC40_sc76	E8.5	Body	EC40	sc76	Earlier	E8.5_Body_EC40	7438	311208
X8sp_body_EC40_sc77	E8.5	Body	EC40	sc77	Earlier	E8.5_Body_EC40	6393	508811
X8sp_body_EC40_sc78	E8.5	Body	EC40	sc78	Earlier	E8.5_Body_EC40	7388	815805
X8sp_body_EC40_sc79	E8.5	Body	EC40	sc79	Earlier	E8.5_Body_EC40	7605	998127
X8sp_body_EC40_sc80	E8.5	Body	EC40	sc80	Earlier	E8.5_Body_EC40	5855	467352
X8sp_body_EC40_sc81	E8.5	Body	EC40	sc81	Earlier	E8.5_Body_EC40	1446	24856
X8sp_body_EC40_sc82	E8.5	Body	EC40	sc82	Earlier	E8.5_Body_EC40	6748	393647
X8sp_body_EC40_sc83	E8.5	Body	EC40	sc83	Earlier	E8.5_Body_EC40	7933	1317223
X8sp_body_EC40_sc84	E8.5	Body	EC40	sc84	Earlier	E8.5_Body_EC40	4488	197971
X8sp_body_EC40_sc85	E8.5	Body	EC40	sc85	Earlier	E8.5_Body_EC40	6198	184014
X8sp_body_EC40_sc86	E8.5	Body	EC40	sc86	Earlier	E8.5_Body_EC40	7975	1448731
X8sp_body_EC40_sc87	E8.5	Body	EC40	sc87	Earlier	E8.5_Body_EC40	6326	370309
X8sp_body_EC40_sc88	E8.5	Body	EC40	sc88	Earlier	E8.5_Body_EC40	7453	418127
X8sp_body_EC40_sc89	E8.5	Body	EC40	sc89	Earlier	E8.5_Body_EC40	8469	1720651
X8sp_body_EC40_sc90	E8.5	Body	EC40	sc90	Earlier	E8.5_Body_EC40	7517	593135
X8sp_body_EC40_sc91	E8.5	Body	EC40	sc91	Earlier	E8.5_Body_EC40	7673	1254926
X8sp_body_EC40_sc92	E8.5	Body	EC40	sc92	Earlier	E8.5_Body_EC40	7748	1255676
X8sp_body_EC40_sc93	E8.5	Body	EC40	sc93	Earlier	E8.5_Body_EC40	8111	489697
X8sp_body_EC40_sc94	E8.5	Body	EC40	sc94	Earlier	E8.5_Body_EC40	8214	1302429
X4sp_neg_EC75_sc25	E8.0	Neg	EC75	sc25	Earlier	E8.0_Body_EC75	8128	498473
X4sp_neg_EC75_sc26	E8.0	Neg	EC75	sc26	Earlier	E8.0_Body_EC75	4280	101510
X4sp_neg_EC75_sc27	E8.0	Neg	EC75	sc27	Earlier	E8.0_Body_EC75	7995	327779
X4sp_neg_EC75_sc28	E8.0	Neg	EC75	sc28	Earlier	E8.0_Body_EC75	6636	156322
X4sp_neg_EC75_sc29	E8.0	Neg	EC75	sc29	Earlier	E8.0_Body_EC75	6345	232772
X4sp_neg_EC75_sc30	E8.0	Neg	EC75	sc30	Earlier	E8.0_Body_EC75	6591	339339
X4sp_neg_EC75_sc31	E8.0	Neg	EC75	sc31	Earlier	E8.0_Body_EC75	4644	69427
X4sp_neg_EC75_sc32	E8.0	Neg	EC75	sc32	Earlier	E8.0_Body_EC75	6687	317071
X4sp_body_EC76_sc1	E8.0	Body	EC76	sc1	Earlier	E8.0_Body_EC76	7827	309563
X4sp_body_EC76_sc2	E8.0	Body	EC76	sc2	Earlier	E8.0_Body_EC76	7486	278065
X4sp_body_EC76_sc3	E8.0	Body	EC76	sc3	Earlier	E8.0_Body_EC76	8364	575007
X4sp_body_EC76_sc4	E8.0	Body	EC76	sc4	Earlier	E8.0_Body_EC76	8795	630124
X4sp_body_EC76_sc5	E8.0	Body	EC76	sc5	Earlier	E8.0_Body_EC76	7463	224554
X4sp_body_EC76_sc6	E8.0	Body	EC76	sc6	Earlier	E8.0_Body_EC76	7470	226662
X4sp_body_EC76_sc7	E8.0	Body	EC76	sc7	Earlier	E8.0_Body_EC76	7032	335730
X4sp_body_EC76_sc8	E8.0	Body	EC76	sc8	Earlier	E8.0_Body_EC76	7058	173361
X4sp_body_EC76_sc9	E8.0	Body	EC76	sc9	Earlier	E8.0_Body_EC76	8035	831330
X4sp_body_EC76_sc10	E8.0	Body	EC76	sc10	Earlier	E8.0_Body_EC76	7127	521847
X4sp_body_EC76_sc11	E8.0	Body	EC76	sc11	Earlier	E8.0_Body_EC76	6980	236921
X4sp_body_EC76_sc12	E8.0	Body	EC76	sc12	Earlier	E8.0_Body_EC76	6007	158004
X4sp_body_EC76_sc13	E8.0	Body	EC76	sc13	Earlier	E8.0_Body_EC76	7623	424336
X4sp_body_EC76_sc14	E8.0	Body	EC76	sc14	Earlier	E8.0_Body_EC76	5437	163368
X4sp_body_EC76_sc15	E8.0	Body	EC76	sc15	Earlier	E8.0_Body_EC76	7450	444676
X4sp_body_EC76_sc16	E8.0	Body	EC76	sc16	Earlier	E8.0_Body_EC76	7736	431228
X4sp_body_EC76_sc17	E8.0	Body	EC76	sc17	Earlier	E8.0_Body_EC76	8540	456504
X4sp_body_EC76_sc18	E8.0	Body	EC76	sc18	Earlier	E8.0_Body_EC76	6992	229627
X4sp_body_EC76_sc19	E8.0	Body	EC76	sc19	Earlier	E8.0_Body_EC76	7945	591753
X4sp_body_EC76_sc20	E8.0	Body	EC76	sc20	Earlier	E8.0_Body_EC76	7358	244321
X4sp_body_EC76_sc21	E8.0	Body	EC76	sc21	Earlier	E8.0_Body_EC76	7882	267153
X4sp_body_EC76_sc22	E8.0	Body	EC76	sc22	Earlier	E8.0_Body_EC76	7094	282488
X4sp_body_EC76_sc23	E8.0	Body	EC76	sc23	Earlier	E8.0_Body_EC76	4647	25804
X4sp_body_EC76_sc24	E8.0	Body	EC76	sc24	Earlier	E8.0_Body_EC76	7308	231358
X4sp_body_EC76_sc65	E8.0	Body	EC76	sc65	Earlier	E8.0_Body_EC76	9586	1141728
X4sp_body_EC76_sc66	E8.0	Body	EC76	sc66	Earlier	E8.0_Body_EC76	6815	471966
X4sp_body_EC76_sc67	E8.0	Body	EC76	sc67	Earlier	E8.0_Body_EC76	8239	768966
X4sp_body_EC76_sc68	E8.0	Body	EC76	sc68	Earlier	E8.0_Body_EC76	5705	344033
X4sp_body_EC76_sc69	E8.0	Body	EC76	sc69	Earlier	E8.0_Body_EC76	6919	336728
X4sp_body_EC76_sc70	E8.0	Body	EC76	sc70	Earlier	E8.0_Body_EC76	5837	221395
X4sp_body_EC76_sc71	E8.0	Body	EC76	sc71	Earlier	E8.0_Body_EC76	5359	204844
X4sp_body_EC76_sc72	E8.0	Body	EC76	sc72	Earlier	E8.0_Body_EC76	8530	925769
X4sp_body_EC76_sc73	E8.0	Body	EC76	sc73	Earlier	E8.0_Body_EC76	6556	105485
X4sp_body_EC76_sc74	E8.0	Body	EC76	sc74	Earlier	E8.0_Body_EC76	8552	1104352
X4sp_body_EC76_sc75	E8.0	Body	EC76	sc75	Earlier	E8.0_Body_EC76	7133	357317
X4sp_body_EC76_sc76	E8.0	Body	EC76	sc76	Earlier	E8.0_Body_EC76	4995	59560
X4sp_body_EC76_sc77	E8.0	Body	EC76	sc77	Earlier	E8.0_Body_EC76	6505	515017
X4sp_body_EC76_sc78	E8.0	Body	EC76	sc78	Earlier	E8.0_Body_EC76	4471	68403
X4sp_body_EC76_sc79	E8.0	Body	EC76	sc79	Earlier	E8.0_Body_EC76	7215	676757
X4sp_body_EC76_sc80	E8.0	Body	EC76	sc80	Earlier	E8.0_Body_EC76	5655	163793

## Sheet: tSNE_initial
	tSNE_1	tSNE_2	Cluster	Location	Stage	FilteredDataSet
X35sp_body_EC4_sc1	-9.66705	-19.6326	Neg	Body	E10.0	Removed
X35sp_body_EC4_sc2	-6.60872	9.67254	vEC	Body	E10.0	Retained
X35sp_body_EC4_sc3	12.4054	0.667657	earlyAEC	Body	E10.0	Removed
X35sp_body_EC4_sc4	7.01713	8.96258	earlyAEC	Body	E10.0	Retained
X35sp_body_EC4_sc6	3.0819	3.47195	vEC	Body	E10.0	Retained
X35sp_body_EC4_sc7	-4.2935	13.9167	vEC	Body	E10.0	Retained
X35sp_body_EC4_sc8	-14.3667	-26.5982	Neg	Body	E10.0	Removed
X35sp_body_EC4_sc9	-4.86069	6.17676	vEC	Body	E10.0	Retained
X35sp_body_EC4_sc10	-13.8186	11.0704	vEC	Body	E10.0	Retained
X35sp_body_EC4_sc11	-2.55418	14.1051	vEC	Body	E10.0	Retained
X35sp_body_EC4_sc12	-6.6375	13.7532	vEC	Body	E10.0	Retained
X35sp_body_EC4_sc13	3.08542	9.77112	earlyAEC	Body	E10.0	Retained
X35sp_body_EC4_sc15	-10.176	10.8909	vEC	Body	E10.0	Retained
X35sp_body_EC4_sc16	-8.5775	13.9335	vEC	Body	E10.0	Retained
X35sp_body_EC4_sc17	4.10089	8.82449	earlyAEC	Body	E10.0	Retained
X35sp_body_EC4_sc18	-2.17159	13.6569	vEC	Body	E10.0	Retained
X35sp_body_EC4_sc21	-7.67651	12.9363	vEC	Body	E10.0	Retained
X35sp_body_EC4_sc22	-9.75555	-19.5688	Neg	Body	E10.0	Removed
X35sp_body_EC4_sc24	-3.62112	13.9186	vEC	Body	E10.0	Retained
X35sp_neg_EC4_sc48	-14.1743	-25.5243	Neg	Neg	E10.0	Removed
X35sp_neg_EC4_sc49	-6.28701	-21.6258	Neg	Neg	E10.0	Removed
X35sp_neg_EC4_sc50	-12.9893	-28.9151	Neg	Neg	E10.0	Removed
X35sp_neg_EC5_sc31	-5.43165	-22.8852	Neg	Neg	E10.0	Removed
X35sp_neg_EC5_sc32	-14.2812	-26.5083	Neg	Neg	E10.0	Removed
X35sp_neg_EC5_sc33	-6.90014	-22.0924	Neg	Neg	E10.0	Removed
X35sp_neg_EC5_sc35	-12.2871	-29.7736	Neg	Neg	E10.0	Removed
X35sp_body_EC5_sc53	2.31326	7.15038	earlyAEC	Body	E10.0	Retained
X35sp_body_EC5_sc54	0.89232	14.3396	vEC	Body	E10.0	Retained
X35sp_body_EC5_sc55	-14.1784	10.7135	vEC	Body	E10.0	Retained
X35sp_body_EC5_sc57	-11.5933	9.64979	vEC	Body	E10.0	Retained
X35sp_body_EC5_sc58	-14.2579	-25.4459	Neg	Body	E10.0	Removed
X35sp_body_EC5_sc59	0.432451	13.5626	vEC	Body	E10.0	Retained
X35sp_body_EC5_sc60	-4.86542	-21.7353	Neg	Body	E10.0	Removed
X35sp_body_EC5_sc61	-9.47991	-20.8016	Neg	Body	E10.0	Removed
X35sp_body_EC5_sc62	-11.997	9.83054	vEC	Body	E10.0	Retained
X35sp_body_EC5_sc63	-4.96548	9.50883	vEC	Body	E10.0	Retained
X35sp_body_EC5_sc64	10.5385	-2.30513	HEC	Body	E10.0	Removed
X35sp_body_EC5_sc65	-7.78623	10.9023	vEC	Body	E10.0	Retained
X35sp_body_EC5_sc66	-13.5324	11.1481	vEC	Body	E10.0	Retained
X35sp_body_EC5_sc67	-4.34711	10.5829	vEC	Body	E10.0	Retained
X35sp_body_EC5_sc68	-8.39736	13.9374	vEC	Body	E10.0	Retained
X35sp_body_EC5_sc69	-9.82815	10.2886	vEC	Body	E10.0	Retained
X35sp_body_EC5_sc70	-9.09027	10.3552	vEC	Body	E10.0	Retained
X35sp_body_EC5_sc72	-10.3086	9.59537	vEC	Body	E10.0	Retained
X35sp_body_EC5_sc73	7.65846	8.79541	earlyAEC	Body	E10.0	Retained
X35sp_body_EC5_sc75	-2.46291	14.1254	vEC	Body	E10.0	Retained
X35sp_neg_EC5_sc94	-6.45402	-21.5362	Neg	Neg	E10.0	Removed
X35sp_neg_EC6_sc1	-14.8976	-24.8294	Neg	Neg	E10.0	Removed
X35sp_neg_EC6_sc2	-5.8313	-21.9167	Neg	Neg	E10.0	Removed
X35sp_neg_EC6_sc3	-14.0772	-26.6372	Neg	Neg	E10.0	Removed
X35sp_neg_EC6_sc4	-10.5707	-23.6182	Neg	Neg	E10.0	Removed
X35sp_neg_EC6_sc5	-6.13966	-22.95	Neg	Neg	E10.0	Removed
X35sp_body_EC6_sc30	-9.36923	10.6902	vEC	Body	E10.0	Retained
X35sp_body_EC6_sc33	-7.39392	14.0041	vEC	Body	E10.0	Retained
X35sp_body_EC6_sc35	-7.43844	11.5525	vEC	Body	E10.0	Retained
X35sp_body_EC6_sc36	-9.03573	11.9361	vEC	Body	E10.0	Retained
X35sp_body_EC6_sc37	-1.0117	13.3525	vEC	Body	E10.0	Retained
X35sp_body_EC6_sc39	-13.9864	10.9789	vEC	Body	E10.0	Retained
X35sp_body_EC6_sc40	0.641105	13.7277	vEC	Body	E10.0	Retained
X35sp_body_EC6_sc41	-5.93552	9.90748	vEC	Body	E10.0	Retained
X35sp_body_EC6_sc43	-9.80229	-19.5131	Neg	Body	E10.0	Removed
X35sp_body_EC6_sc44	7.75913	8.78029	earlyAEC	Body	E10.0	Retained
X35sp_body_EC6_sc45	-12.7505	9.07582	vEC	Body	E10.0	Retained
X35sp_body_EC6_sc46	-9.77325	9.56103	vEC	Body	E10.0	Retained
X35sp_body_EC6_sc47	-8.96077	11.8122	vEC	Body	E10.0	Retained
X35sp_body_EC6_sc49	-2.37027	12.1628	vEC	Body	E10.0	Retained
X35sp_body_EC6_sc51	5.15448	9.71339	vEC	Body	E10.0	Retained
X35sp_body_EC6_sc52	-5.93095	14.4012	vEC	Body	E10.0	Retained
X35sp_neg_EC7_sc40	-2.75059	14.002	Neg	Neg	E10.0	Removed
X35sp_neg_EC7_sc41	-1.15094	11.9933	Neg	Neg	E10.0	Removed
X35sp_neg_EC7_sc42	-5.05724	9.49003	Neg	Neg	E10.0	Removed
X35sp_neg_EC7_sc43	5.9894	5.62772	Neg	Neg	E10.0	Removed
X35sp_neg_EC7_sc53	-12.1616	-29.9142	Neg	Neg	E10.0	Removed
X35sp_body_EC7_sc73	-9.79597	-19.5718	Neg	Body	E10.0	Removed
X35sp_body_EC7_sc74	-11.2283	10.5242	vEC	Body	E10.0	Retained
X35sp_body_EC7_sc75	-12.1612	-29.9147	Neg	Body	E10.0	Removed
X35sp_body_EC7_sc76	-8.15426	12.0678	vEC	Body	E10.0	Retained
X35sp_body_EC7_sc77	-13.0245	8.88999	vEC	Body	E10.0	Retained
X35sp_body_EC7_sc78	-8.52844	11.6922	vEC	Body	E10.0	Retained
X35sp_body_EC7_sc79	-8.20416	12.3339	vEC	Body	E10.0	Retained
X35sp_body_EC7_sc80	-9.73441	-19.6104	Neg	Body	E10.0	Removed
X35sp_body_EC7_sc81	-2.75699	12.3251	vEC	Body	E10.0	Retained
X35sp_body_EC7_sc82	12.616	6.37628	earlyAEC	Body	E10.0	Retained
X35sp_body_EC7_sc83	-6.35886	7.21586	vEC	Body	E10.0	Retained
X35sp_body_EC7_sc84	0.331287	14.121	vEC	Body	E10.0	Retained
X35sp_body_EC7_sc85	24.8232	7.72902	lateAEC	Body	E10.0	Removed
X35sp_body_EC7_sc86	-3.62138	9.41341	vEC	Body	E10.0	Retained
X35sp_body_EC7_sc87	-3.81908	13.4053	vEC	Body	E10.0	Retained
X35sp_body_EC7_sc88	-10.3561	11.7596	vEC	Body	E10.0	Retained
X35sp_body_EC7_sc89	-7.31261	12.9832	vEC	Body	E10.0	Retained
X35sp_body_EC7_sc90	-6.1229	-21.078	Neg	Body	E10.0	Removed
X35sp_body_EC7_sc92	-0.815329	12.581	vEC	Body	E10.0	Retained
X35sp_body_EC7_sc93	5.80652	9.31583	earlyAEC	Body	E10.0	Retained
X25sp_body_EC8_sc1	-7.78699	1.36915	vEC	Body	E9.5	Retained
X25sp_body_EC8_sc2	0.171425	4.97886	vEC	Body	E9.5	Retained
X25sp_body_EC8_sc3	-11.6797	7.14242	vEC	Body	E9.5	Retained
X25sp_body_EC8_sc4	-31.2868	-6.41252	HC	Body	E9.5	Retained
X25sp_body_EC8_sc5	-9.86046	4.56183	vEC	Body	E9.5	Retained
X25sp_body_EC8_sc6	-9.73581	1.17494	vEC	Body	E9.5	Retained
X25sp_body_EC8_sc7	0.658363	11.9525	vEC	Body	E9.5	Retained
X25sp_body_EC8_sc9	8.42923	1.58109	earlyAEC	Body	E9.5	Retained
X25sp_body_EC8_sc10	-29.6804	-3.9632	HC	Body	E9.5	Retained
X25sp_body_EC8_sc11	4.10042	3.52995	earlyAEC	Body	E9.5	Retained
X25sp_body_EC8_sc12	10.142	-0.592388	earlyAEC	Body	E9.5	Retained
X25sp_body_EC8_sc13	-6.06306	12.7065	vEC	Body	E9.5	Retained
X25sp_body_EC8_sc15	-1.22571	11.44	vEC	Body	E9.5	Retained
X25sp_body_EC8_sc16	-29.884	-4.54964	HC	Body	E9.5	Retained
X25sp_body_EC8_sc17	-11.9975	2.58018	vEC	Body	E9.5	Retained
X25sp_body_EC8_sc18	-9.27069	4.02831	vEC	Body	E9.5	Retained
X25sp_body_EC8_sc19	-10.0276	1.44067	vEC	Body	E9.5	Retained
X25sp_body_EC8_sc20	-11.0273	7.12767	vEC	Body	E9.5	Retained
X25sp_body_EC8_sc21	-31.0554	-4.79944	HC	Body	E9.5	Retained
X25sp_body_EC8_sc22	-28.6768	-5.06202	HC	Body	E9.5	Retained
X25sp_body_EC8_sc24	-10.3247	1.84705	vEC	Body	E9.5	Retained
X25sp_neg_EC8_sc48	-13.0514	-25.1413	Neg	Neg	E9.5	Removed
X25sp_neg_EC8_sc50	-13.4725	-25.6752	Neg	Neg	E9.5	Removed
X25sp_neg_EC8_sc51	-6.19575	-22.3649	Neg	Neg	E9.5	Removed
X25sp_neg_EC8_sc52	-6.78428	-22.7755	Neg	Neg	E9.5	Removed
X25sp_neg_EC9_sc31	-13.0539	-28.5615	Neg	Neg	E9.5	Removed
X25sp_neg_EC9_sc32	-13.8066	-25.862	Neg	Neg	E9.5	Removed
X25sp_neg_EC9_sc33	-11.4288	-24.3537	Neg	Neg	E9.5	Removed
X25sp_neg_EC9_sc35	-8.13007	-22.0783	Neg	Neg	E9.5	Removed
X25sp_body_EC9_sc53	-8.37554	11.428	vEC	Body	E9.5	Retained
X25sp_body_EC9_sc54	-8.49795	3.55011	vEC	Body	E9.5	Retained
X25sp_body_EC9_sc56	-31.3203	-6.07783	HC	Body	E9.5	Retained
X25sp_body_EC9_sc57	-9.95044	3.06236	vEC	Body	E9.5	Retained
X25sp_body_EC9_sc58	-10.8538	7.041	vEC	Body	E9.5	Retained
X25sp_body_EC9_sc59	-8.54931	2.57422	vEC	Body	E9.5	Retained
X25sp_body_EC9_sc60	5.43356	1.77146	vEC	Body	E9.5	Retained
X25sp_body_EC9_sc64	6.36254	2.79763	earlyAEC	Body	E9.5	Retained
X25sp_body_EC9_sc65	7.19723	-4.86247	earlyAEC	Body	E9.5	Retained
X25sp_body_EC9_sc66	-28.9619	-6.03629	HC	Body	E9.5	Retained
X25sp_body_EC9_sc67	-9.60372	7.57449	vEC	Body	E9.5	Retained
X25sp_body_EC9_sc68	-10.5216	4.02326	vEC	Body	E9.5	Retained
X25sp_body_EC9_sc69	-8.52044	2.80453	vEC	Body	E9.5	Retained
X25sp_body_EC9_sc70	-29.9309	-4.26044	HC	Body	E9.5	Retained
X25sp_body_EC9_sc72	-29.5801	-5.06765	HC	Body	E9.5	Retained
X25sp_body_EC9_sc73	-11.5522	5.38717	vEC	Body	E9.5	Retained
X25sp_body_EC9_sc74	-29.1454	-4.88166	HC	Body	E9.5	Retained
X25sp_body_EC9_sc75	-11.0587	4.97425	vEC	Body	E9.5	Retained
X25sp_neg_EC9_sc94	-13.6992	-25.2406	Neg	Neg	E9.5	Removed
X25sp_neg_EC10_sc1	-13.136	-27.7604	Neg	Neg	E9.5	Removed
X25sp_neg_EC10_sc2	-10.2199	-24.1608	Neg	Neg	E9.5	Removed
X25sp_neg_EC10_sc3	-9.50218	-22.1597	Neg	Neg	E9.5	Removed
X25sp_neg_EC10_sc4	-10.227	-24.433	Neg	Neg	E9.5	Removed
X25sp_neg_EC10_sc5	-13.0725	-28.4587	Neg	Neg	E9.5	Removed
X25sp_body_EC10_sc30	-30.0473	-4.60736	HC	Body	E9.5	Retained
X25sp_body_EC10_sc31	-29.4555	-6.703	HC	Body	E9.5	Retained
X25sp_body_EC10_sc32	-9.79432	4.2641	vEC	Body	E9.5	Retained
X25sp_body_EC10_sc33	-9.198	0.706496	vEC	Body	E9.5	Retained
X25sp_body_EC10_sc35	-12.1226	5.83379	vEC	Body	E9.5	Retained
X25sp_body_EC10_sc36	-30.1657	-5.4307	HC	Body	E9.5	Retained
X25sp_body_EC10_sc37	8.39787	3.04468	earlyAEC	Body	E9.5	Retained
X25sp_body_EC10_sc38	2.62171	5.27296	earlyAEC	Body	E9.5	Retained
X25sp_body_EC10_sc39	-7.6686	-0.718541	vEC	Body	E9.5	Retained
X25sp_body_EC10_sc40	-7.09486	0.883612	vEC	Body	E9.5	Retained
X25sp_body_EC10_sc41	-3.62022	12.1065	vEC	Body	E9.5	Retained
X25sp_body_EC10_sc42	12.818	-10.3555	HEC	Body	E9.5	Removed
X25sp_body_EC10_sc43	0.676121	5.28637	vEC	Body	E9.5	Retained
X25sp_body_EC10_sc44	-12.27	9.13953	vEC	Body	E9.5	Retained
X25sp_body_EC10_sc45	8.60337	3.24455	earlyAEC	Body	E9.5	Retained
X25sp_body_EC10_sc46	-30.7307	-5.41437	HC	Body	E9.5	Retained
X25sp_body_EC10_sc48	1.43146	12.1619	vEC	Body	E9.5	Retained
X25sp_body_EC10_sc49	-29.0092	-4.0764	HC	Body	E9.5	Retained
X25sp_body_EC10_sc50	-30.1473	-5.19923	HC	Body	E9.5	Retained
X25sp_body_EC10_sc51	-28.7861	-4.92311	HC	Body	E9.5	Retained
X25sp_body_EC10_sc52	-12.5036	3.13993	vEC	Body	E9.5	Retained
X25sp_neg_EC11_sc40	-10.4209	-23.5594	Neg	Neg	E9.5	Removed
X25sp_neg_EC11_sc41	2.05494	-9.37659	Neg	Neg	E9.5	Removed
X25sp_neg_EC11_sc42	-11.1133	-24.0913	Neg	Neg	E9.5	Removed
X25sp_neg_EC11_sc43	-13.2604	-24.8402	Neg	Neg	E9.5	Removed
X25sp_neg_EC11_sc53	-6.54941	-22.6996	Neg	Neg	E9.5	Removed
X25sp_body_EC11_sc73	-5.78304	1.23522	vEC	Body	E9.5	Retained
X25sp_body_EC11_sc75	-30.277	-5.98119	HC	Body	E9.5	Retained
X25sp_body_EC11_sc76	-30.5852	-4.44105	HC	Body	E9.5	Retained
X25sp_body_EC11_sc77	-10.3667	6.73473	vEC	Body	E9.5	Retained
X25sp_body_EC11_sc78	-29.2872	-6.62901	HC	Body	E9.5	Retained
X25sp_body_EC11_sc79	-10.5853	3.21614	vEC	Body	E9.5	Retained
X25sp_body_EC11_sc80	-2.63931	7.77269	vEC	Body	E9.5	Retained
X25sp_body_EC11_sc81	-10.2218	6.3434	vEC	Body	E9.5	Retained
X25sp_body_EC11_sc82	1.35891	11.5455	vEC	Body	E9.5	Retained
X25sp_body_EC11_sc84	-9.86427	1.41718	vEC	Body	E9.5	Retained
X25sp_body_EC11_sc85	-6.44188	12.6925	vEC	Body	E9.5	Retained
X25sp_body_EC11_sc86	-8.14359	6.03181	vEC	Body	E9.5	Retained
X25sp_body_EC11_sc87	-5.38164	11.9226	vEC	Body	E9.5	Retained
X25sp_body_EC11_sc88	-13.3545	3.79286	vEC	Body	E9.5	Retained
X25sp_body_EC11_sc89	6.7249	3.30647	earlyAEC	Body	E9.5	Retained
X25sp_body_EC11_sc90	0.803244	11.8108	vEC	Body	E9.5	Retained
X25sp_body_EC11_sc91	-30.2956	-4.56672	HC	Body	E9.5	Retained
X25sp_body_EC11_sc92	-7.58645	6.01813	vEC	Body	E9.5	Retained
X25sp_body_EC11_sc93	-9.84729	-23.3119	Neg	Body	E9.5	Removed
X25sp_body_EC11_sc94	-12.103	4.74277	vEC	Body	E9.5	Retained
X25sp_body_EC16_sc1	-13.3351	3.83165	vEC	Body	E9.5	Retained
X25sp_body_EC16_sc2	7.34238	3.23501	earlyAEC	Body	E9.5	Retained
X25sp_body_EC16_sc3	7.48835	3.35733	earlyAEC	Body	E9.5	Retained
X25sp_body_EC16_sc4	-31.3619	-5.52739	HC	Body	E9.5	Retained
X25sp_body_EC16_sc5	8.90122	0.339651	earlyAEC	Body	E9.5	Retained
X25sp_body_EC16_sc6	-29.1126	-4.53388	HC	Body	E9.5	Retained
X25sp_body_EC16_sc7	-10.6436	6.89046	vEC	Body	E9.5	Retained
X25sp_body_EC16_sc9	-14.386	10.6383	vEC	Body	E9.5	Retained
X25sp_body_EC16_sc10	-9.26929	4.30313	vEC	Body	E9.5	Retained
X25sp_body_EC16_sc11	-2.92756	6.02271	vEC	Body	E9.5	Retained
X25sp_body_EC16_sc12	-10.8369	2.73116	vEC	Body	E9.5	Retained
X25sp_body_EC16_sc13	8.2404	4.16154	earlyAEC	Body	E9.5	Retained
X25sp_body_EC16_sc14	-13.14	2.3095	vEC	Body	E9.5	Retained
X25sp_body_EC16_sc15	-13.0036	-28.7638	Neg	Body	E9.5	Removed
X25sp_body_EC16_sc16	-9.36758	5.35133	vEC	Body	E9.5	Retained
X25sp_body_EC16_sc17	-12.7471	4.555	vEC	Body	E9.5	Retained
X25sp_body_EC16_sc18	7.73683	3.87224	earlyAEC	Body	E9.5	Retained
X25sp_body_EC16_sc19	6.97921	3.4839	earlyAEC	Body	E9.5	Retained
X25sp_body_EC16_sc20	-30.8122	-4.93978	HC	Body	E9.5	Retained
X25sp_body_EC16_sc21	-8.98978	5.69595	vEC	Body	E9.5	Retained
X25sp_body_EC16_sc22	-6.26539	4.22159	vEC	Body	E9.5	Retained
X25sp_body_EC16_sc24	-30.5128	-5.98437	HC	Body	E9.5	Retained
X25sp_neg_EC16_sc48	-13.3637	-25.2863	Neg	Neg	E9.5	Removed
X25sp_neg_EC16_sc49	-13.1365	-25.9817	Neg	Neg	E9.5	Removed
X25sp_neg_EC16_sc50	-12.8429	-25.0926	Neg	Neg	E9.5	Removed
X25sp_neg_EC16_sc51	2.054	-9.37778	Neg	Neg	E9.5	Removed
X25sp_neg_EC16_sc52	-7.06903	-23.1798	Neg	Neg	E9.5	Removed
X25sp_neg_EC17_sc31	-13.7245	-26.249	Neg	Neg	E9.5	Removed
X25sp_neg_EC17_sc32	-13.303	-26.8657	Neg	Neg	E9.5	Removed
X25sp_neg_EC17_sc33	2.0522	-9.37659	Neg	Neg	E9.5	Removed
X25sp_neg_EC17_sc35	-6.42	-20.8843	Neg	Neg	E9.5	Removed
X25sp_body_EC17_sc53	-11.9115	5.99606	vEC	Body	E9.5	Retained
X25sp_body_EC17_sc54	-29.648	-7.01365	HC	Body	E9.5	Retained
X25sp_body_EC17_sc56	7.58796	2.4873	earlyAEC	Body	E9.5	Retained
X25sp_body_EC17_sc57	2.62291	6.90492	earlyAEC	Body	E9.5	Retained
X25sp_body_EC17_sc58	-5.45719	4.73956	vEC	Body	E9.5	Retained
X25sp_body_EC17_sc59	-31.5874	-6.25823	HC	Body	E9.5	Removed
X25sp_body_EC17_sc60	-7.5907	4.45573	vEC	Body	E9.5	Retained
X25sp_body_EC17_sc62	-30.6801	-5.34272	HC	Body	E9.5	Retained
X25sp_body_EC17_sc63	-9.81138	5.05909	vEC	Body	E9.5	Retained
X25sp_body_EC17_sc64	-30.0152	-5.30515	HC	Body	E9.5	Retained
X25sp_body_EC17_sc65	13.2009	-1.49808	earlyAEC	Body	E9.5	Retained
X25sp_body_EC17_sc66	8.82278	4.84569	earlyAEC	Body	E9.5	Retained
X25sp_body_EC17_sc67	3.42746	3.59807	vEC	Body	E9.5	Retained
X25sp_body_EC17_sc68	-31.0655	-4.9948	HC	Body	E9.5	Retained
X25sp_body_EC17_sc69	-10.6302	6.06825	vEC	Body	E9.5	Retained
X25sp_body_EC17_sc71	-9.33036	3.34909	vEC	Body	E9.5	Retained
X25sp_body_EC17_sc72	-7.88836	0.00466833	vEC	Body	E9.5	Retained
X25sp_body_EC17_sc73	-8.69662	4.61626	vEC	Body	E9.5	Retained
X25sp_body_EC17_sc74	-10.9041	5.48673	vEC	Body	E9.5	Retained
X25sp_body_EC17_sc75	6.20868	2.04865	earlyAEC	Body	E9.5	Retained
X25sp_neg_EC17_sc94	-6.47087	-23.3571	Neg	Neg	E9.5	Removed
X25sp_neg_EC18_sc1	-7.69814	-23.0725	Neg	Neg	E9.5	Removed
X25sp_neg_EC18_sc2	2.0459	-9.37827	Neg	Neg	E9.5	Removed
X25sp_neg_EC18_sc3	-9.81386	-23.5069	Neg	Neg	E9.5	Removed
X25sp_neg_EC18_sc4	-12.9761	-24.8884	Neg	Neg	E9.5	Removed
X25sp_neg_EC18_sc5	-13.2536	-26.1771	Neg	Neg	E9.5	Removed
X25sp_body_EC18_sc31	-5.14715	7.48548	vEC	Body	E9.5	Retained
X25sp_body_EC18_sc33	-7.82062	5.25748	vEC	Body	E9.5	Retained
X25sp_body_EC18_sc35	2.53668	6.84647	earlyAEC	Body	E9.5	Retained
X25sp_body_EC18_sc36	-31.008	-5.89649	HC	Body	E9.5	Retained
X25sp_body_EC18_sc37	-3.44479	13.5651	vEC	Body	E9.5	Retained
X25sp_body_EC18_sc38	-10.9489	1.84548	vEC	Body	E9.5	Retained
X25sp_body_EC18_sc39	-10.0533	6.72556	vEC	Body	E9.5	Retained
X25sp_body_EC18_sc40	-3.65064	11.6373	vEC	Body	E9.5	Retained
X25sp_body_EC18_sc41	10.6083	-0.940485	earlyAEC	Body	E9.5	Retained
X25sp_body_EC18_sc42	-29.4542	-6.78084	HC	Body	E9.5	Retained
X25sp_body_EC18_sc44	-12.7462	-23.9786	Neg	Body	E9.5	Removed
X25sp_body_EC18_sc45	0.0824487	12.5561	vEC	Body	E9.5	Retained
X25sp_body_EC18_sc46	7.25054	3.19492	earlyAEC	Body	E9.5	Retained
X25sp_body_EC18_sc47	-8.81755	5.35185	vEC	Body	E9.5	Retained
X25sp_body_EC18_sc48	-8.11503	2.31631	vEC	Body	E9.5	Retained
X25sp_body_EC18_sc49	-12.155	5.65857	vEC	Body	E9.5	Retained
X25sp_body_EC18_sc50	-3.44976	12.7725	vEC	Body	E9.5	Retained
X25sp_body_EC18_sc51	0.535281	5.05146	vEC	Body	E9.5	Retained
X25sp_body_EC18_sc52	-29.5206	-5.06366	HC	Body	E9.5	Retained
X25sp_neg_EC19_sc40	-12.4642	-25.3884	Neg	Neg	E9.5	Removed
X25sp_neg_EC19_sc42	2.04486	-9.37909	Neg	Neg	E9.5	Removed
X25sp_neg_EC19_sc53	-11.1713	-25.2066	Neg	Neg	E9.5	Removed
X25sp_body_EC19_sc73	-29.1046	-4.153	HC	Body	E9.5	Retained
X25sp_body_EC19_sc74	-5.68732	1.23487	vEC	Body	E9.5	Retained
X25sp_body_EC19_sc75	-7.19271	-23.3094	Neg	Body	E9.5	Removed
X25sp_body_EC19_sc77	-9.55311	6.59167	vEC	Body	E9.5	Retained
X25sp_body_EC19_sc78	9.42317	6.06604	earlyAEC	Body	E9.5	Retained
X25sp_body_EC19_sc79	-13.0099	2.07186	vEC	Body	E9.5	Retained
X25sp_body_EC19_sc80	-7.10604	1.53052	vEC	Body	E9.5	Retained
X25sp_body_EC19_sc81	-7.3881	8.90415	vEC	Body	E9.5	Retained
X25sp_body_EC19_sc82	-1.29351	6.49242	vEC	Body	E9.5	Removed
X25sp_body_EC19_sc83	-11.4135	3.14267	vEC	Body	E9.5	Retained
X25sp_body_EC19_sc84	14.0475	7.58642	earlyAEC	Body	E9.5	Removed
X25sp_body_EC19_sc85	-7.32047	0.708019	vEC	Body	E9.5	Retained
X25sp_body_EC19_sc86	-6.11852	1.30702	vEC	Body	E9.5	Retained
X25sp_body_EC19_sc87	8.52299	4.883	earlyAEC	Body	E9.5	Retained
X25sp_body_EC19_sc88	-7.60969	11.6918	vEC	Body	E9.5	Retained
X25sp_body_EC19_sc89	-2.36361	7.51799	vEC	Body	E9.5	Retained
X25sp_body_EC19_sc90	-12.7905	2.28998	vEC	Body	E9.5	Retained
X25sp_body_EC19_sc91	-7.62705	1.46988	vEC	Body	E9.5	Retained
X25sp_body_EC19_sc92	-30.6924	-5.18891	HC	Body	E9.5	Retained
X25sp_body_EC19_sc93	9.49375	0.247892	earlyAEC	Body	E9.5	Retained
X25sp_body_EC19_sc94	-6.0148	1.09955	vEC	Body	E9.5	Retained
X35sp_body_EC29_sc1	-3.9131	3.93354	vEC	Body	E10.0	Retained
X35sp_body_EC29_sc2	-10.5721	-23.3379	Neg	Body	E10.0	Removed
X35sp_body_EC29_sc4	0.425563	8.15454	vEC	Body	E10.0	Retained
X35sp_body_EC29_sc5	3.00295	9.2872	earlyAEC	Body	E10.0	Retained
X35sp_body_EC29_sc6	-5.95906	2.54029	vEC	Body	E10.0	Retained
X35sp_body_EC29_sc7	-3.69044	9.46794	vEC	Body	E10.0	Retained
X35sp_body_EC29_sc8	-1.33407	9.68678	vEC	Body	E10.0	Retained
X35sp_body_EC29_sc12	-4.36057	5.45045	vEC	Body	E10.0	Retained
X35sp_body_EC29_sc13	-12.1504	9.21242	vEC	Body	E10.0	Retained
X35sp_body_EC29_sc14	-4.04215	1.00871	vEC	Body	E10.0	Retained
X35sp_body_EC29_sc15	-7.63596	-21.6972	Neg	Body	E10.0	Removed
X35sp_body_EC29_sc16	-2.85638	9.55409	vEC	Body	E10.0	Retained
X35sp_body_EC29_sc17	1.23518	7.75019	vEC	Body	E10.0	Retained
X35sp_body_EC29_sc18	-3.62375	9.43354	vEC	Body	E10.0	Retained
X35sp_body_EC29_sc19	-11.0596	8.86291	vEC	Body	E10.0	Retained
X35sp_body_EC29_sc20	-3.2271	7.9117	vEC	Body	E10.0	Retained
X35sp_body_EC29_sc21	-0.186018	11.707	vEC	Body	E10.0	Retained
X35sp_body_EC29_sc22	0.811741	7.91793	vEC	Body	E10.0	Retained
X35sp_neg_EC29_sc48	-5.41799	-21.9614	Neg	Neg	E10.0	Removed
X35sp_neg_EC29_sc49	-12.8104	-29.1238	Neg	Neg	E10.0	Removed
X35sp_neg_EC29_sc50	-7.79216	-22.4264	Neg	Neg	E10.0	Removed
X35sp_neg_EC29_sc51	-13.7906	-26.2077	Neg	Neg	E10.0	Removed
X35sp_neg_EC29_sc52	-13.6858	-27.6281	Neg	Neg	E10.0	Removed
X35sp_neg_EC30_sc5	-6.89699	-21.6286	Neg	Neg	E10.0	Removed
X35sp_neg_EC30_sc6	-12.553	-24.6512	Neg	Neg	E10.0	Removed
X35sp_neg_EC30_sc7	-6.70034	-22.1356	Neg	Neg	E10.0	Removed
X35sp_neg_EC30_sc8	-6.475	-21.2305	Neg	Neg	E10.0	Removed
X35sp_body_EC30_sc53	-5.94374	7.22753	vEC	Body	E10.0	Retained
X35sp_body_EC30_sc54	-3.44592	5.03592	vEC	Body	E10.0	Retained
X35sp_body_EC30_sc55	-4.41154	5.29495	vEC	Body	E10.0	Retained
X35sp_body_EC30_sc56	-6.40012	8.55154	vEC	Body	E10.0	Retained
X35sp_body_EC30_sc57	-13.2399	9.60775	vEC	Body	E10.0	Retained
X35sp_body_EC30_sc58	-1.97236	11.6993	vEC	Body	E10.0	Retained
X35sp_body_EC30_sc60	-0.243104	11.7835	vEC	Body	E10.0	Retained
X35sp_body_EC30_sc62	-1.76737	10.6165	vEC	Body	E10.0	Retained
X35sp_body_EC30_sc63	-3.97904	1.0514	vEC	Body	E10.0	Retained
X35sp_body_EC30_sc64	11.5924	-2.12262	HEC	Body	E10.0	Retained
X35sp_body_EC30_sc65	-9.44168	8.14859	vEC	Body	E10.0	Retained
X35sp_body_EC30_sc66	-8.63048	14.116	vEC	Body	E10.0	Retained
X35sp_body_EC30_sc67	-4.03801	5.27521	vEC	Body	E10.0	Retained
X35sp_body_EC30_sc69	-6.59544	9.82223	vEC	Body	E10.0	Retained
X35sp_body_EC30_sc70	-13.8756	10.4617	vEC	Body	E10.0	Retained
X35sp_body_EC30_sc71	-6.03972	5.54527	vEC	Body	E10.0	Retained
X35sp_body_EC30_sc72	-4.52253	7.81076	vEC	Body	E10.0	Retained
X35sp_body_EC30_sc73	13.5743	-1.41628	earlyAEC	Body	E10.0	Retained
X35sp_body_EC30_sc74	-6.09266	5.2007	vEC	Body	E10.0	Retained
X35sp_body_EC30_sc75	1.87987	9.22924	vEC	Body	E10.0	Retained
X35sp_neg_EC30_sc94	-6.94855	-20.8157	Neg	Neg	E10.0	Removed
X35sp_neg_EC31_sc1	-10.1231	-23.1073	Neg	Neg	E10.0	Removed
X35sp_neg_EC31_sc2	-10.2631	-23.346	Neg	Neg	E10.0	Removed
X35sp_neg_EC31_sc3	-13.5596	-27.5679	Neg	Neg	E10.0	Removed
X35sp_neg_EC31_sc4	-5.44492	-21.0103	Neg	Neg	E10.0	Removed
X35sp_neg_EC31_sc5	-5.61714	-22.5883	Neg	Neg	E10.0	Removed
X35sp_body_EC31_sc31	-2.00132	10.3574	vEC	Body	E10.0	Retained
X35sp_body_EC31_sc33	0.534653	8.08031	vEC	Body	E10.0	Retained
X35sp_body_EC31_sc35	-0.822511	13.178	vEC	Body	E10.0	Retained
X35sp_body_EC31_sc36	-5.33884	6.5285	vEC	Body	E10.0	Retained
X35sp_body_EC31_sc37	-3.00374	4.04053	vEC	Body	E10.0	Retained
X35sp_body_EC31_sc38	-6.03937	6.86032	vEC	Body	E10.0	Retained
X35sp_body_EC31_sc39	-2.96268	4.08008	vEC	Body	E10.0	Retained
X35sp_body_EC31_sc40	-5.04476	8.0484	vEC	Body	E10.0	Retained
X35sp_body_EC31_sc41	-5.48383	5.8625	vEC	Body	E10.0	Retained
X35sp_body_EC31_sc42	-3.33614	4.92628	vEC	Body	E10.0	Retained
X35sp_body_EC31_sc43	-10.5721	2.29462	vEC	Body	E10.0	Retained
X35sp_body_EC31_sc44	11.918	6.69819	earlyAEC	Body	E10.0	Retained
X35sp_body_EC31_sc45	-6.59079	6.61673	vEC	Body	E10.0	Retained
X35sp_body_EC31_sc46	-7.21071	6.01374	vEC	Body	E10.0	Retained
X35sp_body_EC31_sc47	-8.18533	7.93404	vEC	Body	E10.0	Retained
X35sp_body_EC31_sc48	-1.27224	13.642	vEC	Body	E10.0	Retained
X35sp_body_EC31_sc49	5.4578	5.90343	earlyAEC	Body	E10.0	Retained
X35sp_body_EC31_sc50	-4.13428	7.06583	vEC	Body	E10.0	Retained
X35sp_body_EC31_sc51	-10.5118	-23.5358	Neg	Body	E10.0	Removed
X35sp_body_EC31_sc52	-0.525258	10.766	vEC	Body	E10.0	Retained
X35sp_neg_EC32_sc4047	-12.1724	-29.8685	Neg	Neg	E10.0	Removed
X35sp_neg_EC32_sc48	-5.50171	-21.2647	Neg	Neg	E10.0	Removed
X35sp_neg_EC32_sc49	-12.4045	-29.6698	Neg	Neg	E10.0	Removed
X35sp_neg_EC32_sc50	2.04662	-9.3708	Neg	Neg	E10.0	Removed
X35sp_neg_EC32_sc53	-5.6956	-21.9327	Neg	Neg	E10.0	Removed
X35sp_body_EC32_sc73	-2.78667	12.6966	vEC	Body	E10.0	Retained
X35sp_body_EC32_sc75	-8.35365	8.27019	vEC	Body	E10.0	Retained
X35sp_body_EC32_sc76	1.21509	13.2084	vEC	Body	E10.0	Retained
X35sp_body_EC32_sc77	-2.28887	10.7345	vEC	Body	E10.0	Retained
X35sp_body_EC32_sc78	-2.3677	3.94769	vEC	Body	E10.0	Retained
X35sp_body_EC32_sc79	9.17103	5.97766	earlyAEC	Body	E10.0	Retained
X35sp_body_EC32_sc80	-6.60267	5.31911	vEC	Body	E10.0	Retained
X35sp_body_EC32_sc81	23.5456	5.50783	earlyAEC	Body	E10.0	Retained
X35sp_body_EC32_sc82	-7.64973	7.22813	vEC	Body	E10.0	Retained
X35sp_body_EC32_sc83	0.592186	7.8923	vEC	Body	E10.0	Retained
X35sp_body_EC32_sc84	-8.70465	7.12975	vEC	Body	E10.0	Retained
X35sp_body_EC32_sc85	-5.11406	11.9216	vEC	Body	E10.0	Retained
X35sp_body_EC32_sc86	-5.83018	8.7331	vEC	Body	E10.0	Retained
X35sp_body_EC32_sc87	21.6004	11.4087	lateAEC	Body	E10.0	Retained
X35sp_body_EC32_sc88	2.54597	9.79253	vEC	Body	E10.0	Retained
X35sp_body_EC32_sc89	-10.8215	-23.6092	Neg	Body	E10.0	Removed
X35sp_body_EC32_sc90	-7.33802	-21.7849	Neg	Body	E10.0	Removed
X35sp_body_EC32_sc91	-6.89871	8.44013	vEC	Body	E10.0	Retained
X35sp_body_EC32_sc92	-1.56285	10.4085	vEC	Body	E10.0	Retained
X35sp_body_EC32_sc93	12.2628	-3.36284	HEC	Body	E10.0	Retained
X35sp_body_EC32_sc94	-5.12148	5.40434	vEC	Body	E10.0	Retained
X31sp_DA_EC46_sc3	-9.58048	0.17499	vEC	DA	E10.0	Retained
X31sp_DA_EC46_sc4	13.807	-6.49908	HEC	DA	E10.0	Retained
X31sp_DA_EC46_sc5	12.8635	3.5067	earlyAEC	DA	E10.0	Retained
X31sp_DA_EC46_sc6	9.94406	-6.55566	HEC	DA	E10.0	Retained
X31sp_DA_EC46_sc7	11.3628	-3.63685	HEC	DA	E10.0	Retained
X31sp_DA_EC46_sc8	12.9	2.45477	earlyAEC	DA	E10.0	Retained
X31sp_DA_EC46_sc9	4.32716	6.92012	earlyAEC	DA	E10.0	Retained
X31sp_DA_EC46_sc10	10.8691	3.86211	earlyAEC	DA	E10.0	Retained
X31sp_DA_EC46_sc11	10.25	-7.58872	HEC	DA	E10.0	Retained
X31sp_DA_EC46_sc12	10.7518	-9.40537	HEC	DA	E10.0	Retained
X31sp_DA_EC46_sc18	11.5513	-5.82357	HEC	DA	E10.0	Retained
X31sp_DA_EC46_sc19	12.6458	3.54196	earlyAEC	DA	E10.0	Retained
X31sp_DA_EC46_sc20	-6.76464	3.96863	vEC	DA	E10.0	Retained
X31sp_DA_EC46_sc22	11.3879	-2.75017	HEC	DA	E10.0	Retained
X31sp_DA_EC46_sc24	10.3325	2.24382	earlyAEC	DA	E10.0	Retained
X31sp_DA_EC46_sc25	11.0578	-8.69595	HEC	DA	E10.0	Removed
X31sp_DA_EC46_sc26	12.7575	4.53755	earlyAEC	DA	E10.0	Retained
X31sp_DA_EC46_sc53	-4.92941	4.57198	vEC	DA	E10.0	Retained
X31sp_DA_EC46_sc54	12.2484	-7.93881	HEC	DA	E10.0	Retained
X31sp_DA_EC46_sc55	-5.26265	3.31725	vEC	DA	E10.0	Retained
X31sp_DA_EC46_sc56	9.90026	-8.01198	HEC	DA	E10.0	Retained
X31sp_DA_EC46_sc58	12.2165	-8.86487	HEC	DA	E10.0	Removed
X31sp_DA_EC46_sc59	12.513	-8.9394	HEC	DA	E10.0	Removed
X31sp_DA_EC46_sc60	11.1329	-5.66445	HEC	DA	E10.0	Retained
X31sp_DA_EC46_sc61	12.2319	-9.36938	HEC	DA	E10.0	Removed
X31sp_DA_EC46_sc62	11.6271	-9.46732	HEC	DA	E10.0	Removed
X31sp_DA_EC46_sc63	11.0677	-4.59679	HEC	DA	E10.0	Removed
X31sp_DA_EC46_sc64	11.9441	-7.55846	HEC	DA	E10.0	Retained
X31sp_DA_EC46_sc65	9.68613	-8.19541	HEC	DA	E10.0	Removed
X31sp_DA_EC46_sc66	13.1145	-0.225046	earlyAEC	DA	E10.0	Retained
X31sp_DA_EC46_sc67	-7.26913	5.77891	vEC	DA	E10.0	Retained
X31sp_DA_EC46_sc68	12.3797	-1.9492	HEC	DA	E10.0	Retained
X31sp_DA_EC46_sc69	11.7243	-7.68029	HEC	DA	E10.0	Removed
X31sp_DA_EC46_sc70	12.2338	-3.24563	HEC	DA	E10.0	Retained
X31sp_DA_EC46_sc71	-4.74636	3.32058	vEC	DA	E10.0	Retained
X31sp_DA_EC46_sc72	11.1818	3.15588	earlyAEC	DA	E10.0	Retained
X31sp_DA_EC46_sc73	13.093	-6.76486	HEC	DA	E10.0	Retained
X31sp_DA_EC46_sc74	-11.5883	9.5105	vEC	DA	E10.0	Retained
X31sp_DA_EC46_sc75	14.0089	5.18113	earlyAEC	DA	E10.0	Retained
X31sp_DA_EC46_sc76	12.4094	-9.14623	HEC	DA	E10.0	Removed
X31sp_DA_EC46_sc77	8.81482	-5.9923	HEC	DA	E10.0	Retained
X31sp_DA_EC46_sc78	9.25453	-7.4577	HEC	DA	E10.0	Retained
X31sp_DA_EC46_sc79	10.7099	5.40475	earlyAEC	DA	E10.0	Retained
X31sp_DA_EC46_sc80	-5.34925	3.16057	vEC	DA	E10.0	Retained
X31sp_DA_EC46_sc81	-7.79801	7.30178	vEC	DA	E10.0	Retained
X31sp_DA_EC46_sc82	13.7723	4.42145	earlyAEC	DA	E10.0	Retained
X31sp_DA_EC46_sc83	4.95831	6.48628	earlyAEC	DA	E10.0	Retained
X31sp_DA_EC46_sc84	10.6754	-6.6735	HEC	DA	E10.0	Retained
X31sp_DA_EC46_sc85	12.5336	1.28127	earlyAEC	DA	E10.0	Retained
X31sp_DA_EC46_sc86	13.1494	-8.90924	HEC	DA	E10.0	Removed
X31sp_DA_EC46_sc87	13.0658	-3.26182	HEC	DA	E10.0	Retained
X31sp_DA_EC46_sc88	9.63324	-8.11108	HEC	DA	E10.0	Retained
X31sp_DA_EC46_sc89	12.8267	-5.82685	HEC	DA	E10.0	Retained
X31sp_DA_EC46_sc90	12.4585	-8.83808	HEC	DA	E10.0	Removed
X31sp_DA_EC46_sc91	11.6992	-8.05731	HEC	DA	E10.0	Removed
X31sp_DA_EC46_sc92	10.1584	-7.79803	HEC	DA	E10.0	Removed
X31sp_DA_EC46_sc93	9.50913	-6.34673	HEC	DA	E10.0	Removed
X31sp_DA_EC46_sc94	11.512	-0.783222	earlyAEC	DA	E10.0	Retained
X31sp32_DA_EC47_sc1	13.1036	-7.19268	HEC	DA	E10.0	Removed
X31sp32_DA_EC47_sc2	5.7365	6.68907	earlyAEC	DA	E10.0	Retained
X31sp32_DA_EC47_sc3	11.1168	5.11205	earlyAEC	DA	E10.0	Retained
X31sp32_DA_EC47_sc4	12.0699	-6.68037	HEC	DA	E10.0	Retained
X31sp32_DA_EC47_sc5	11.8272	3.94744	earlyAEC	DA	E10.0	Retained
X31sp32_DA_EC47_sc6	12.453	-9.6239	HEC	DA	E10.0	Removed
X31sp32_DA_EC47_sc7	13.8348	5.44389	earlyAEC	DA	E10.0	Retained
X31sp32_DA_EC47_sc8	13.2657	3.67092	earlyAEC	DA	E10.0	Retained
X31sp32_DA_EC47_sc9	14.2022	-0.261807	earlyAEC	DA	E10.0	Retained
X31sp32_DA_EC47_sc10	12.1581	5.37545	earlyAEC	DA	E10.0	Retained
X31sp32_DA_EC47_sc11	11.8974	-4.35238	HEC	DA	E10.0	Retained
X31sp32_DA_EC47_sc12	12.4638	4.6916	earlyAEC	DA	E10.0	Retained
X31sp32_DA_EC47_sc13	11.6564	3.16655	earlyAEC	DA	E10.0	Retained
X31sp32_DA_EC47_sc14	11.9178	5.74164	earlyAEC	DA	E10.0	Retained
X31sp32_DA_EC47_sc15	13.1413	3.26234	earlyAEC	DA	E10.0	Retained
X31sp32_DA_EC47_sc16	12.7419	3.40352	earlyAEC	DA	E10.0	Retained
X31sp32_DA_EC47_sc17	11.2196	-4.5519	HEC	DA	E10.0	Retained
X31sp32_DA_EC47_sc18	12.17	-3.60409	HEC	DA	E10.0	Retained
X31sp32_DA_EC47_sc19	11.8068	-9.17892	HEC	DA	E10.0	Removed
X31sp32_DA_EC47_sc20	13.4299	5.02659	earlyAEC	DA	E10.0	Retained
X31sp32_DA_EC47_sc21	10.9911	-4.1531	HEC	DA	E10.0	Retained
X31sp32_DA_EC47_sc22	11.1657	-9.72569	HEC	DA	E10.0	Removed
X31sp32_DA_EC47_sc24	-4.46538	3.71301	vEC	DA	E10.0	Retained
X31sp32_DA_EC47_sc25	11.7988	-6.52066	HEC	DA	E10.0	Retained
X31sp32_DA_EC47_sc26	7.79034	-5.17174	HEC	DA	E10.0	Retained
X31sp32_DA_EC47_sc27	11.2584	2.74387	earlyAEC	DA	E10.0	Retained
X31sp32_DA_EC47_sc28	11.9115	4.91063	earlyAEC	DA	E10.0	Retained
X31sp32_DA_EC47_sc30	11.4189	-9.01998	HEC	DA	E10.0	Retained
X31sp32_DA_EC47_sc31	12.6302	5.2081	earlyAEC	DA	E10.0	Retained
X31sp32_DA_EC47_sc32	11.2179	-9.26477	HEC	DA	E10.0	Removed
X31sp32_DA_EC47_sc33	-7.54421	-21.2308	Neg	DA	E10.0	Removed
X31sp32_DA_EC47_sc35	9.94497	5.99344	earlyAEC	DA	E10.0	Retained
X31sp32_DA_EC47_sc36	13.3577	3.15648	earlyAEC	DA	E10.0	Retained
X31sp32_DA_EC47_sc37	13.185	3.97359	earlyAEC	DA	E10.0	Retained
X31sp32_DA_EC47_sc38	11.5788	4.25	earlyAEC	DA	E10.0	Retained
X31sp32_DA_EC47_sc39	9.64263	-5.99169	HEC	DA	E10.0	Retained
X31sp32_DA_EC47_sc40	13.7561	-1.19213	earlyAEC	DA	E10.0	Retained
X31sp32_DA_EC47_sc41	12.2433	-6.40781	HEC	DA	E10.0	Retained
X31sp32_DA_EC47_sc42	12.1446	-6.92823	HEC	DA	E10.0	Retained
X31sp32_DA_EC47_sc43	13.0794	2.81531	earlyAEC	DA	E10.0	Retained
X31sp32_DA_EC47_sc44	11.7312	3.64444	earlyAEC	DA	E10.0	Retained
X31sp32_DA_EC47_sc45	11.4601	-3.99488	HEC	DA	E10.0	Retained
X31sp32_DA_EC47_sc46	12.62	4.06046	earlyAEC	DA	E10.0	Retained
X31sp32_DA_EC47_sc47	11.4481	-9.88655	HEC	DA	E10.0	Removed
X31sp32_DA_EC47_sc48	8.557	5.44199	earlyAEC	DA	E10.0	Retained
X31sp32_DA_EC47_sc50	10.9396	3.52927	earlyAEC	DA	E10.0	Retained
X31sp32_DA_EC47_sc51	10.3625	-6.66981	HEC	DA	E10.0	Retained
X31sp32_DA_EC47_sc52	15.132	3.0297	earlyAEC	DA	E10.0	Retained
X37sp_DA_EC63_sc41	16.3911	3.40447	earlyAEC	DA	E10.5	Retained
X37sp_DA_EC63_sc42	14.4905	-7.81618	HEC	DA	E10.5	Removed
X37sp_DA_EC63_sc44	24.7567	7.74967	lateAEC	DA	E10.5	Retained
X37sp_DA_EC63_sc45	19.374	7.30628	lateAEC	DA	E10.5	Retained
X37sp_DA_EC63_sc46	22.6924	11.8666	lateAEC	DA	E10.5	Retained
X37sp_DA_EC63_sc47	18.2526	10.4942	lateAEC	DA	E10.5	Retained
X37sp_DA_EC63_sc48	18.8639	9.46774	lateAEC	DA	E10.5	Retained
X37sp_DA_EC63_sc49	12.4202	-5.17292	HEC	DA	E10.5	Removed
X37sp_DA_EC63_sc50	18.4803	6.81362	lateAEC	DA	E10.5	Retained
X37sp_DA_EC63_sc51	10.3356	-5.4066	HEC	DA	E10.5	Removed
X37sp_DA_EC63_sc52	23.6283	6.48279	lateAEC	DA	E10.5	Retained
X37sp_DA_EC63_sc53	23.5754	10.552	lateAEC	DA	E10.5	Retained
X37sp_DA_EC63_sc54	19.6264	8.06974	lateAEC	DA	E10.5	Retained
X37sp_DA_EC63_sc55	20.7431	9.72419	lateAEC	DA	E10.5	Retained
X37sp_DA_EC63_sc56	15.9044	0.203128	lateAEC	DA	E10.5	Retained
X37sp_DA_EC63_sc57	16.4081	8.03463	lateAEC	DA	E10.5	Retained
X37sp_DA_EC63_sc58	21.8762	11.3783	lateAEC	DA	E10.5	Retained
X37sp_DA_EC63_sc59	19.8524	9.6209	lateAEC	DA	E10.5	Retained
X37sp_DA_EC63_sc60	23.3414	10.7866	lateAEC	DA	E10.5	Retained
X37sp_DA_EC63_sc61	16.0076	5.16826	lateAEC	DA	E10.5	Retained
X37sp_DA_EC63_sc62	15.5573	6.22518	lateAEC	DA	E10.5	Retained
X37sp_DA_EC63_sc63	22.1704	11.1506	lateAEC	DA	E10.5	Retained
X37sp_DA_EC63_sc64	19.2842	9.67995	lateAEC	DA	E10.5	Retained
X37sp_DA_EC63_sc65	13.6781	-8.15556	HEC	DA	E10.5	Removed
X37sp_DA_EC63_sc67	22.9365	11.2574	lateAEC	DA	E10.5	Retained
X37sp_DA_EC63_sc68	-7.51609	-20.1477	Neg	DA	E10.5	Removed
X37sp_DA_EC63_sc69	14.4519	7.30464	lateAEC	DA	E10.5	Retained
X37sp_DA_EC63_sc70	23.3847	11.3316	lateAEC	DA	E10.5	Retained
X37sp_DA_EC63_sc71	16.1769	3.75281	earlyAEC	DA	E10.5	Retained
X37sp_DA_EC63_sc72	18.7349	11.4125	lateAEC	DA	E10.5	Retained
X37sp_DA_EC63_sc73	21.2524	10.0408	lateAEC	DA	E10.5	Retained
X37sp_DA_EC63_sc74	22.9633	11.4883	lateAEC	DA	E10.5	Retained
X37sp_DA_EC63_sc75	15.1354	6.68491	lateAEC	DA	E10.5	Removed
X37sp_DA_EC63_sc76	21.4435	11.8099	lateAEC	DA	E10.5	Retained
X37sp_DA_EC63_sc77	10.2497	-9.33311	HEC	DA	E10.5	Removed
X37sp_DA_EC63_sc79	13.6972	-7.22567	HEC	DA	E10.5	Removed
X37sp_DA_EC63_sc80	20.8452	10.5252	lateAEC	DA	E10.5	Retained
X37sp_DA_EC63_sc81	20.2987	11.6195	lateAEC	DA	E10.5	Retained
X37sp_DA_EC63_sc82	14.5431	-7.73884	HEC	DA	E10.5	Retained
X37sp_DA_EC63_sc83	16.0649	4.20736	earlyAEC	DA	E10.5	Retained
X37sp_DA_EC63_sc84	16.0089	0.366745	lateAEC	DA	E10.5	Removed
X37sp_DA_EC63_sc85	20.1092	10.8624	lateAEC	DA	E10.5	Retained
X37sp_DA_EC63_sc86	20.1126	9.4173	lateAEC	DA	E10.5	Retained
X37sp_DA_EC63_sc87	18.9681	8.90112	lateAEC	DA	E10.5	Retained
X37sp_DA_EC63_sc89	20.7259	8.15568	lateAEC	DA	E10.5	Retained
X37sp_DA_EC63_sc90	13.9132	-4.3179	HEC	DA	E10.5	Retained
X37sp_DA_EC63_sc91	14.5824	5.71958	earlyAEC	DA	E10.5	Retained
X37sp_DA_EC63_sc92	14.5792	-3.61137	HEC	DA	E10.5	Retained
X37sp_DA_EC63_sc93	20.4429	11.4067	lateAEC	DA	E10.5	Retained
X37sp_DA_EC63_sc94	10.08	-5.27342	HEC	DA	E10.5	Retained
X37sp_DA_EC63_sc95	17.7478	5.70751	lateAEC	DA	E10.5	Retained
X37sp_DA_EC63_sc96	22.7235	10.4575	lateAEC	DA	E10.5	Retained
X43sp_DA_EC64_sc2	20.6546	6.97024	lateAEC	DA	E11.0	Retained
X43sp_DA_EC64_sc3	18.0131	7.2755	lateAEC	DA	E11.0	Retained
X43sp_DA_EC64_sc4	17.8546	9.09908	lateAEC	DA	E11.0	Retained
X43sp_DA_EC64_sc5	18.6695	8.03001	lateAEC	DA	E11.0	Retained
X43sp_DA_EC64_sc6	20.7168	8.29098	lateAEC	DA	E11.0	Retained
X43sp_DA_EC64_sc7	21.4406	8.71496	lateAEC	DA	E11.0	Retained
X43sp_DA_EC64_sc9	20.4486	9.05968	lateAEC	DA	E11.0	Retained
X43sp_DA_EC64_sc10	13.7604	6.37409	earlyAEC	DA	E11.0	Retained
X43sp_DA_EC64_sc11	19.9856	6.91619	lateAEC	DA	E11.0	Retained
X43sp_DA_EC64_sc12	19.9364	5.70798	lateAEC	DA	E11.0	Retained
X43sp_DA_EC64_sc13	17.4736	3.58504	lateAEC	DA	E11.0	Retained
X43sp_DA_EC64_sc14	20.8616	6.66241	lateAEC	DA	E11.0	Retained
X43sp_DA_EC64_sc15	20.2272	7.70738	lateAEC	DA	E11.0	Retained
X43sp_DA_EC64_sc17	20.398	6.67954	lateAEC	DA	E11.0	Retained
X43sp_DA_EC64_sc18	18.1119	10.1076	lateAEC	DA	E11.0	Retained
X43sp_DA_EC64_sc19	18.5925	9.78967	lateAEC	DA	E11.0	Retained
X43sp_DA_EC64_sc20	18.082	9.40637	lateAEC	DA	E11.0	Retained
X43sp_DA_EC64_sc22	16.8624	8.22634	lateAEC	DA	E11.0	Retained
X43sp_DA_EC64_sc25	20.3371	9.30358	lateAEC	DA	E11.0	Retained
X43sp_DA_EC64_sc26	19.306	6.73176	lateAEC	DA	E11.0	Retained
X43sp_DA_EC64_sc27	18.6674	5.25351	lateAEC	DA	E11.0	Retained
X43sp_DA_EC64_sc28	16.7032	4.31966	lateAEC	DA	E11.0	Retained
X43sp_DA_EC64_sc29	17.5497	3.57517	lateAEC	DA	E11.0	Retained
X43sp_DA_EC64_sc30	17.0457	7.96623	lateAEC	DA	E11.0	Retained
X43sp_DA_EC64_sc31	19.7071	6.70686	lateAEC	DA	E11.0	Retained
X43sp_DA_EC64_sc32	18.8101	10.0967	lateAEC	DA	E11.0	Retained
X43sp_DA_EC64_sc33	20.0246	5.84374	lateAEC	DA	E11.0	Retained
X43sp_DA_EC64_sc35	19.0072	9.56877	lateAEC	DA	E11.0	Retained
X43sp_DA_EC64_sc36	18.4595	9.19028	lateAEC	DA	E11.0	Retained
X43sp_DA_EC64_sc37	17.9485	2.94252	lateAEC	DA	E11.0	Removed
X43sp_DA_EC64_sc38	14.8321	5.81962	earlyAEC	DA	E11.0	Retained
X43sp_DA_EC64_sc39	17.7768	3.5676	lateAEC	DA	E11.0	Retained
X43sp_DA_EC64_sc41	19.0997	8.15152	lateAEC	DA	E11.0	Retained
X43sp_DA_EC64_sc42	21.2038	10.1078	lateAEC	DA	E11.0	Retained
X43sp_DA_EC64_sc43	21.9294	9.7045	lateAEC	DA	E11.0	Retained
X43sp_DA_EC64_sc44	-9.05491	-0.50648	vEC	DA	E11.0	Retained
X43sp_DA_EC64_sc45	17.9458	8.73503	lateAEC	DA	E11.0	Retained
X43sp_DA_EC64_sc46	17.4831	5.97473	lateAEC	DA	E11.0	Retained
X43sp_DA_EC64_sc47	18.922	6.22469	lateAEC	DA	E11.0	Retained
X43sp_DA_EC64_sc48	14.181	-3.92902	HEC	DA	E11.0	Removed
X43sp_DA_EC64_sc49	22.251	9.71289	lateAEC	DA	E11.0	Retained
X43sp_DA_EC64_sc50	20.8246	9.19204	lateAEC	DA	E11.0	Retained
X43sp_DA_EC64_sc51	21.9199	10.7172	lateAEC	DA	E11.0	Retained
X43sp_DA_EC64_sc52	21.9921	8.67309	lateAEC	DA	E11.0	Retained
X43sp_DA_EC64_sc53	20.0451	8.46101	lateAEC	DA	E11.0	Retained
X43sp_DA_EC64_sc54	20.8161	6.72921	lateAEC	DA	E11.0	Retained
X43sp_DA_EC64_sc55	22.5113	8.9632	lateAEC	DA	E11.0	Retained
X43sp_DA_EC64_sc56	22.874	11.9902	lateAEC	DA	E11.0	Retained

## Sheet: PCA_subdataOfInitial
	PC1	PC2	Cluster	Location	Stage	G1S_score	G2M_score	Phase	HEC_SubCluster	earlyAEC_SubCluster
X35sp_body_EC4_sc4	4.64885	21.0541	earlyAEC	Body	E10.0	0.415236	0.930789	Quiescent		earlyAEC_2
X35sp_body_EC4_sc13	-0.533256	13.0606	earlyAEC	Body	E10.0	0.970504	1.14993	Quiescent		earlyAEC_2
X35sp_body_EC4_sc17	-0.814789	15.7744	earlyAEC	Body	E10.0	0.686402	1.43493	Quiescent		earlyAEC_2
X35sp_body_EC5_sc53	-3.84024	17.0602	earlyAEC	Body	E10.0	1.80049	4.12509	G2/M		earlyAEC_2
X35sp_body_EC5_sc73	3.56811	8.93031	earlyAEC	Body	E10.0	0.471436	0.734458	Quiescent		earlyAEC_2
X35sp_body_EC6_sc44	2.68601	13.0127	earlyAEC	Body	E10.0	0.693321	0.929026	Quiescent		earlyAEC_2
X35sp_body_EC7_sc82	3.84423	3.89033	earlyAEC	Body	E10.0	0.928554	1.84784	Quiescent		earlyAEC_1
X35sp_body_EC7_sc93	-3.10919	23.6528	earlyAEC	Body	E10.0	0.248179	0.568171	Quiescent		earlyAEC_2
X25sp_body_EC8_sc9	-10.9568	6.28481	earlyAEC	Body	E9.5	3.64234	2.32952	S		earlyAEC_2
X25sp_body_EC8_sc11	-2.04771	15.9645	earlyAEC	Body	E9.5	2.89677	3.5653	G2/M		earlyAEC_2
X25sp_body_EC8_sc12	-9.65217	2.00877	earlyAEC	Body	E9.5	2.28783	3.26228	G2/M		earlyAEC_2
X25sp_body_EC9_sc64	-8.9128	11.1851	earlyAEC	Body	E9.5	3.48239	2.97141	S		earlyAEC_2
X25sp_body_EC9_sc65	-6.91776	3.36901	earlyAEC	Body	E9.5	0.490913	1.63291	Quiescent		earlyAEC_2
X25sp_body_EC10_sc37	-4.28847	9.09734	earlyAEC	Body	E9.5	2.07403	1.24182	G1		earlyAEC_2
X25sp_body_EC10_sc38	-8.37112	12.2966	earlyAEC	Body	E9.5	2.9559	3.91368	G2/M		earlyAEC_2
X25sp_body_EC10_sc45	-1.71208	8.93419	earlyAEC	Body	E9.5	2.94482	1.7725	G1		earlyAEC_2
X25sp_body_EC11_sc89	-4.94334	7.22226	earlyAEC	Body	E9.5	2.51935	1.55712	G1		earlyAEC_2
X25sp_body_EC16_sc2	-3.85363	6.72602	earlyAEC	Body	E9.5	1.31317	1.67778	Quiescent		earlyAEC_2
X25sp_body_EC16_sc3	-2.70108	9.23654	earlyAEC	Body	E9.5	1.70664	3.35868	G2/M		earlyAEC_2
X25sp_body_EC16_sc5	-7.95028	5.73924	earlyAEC	Body	E9.5	1.41811	1.27829	Quiescent		earlyAEC_2
X25sp_body_EC16_sc13	0.914894	9.3038	earlyAEC	Body	E9.5	1.576	1.4342	Quiescent		earlyAEC_1
X25sp_body_EC16_sc18	-1.08457	10.8151	earlyAEC	Body	E9.5	1.34128	2.08387	G2/M		earlyAEC_2
X25sp_body_EC16_sc19	-3.53595	9.40214	earlyAEC	Body	E9.5	1.4843	1.9424	Quiescent		earlyAEC_2
X25sp_body_EC17_sc56	-7.78001	7.16226	earlyAEC	Body	E9.5	1.58358	3.03791	G2/M		earlyAEC_2
X25sp_body_EC17_sc57	-3.19362	15.5868	earlyAEC	Body	E9.5	1.89593	1.28191	Quiescent		earlyAEC_2
X25sp_body_EC17_sc65	-8.46404	1.30935	earlyAEC	Body	E9.5	2.43422	4.66918	G2/M		earlyAEC_2
X25sp_body_EC17_sc66	0.643592	7.34575	earlyAEC	Body	E9.5	1.52109	1.20734	Quiescent		earlyAEC_1
X25sp_body_EC17_sc75	-14.4311	7.43685	earlyAEC	Body	E9.5	3.36678	2.76485	S		earlyAEC_2
X25sp_body_EC18_sc35	-4.20156	14.5911	earlyAEC	Body	E9.5	3.11882	3.32113	G2/M		earlyAEC_2
X25sp_body_EC18_sc41	-10.7743	0.403154	earlyAEC	Body	E9.5	2.23332	3.50966	G2/M		earlyAEC_2
X25sp_body_EC18_sc46	-5.83152	6.5869	earlyAEC	Body	E9.5	2.26407	1.46475	G1		earlyAEC_2
X25sp_body_EC19_sc78	5.95053	9.93793	earlyAEC	Body	E9.5	1.37872	1.03865	Quiescent		earlyAEC_2
X25sp_body_EC19_sc87	0.822543	8.69676	earlyAEC	Body	E9.5	1.11754	1.49816	Quiescent		earlyAEC_2
X25sp_body_EC19_sc93	-6.80835	4.3391	earlyAEC	Body	E9.5	1.81488	1.29769	Quiescent		earlyAEC_2
X35sp_body_EC29_sc5	0.7676	12.3991	earlyAEC	Body	E10.0	0.984168	1.04674	Quiescent		earlyAEC_2
X35sp_body_EC30_sc73	-6.03094	-0.123136	earlyAEC	Body	E10.0	2.42593	4.32264	G2/M		earlyAEC_2
X35sp_body_EC31_sc44	1.77045	7.2575	earlyAEC	Body	E10.0	3.44589	2.55174	S		earlyAEC_2
X35sp_body_EC31_sc49	-7.67671	10.5636	earlyAEC	Body	E10.0	1.54146	1.20702	Quiescent		earlyAEC_2
X35sp_body_EC32_sc79	3.04289	11.804	earlyAEC	Body	E10.0	1.00772	1.25505	Quiescent		earlyAEC_1
X35sp_body_EC32_sc81	0.41256	1.43823	earlyAEC	Body	E10.0	2.4937	3.59112	G2/M		earlyAEC_2
X31sp_DA_EC46_sc5	-2.29992	-0.180432	earlyAEC	DA	E10.0	1.38373	1.3718	Quiescent		earlyAEC_1
X31sp_DA_EC46_sc8	-7.01511	1.44914	earlyAEC	DA	E10.0	1.35587	1.67005	Quiescent		earlyAEC_1
X31sp_DA_EC46_sc9	-3.26514	9.76109	earlyAEC	DA	E10.0	2.25774	1.36969	G1		earlyAEC_2
X31sp_DA_EC46_sc10	-1.73619	4.71485	earlyAEC	DA	E10.0	1.68926	1.17549	Quiescent		earlyAEC_1
X31sp_DA_EC46_sc19	-1.5803	0.116461	earlyAEC	DA	E10.0	1.60152	1.05499	Quiescent		earlyAEC_1
X31sp_DA_EC46_sc24	-7.14998	4.01811	earlyAEC	DA	E10.0	2.1214	4.42512	G2/M		earlyAEC_2
X31sp_DA_EC46_sc26	0.116207	-0.508595	earlyAEC	DA	E10.0	2.90548	1.39574	G1		earlyAEC_1
X31sp_DA_EC46_sc66	-3.51322	-1.19355	earlyAEC	DA	E10.0	2.60996	1.43944	G1		earlyAEC_2
X31sp_DA_EC46_sc72	-6.17234	4.25568	earlyAEC	DA	E10.0	4.19088	2.53743	S		earlyAEC_2
X31sp_DA_EC46_sc75	1.47475	3.82328	earlyAEC	DA	E10.0	2.03713	1.21198	G1		earlyAEC_1
X31sp_DA_EC46_sc79	1.54794	7.45152	earlyAEC	DA	E10.0	1.08619	1.323	Quiescent		earlyAEC_1
X31sp_DA_EC46_sc82	-0.356651	4.59461	earlyAEC	DA	E10.0	1.54248	1.24251	Quiescent		earlyAEC_1
X31sp_DA_EC46_sc83	-6.63	8.24867	earlyAEC	DA	E10.0	1.40084	1.16114	Quiescent		earlyAEC_1
X31sp_DA_EC46_sc85	-2.95707	1.17704	earlyAEC	DA	E10.0	1.66145	1.30235	Quiescent		earlyAEC_1
X31sp_DA_EC46_sc94	-9.5342	0.154892	earlyAEC	DA	E10.0	3.4579	2.85141	S		earlyAEC_2
X31sp32_DA_EC47_sc2	-2.02044	8.46808	earlyAEC	DA	E10.0	1.23107	1.3352	Quiescent		earlyAEC_1
X31sp32_DA_EC47_sc3	1.31503	3.35842	earlyAEC	DA	E10.0	1.28169	1.41995	Quiescent		earlyAEC_1
X31sp32_DA_EC47_sc5	-3.02477	1.7857	earlyAEC	DA	E10.0	3.91048	2.05302	S		earlyAEC_1
X31sp32_DA_EC47_sc7	3.80499	0.256515	earlyAEC	DA	E10.0	1.31634	1.173	Quiescent		earlyAEC_1
X31sp32_DA_EC47_sc8	-1.80749	0.260437	earlyAEC	DA	E10.0	1.13171	1.08962	Quiescent		earlyAEC_1
X31sp32_DA_EC47_sc9	-6.93962	-3.72262	earlyAEC	DA	E10.0	3.89973	3.47548	S		earlyAEC_1
X31sp32_DA_EC47_sc10	3.40932	4.84573	earlyAEC	DA	E10.0	1.45601	1.26048	Quiescent		earlyAEC_1
X31sp32_DA_EC47_sc12	1.68425	2.87685	earlyAEC	DA	E10.0	1.37312	1.40538	Quiescent		earlyAEC_1
X31sp32_DA_EC47_sc13	-2.7927	1.59801	earlyAEC	DA	E10.0	1.59702	3.54745	G2/M		earlyAEC_1
X31sp32_DA_EC47_sc14	1.68341	1.4396	earlyAEC	DA	E10.0	2.02471	1.5758	G1		earlyAEC_1
X31sp32_DA_EC47_sc15	-3.30056	-0.429167	earlyAEC	DA	E10.0	1.34539	1.69457	Quiescent		earlyAEC_1
X31sp32_DA_EC47_sc16	0.181892	-1.45537	earlyAEC	DA	E10.0	1.54141	1.23816	Quiescent		earlyAEC_1
X31sp32_DA_EC47_sc20	2.8158	0.420092	earlyAEC	DA	E10.0	1.61955	1.29508	Quiescent		earlyAEC_1
X31sp32_DA_EC47_sc27	-5.16087	1.99996	earlyAEC	DA	E10.0	2.04195	4.32366	G2/M		earlyAEC_1
X31sp32_DA_EC47_sc28	0.751186	2.10443	earlyAEC	DA	E10.0	1.53778	1.3352	Quiescent		earlyAEC_1
X31sp32_DA_EC47_sc31	4.81717	3.27599	earlyAEC	DA	E10.0	1.56312	1.48861	Quiescent		earlyAEC_1
X31sp32_DA_EC47_sc35	2.8396	6.20936	earlyAEC	DA	E10.0	1.19426	1.56479	Quiescent		earlyAEC_1
X31sp32_DA_EC47_sc36	-1.93356	0.742809	earlyAEC	DA	E10.0	1.6105	1.2297	Quiescent		earlyAEC_1
X31sp32_DA_EC47_sc37	-0.0487567	1.65263	earlyAEC	DA	E10.0	1.29887	2.1432	G2/M		earlyAEC_1
X31sp32_DA_EC47_sc38	-1.73415	3.26821	earlyAEC	DA	E10.0	1.38611	1.46598	Quiescent		earlyAEC_1
X31sp32_DA_EC47_sc40	-5.04044	-1.94045	earlyAEC	DA	E10.0	3.23141	4.35071	G2/M		earlyAEC_2
X31sp32_DA_EC47_sc43	-4.34044	-0.758745	earlyAEC	DA	E10.0	1.56014	1.26143	Quiescent		earlyAEC_1
X31sp32_DA_EC47_sc44	-4.16026	2.78812	earlyAEC	DA	E10.0	3.74237	2.21876	S		earlyAEC_1
X31sp32_DA_EC47_sc46	-0.987185	2.54653	earlyAEC	DA	E10.0	1.00911	1.36793	Quiescent		earlyAEC_1
X31sp32_DA_EC47_sc48	1.26616	10.2531	earlyAEC	DA	E10.0	1.44519	1.62614	Quiescent		earlyAEC_1
X31sp32_DA_EC47_sc50	0.490458	5.59365	earlyAEC	DA	E10.0	1.56458	4.25929	G2/M		earlyAEC_1
X31sp32_DA_EC47_sc52	-4.79198	-4.26931	earlyAEC	DA	E10.0	1.48891	1.32021	Quiescent		earlyAEC_1
X37sp_DA_EC63_sc41	-1.28628	-6.39368	earlyAEC	DA	E10.5	0.775713	0.95557	Quiescent		earlyAEC_1
X37sp_DA_EC63_sc71	-0.691199	-2.25481	earlyAEC	DA	E10.5	1.4747	1.14937	Quiescent		earlyAEC_1
X37sp_DA_EC63_sc83	0.671948	-3.6261	earlyAEC	DA	E10.5	1.61342	0.91009	Quiescent		earlyAEC_1
X37sp_DA_EC63_sc91	-0.766462	1.05645	earlyAEC	DA	E10.5	3.79915	2.21755	S		earlyAEC_1
X43sp_DA_EC64_sc10	7.95148	4.5962	earlyAEC	DA	E11.0	1.07996	0.968419	Quiescent		earlyAEC_1
X43sp_DA_EC64_sc38	5.02044	2.35167	earlyAEC	DA	E11.0	0.86312	0.961793	Quiescent		earlyAEC_1
X35sp_body_EC30_sc64	-11.7139	0.145989	HEC	Body	E10.0	2.78717	3.77872	G2/M	HEC_2
X35sp_body_EC32_sc93	-6.46056	-5.05359	HEC	Body	E10.0	3.17938	1.57977	G1	HEC_2
X31sp_DA_EC46_sc4	-13.6679	-5.45139	HEC	DA	E10.0	3.69901	3.53449	S	HEC_2
X31sp_DA_EC46_sc6	-12.0877	-6.38093	HEC	DA	E10.0	1.8101	1.11082	Quiescent	HEC_1
X31sp_DA_EC46_sc7	-6.84157	-4.79722	HEC	DA	E10.0	2.15049	1.36328	G1	HEC_2
X31sp_DA_EC46_sc11	-14.7307	-7.08361	HEC	DA	E10.0	1.75187	1.51168	Quiescent	HEC_1
X31sp_DA_EC46_sc12	-17.2831	-6.86372	HEC	DA	E10.0	2.73454	1.76896	G1	HEC_1
X31sp_DA_EC46_sc18	-14.4461	-5.28242	HEC	DA	E10.0	2.34763	3.63435	G2/M	HEC_1
X31sp_DA_EC46_sc22	-11.8813	-1.48017	HEC	DA	E10.0	3.4003	3.67318	G2/M	HEC_2
X31sp_DA_EC46_sc54	-18.3372	-4.37933	HEC	DA	E10.0	3.73822	2.50275	S	HEC_1
X31sp_DA_EC46_sc56	-18.0489	-7.61982	HEC	DA	E10.0	3.73902	2.12777	S	HEC_1
X31sp_DA_EC46_sc60	-15.4771	-6.81244	HEC	DA	E10.0	4.05115	2.47244	S	HEC_1
X31sp_DA_EC46_sc64	-17.943	-7.06374	HEC	DA	E10.0	2.58549	4.20832	G2/M	HEC_1
X31sp_DA_EC46_sc68	-11.8785	-1.33638	HEC	DA	E10.0	2.67841	4.08562	G2/M	HEC_2
X31sp_DA_EC46_sc70	-11.6157	-4.24825	HEC	DA	E10.0	3.54162	2.21669	S	HEC_2
X31sp_DA_EC46_sc73	-16.5669	-5.29592	HEC	DA	E10.0	2.92929	3.99929	G2/M	HEC_1
X31sp_DA_EC46_sc77	-13.3531	-4.74468	HEC	DA	E10.0	2.01526	1.81388	G1	HEC_1
X31sp_DA_EC46_sc78	-18.7454	-6.18897	HEC	DA	E10.0	2.91398	1.63035	G1	HEC_1
X31sp_DA_EC46_sc84	-13.5323	-4.85224	HEC	DA	E10.0	3.00688	1.33675	G1	HEC_2
X31sp_DA_EC46_sc87	-7.83562	-3.30861	HEC	DA	E10.0	1.94134	4.01485	G2/M	HEC_2
X31sp_DA_EC46_sc88	-14.3971	-8.93976	HEC	DA	E10.0	2.00195	1.47001	G1	HEC_1
X31sp_DA_EC46_sc89	-15.0376	-4.80683	HEC	DA	E10.0	3.4077	3.7559	G2/M	HEC_1
X31sp32_DA_EC47_sc4	-16.0568	-6.55535	HEC	DA	E10.0	3.66559	3.24824	S	HEC_1
X31sp32_DA_EC47_sc11	-9.28214	-6.34276	HEC	DA	E10.0	2.49648	1.37237	G1	HEC_2
X31sp32_DA_EC47_sc17	-10.2536	-5.89179	HEC	DA	E10.0	2.71141	1.55361	G1	HEC_2
X31sp32_DA_EC47_sc18	-8.30232	-3.23759	HEC	DA	E10.0	2.54742	1.57952	G1	HEC_2
X31sp32_DA_EC47_sc21	-10.9786	-5.43713	HEC	DA	E10.0	3.66624	2.15758	S	HEC_2
X31sp32_DA_EC47_sc25	-15.5949	-6.72466	HEC	DA	E10.0	3.68658	2.71882	S	HEC_1
X31sp32_DA_EC47_sc26	-13.1601	-9.01603	HEC	DA	E10.0	2.00779	2.87992	G2/M	HEC_2
X31sp32_DA_EC47_sc30	-17.4867	-7.88665	HEC	DA	E10.0	3.50506	3.2515	S	HEC_1
X31sp32_DA_EC47_sc39	-12.0163	-5.32948	HEC	DA	E10.0	1.73253	1.65782	Quiescent	HEC_1
X31sp32_DA_EC47_sc41	-14.3511	-6.86106	HEC	DA	E10.0	2.44143	4.29047	G2/M	HEC_1
X31sp32_DA_EC47_sc42	-14.4488	-10.0864	HEC	DA	E10.0	2.89921	3.71407	G2/M	HEC_1
X31sp32_DA_EC47_sc45	-7.11349	-3.75897	HEC	DA	E10.0	1.76124	1.68797	Quiescent	HEC_2
X31sp32_DA_EC47_sc51	-12.1593	-4.59847	HEC	DA	E10.0	2.42581	1.34412	G1	HEC_1
X37sp_DA_EC63_sc82	-8.31659	-8.32714	HEC	DA	E10.5	2.9079	1.59433	G1	HEC_1
X37sp_DA_EC63_sc90	-8.06318	-4.42637	HEC	DA	E10.5	1.50073	3.97211	G2/M	HEC_2
X37sp_DA_EC63_sc92	-5.30591	-9.97461	HEC	DA	E10.5	1.62793	3.41807	G2/M	HEC_2
X37sp_DA_EC63_sc94	-9.23015	-8.60955	HEC	DA	E10.5	2.71545	1.23221	G1	HEC_2
X35sp_body_EC32_sc87	10.1549	-0.440743	lateAEC	Body	E10.0	1.17175	0.981303	Quiescent
X37sp_DA_EC63_sc44	5.81503	2.11782	lateAEC	DA	E10.5	2.03897	3.88769	G2/M
X37sp_DA_EC63_sc45	8.12035	-5.8962	lateAEC	DA	E10.5	1.12869	1.0865	Quiescent
X37sp_DA_EC63_sc46	10.792	3.09091	lateAEC	DA	E10.5	1.14392	1.20997	Quiescent
X37sp_DA_EC63_sc47	10.4232	-3.84547	lateAEC	DA	E10.5	0.655803	0.768783	Quiescent
X37sp_DA_EC63_sc48	10.2023	-4.64961	lateAEC	DA	E10.5	0.924228	0.777577	Quiescent
X37sp_DA_EC63_sc50	7.8097	-4.80859	lateAEC	DA	E10.5	1.45298	0.994742	Quiescent
X37sp_DA_EC63_sc52	4.02612	-2.25269	lateAEC	DA	E10.5	1.23498	4.78473	G2/M
X37sp_DA_EC63_sc53	14.0802	-5.53527	lateAEC	DA	E10.5	0.876707	0.767455	Quiescent
X37sp_DA_EC63_sc54	7.76718	-5.49379	lateAEC	DA	E10.5	0.740547	0.751276	Quiescent
X37sp_DA_EC63_sc55	9.32442	-2.94783	lateAEC	DA	E10.5	1.55487	0.978497	Quiescent
X37sp_DA_EC63_sc56	0.255313	-6.29973	lateAEC	DA	E10.5	1.86486	3.481	G2/M
X37sp_DA_EC63_sc57	2.81871	0.857137	lateAEC	DA	E10.5	3.2154	2.24938	S
X37sp_DA_EC63_sc58	10.4069	1.4296	lateAEC	DA	E10.5	1.12349	1.25449	Quiescent
X37sp_DA_EC63_sc59	6.63162	-3.9536	lateAEC	DA	E10.5	2.26264	1.24666	G1
X37sp_DA_EC63_sc60	10.806	-2.58634	lateAEC	DA	E10.5	0.620227	1.01933	Quiescent
X37sp_DA_EC63_sc61	4.53346	-0.00228012	lateAEC	DA	E10.5	0.764774	0.83354	Quiescent
X37sp_DA_EC63_sc62	4.67094	-1.02772	lateAEC	DA	E10.5	1.59385	0.769035	Quiescent
X37sp_DA_EC63_sc63	11.9679	-0.0407233	lateAEC	DA	E10.5	1.19407	1.23189	Quiescent
X37sp_DA_EC63_sc64	8.462	-0.0785764	lateAEC	DA	E10.5	0.869288	1.15473	Quiescent
X37sp_DA_EC63_sc67	15.1601	-0.227037	lateAEC	DA	E10.5	0.822784	1.00481	Quiescent
X37sp_DA_EC63_sc69	5.37923	2.81653	lateAEC	DA	E10.5	1.40957	1.32157	Quiescent
X37sp_DA_EC63_sc70	15.1438	-0.000111051	lateAEC	DA	E10.5	0.684923	0.826394	Quiescent
X37sp_DA_EC63_sc72	2.76945	-0.571015	lateAEC	DA	E10.5	2.85742	1.35229	G1
X37sp_DA_EC63_sc73	12.2661	-3.82877	lateAEC	DA	E10.5	1.08237	0.829435	Quiescent
X37sp_DA_EC63_sc74	10.8349	-0.477825	lateAEC	DA	E10.5	1.1388	0.915566	Quiescent
X37sp_DA_EC63_sc76	7.79548	-1.83662	lateAEC	DA	E10.5	1.08463	1.12206	Quiescent
X37sp_DA_EC63_sc80	10.7654	-4.27655	lateAEC	DA	E10.5	0.635588	0.826995	Quiescent
X37sp_DA_EC63_sc81	8.15341	2.3697	lateAEC	DA	E10.5	1.66416	1.05451	Quiescent
X37sp_DA_EC63_sc85	10.6992	3.21386	lateAEC	DA	E10.5	1.83022	1.31828	Quiescent
X37sp_DA_EC63_sc86	8.95678	-3.36782	lateAEC	DA	E10.5	1.11768	1.20076	Quiescent
X37sp_DA_EC63_sc87	5.29696	-2.37069	lateAEC	DA	E10.5	1.14656	0.79568	Quiescent
X37sp_DA_EC63_sc89	11.2359	-2.78459	lateAEC	DA	E10.5	1.28908	1.02381	Quiescent
X37sp_DA_EC63_sc93	8.843	1.19106	lateAEC	DA	E10.5	1.267	1.31971	Quiescent
X37sp_DA_EC63_sc95	4.6736	-4.48823	lateAEC	DA	E10.5	1.66439	1.20462	Quiescent
X37sp_DA_EC63_sc96	11.7322	-3.58194	lateAEC	DA	E10.5	1.98566	1.27146	Quiescent
X43sp_DA_EC64_sc2	10.7515	-6.93694	lateAEC	DA	E11.0	0.756437	0.885695	Quiescent
X43sp_DA_EC64_sc3	7.81043	-2.47085	lateAEC	DA	E11.0	0.770718	0.825358	Quiescent
X43sp_DA_EC64_sc4	5.84154	-4.35354	lateAEC	DA	E11.0	0.824616	0.883265	Quiescent
X43sp_DA_EC64_sc5	8.81168	-4.90182	lateAEC	DA	E11.0	0.810447	0.984843	Quiescent
X43sp_DA_EC64_sc6	11.5805	1.21235	lateAEC	DA	E11.0	0.754689	0.867671	Quiescent
X43sp_DA_EC64_sc7	9.47986	-6.60658	lateAEC	DA	E11.0	2.05278	1.03691	G1
X43sp_DA_EC64_sc9	13.2226	-3.63399	lateAEC	DA	E11.0	0.940729	1.10527	Quiescent
X43sp_DA_EC64_sc11	10.7719	-5.45518	lateAEC	DA	E11.0	0.688258	0.654274	Quiescent
X43sp_DA_EC64_sc12	7.43023	-7.90951	lateAEC	DA	E11.0	0.75312	1.68271	Quiescent
X43sp_DA_EC64_sc13	0.784103	-6.63061	lateAEC	DA	E11.0	1.00886	0.875306	Quiescent
X43sp_DA_EC64_sc14	10.5403	-8.07848	lateAEC	DA	E11.0	0.872555	0.853626	Quiescent
X43sp_DA_EC64_sc15	12.2574	-7.29157	lateAEC	DA	E11.0	0.508462	0.805076	Quiescent
X43sp_DA_EC64_sc17	10.6409	-6.34224	lateAEC	DA	E11.0	1.08446	0.947751	Quiescent
X43sp_DA_EC64_sc18	7.50533	-2.2965	lateAEC	DA	E11.0	1.48484	0.854429	Quiescent
X43sp_DA_EC64_sc19	10.4756	-4.46999	lateAEC	DA	E11.0	0.724813	0.964011	Quiescent
X43sp_DA_EC64_sc20	6.60424	-3.85332	lateAEC	DA	E11.0	1.46805	0.774894	Quiescent
X43sp_DA_EC64_sc22	7.94875	2.31417	lateAEC	DA	E11.0	1.80655	1.18667	Quiescent
X43sp_DA_EC64_sc25	8.7278	-2.75204	lateAEC	DA	E11.0	0.81985	1.25875	Quiescent
X43sp_DA_EC64_sc26	9.29215	-7.74913	lateAEC	DA	E11.0	0.810312	0.817968	Quiescent
X43sp_DA_EC64_sc27	5.9144	-4.71227	lateAEC	DA	E11.0	0.793587	0.78929	Quiescent
X43sp_DA_EC64_sc28	1.55896	-7.13876	lateAEC	DA	E11.0	0.792619	0.868616	Quiescent
X43sp_DA_EC64_sc29	3.05767	-6.00301	lateAEC	DA	E11.0	0.819501	1.01466	Quiescent
X43sp_DA_EC64_sc30	5.24587	-0.615829	lateAEC	DA	E11.0	1.45153	2.90834	G2/M
X43sp_DA_EC64_sc31	7.34172	-7.1921	lateAEC	DA	E11.0	0.948488	1.06073	Quiescent
X43sp_DA_EC64_sc32	11.2538	-2.65038	lateAEC	DA	E11.0	0.741729	0.822312	Quiescent
X43sp_DA_EC64_sc33	8.81254	-6.33882	lateAEC	DA	E11.0	1.33027	0.721111	Quiescent
X43sp_DA_EC64_sc35	9.02607	-5.33583	lateAEC	DA	E11.0	0.785501	1.3201	Quiescent
X43sp_DA_EC64_sc36	8.99735	-4.62588	lateAEC	DA	E11.0	1.11549	0.884332	Quiescent
X43sp_DA_EC64_sc39	3.15749	-4.62185	lateAEC	DA	E11.0	0.920124	0.777336	Quiescent
X43sp_DA_EC64_sc41	6.11161	-3.40282	lateAEC	DA	E11.0	1.46624	2.59258	G2/M
X43sp_DA_EC64_sc42	9.07033	-3.75828	lateAEC	DA	E11.0	1.62965	1.08318	Quiescent
X43sp_DA_EC64_sc43	12.8745	-4.94962	lateAEC	DA	E11.0	1.03749	1.16049	Quiescent
X43sp_DA_EC64_sc45	5.98378	-3.82549	lateAEC	DA	E11.0	1.39719	2.06676	G2/M
X43sp_DA_EC64_sc46	7.68178	0.810389	lateAEC	DA	E11.0	0.515741	0.89238	Quiescent
X43sp_DA_EC64_sc47	6.40207	-6.29356	lateAEC	DA	E11.0	1.48709	1.05852	Quiescent
X43sp_DA_EC64_sc49	13.7951	-1.84195	lateAEC	DA	E11.0	1.40804	1.4473	Quiescent
X43sp_DA_EC64_sc50	11.7745	-4.51023	lateAEC	DA	E11.0	1.16483	1.07588	Quiescent
X43sp_DA_EC64_sc51	12.0762	-2.9886	lateAEC	DA	E11.0	1.06006	1.22513	Quiescent
X43sp_DA_EC64_sc52	11.4744	-4.97457	lateAEC	DA	E11.0	0.768069	1.2175	Quiescent
X43sp_DA_EC64_sc53	10.2986	-2.61902	lateAEC	DA	E11.0	0.982779	0.876731	Quiescent
X43sp_DA_EC64_sc54	9.63999	-6.66598	lateAEC	DA	E11.0	0.604224	0.646868	Quiescent
X43sp_DA_EC64_sc55	13.8378	-2.37221	lateAEC	DA	E11.0	1.00816	1.13856	Quiescent
X43sp_DA_EC64_sc56	11.8783	2.60169	lateAEC	DA	E11.0	0.939149	1.24312	Quiescent

## Sheet: Monocle2_subdataOfInitial
	Component1	Component2	Cluster	Location	Stage	Pseudotime
X35sp_body_EC4_sc4	-4.7856	6.6555	earlyAEC	Body	E10.0	0.0259759
X35sp_body_EC4_sc13	-4.98724	6.30763	earlyAEC	Body	E10.0	0.335632
X35sp_body_EC4_sc17	-5.05784	6.63579	earlyAEC	Body	E10.0	0
X35sp_body_EC5_sc53	-5.22177	6.42295	earlyAEC	Body	E10.0	0.182693
X35sp_body_EC5_sc73	-4.5153	6.02824	earlyAEC	Body	E10.0	0.690174
X35sp_body_EC6_sc44	-4.83919	5.92178	earlyAEC	Body	E10.0	0.74124
X35sp_body_EC7_sc82	-4.43891	5.71666	earlyAEC	Body	E10.0	1.01079
X35sp_body_EC7_sc93	-5.38598	6.53126	earlyAEC	Body	E10.0	0.0484551
X25sp_body_EC8_sc9	-5.90433	5.56882	earlyAEC	Body	E9.5	0.912183
X25sp_body_EC8_sc11	-5.30021	6.27703	earlyAEC	Body	E9.5	0.313609
X25sp_body_EC8_sc12	-7.13993	-2.17708	earlyAEC	Body	E9.5	10.1274
X25sp_body_EC9_sc64	-5.77706	5.99198	earlyAEC	Body	E9.5	0.515379
X25sp_body_EC9_sc65	-5.21398	4.77493	earlyAEC	Body	E9.5	1.81021
X25sp_body_EC10_sc37	-5.33455	5.78358	earlyAEC	Body	E9.5	0.795101
X25sp_body_EC10_sc38	-5.74289	6.01179	earlyAEC	Body	E9.5	0.501472
X25sp_body_EC10_sc45	-5.09219	5.6777	earlyAEC	Body	E9.5	0.940255
X25sp_body_EC11_sc89	-5.36672	5.88325	earlyAEC	Body	E9.5	0.691276
X25sp_body_EC16_sc2	-5.22949	5.66861	earlyAEC	Body	E9.5	0.926297
X25sp_body_EC16_sc3	-5.10639	5.80933	earlyAEC	Body	E9.5	0.807773
X25sp_body_EC16_sc5	-5.63396	5.56833	earlyAEC	Body	E9.5	0.957837
X25sp_body_EC16_sc13	-4.85305	5.97775	earlyAEC	Body	E9.5	0.683637
X25sp_body_EC16_sc18	-5.13326	6.08622	earlyAEC	Body	E9.5	0.529799
X25sp_body_EC16_sc19	-5.14006	6.03944	earlyAEC	Body	E9.5	0.574823
X25sp_body_EC17_sc56	-5.61305	5.67324	earlyAEC	Body	E9.5	0.857582
X25sp_body_EC17_sc57	-5.3809	6.34929	earlyAEC	Body	E9.5	0.228837
X25sp_body_EC17_sc65	-7.77284	-3.34778	earlyAEC	Body	E9.5	11.4375
X25sp_body_EC17_sc66	-4.85267	5.82957	earlyAEC	Body	E9.5	0.830136
X25sp_body_EC17_sc75	-6.09213	5.54451	earlyAEC	Body	E9.5	0.904812
X25sp_body_EC18_sc35	-5.41688	6.48492	earlyAEC	Body	E9.5	0.0890334
X25sp_body_EC18_sc41	-8.18971	-3.74152	earlyAEC	Body	E9.5	12.0063
X25sp_body_EC18_sc46	-5.38668	5.70021	earlyAEC	Body	E9.5	0.868801
X25sp_body_EC19_sc78	-4.46633	6.13689	earlyAEC	Body	E9.5	0.591099
X25sp_body_EC19_sc87	-4.88829	5.86566	earlyAEC	Body	E9.5	0.788464
X25sp_body_EC19_sc93	-5.49994	-0.4281	earlyAEC	Body	E9.5	7.74112
X35sp_body_EC29_sc5	-4.94598	6.39024	earlyAEC	Body	E10.0	0.260983
X35sp_body_EC30_sc73	-7.03576	-2.93678	earlyAEC	Body	E10.0	10.6525
X35sp_body_EC31_sc44	-4.63292	5.79647	earlyAEC	Body	E10.0	0.899546
X35sp_body_EC31_sc49	-5.53684	6.09586	earlyAEC	Body	E10.0	0.452875
X35sp_body_EC32_sc79	-4.64085	6.1141	earlyAEC	Body	E10.0	0.584451
X35sp_body_EC32_sc81	-1.12485	0.801874	earlyAEC	Body	E10.0	9.20797
X31sp_DA_EC46_sc5	-2.34021	0.591557	earlyAEC	DA	E10.0	8.02549
X31sp_DA_EC46_sc8	-4.7156	0.328597	earlyAEC	DA	E10.0	6.66095
X31sp_DA_EC46_sc9	-5.31943	6.07073	earlyAEC	DA	E10.0	0.51397
X31sp_DA_EC46_sc10	-2.6165	0.886611	earlyAEC	DA	E10.0	7.74064
X31sp_DA_EC46_sc19	-2.18046	0.473399	earlyAEC	DA	E10.0	8.19047
X31sp_DA_EC46_sc24	-4.95461	2.94465	earlyAEC	DA	E10.0	3.64972
X31sp_DA_EC46_sc26	-0.643726	0.425962	earlyAEC	DA	E10.0	9.73365
X31sp_DA_EC46_sc66	-6.19884	-1.99248	earlyAEC	DA	E10.0	9.39046
X31sp_DA_EC46_sc72	-5.06476	3.36504	earlyAEC	DA	E10.0	3.22144
X31sp_DA_EC46_sc75	-1.16138	0.858676	earlyAEC	DA	E10.0	9.17201
X31sp_DA_EC46_sc79	-4.84339	5.87956	earlyAEC	DA	E10.0	0.78221
X31sp_DA_EC46_sc82	-1.20936	0.938256	earlyAEC	DA	E10.0	9.15745
X31sp_DA_EC46_sc83	-5.45254	5.8806	earlyAEC	DA	E10.0	0.679474
X31sp_DA_EC46_sc85	-3.70701	0.564976	earlyAEC	DA	E10.0	6.66054
X31sp_DA_EC46_sc94	-8.12107	-3.76407	earlyAEC	DA	E10.0	11.9802
X31sp32_DA_EC47_sc2	-5.11477	5.82619	earlyAEC	DA	E10.0	0.789674
X31sp32_DA_EC47_sc3	-1.19744	0.762406	earlyAEC	DA	E10.0	9.16986
X31sp32_DA_EC47_sc5	-3.75068	0.58162	earlyAEC	DA	E10.0	6.61623
X31sp32_DA_EC47_sc7	1.35746	0.365767	earlyAEC	DA	E10.0	11.7285
X31sp32_DA_EC47_sc8	-2.82289	0.592784	earlyAEC	DA	E10.0	7.54322
X31sp32_DA_EC47_sc9	-6.98203	-3.02024	earlyAEC	DA	E10.0	10.6829
X31sp32_DA_EC47_sc10	-1.05455	0.848789	earlyAEC	DA	E10.0	9.27166
X31sp32_DA_EC47_sc12	-1.14165	0.766559	earlyAEC	DA	E10.0	9.19583
X31sp32_DA_EC47_sc13	-1.69246	0.433572	earlyAEC	DA	E10.0	8.67944
X31sp32_DA_EC47_sc14	-0.0579966	0.400424	earlyAEC	DA	E10.0	10.3178
X31sp32_DA_EC47_sc15	-3.50991	0.521659	earlyAEC	DA	E10.0	6.85893
X31sp32_DA_EC47_sc16	-1.32053	0.447972	earlyAEC	DA	E10.0	9.04735
X31sp32_DA_EC47_sc20	0.224256	0.458738	earlyAEC	DA	E10.0	10.5894
X31sp32_DA_EC47_sc27	-4.33581	0.830606	earlyAEC	DA	E10.0	5.84032
X31sp32_DA_EC47_sc28	-1.23462	0.60566	earlyAEC	DA	E10.0	9.13293
X31sp32_DA_EC47_sc31	2.83364	0.350737	earlyAEC	DA	E10.0	13.1919
X31sp32_DA_EC47_sc35	-1.13251	0.935638	earlyAEC	DA	E10.0	9.18302
X31sp32_DA_EC47_sc36	-2.53726	0.596114	earlyAEC	DA	E10.0	7.82839
X31sp32_DA_EC47_sc37	-1.22589	0.64721	earlyAEC	DA	E10.0	9.14163
X31sp32_DA_EC47_sc38	-3.30474	0.891996	earlyAEC	DA	E10.0	7.05632
X31sp32_DA_EC47_sc40	-7.15966	-3.28103	earlyAEC	DA	E10.0	10.996
X31sp32_DA_EC47_sc43	-4.20871	0.551869	earlyAEC	DA	E10.0	6.16205
X31sp32_DA_EC47_sc44	-4.50271	1.47481	earlyAEC	DA	E10.0	5.17674
X31sp32_DA_EC47_sc46	-1.27044	0.819377	earlyAEC	DA	E10.0	9.09652
X31sp32_DA_EC47_sc48	-5.05884	5.76216	earlyAEC	DA	E10.0	0.862314
X31sp32_DA_EC47_sc50	-1.23093	0.832969	earlyAEC	DA	E10.0	9.13608
X31sp32_DA_EC47_sc52	-3.51618	0.26967	earlyAEC	DA	E10.0	6.86154
X37sp_DA_EC63_sc41	-1.58679	0.0103793	earlyAEC	DA	E10.5	8.78407
X37sp_DA_EC63_sc71	-1.56201	0.325875	earlyAEC	DA	E10.5	8.80691
X37sp_DA_EC63_sc83	3.70866	-0.209521	earlyAEC	DA	E10.5	14.1322
X37sp_DA_EC63_sc91	-0.0646916	0.492642	earlyAEC	DA	E10.5	10.2989
X43sp_DA_EC64_sc10	6.53871	0.00575924	earlyAEC	DA	E11.0	16.883
X43sp_DA_EC64_sc38	4.66407	0.142313	earlyAEC	DA	E11.0	15.0291
X35sp_body_EC30_sc64	-8.26684	-3.66182	HEC	Body	E10.0	11.9933
X35sp_body_EC32_sc93	-7.85321	-4.21519	HEC	Body	E10.0	12.1603
X31sp_DA_EC46_sc4	-8.29753	-4.45206	HEC	DA	E10.0	12.6254
X31sp_DA_EC46_sc6	-8.2458	-4.54739	HEC	DA	E10.0	12.6665
X31sp_DA_EC46_sc7	-7.75421	-4.13514	HEC	DA	E10.0	12.0355
X31sp_DA_EC46_sc11	-8.45588	-4.50095	HEC	DA	E10.0	12.7637
X31sp_DA_EC46_sc12	-8.64809	-4.37576	HEC	DA	E10.0	12.7886
X31sp_DA_EC46_sc18	-8.35272	-4.30598	HEC	DA	E10.0	12.5472
X31sp_DA_EC46_sc22	-8.33094	-4.04916	HEC	DA	E10.0	12.3343
X31sp_DA_EC46_sc54	-8.80875	-4.36009	HEC	DA	E10.0	12.8783
X31sp_DA_EC46_sc56	-8.75202	-4.60295	HEC	DA	E10.0	13.0305
X31sp_DA_EC46_sc60	-8.4195	-4.46828	HEC	DA	E10.0	12.7153
X31sp_DA_EC46_sc64	-8.64864	-4.53769	HEC	DA	E10.0	12.9145
X31sp_DA_EC46_sc68	-8.30932	-3.84791	HEC	DA	E10.0	12.1646
X31sp_DA_EC46_sc70	-8.21386	-4.27817	HEC	DA	E10.0	12.4377
X31sp_DA_EC46_sc73	-8.52752	-4.45349	HEC	DA	E10.0	12.7724
X31sp_DA_EC46_sc77	-8.22818	-4.10113	HEC	DA	E10.0	12.3095
X31sp_DA_EC46_sc78	-8.68226	-4.25826	HEC	DA	E10.0	12.719
X31sp_DA_EC46_sc84	-8.45025	-4.47235	HEC	DA	E10.0	12.738
X31sp_DA_EC46_sc87	-7.95535	-4.05456	HEC	DA	E10.0	12.1005
X31sp_DA_EC46_sc88	-8.36363	-4.63379	HEC	DA	E10.0	12.8084
X31sp_DA_EC46_sc89	-8.59132	-4.42099	HEC	DA	E10.0	12.7877
X31sp32_DA_EC47_sc4	-8.47747	-4.49057	HEC	DA	E10.0	12.7694
X31sp32_DA_EC47_sc11	-7.9581	-4.45141	HEC	DA	E10.0	12.4099
X31sp32_DA_EC47_sc17	-8.03314	-4.25446	HEC	DA	E10.0	12.3047
X31sp32_DA_EC47_sc18	-7.94652	-4.14648	HEC	DA	E10.0	12.1662
X31sp32_DA_EC47_sc21	-8.15141	-4.29523	HEC	DA	E10.0	12.4114
X31sp32_DA_EC47_sc25	-8.38649	-4.49198	HEC	DA	E10.0	12.7127
X31sp32_DA_EC47_sc26	-8.08232	-4.14512	HEC	DA	E10.0	12.2512
X31sp32_DA_EC47_sc30	-8.59829	-4.56964	HEC	DA	E10.0	12.9073
X31sp32_DA_EC47_sc39	-8.14893	-4.18023	HEC	DA	E10.0	12.3206
X31sp32_DA_EC47_sc41	-8.38392	-4.49445	HEC	DA	E10.0	12.713
X31sp32_DA_EC47_sc42	-8.29492	-4.70358	HEC	DA	E10.0	12.819
X31sp32_DA_EC47_sc45	-7.82281	-4.03302	HEC	DA	E10.0	11.9997
X31sp32_DA_EC47_sc51	-8.30247	-4.23358	HEC	DA	E10.0	12.4593
X37sp_DA_EC63_sc82	-7.78958	-4.52166	HEC	DA	E10.5	12.3576
X37sp_DA_EC63_sc90	-7.78731	-4.31811	HEC	DA	E10.5	12.1983
X37sp_DA_EC63_sc92	-7.41947	-4.42774	HEC	DA	E10.5	12.0502
X37sp_DA_EC63_sc94	-7.68259	-4.33525	HEC	DA	E10.5	12.1452
X35sp_body_EC32_sc87	8.24622	-0.536629	lateAEC	Body	E10.0	18.639
X37sp_DA_EC63_sc44	3.58936	0.0742206	lateAEC	DA	E10.5	13.9765
X37sp_DA_EC63_sc45	9.02081	-1.11619	lateAEC	DA	E10.5	19.5449
X37sp_DA_EC63_sc46	7.34271	-0.227312	lateAEC	DA	E10.5	17.7284
X37sp_DA_EC63_sc47	9.21179	-1.02928	lateAEC	DA	E10.5	19.704
X37sp_DA_EC63_sc48	9.06992	-1.1179	lateAEC	DA	E10.5	19.5926
X37sp_DA_EC63_sc50	8.92156	-1.04954	lateAEC	DA	E10.5	19.4306
X37sp_DA_EC63_sc52	6.0725	-0.579684	lateAEC	DA	E10.5	16.526
X37sp_DA_EC63_sc53	9.52641	-1.19026	lateAEC	DA	E10.5	20.0523
X37sp_DA_EC63_sc54	8.31911	-0.997963	lateAEC	DA	E10.5	18.8362
X37sp_DA_EC63_sc55	8.98817	-1.08818	lateAEC	DA	E10.5	19.5055
X37sp_DA_EC63_sc56	0.65478	-0.4081	lateAEC	DA	E10.5	11.1176
X37sp_DA_EC63_sc57	2.4143	0.152241	lateAEC	DA	E10.5	12.8027
X37sp_DA_EC63_sc58	8.06272	-0.51551	lateAEC	DA	E10.5	18.4615
X37sp_DA_EC63_sc59	8.93048	-1.20804	lateAEC	DA	E10.5	19.4839
X37sp_DA_EC63_sc60	8.4046	-0.687792	lateAEC	DA	E10.5	18.8342
X37sp_DA_EC63_sc61	4.19239	-0.112256	lateAEC	DA	E10.5	14.5995
X37sp_DA_EC63_sc62	5.49973	-0.198943	lateAEC	DA	E10.5	15.9062
X37sp_DA_EC63_sc63	9.32656	-0.828164	lateAEC	DA	E10.5	19.7577
X37sp_DA_EC63_sc64	7.8672	-0.494251	lateAEC	DA	E10.5	18.2757
X37sp_DA_EC63_sc67	9.47625	-0.756922	lateAEC	DA	E10.5	19.8816
X37sp_DA_EC63_sc69	5.5985	0.00547233	lateAEC	DA	E10.5	15.9758
X37sp_DA_EC63_sc70	9.33146	-0.66013	lateAEC	DA	E10.5	19.7149
X37sp_DA_EC63_sc72	3.74792	-0.110736	lateAEC	DA	E10.5	14.1585
X37sp_DA_EC63_sc73	9.32919	-1.08241	lateAEC	DA	E10.5	19.8322
X37sp_DA_EC63_sc74	8.42142	-0.625253	lateAEC	DA	E10.5	18.8334
X37sp_DA_EC63_sc76	9.03122	-1.19263	lateAEC	DA	E10.5	19.5764
X37sp_DA_EC63_sc80	9.15921	-1.11399	lateAEC	DA	E10.5	19.6774
X37sp_DA_EC63_sc81	6.72262	-0.133774	lateAEC	DA	E10.5	17.0901
X37sp_DA_EC63_sc85	7.78268	-0.102731	lateAEC	DA	E10.5	18.1195
X37sp_DA_EC63_sc86	8.96602	-1.14633	lateAEC	DA	E10.5	19.5006
X37sp_DA_EC63_sc87	6.89742	-0.608839	lateAEC	DA	E10.5	17.3517
X37sp_DA_EC63_sc89	9.20447	-0.921762	lateAEC	DA	E10.5	19.6666
X37sp_DA_EC63_sc93	6.30153	-0.0978079	lateAEC	DA	E10.5	16.6753
X37sp_DA_EC63_sc95	7.26579	-0.783409	lateAEC	DA	E10.5	17.7416
X37sp_DA_EC63_sc96	9.32766	-1.17831	lateAEC	DA	E10.5	19.8578
X43sp_DA_EC64_sc2	9.35532	-1.27158	lateAEC	DA	E11.0	19.9108
X43sp_DA_EC64_sc3	9.02031	-1.0114	lateAEC	DA	E11.0	19.5148
X43sp_DA_EC64_sc4	8.71235	-1.09855	lateAEC	DA	E11.0	19.2436
X43sp_DA_EC64_sc5	9.16805	-1.20314	lateAEC	DA	E11.0	19.7111
X43sp_DA_EC64_sc6	9.00139	-0.634631	lateAEC	DA	E11.0	19.3901
X43sp_DA_EC64_sc7	9.20624	-1.32339	lateAEC	DA	E11.0	19.782
X43sp_DA_EC64_sc9	9.43197	-1.03433	lateAEC	DA	E11.0	19.9176
X43sp_DA_EC64_sc11	9.30774	-1.10266	lateAEC	DA	E11.0	19.8173
X43sp_DA_EC64_sc12	9.10957	-1.35099	lateAEC	DA	E11.0	19.6966
X43sp_DA_EC64_sc13	4.71777	-0.687169	lateAEC	DA	E11.0	15.1922
X43sp_DA_EC64_sc14	9.34476	-1.31955	lateAEC	DA	E11.0	19.9143
X43sp_DA_EC64_sc15	9.36241	-1.19013	lateAEC	DA	E11.0	19.8946
X43sp_DA_EC64_sc17	9.26391	-1.16312	lateAEC	DA	E11.0	19.7922
X43sp_DA_EC64_sc18	9.11617	-1.04444	lateAEC	DA	E11.0	19.6164
X43sp_DA_EC64_sc19	9.25763	-1.00999	lateAEC	DA	E11.0	19.7427
X43sp_DA_EC64_sc20	8.97711	-1.13982	lateAEC	DA	E11.0	19.5095
X43sp_DA_EC64_sc22	6.49355	-0.131389	lateAEC	DA	E11.0	16.8647
X43sp_DA_EC64_sc25	9.09259	-1.1166	lateAEC	DA	E11.0	19.614
X43sp_DA_EC64_sc26	9.21418	-1.23762	lateAEC	DA	E11.0	19.7654
X43sp_DA_EC64_sc27	8.67987	-0.989867	lateAEC	DA	E11.0	19.1817
X43sp_DA_EC64_sc28	6.00058	-0.775015	lateAEC	DA	E11.0	16.4814
X43sp_DA_EC64_sc29	7.00672	-1.00957	lateAEC	DA	E11.0	17.5326
X43sp_DA_EC64_sc30	6.13388	-0.278491	lateAEC	DA	E11.0	16.5456
X43sp_DA_EC64_sc31	9.04012	-1.24195	lateAEC	DA	E11.0	19.599
X43sp_DA_EC64_sc32	9.31922	-0.933309	lateAEC	DA	E11.0	19.7804
X43sp_DA_EC64_sc33	9.20033	-1.25223	lateAEC	DA	E11.0	19.7561
X43sp_DA_EC64_sc35	9.15466	-1.0841	lateAEC	DA	E11.0	19.6645
X43sp_DA_EC64_sc36	9.18364	-1.15803	lateAEC	DA	E11.0	19.7134
X43sp_DA_EC64_sc39	7.22505	-0.917557	lateAEC	DA	E11.0	17.7229
X43sp_DA_EC64_sc41	8.92487	-1.08693	lateAEC	DA	E11.0	19.4443
X43sp_DA_EC64_sc42	9.24591	-1.086	lateAEC	DA	E11.0	19.753
X43sp_DA_EC64_sc43	9.37499	-1.1466	lateAEC	DA	E11.0	19.8944
X43sp_DA_EC64_sc45	8.91694	-1.16727	lateAEC	DA	E11.0	19.4594
X43sp_DA_EC64_sc46	7.91841	-0.547961	lateAEC	DA	E11.0	18.3375
X43sp_DA_EC64_sc47	9.05428	-1.12219	lateAEC	DA	E11.0	19.5787
X43sp_DA_EC64_sc49	9.54335	-0.951577	lateAEC	DA	E11.0	20.0012
X43sp_DA_EC64_sc50	9.3037	-1.08391	lateAEC	DA	E11.0	19.8081
X43sp_DA_EC64_sc51	9.40386	-1.03746	lateAEC	DA	E11.0	19.8913
X43sp_DA_EC64_sc52	9.48288	-1.14636	lateAEC	DA	E11.0	19.9981
X43sp_DA_EC64_sc53	9.22032	-1.03332	lateAEC	DA	E11.0	19.7134
X43sp_DA_EC64_sc54	9.35072	-1.18357	lateAEC	DA	E11.0	19.8814
X43sp_DA_EC64_sc55	9.48585	-0.863055	lateAEC	DA	E11.0	19.921
X43sp_DA_EC64_sc56	8.32898	-0.322187	lateAEC	DA	E11.0	18.6591

## Sheet: tSNE_addPK44
	tSNE_1	tSNE_2	Cluster
X35sp_body_EC4_sc2	-18.3472	-10.8967	vEC
X35sp_body_EC4_sc6	-3.76982	-3.36494	vEC
X35sp_body_EC4_sc7	-2.79284	-19.2109	vEC
X35sp_body_EC4_sc9	-7.57233	-9.55242	vEC
X35sp_body_EC4_sc10	-15.6496	-21.6189	vEC
X35sp_body_EC4_sc11	-1.80162	-16.057	vEC
X35sp_body_EC4_sc12	-2.97367	-16.0543	vEC
X35sp_body_EC4_sc15	-9.12646	-21.6515	vEC
X35sp_body_EC4_sc16	-4.87062	-20.3058	vEC
X35sp_body_EC4_sc18	-1.03357	-16.7969	vEC
X35sp_body_EC4_sc21	-7.87777	-21.755	vEC
X35sp_body_EC4_sc24	-3.0892	-17.3282	vEC
X35sp_body_EC5_sc54	3.30346	-11.1623	vEC
X35sp_body_EC5_sc55	-15.4206	-21.5692	vEC
X35sp_body_EC5_sc57	-12.6343	-18.913	vEC
X35sp_body_EC5_sc59	1.43608	-12.1718	vEC
X35sp_body_EC5_sc62	-12.9209	-19.0355	vEC
X35sp_body_EC5_sc63	-5.06234	-11.146	vEC
X35sp_body_EC5_sc65	-6.14816	-19.5501	vEC
X35sp_body_EC5_sc66	-16.2462	-21.1723	vEC
X35sp_body_EC5_sc67	-4.8133	-12.2857	vEC
X35sp_body_EC5_sc68	-8.15571	-22.316	vEC
X35sp_body_EC5_sc69	-10.0931	-19.1851	vEC
X35sp_body_EC5_sc70	-10.2336	-19.2784	vEC
X35sp_body_EC5_sc72	-11.9527	-18.5352	vEC
X35sp_body_EC5_sc75	-0.505611	-16.2607	vEC
X35sp_body_EC6_sc30	-8.62397	-19.1821	vEC
X35sp_body_EC6_sc33	-4.16949	-17.1714	vEC
X35sp_body_EC6_sc35	-6.90061	-18.0718	vEC
X35sp_body_EC6_sc36	-8.15423	-21.0076	vEC
X35sp_body_EC6_sc37	0.262802	-14.2169	vEC
X35sp_body_EC6_sc39	-17.0968	-20.9084	vEC
X35sp_body_EC6_sc40	1.80474	-11.4723	vEC
X35sp_body_EC6_sc41	-18.191	-8.51115	vEC
X35sp_body_EC6_sc45	-16.0705	-19.2936	vEC
X35sp_body_EC6_sc46	-11.6923	-19.836	vEC
X35sp_body_EC6_sc47	-7.88078	-20.6216	vEC
X35sp_body_EC6_sc49	-2.08607	-14.6068	vEC
X35sp_body_EC6_sc51	-2.48524	-21.322	vEC
X35sp_body_EC6_sc52	-3.67672	-15.5912	vEC
X35sp_body_EC7_sc74	-13.0406	-20.704	vEC
X35sp_body_EC7_sc76	-6.55953	-19.8639	vEC
X35sp_body_EC7_sc77	-16.5133	-19.0927	vEC
X35sp_body_EC7_sc78	-7.88808	-19.1399	vEC
X35sp_body_EC7_sc79	-6.14999	-20.665	vEC
X35sp_body_EC7_sc81	-3.26934	-14.8656	vEC
X35sp_body_EC7_sc83	-7.14526	-11.8738	vEC
X35sp_body_EC7_sc84	1.69164	-13.4697	vEC
X35sp_body_EC7_sc86	-3.72673	-11.0375	vEC
X35sp_body_EC7_sc87	-2.40572	-18.179	vEC
X35sp_body_EC7_sc88	-10.2143	-20.1337	vEC
X35sp_body_EC7_sc89	-7.29807	-21.2543	vEC
X35sp_body_EC7_sc92	0.0653306	-14.0462	vEC
X25sp_body_EC8_sc1	-13.9877	-10.3907	vEC
X25sp_body_EC8_sc2	-1.26309	-7.75999	vEC
X25sp_body_EC8_sc3	-8.03127	-16.6224	vEC
X25sp_body_EC8_sc5	-10.4955	-13.8615	vEC
X25sp_body_EC8_sc6	-14.5949	-12.4273	vEC
X25sp_body_EC8_sc7	1.02682	-10.9414	vEC
X25sp_body_EC8_sc13	-3.54356	-17.2902	vEC
X25sp_body_EC8_sc15	-0.798625	-12.1034	vEC
X25sp_body_EC8_sc17	-16.2536	-15.8725	vEC
X25sp_body_EC8_sc18	-11.3116	-13.3719	vEC
X25sp_body_EC8_sc19	-14.7431	-13.1848	vEC
X25sp_body_EC8_sc20	-8.88727	-16.9555	vEC
X25sp_body_EC8_sc24	-14.4047	-13.8236	vEC
X25sp_body_EC9_sc53	-7.83778	-19.4725	vEC
X25sp_body_EC9_sc54	-12.1539	-11.8318	vEC
X25sp_body_EC9_sc57	-13.7662	-13.9236	vEC
X25sp_body_EC9_sc58	-8.87426	-17.0072	vEC
X25sp_body_EC9_sc59	-12.9003	-11.754	vEC
X25sp_body_EC9_sc60	-0.333721	-1.75933	vEC
X25sp_body_EC9_sc67	-9.59306	-14.0957	vEC
X25sp_body_EC9_sc68	-11.9704	-12.7813	vEC
X25sp_body_EC9_sc69	-12.5125	-11.7514	vEC
X25sp_body_EC9_sc73	-10.6509	-16.4807	vEC
X25sp_body_EC9_sc75	-10.1517	-14.9052	vEC
X25sp_body_EC10_sc32	-11.0443	-14.0306	vEC
X25sp_body_EC10_sc33	-15.1512	-11.4703	vEC
X25sp_body_EC10_sc35	-10.3486	-16.518	vEC
X25sp_body_EC10_sc39	-17.4342	-9.66708	vEC
X25sp_body_EC10_sc40	-14.9729	-9.64462	vEC
X25sp_body_EC10_sc41	-5.42588	-14.692	vEC
X25sp_body_EC10_sc43	-0.882506	-7.53957	vEC
X25sp_body_EC10_sc44	-15.4166	-19.2721	vEC
X25sp_body_EC10_sc48	1.77988	-10.7713	vEC
X25sp_body_EC10_sc52	-14.6769	-16.5057	vEC
X25sp_body_EC11_sc73	-13.3629	-9.099	vEC
X25sp_body_EC11_sc77	-7.7268	-14.9807	vEC
X25sp_body_EC11_sc79	-13.6469	-14.3848	vEC
X25sp_body_EC11_sc80	-3.33893	-19.7777	vEC
X25sp_body_EC11_sc81	-9.3569	-14.7923	vEC
X25sp_body_EC11_sc82	1.5807	-10.0494	vEC
X25sp_body_EC11_sc84	-14.7416	-13.0786	vEC
X25sp_body_EC11_sc85	-4.74536	-16.7304	vEC
X25sp_body_EC11_sc86	-8.93354	-12.9838	vEC
X25sp_body_EC11_sc87	-4.08892	-15.167	vEC
X25sp_body_EC11_sc88	-12.7821	-16.1261	vEC
X25sp_body_EC11_sc90	1.13481	-10.825	vEC
X25sp_body_EC11_sc92	-8.88449	-12.1639	vEC
X25sp_body_EC11_sc94	-11.6521	-15.9928	vEC
X25sp_body_EC16_sc1	-14.0614	-16.4465	vEC
X25sp_body_EC16_sc7	-9.03178	-15.5024	vEC
X25sp_body_EC16_sc9	-15.0875	-22.1487	vEC
X25sp_body_EC16_sc10	-10.9224	-13.7348	vEC
X25sp_body_EC16_sc11	-7.54624	-7.28005	vEC
X25sp_body_EC16_sc12	-13.891	-14.4904	vEC
X25sp_body_EC16_sc14	-14.8012	-17.2488	vEC
X25sp_body_EC16_sc16	-8.2135	-14.275	vEC
X25sp_body_EC16_sc17	-13.4877	-17.5389	vEC
X25sp_body_EC16_sc21	-8.95531	-13.5887	vEC
X25sp_body_EC16_sc22	-9.31477	-9.87496	vEC
X25sp_body_EC17_sc53	-10.9834	-16.4115	vEC
X25sp_body_EC17_sc58	-8.61924	-9.68429	vEC
X25sp_body_EC17_sc60	-11.8591	-14.6521	vEC
X25sp_body_EC17_sc63	-11.9278	-12.6117	vEC
X25sp_body_EC17_sc67	-1.74221	-3.42901	vEC
X25sp_body_EC17_sc69	-8.81709	-14.7252	vEC
X25sp_body_EC17_sc71	-11.7288	-13.3688	vEC
X25sp_body_EC17_sc72	-16.4327	-10.6006	vEC
X25sp_body_EC17_sc73	-10.5999	-12.3847	vEC
X25sp_body_EC17_sc74	-10.2288	-15.6766	vEC
X25sp_body_EC18_sc31	-5.6836	-11.364	vEC
X25sp_body_EC18_sc33	-11.8067	-15.1134	vEC
X25sp_body_EC18_sc37	-2.40615	-17.8141	vEC
X25sp_body_EC18_sc38	-14.8451	-14.7177	vEC
X25sp_body_EC18_sc39	-8.03443	-15.2041	vEC
X25sp_body_EC18_sc40	-5.82555	-14.3937	vEC
X25sp_body_EC18_sc45	0.565907	-10.8907	vEC
X25sp_body_EC18_sc47	-8.30017	-13.9358	vEC
X25sp_body_EC18_sc48	-12.8847	-11.7051	vEC
X25sp_body_EC18_sc49	-8.83263	-16.4477	vEC
X25sp_body_EC18_sc50	-2.25186	-17.8438	vEC
X25sp_body_EC18_sc51	-0.528249	-7.05728	vEC
X25sp_body_EC19_sc74	-13.6164	-8.84322	vEC
X25sp_body_EC19_sc77	-7.25905	-14.6574	vEC
X25sp_body_EC19_sc79	-14.9306	-17.2383	vEC
X25sp_body_EC19_sc80	-14.8303	-9.64128	vEC
X25sp_body_EC19_sc81	-6.64806	-17.6808	vEC
X25sp_body_EC19_sc83	-13.5763	-15.209	vEC
X25sp_body_EC19_sc85	-14.9027	-10.1721	vEC
X25sp_body_EC19_sc86	-13.7345	-9.65832	vEC
X25sp_body_EC19_sc88	-7.81741	-18.2649	vEC
X25sp_body_EC19_sc89	-4.03335	-18.7665	vEC
X25sp_body_EC19_sc90	-15.2832	-16.6384	vEC
X25sp_body_EC19_sc91	-13.7982	-10.3069	vEC
X25sp_body_EC19_sc94	-14.1453	-7.81655	vEC
X35sp_body_EC29_sc1	-9.49471	-7.58409	vEC
X35sp_body_EC29_sc4	-4.75109	-7.60252	vEC
X35sp_body_EC29_sc6	-12.949	-9.79382	vEC
X35sp_body_EC29_sc7	-4.11759	-13.1208	vEC
X35sp_body_EC29_sc8	-1.89916	-12.0439	vEC
X35sp_body_EC29_sc12	-8.79819	-9.24742	vEC
X35sp_body_EC29_sc13	-15.4845	-19.312	vEC
X35sp_body_EC29_sc14	-18.2195	-10.6857	vEC
X35sp_body_EC29_sc16	-2.74871	-11.9554	vEC
X35sp_body_EC29_sc17	-4.51555	-7.35337	vEC
X35sp_body_EC29_sc18	-3.82454	-10.9314	vEC
X35sp_body_EC29_sc19	-15.211	-19.3005	vEC
X35sp_body_EC29_sc20	-3.57828	-19.771	vEC
X35sp_body_EC29_sc21	0.145664	-12.0261	vEC
X35sp_body_EC29_sc22	-4.79159	-7.54549	vEC
X35sp_body_EC30_sc53	-6.77122	-11.7757	vEC
X35sp_body_EC30_sc54	-8.33971	-7.71128	vEC
X35sp_body_EC30_sc55	-8.74284	-9.06652	vEC
X35sp_body_EC30_sc56	-6.91404	-12.9147	vEC
X35sp_body_EC30_sc57	-16.9469	-19.6515	vEC
X35sp_body_EC30_sc58	-2.49494	-11.5432	vEC
X35sp_body_EC30_sc60	0.438369	-11.8727	vEC
X35sp_body_EC30_sc62	-1.77882	-12.8463	vEC
X35sp_body_EC30_sc63	-17.9547	-9.9521	vEC
X35sp_body_EC30_sc65	-11.1831	-18.2311	vEC
X35sp_body_EC30_sc66	-19.0633	-12.2056	vEC
X35sp_body_EC30_sc67	-8.81439	-8.47646	vEC
X35sp_body_EC30_sc69	-18.5368	-11.5909	vEC
X35sp_body_EC30_sc70	-15.3236	-21.351	vEC
X35sp_body_EC30_sc71	-12.4902	-14.3498	vEC
X35sp_body_EC30_sc72	-5.06447	-19.0078	vEC
X35sp_body_EC30_sc74	-10.1902	-11.1554	vEC
X35sp_body_EC30_sc75	1.76407	-8.73677	vEC
X35sp_body_EC31_sc31	-3.14972	-13.4683	vEC
X35sp_body_EC31_sc33	-5.05689	-8.79088	vEC
X35sp_body_EC31_sc35	0.169685	-14.545	vEC
X35sp_body_EC31_sc36	-5.64585	-18.3414	vEC
X35sp_body_EC31_sc37	-8.89315	-6.90956	vEC
X35sp_body_EC31_sc38	-8.24041	-11.7518	vEC
X35sp_body_EC31_sc39	-8.64034	-6.57265	vEC
X35sp_body_EC31_sc40	-6.58631	-10.5844	vEC
X35sp_body_EC31_sc41	-10.0367	-9.96916	vEC
X35sp_body_EC31_sc42	-8.14826	-7.53022	vEC
X35sp_body_EC31_sc43	-14.7553	-14.7019	vEC
X35sp_body_EC31_sc45	-11.1025	-10.568	vEC
X35sp_body_EC31_sc46	-8.74919	-11.5198	vEC
X35sp_body_EC31_sc47	-8.8069	-12.4537	vEC
X35sp_body_EC31_sc48	-0.0113504	-15.711	vEC
X35sp_body_EC31_sc50	-5.62002	-9.69285	vEC
X35sp_body_EC31_sc52	-0.415555	-13.28	vEC
X35sp_body_EC32_sc73	-1.54442	-17.2641	vEC
X35sp_body_EC32_sc75	-10.7378	-18.1521	vEC
X35sp_body_EC32_sc76	1.90457	-12.247	vEC
X35sp_body_EC32_sc77	-2.83457	-13.9009	vEC
X35sp_body_EC32_sc78	-9.37338	-6.12393	vEC
X35sp_body_EC32_sc80	-10.0444	-11.0893	vEC
X35sp_body_EC32_sc82	-8.61264	-11.5001	vEC
X35sp_body_EC32_sc83	-5.84737	-7.67013	vEC
X35sp_body_EC32_sc84	-12.1205	-16.9037	vEC
X35sp_body_EC32_sc85	-3.37712	-14.7493	vEC
X35sp_body_EC32_sc86	-5.51736	-19.0547	vEC
X35sp_body_EC32_sc88	1.83164	-9.50725	vEC
X35sp_body_EC32_sc91	-5.75213	-18.6888	vEC
X35sp_body_EC32_sc92	-1.74907	-12.1253	vEC
X35sp_body_EC32_sc94	-10.5469	-10.2579	vEC
X31sp_DA_EC46_sc3	-16.0592	-13.4185	vEC
X31sp_DA_EC46_sc20	-13.7149	-12.8698	vEC
X31sp_DA_EC46_sc53	-9.37838	-9.14383	vEC
X31sp_DA_EC46_sc55	-10.5396	-8.97335	vEC
X31sp_DA_EC46_sc67	-12.0741	-15.1199	vEC
X31sp_DA_EC46_sc71	-10.7165	-8.23163	vEC
X31sp_DA_EC46_sc74	-13.6141	-20.4447	vEC
X31sp_DA_EC46_sc80	-10.7869	-8.81766	vEC
X31sp_DA_EC46_sc81	-7.63953	-11.1833	vEC
X31sp32_DA_EC47_sc24	-9.76956	-8.32734	vEC
X43sp_DA_EC64_sc44	-11.3256	-9.77789	vEC
X35sp_body_EC4_sc4	5.65798	-6.07228	earlyAEC
X35sp_body_EC4_sc13	2.64506	-8.70321	earlyAEC
X35sp_body_EC4_sc17	4.00598	-6.43067	earlyAEC
X35sp_body_EC5_sc53	-3.22311	-6.53044	earlyAEC
X35sp_body_EC5_sc73	6.00788	-5.2905	earlyAEC
X35sp_body_EC6_sc44	7.30536	-4.76346	earlyAEC
X35sp_body_EC7_sc82	9.63367	-1.04982	earlyAEC
X35sp_body_EC7_sc93	5.44938	-6.32403	earlyAEC
X25sp_body_EC8_sc9	1.29805	-1.33377	earlyAEC
X25sp_body_EC8_sc11	-0.487986	-3.54059	earlyAEC
X25sp_body_EC8_sc12	0.686608	6.36261	earlyAEC
X25sp_body_EC9_sc64	0.289722	-2.62793	earlyAEC
X25sp_body_EC9_sc65	-5.23656	10.1541	earlyAEC
X25sp_body_EC10_sc37	3.98999	-2.72012	earlyAEC
X25sp_body_EC10_sc38	-1.30564	-3.46493	earlyAEC
X25sp_body_EC10_sc45	4.47206	-1.6643	earlyAEC
X25sp_body_EC11_sc89	2.58713	-3.61344	earlyAEC
X25sp_body_EC16_sc2	2.72193	-2.95665	earlyAEC
X25sp_body_EC16_sc3	2.16512	-2.58391	earlyAEC
X25sp_body_EC16_sc5	2.57988	-0.73375	earlyAEC
X25sp_body_EC16_sc13	4.43913	-3.07956	earlyAEC
X25sp_body_EC16_sc18	3.27458	-3.29955	earlyAEC
X25sp_body_EC16_sc19	2.39049	-3.60639	earlyAEC
X25sp_body_EC17_sc56	2.20512	-1.91723	earlyAEC
X25sp_body_EC17_sc57	0.0163732	-6.83896	earlyAEC
X25sp_body_EC17_sc65	3.32711	8.74426	earlyAEC
X25sp_body_EC17_sc66	5.26726	-2.21108	earlyAEC
X25sp_body_EC17_sc75	0.176485	-1.84922	earlyAEC
X25sp_body_EC18_sc35	-2.95252	-6.16451	earlyAEC
X25sp_body_EC18_sc41	0.677458	6.59393	earlyAEC
X25sp_body_EC18_sc46	2.56228	-3.3892	earlyAEC
X25sp_body_EC19_sc78	5.84803	-3.38118	earlyAEC
X25sp_body_EC19_sc87	5.27736	-2.27357	earlyAEC
X25sp_body_EC19_sc93	4.05203	-1.16107	earlyAEC
X35sp_body_EC29_sc5	2.02857	-8.33004	earlyAEC
X35sp_body_EC30_sc73	4.07929	7.99634	earlyAEC
X35sp_body_EC31_sc44	10.8792	-2.62775	earlyAEC
X35sp_body_EC31_sc49	-14.1055	-6.98432	earlyAEC
X35sp_body_EC32_sc79	5.31421	-3.7936	earlyAEC
X35sp_body_EC32_sc81	3.7497	5.1844	earlyAEC
X31sp_DA_EC46_sc5	9.20601	1.53551	earlyAEC
X31sp_DA_EC46_sc8	9.01741	3.43843	earlyAEC
X31sp_DA_EC46_sc9	2.02103	-6.52933	earlyAEC
X31sp_DA_EC46_sc10	7.51414	1.52165	earlyAEC
X31sp_DA_EC46_sc19	8.07916	0.84665	earlyAEC
X31sp_DA_EC46_sc24	3.72188	4.90329	earlyAEC
X31sp_DA_EC46_sc26	9.08197	1.00734	earlyAEC
X31sp_DA_EC46_sc66	2.28515	14.0015	earlyAEC
X31sp_DA_EC46_sc72	6.75178	2.24768	earlyAEC
X31sp_DA_EC46_sc75	10.8813	0.598239	earlyAEC
X31sp_DA_EC46_sc79	7.42528	-0.714667	earlyAEC
X31sp_DA_EC46_sc82	8.33339	1.50473	earlyAEC
X31sp_DA_EC46_sc83	2.18182	-6.25348	earlyAEC
X31sp_DA_EC46_sc85	9.61078	3.15715	earlyAEC
X31sp_DA_EC46_sc94	6.4854	3.16079	earlyAEC
X31sp32_DA_EC47_sc2	6.97541	-0.737295	earlyAEC
X31sp32_DA_EC47_sc3	7.0538	0.568401	earlyAEC
X31sp32_DA_EC47_sc5	7.44442	2.52342	earlyAEC
X31sp32_DA_EC47_sc7	11.0457	0.406346	earlyAEC
X31sp32_DA_EC47_sc8	9.64527	2.51748	earlyAEC
X31sp32_DA_EC47_sc9	5.51679	4.34855	earlyAEC
X31sp32_DA_EC47_sc10	9.31391	-0.271665	earlyAEC
X31sp32_DA_EC47_sc12	9.2776	0.509009	earlyAEC
X31sp32_DA_EC47_sc13	6.08147	5.6573	earlyAEC
X31sp32_DA_EC47_sc14	8.94006	-0.621166	earlyAEC
X31sp32_DA_EC47_sc15	9.49058	2.18196	earlyAEC
X31sp32_DA_EC47_sc16	9.72815	1.90125	earlyAEC
X31sp32_DA_EC47_sc20	10.4947	0.50187	earlyAEC
X31sp32_DA_EC47_sc27	6.20241	5.22192	earlyAEC
X31sp32_DA_EC47_sc28	8.64678	0.140632	earlyAEC
X31sp32_DA_EC47_sc31	9.7564	0.0871415	earlyAEC
X31sp32_DA_EC47_sc35	6.64609	-2.67923	earlyAEC
X31sp32_DA_EC47_sc36	8.62501	2.3509	earlyAEC
X31sp32_DA_EC47_sc37	9.61313	1.73139	earlyAEC
X31sp32_DA_EC47_sc38	7.51045	-0.137535	earlyAEC
X31sp32_DA_EC47_sc40	4.55744	7.42868	earlyAEC
X31sp32_DA_EC47_sc43	8.87569	2.7882	earlyAEC
X31sp32_DA_EC47_sc44	6.8315	2.09866	earlyAEC
X31sp32_DA_EC47_sc46	8.81903	1.81826	earlyAEC
X31sp32_DA_EC47_sc48	6.40368	-3.89548	earlyAEC
X31sp32_DA_EC47_sc50	6.16217	5.36532	earlyAEC
X31sp32_DA_EC47_sc52	10.8294	2.653	earlyAEC
X37sp_DA_EC63_sc41	13.8118	3.65793	earlyAEC
X37sp_DA_EC63_sc71	14.8549	2.81161	earlyAEC
X37sp_DA_EC63_sc83	13.991	1.35637	earlyAEC
X37sp_DA_EC63_sc91	7.52674	3.14426	earlyAEC
X43sp_DA_EC64_sc10	14.0462	-3.9648	earlyAEC
X43sp_DA_EC64_sc38	11.9643	0.5408	earlyAEC
X35sp_body_EC30_sc64	-0.166777	7.68082	HEC
X35sp_body_EC32_sc93	1.15925	14.0695	HEC
X31sp_DA_EC46_sc4	-2.31263	7.87784	HEC
X31sp_DA_EC46_sc6	-1.5731	12.7864	HEC
X31sp_DA_EC46_sc7	0.307816	12.0809	HEC
X31sp_DA_EC46_sc11	-2.07681	13.3319	HEC
X31sp_DA_EC46_sc12	-2.92042	14.3399	HEC
X31sp_DA_EC46_sc18	-1.15801	9.4194	HEC
X31sp_DA_EC46_sc22	-0.774109	7.67623	HEC
X31sp_DA_EC46_sc54	-3.79758	13.6808	HEC
X31sp_DA_EC46_sc56	-3.03009	12.8409	HEC
X31sp_DA_EC46_sc60	-1.8671	10.6697	HEC
X31sp_DA_EC46_sc64	-2.03349	8.9785	HEC
X31sp_DA_EC46_sc68	-0.300556	7.45693	HEC
X31sp_DA_EC46_sc70	0.598951	13.7395	HEC
X31sp_DA_EC46_sc73	-1.89259	8.17839	HEC
X31sp_DA_EC46_sc77	-2.97072	11.6979	HEC
X31sp_DA_EC46_sc78	-3.11962	12.2198	HEC
X31sp_DA_EC46_sc84	-1.59322	13.5085	HEC
X31sp_DA_EC46_sc87	0.372369	8.44655	HEC
X31sp_DA_EC46_sc88	-2.4612	13.3849	HEC
X31sp_DA_EC46_sc89	-1.69331	8.15053	HEC
X31sp32_DA_EC47_sc4	-2.30305	9.55513	HEC
X31sp32_DA_EC47_sc11	0.69141	13.4379	HEC
X31sp32_DA_EC47_sc17	-0.888008	11.6431	HEC
X31sp32_DA_EC47_sc18	1.31315	14.112	HEC
X31sp32_DA_EC47_sc21	-1.16257	11.0036	HEC
X31sp32_DA_EC47_sc25	-2.17469	10.0275	HEC
X31sp32_DA_EC47_sc26	-4.01543	10.6829	HEC
X31sp32_DA_EC47_sc30	-2.52774	9.52459	HEC
X31sp32_DA_EC47_sc39	-1.62979	11.8745	HEC
X31sp32_DA_EC47_sc41	-1.92005	8.83488	HEC
X31sp32_DA_EC47_sc42	-2.61989	9.21284	HEC
X31sp32_DA_EC47_sc45	0.425719	12.6871	HEC
X31sp32_DA_EC47_sc51	-1.59252	13.9347	HEC
X37sp_DA_EC63_sc82	0.894948	21.0157	HEC
X37sp_DA_EC63_sc90	-5.65683	15.287	HEC
X37sp_DA_EC63_sc92	6.12076	11.6129	HEC
X37sp_DA_EC63_sc94	-1.00225	11.7706	HEC
X35sp_body_EC32_sc87	18.4189	-6.36205	lateAEC
X37sp_DA_EC63_sc44	5.0095	9.10487	lateAEC
X37sp_DA_EC63_sc45	16.8853	-1.01901	lateAEC
X37sp_DA_EC63_sc46	17.6959	-6.85515	lateAEC
X37sp_DA_EC63_sc47	18.8828	0.151663	lateAEC
X37sp_DA_EC63_sc48	19.5916	-1.18066	lateAEC
X37sp_DA_EC63_sc50	16.3871	-2.1576	lateAEC
X37sp_DA_EC63_sc52	5.92417	8.93392	lateAEC
X37sp_DA_EC63_sc53	20.1211	-6.47209	lateAEC
X37sp_DA_EC63_sc54	20.0345	-5.26127	lateAEC
X37sp_DA_EC63_sc55	19.1829	-3.20077	lateAEC
X37sp_DA_EC63_sc56	5.5894	10.1213	lateAEC
X37sp_DA_EC63_sc57	11.7659	-2.42763	lateAEC
X37sp_DA_EC63_sc58	17.5004	-6.0923	lateAEC
X37sp_DA_EC63_sc59	18.498	-2.2224	lateAEC
X37sp_DA_EC63_sc60	19.2416	-6.54364	lateAEC
X37sp_DA_EC63_sc61	13.6055	0.933382	lateAEC
X37sp_DA_EC63_sc62	14.7913	-1.0978	lateAEC
X37sp_DA_EC63_sc63	17.2023	-6.0691	lateAEC
X37sp_DA_EC63_sc64	19.0967	-4.5613	lateAEC
X37sp_DA_EC63_sc67	18.6268	-6.83416	lateAEC
X37sp_DA_EC63_sc69	14.2851	-1.3579	lateAEC
X37sp_DA_EC63_sc70	19.4624	-7.2323	lateAEC
X37sp_DA_EC63_sc72	14.7086	-0.38154	lateAEC
X37sp_DA_EC63_sc73	19.2961	-5.68653	lateAEC
X37sp_DA_EC63_sc74	17.4897	-5.31621	lateAEC
X37sp_DA_EC63_sc76	17.1726	-6.60644	lateAEC
X37sp_DA_EC63_sc80	18.7854	-4.26388	lateAEC
X37sp_DA_EC63_sc81	15.9826	-4.62522	lateAEC
X37sp_DA_EC63_sc85	15.3066	-3.7429	lateAEC
X37sp_DA_EC63_sc86	19.5046	-4.96974	lateAEC
X37sp_DA_EC63_sc87	16.4217	-1.58362	lateAEC
X37sp_DA_EC63_sc89	17.5895	-3.76905	lateAEC
X37sp_DA_EC63_sc93	16.3972	-5.53048	lateAEC
X37sp_DA_EC63_sc95	14.4772	1.0724	lateAEC
X37sp_DA_EC63_sc96	18.5637	-5.88862	lateAEC
X43sp_DA_EC64_sc2	20.0201	-2.26518	lateAEC
X43sp_DA_EC64_sc3	16.3488	-0.876651	lateAEC
X43sp_DA_EC64_sc4	18.2347	0.972642	lateAEC
X43sp_DA_EC64_sc5	17.5152	0.158752	lateAEC
X43sp_DA_EC64_sc6	16.9895	-3.63935	lateAEC
X43sp_DA_EC64_sc7	19.2399	-2.61668	lateAEC
X43sp_DA_EC64_sc9	19.1499	-2.026	lateAEC
X43sp_DA_EC64_sc11	20.9504	-1.79001	lateAEC
X43sp_DA_EC64_sc12	20.1899	0.0141313	lateAEC
X43sp_DA_EC64_sc13	14.3843	2.62493	lateAEC
X43sp_DA_EC64_sc14	20.1141	-1.86061	lateAEC
X43sp_DA_EC64_sc15	19.9538	-4.41327	lateAEC
X43sp_DA_EC64_sc17	20.8956	-1.59108	lateAEC
X43sp_DA_EC64_sc18	19.0373	0.528776	lateAEC
X43sp_DA_EC64_sc19	19.5085	-0.776128	lateAEC
X43sp_DA_EC64_sc20	18.8356	-0.0450849	lateAEC
X43sp_DA_EC64_sc22	14.7778	-3.38047	lateAEC
X43sp_DA_EC64_sc25	18.055	-1.80325	lateAEC
X43sp_DA_EC64_sc26	16.5149	0.153293	lateAEC
X43sp_DA_EC64_sc27	16.2251	1.78773	lateAEC
X43sp_DA_EC64_sc28	15.0254	1.62448	lateAEC
X43sp_DA_EC64_sc29	14.4857	2.38241	lateAEC
X43sp_DA_EC64_sc30	14.6496	-2.98913	lateAEC
X43sp_DA_EC64_sc31	21.2483	-0.904267	lateAEC
X43sp_DA_EC64_sc32	18.4539	-0.479352	lateAEC
X43sp_DA_EC64_sc33	20.5464	0.307899	lateAEC
X43sp_DA_EC64_sc35	18.4446	0.0102696	lateAEC
X43sp_DA_EC64_sc36	18.8795	-0.884468	lateAEC
X43sp_DA_EC64_sc39	13.9901	2.32534	lateAEC
X43sp_DA_EC64_sc41	17.6844	-1.49092	lateAEC
X43sp_DA_EC64_sc42	18.3462	-2.6901	lateAEC
X43sp_DA_EC64_sc43	18.6711	-5.20344	lateAEC
X43sp_DA_EC64_sc45	18.2044	-0.857606	lateAEC
X43sp_DA_EC64_sc46	15.9647	0.37346	lateAEC
X43sp_DA_EC64_sc47	16.4574	-0.451357	lateAEC
X43sp_DA_EC64_sc49	21.4598	-3.71161	lateAEC
X43sp_DA_EC64_sc50	18.7841	-1.39718	lateAEC
X43sp_DA_EC64_sc51	18.0648	-5.81979	lateAEC
X43sp_DA_EC64_sc52	20.0817	-2.98794	lateAEC
X43sp_DA_EC64_sc53	17.4538	-3.35841	lateAEC
X43sp_DA_EC64_sc54	20.1534	-1.63988	lateAEC
X43sp_DA_EC64_sc55	21.4473	-3.71299	lateAEC
X43sp_DA_EC64_sc56	18.8002	-7.28691	lateAEC
X25sp_body_EC8_sc4	4.68849	40.8485	HC
X25sp_body_EC8_sc10	3.70745	37.5461	HC
X25sp_body_EC8_sc16	4.87848	38.0293	HC
X25sp_body_EC8_sc21	3.83603	39.8855	HC
X25sp_body_EC8_sc22	4.49319	36.9966	HC
X25sp_body_EC9_sc56	4.78515	40.4992	HC
X25sp_body_EC9_sc66	2.85454	38.6126	HC
X25sp_body_EC9_sc70	4.30727	37.91	HC
X25sp_body_EC9_sc72	5.30481	38.073	HC
X25sp_body_EC9_sc74	5.24588	37.3195	HC
X25sp_body_EC10_sc30	3.76214	38.6491	HC
X25sp_body_EC10_sc31	3.08873	39.4399	HC
X25sp_body_EC10_sc36	4.73977	38.7777	HC
X25sp_body_EC10_sc46	5.48777	38.8622	HC
X25sp_body_EC10_sc49	4.16781	36.779	HC
X25sp_body_EC10_sc50	4.90008	38.7978	HC
X25sp_body_EC10_sc51	4.83146	37.136	HC
X25sp_body_EC11_sc75	5.55882	39.4048	HC
X25sp_body_EC11_sc76	3.67848	38.7257	HC
X25sp_body_EC11_sc78	3.25322	39.1482	HC
X25sp_body_EC11_sc91	4.48664	38.4004	HC
X25sp_body_EC16_sc4	4.13042	40.3943	HC
X25sp_body_EC16_sc6	4.28692	37.4265	HC
X25sp_body_EC16_sc20	4.00023	39.5336	HC
X25sp_body_EC16_sc24	4.91549	39.7421	HC
X25sp_body_EC17_sc54	3.19642	40.4505	HC
X25sp_body_EC17_sc62	4.26145	39.6735	HC
X25sp_body_EC17_sc64	4.46122	38.9653	HC
X25sp_body_EC17_sc68	3.88784	39.9904	HC
X25sp_body_EC18_sc36	5.06577	40.0578	HC
X25sp_body_EC18_sc42	3.39836	39.3484	HC
X25sp_body_EC18_sc52	5.40245	37.8832	HC
X25sp_body_EC19_sc73	3.87236	37.2299	HC
X25sp_body_EC19_sc92	5.40915	39.0932	HC
X32sp_4posi_EC73_sc1	-3.79907	16.2438	PK44
X32sp_4posi_EC73_sc2	-4.08586	20.174	PK44
X32sp_4posi_EC73_sc3	-5.71714	16.974	PK44
X32sp_4posi_EC73_sc4	1.45504	20.061	PK44
X32sp_4posi_EC73_sc5	-5.60772	17.274	PK44
X32sp_4posi_EC73_sc6	-4.86405	18.5328	PK44
X32sp_4posi_EC73_sc7	1.62763	17.9036	PK44
X32sp_4posi_EC73_sc8	1.74609	18.0148	PK44
X32sp_4posi_EC73_sc9	-5.7881	16.2212	PK44
X32sp_4posi_EC73_sc10	0.498211	17.6057	PK44
X32sp_4posi_EC73_sc11	-5.65455	15.1935	PK44
X32sp_4posi_EC73_sc12	0.427722	16.3219	PK44
X32sp_4posi_EC73_sc13	-2.5824	16.3848	PK44
X32sp_4posi_EC73_sc14	3.97156	9.9027	PK44
X32sp_4posi_EC73_sc15	-4.73767	19.6101	PK44
X32sp_4posi_EC73_sc16	-3.10692	21.2914	PK44
X32sp_4posi_EC73_sc17	-6.60722	18.3601	PK44
X32sp_4posi_EC73_sc18	-1.29873	19.7521	PK44
X32sp_4posi_EC73_sc19	0.794805	17.1982	PK44
X32sp_4posi_EC73_sc20	-1.15697	17.5874	PK44
X32sp_4posi_EC73_sc21	-3.44654	17.3496	PK44
X32sp_4posi_EC73_sc22	0.0166664	17.1058	PK44
X32sp_4posi_EC73_sc25	-5.14984	19.0611	PK44
X32sp_4posi_EC73_sc27	-1.2829	19.7439	PK44
X32sp_4posi_EC73_sc28	-5.5171	15.5991	PK44
X32sp_4posi_EC73_sc29	3.85654	11.7072	PK44
X32sp_4posi_EC73_sc30	2.54516	8.82995	PK44
X32sp_4posi_EC73_sc31	-6.17664	16.8153	PK44
X32sp_4posi_EC73_sc32	-5.08076	19.0422	PK44
X32sp_4posi_EC73_sc33	2.86258	9.50353	PK44
X32sp_4posi_EC73_sc35	-3.0394	21.1841	PK44
X32sp_4posi_EC73_sc36	-4.137	19.8561	PK44
X32sp_4posi_EC73_sc37	-0.304358	16.2868	PK44
X32sp_4posi_EC73_sc38	-5.54886	19.7429	PK44
X32sp_4posi_EC73_sc39	4.90414	10.5099	PK44
X32sp_4posi_EC73_sc40	-3.30531	-5.78812	PK44
X32sp_4posi_EC73_sc41	4.1686	9.39377	PK44
X32sp_4posi_EC73_sc42	2.9001	15.0369	PK44
X32sp_4posi_EC73_sc43	-3.12374	21.1267	PK44
X32sp_4posi_EC73_sc44	-4.09906	16.1938	PK44
X32sp_4posi_EC73_sc45	2.03661	15.9838	PK44
X32sp_4posi_EC73_sc46	-2.56943	18.8251	PK44
X32sp_4posi_EC73_sc47	-3.90742	18.5099	PK44
X32sp_4posi_EC73_sc48	-4.95609	18.9587	PK44
X32sp_4posi_EC74_sc49	4.17608	13.6939	PK44
X32sp_4posi_EC74_sc50	4.26364	8.59655	PK44
X32sp_4posi_EC74_sc51	-3.13382	20.2208	PK44
X32sp_4posi_EC74_sc52	-1.46434	20.2904	PK44
X32sp_4posi_EC74_sc53	1.09072	19.9339	PK44
X32sp_4posi_EC74_sc54	0.556952	19.7602	PK44
X32sp_4posi_EC74_sc55	-6.94697	18.3296	PK44
X32sp_4posi_EC74_sc56	3.76339	9.11961	PK44
X32sp_4posi_EC74_sc57	1.8291	16.1079	PK44
X32sp_4posi_EC74_sc58	-5.43558	20.4733	PK44
X32sp_4posi_EC74_sc59	-3.47786	21.5382	PK44
X32sp_4posi_EC74_sc60	-0.922481	19.5432	PK44
X32sp_4posi_EC74_sc61	-0.634668	17.9677	PK44
X32sp_4posi_EC74_sc62	0.362187	20.4681	PK44
X32sp_4posi_EC74_sc63	-0.392023	19.5547	PK44
X32sp_4posi_EC74_sc64	3.95954	13.4255	PK44
X32sp_4posi_EC74_sc66	-7.11566	16.7952	PK44
X32sp_4posi_EC74_sc67	17.3694	-7.27956	PK44
X32sp_4posi_EC74_sc68	-2.95649	19.7169	PK44
X32sp_4posi_EC74_sc69	-5.06513	20.4638	PK44
X32sp_4posi_EC74_sc70	2.57904	18.3171	PK44
X32sp_4posi_EC74_sc71	-2.48109	17.611	PK44
X32sp_4posi_EC74_sc72	-2.25208	16.8855	PK44
X32sp_4posi_EC74_sc73	4.3717	13.3657	PK44
X32sp_4posi_EC74_sc74	5.44323	10.344	PK44
X32sp_4posi_EC74_sc75	1.04854	18.2208	PK44
X32sp_4posi_EC74_sc76	2.59113	18.8301	PK44
X32sp_4posi_EC74_sc77	-0.932883	20.351	PK44
X32sp_4posi_EC74_sc78	3.22514	16.6575	PK44
X32sp_4posi_EC74_sc79	-1.4233	19.3676	PK44
X32sp_4posi_EC74_sc80	-1.95418	20.0466	PK44
X32sp_4posi_EC74_sc81	1.23772	16.5776	PK44
X32sp_4posi_EC74_sc82	-3.7105	16.8603	PK44
X32sp_4posi_EC74_sc83	-0.793531	16.5238	PK44
X32sp_4posi_EC74_sc84	1.73069	20.7721	PK44
X32sp_4posi_EC74_sc85	-2.64041	19.0952	PK44
X32sp_4posi_EC74_sc86	-4.65137	17.6512	PK44
X32sp_4posi_EC74_sc87	1.56193	18.0987	PK44
X32sp_4posi_EC74_sc88	-5.99619	19.8937	PK44
X32sp_4posi_EC74_sc90	2.17342	14.7495	PK44
X32sp_4posi_EC74_sc91	-5.44474	18.9397	PK44
X32sp_4posi_EC74_sc92	-0.822775	19.2681	PK44
X32sp_4posi_EC74_sc93	2.55528	17.1791	PK44
X32sp_4posi_EC74_sc94	1.4218	20.5621	PK44
X32sp_4posi_EC74_sc95	-1.8065	19.0967	PK44
X32sp_4posi_EC74_sc96	2.0796	14.9359	PK44

## Sheet: tSNE_addT1
	tSNE_1	tSNE_2	Cluster
X35sp_body_EC4_sc2	-4.99757	-7.27792	vEC
X35sp_body_EC4_sc6	-3.13965	-1.38845	vEC
X35sp_body_EC4_sc7	-15.8966	-4.79057	vEC
X35sp_body_EC4_sc9	-5.7934	-11.1881	vEC
X35sp_body_EC4_sc10	-14.698	-17.4091	vEC
X35sp_body_EC4_sc11	-16.9065	-3.16099	vEC
X35sp_body_EC4_sc12	-17.5	-3.5185	vEC
X35sp_body_EC4_sc15	-16.6553	-11.3414	vEC
X35sp_body_EC4_sc16	-16.6547	-7.17249	vEC
X35sp_body_EC4_sc18	-15.7108	-2.67142	vEC
X35sp_body_EC4_sc21	-18.5759	-7.00065	vEC
X35sp_body_EC4_sc24	-16.94	-4.90318	vEC
X35sp_body_EC5_sc54	-12.0909	2.90144	vEC
X35sp_body_EC5_sc55	-14.829	-17.2372	vEC
X35sp_body_EC5_sc57	-14.4296	-13.7228	vEC
X35sp_body_EC5_sc59	-12.9547	1.25702	vEC
X35sp_body_EC5_sc62	-14.5678	-13.9442	vEC
X35sp_body_EC5_sc63	-10.193	-4.91242	vEC
X35sp_body_EC5_sc65	-16.54	-8.18518	vEC
X35sp_body_EC5_sc66	-13.9195	-17.938	vEC
X35sp_body_EC5_sc67	-10.9072	-3.3944	vEC
X35sp_body_EC5_sc68	-19.0982	-7.00174	vEC
X35sp_body_EC5_sc69	-16.7381	-11.3087	vEC
X35sp_body_EC5_sc70	-16.3232	-11.5288	vEC
X35sp_body_EC5_sc72	-14.2547	-13.1071	vEC
X35sp_body_EC5_sc75	-15.9911	-2.06453	vEC
X35sp_body_EC6_sc30	-16.8483	-10.1452	vEC
X35sp_body_EC6_sc33	-18.1161	-5.80063	vEC
X35sp_body_EC6_sc35	-15.8642	-7.21593	vEC
X35sp_body_EC6_sc36	-18.7377	-8.34462	vEC
X35sp_body_EC6_sc37	-14.3305	-0.894023	vEC
X35sp_body_EC6_sc39	-13.6969	-18.3738	vEC
X35sp_body_EC6_sc40	-12.3898	1.65935	vEC
X35sp_body_EC6_sc41	-4.95077	-5.06475	vEC
X35sp_body_EC6_sc45	-12.7101	-16.5776	vEC
X35sp_body_EC6_sc46	-9.6168	-9.66757	vEC
X35sp_body_EC6_sc47	-18.166	-8.12448	vEC
X35sp_body_EC6_sc49	-13.2996	-2.21874	vEC
X35sp_body_EC6_sc51	-10.4329	4.45201	vEC
X35sp_body_EC6_sc52	-14.4043	-2.7805	vEC
X35sp_body_EC7_sc74	-14.8857	-15.2291	vEC
X35sp_body_EC7_sc76	-16.8575	-8.2606	vEC
X35sp_body_EC7_sc77	-12.3829	-16.8633	vEC
X35sp_body_EC7_sc78	-16.8811	-9.01174	vEC
X35sp_body_EC7_sc79	-17.5851	-7.51527	vEC
X35sp_body_EC7_sc81	-13.695	-3.28087	vEC
X35sp_body_EC7_sc83	-9.54147	-10.6686	vEC
X35sp_body_EC7_sc84	-14.0628	1.07524	vEC
X35sp_body_EC7_sc86	-10.0285	-2.78733	vEC
X35sp_body_EC7_sc87	-15.4996	-4.69927	vEC
X35sp_body_EC7_sc88	-17.3341	-11.6274	vEC
X35sp_body_EC7_sc89	-18.313	-7.17726	vEC
X35sp_body_EC7_sc92	-14.199	-0.567899	vEC
X25sp_body_EC8_sc1	-7.7143	-7.91936	vEC
X25sp_body_EC8_sc2	-8.05842	-0.278459	vEC
X25sp_body_EC8_sc3	-13.9158	-8.39306	vEC
X25sp_body_EC8_sc5	-11.8182	-10.0745	vEC
X25sp_body_EC8_sc6	-11.0515	-14.7991	vEC
X25sp_body_EC8_sc7	-11.6521	1.31659	vEC
X25sp_body_EC8_sc13	-17.1188	-5.29604	vEC
X25sp_body_EC8_sc15	-12.2444	-0.871888	vEC
X25sp_body_EC8_sc17	-12.5152	-14.9022	vEC
X25sp_body_EC8_sc18	-11.4	-9.02522	vEC
X25sp_body_EC8_sc19	-10.7572	-14.4636	vEC
X25sp_body_EC8_sc20	-14.4013	-8.89872	vEC
X25sp_body_EC8_sc24	-11.6776	-13.5057	vEC
X25sp_body_EC9_sc53	-17.7367	-8.48404	vEC
X25sp_body_EC9_sc54	-9.38406	-7.99489	vEC
X25sp_body_EC9_sc57	-10.8522	-13.0158	vEC
X25sp_body_EC9_sc58	-14.5959	-8.90073	vEC
X25sp_body_EC9_sc59	-8.98739	-8.58523	vEC
X25sp_body_EC9_sc60	-2.15858	1.5112	vEC
X25sp_body_EC9_sc67	-10.5951	-9.05164	vEC
X25sp_body_EC9_sc68	-10.1213	-8.34899	vEC
X25sp_body_EC9_sc69	-9.15398	-8.6765	vEC
X25sp_body_EC9_sc73	-14.1692	-10.1649	vEC
X25sp_body_EC9_sc75	-12.6849	-9.18093	vEC
X25sp_body_EC10_sc32	-12.23	-10.0557	vEC
X25sp_body_EC10_sc33	-10.4803	-15.1733	vEC
X25sp_body_EC10_sc35	-14.1921	-9.66286	vEC
X25sp_body_EC10_sc39	-4.23121	-8.57391	vEC
X25sp_body_EC10_sc40	-6.73725	-7.32042	vEC
X25sp_body_EC10_sc41	-12.9839	-5.08844	vEC
X25sp_body_EC10_sc43	-7.8432	0.181068	vEC
X25sp_body_EC10_sc44	-12.8488	-16.1273	vEC
X25sp_body_EC10_sc48	-11.7304	1.80066	vEC
X25sp_body_EC10_sc52	-13.2408	-13.7759	vEC
X25sp_body_EC11_sc73	-7.40294	-8.28421	vEC
X25sp_body_EC11_sc77	-11.5871	-6.51625	vEC
X25sp_body_EC11_sc79	-11.603	-13.0259	vEC
X25sp_body_EC11_sc80	-15.4222	-5.69892	vEC
X25sp_body_EC11_sc81	-11.9879	-8.51869	vEC
X25sp_body_EC11_sc82	-11.0374	1.78456	vEC
X25sp_body_EC11_sc84	-11.1061	-14.3475	vEC
X25sp_body_EC11_sc85	-17.2857	-6.13692	vEC
X25sp_body_EC11_sc86	-10.5775	-7.70804	vEC
X25sp_body_EC11_sc87	-13.7066	-3.83513	vEC
X25sp_body_EC11_sc88	-13.7973	-11.8861	vEC
X25sp_body_EC11_sc90	-11.6367	1.31624	vEC
X25sp_body_EC11_sc92	-10.3951	-11.213	vEC
X25sp_body_EC11_sc94	-13.9216	-11.0141	vEC
X25sp_body_EC16_sc1	-16.5764	-13.8265	vEC
X25sp_body_EC16_sc7	-12.2354	-8.59812	vEC
X25sp_body_EC16_sc9	-15.3276	-17.1441	vEC
X25sp_body_EC16_sc10	-11.8059	-10.1609	vEC
X25sp_body_EC16_sc11	-5.78677	-13.7729	vEC
X25sp_body_EC16_sc12	-11.8128	-13.134	vEC
X25sp_body_EC16_sc14	-16.4342	-14.4027	vEC
X25sp_body_EC16_sc16	-12.1717	-7.324	vEC
X25sp_body_EC16_sc17	-14.9193	-12.6673	vEC
X25sp_body_EC16_sc21	-11.2867	-7.81779	vEC
X25sp_body_EC16_sc22	-8.35715	-11.9929	vEC
X25sp_body_EC17_sc53	-14.1398	-10.3717	vEC
X25sp_body_EC17_sc58	-6.97288	-11.6869	vEC
X25sp_body_EC17_sc60	-12.3137	-11.3588	vEC
X25sp_body_EC17_sc63	-10.1018	-8.42541	vEC
X25sp_body_EC17_sc67	-3.23609	-0.95608	vEC
X25sp_body_EC17_sc69	-12.345	-7.96011	vEC
X25sp_body_EC17_sc71	-11.376	-9.3377	vEC
X25sp_body_EC17_sc72	-5.24786	-9.00254	vEC
X25sp_body_EC17_sc73	-10.3325	-7.39707	vEC
X25sp_body_EC17_sc74	-13.0011	-9.42263	vEC
X25sp_body_EC18_sc31	-10.2335	-5.3585	vEC
X25sp_body_EC18_sc33	-12.6823	-11.2769	vEC
X25sp_body_EC18_sc37	-15.509	-4.20801	vEC
X25sp_body_EC18_sc38	-11.5225	-14.037	vEC
X25sp_body_EC18_sc39	-11.7248	-6.57988	vEC
X25sp_body_EC18_sc40	-12.4035	-5.54257	vEC
X25sp_body_EC18_sc45	-11.4884	0.783807	vEC
X25sp_body_EC18_sc47	-11.581	-7.52469	vEC
X25sp_body_EC18_sc48	-8.84152	-8.45223	vEC
X25sp_body_EC18_sc49	-13.9781	-9.04167	vEC
X25sp_body_EC18_sc50	-15.3017	-4.30906	vEC
X25sp_body_EC18_sc51	-7.8126	0.34001	vEC
X25sp_body_EC19_sc74	-8.14395	-7.01427	vEC
X25sp_body_EC19_sc77	-10.9579	-6.24237	vEC
X25sp_body_EC19_sc79	-16.4066	-14.3799	vEC
X25sp_body_EC19_sc80	-7.02489	-7.15835	vEC
X25sp_body_EC19_sc81	-15.2267	-7.16623	vEC
X25sp_body_EC19_sc83	-12.637	-13.1081	vEC
X25sp_body_EC19_sc85	-6.7952	-7.54365	vEC
X25sp_body_EC19_sc86	-7.27926	-8.01861	vEC
X25sp_body_EC19_sc88	-15.5326	-8.64076	vEC
X25sp_body_EC19_sc89	-14.3808	-5.9784	vEC
X25sp_body_EC19_sc90	-13.306	-14.7944	vEC
X25sp_body_EC19_sc91	-7.86748	-7.89525	vEC
X25sp_body_EC19_sc94	-7.15712	-6.34895	vEC
X35sp_body_EC29_sc1	-7.78053	-13.9949	vEC
X35sp_body_EC29_sc4	-7.25494	-2.61567	vEC
X35sp_body_EC29_sc6	-7.48654	-8.88685	vEC
X35sp_body_EC29_sc7	-12.0696	-3.77691	vEC
X35sp_body_EC29_sc8	-11.742	-1.45479	vEC
X35sp_body_EC29_sc12	-7.26689	-11.6101	vEC
X35sp_body_EC29_sc13	-12.9732	-16.1407	vEC
X35sp_body_EC29_sc14	-5.11904	-7.32113	vEC
X35sp_body_EC29_sc16	-10.9886	-2.23468	vEC
X35sp_body_EC29_sc17	-7.06628	-2.60134	vEC
X35sp_body_EC29_sc18	-9.87739	-2.92807	vEC
X35sp_body_EC29_sc19	-12.7834	-15.973	vEC
X35sp_body_EC29_sc20	-15.5509	-5.83094	vEC
X35sp_body_EC29_sc21	-12.5105	0.139568	vEC
X35sp_body_EC29_sc22	-7.13685	-2.77626	vEC
X35sp_body_EC30_sc53	-9.2438	-10.6388	vEC
X35sp_body_EC30_sc54	-6.50916	-13.2289	vEC
X35sp_body_EC30_sc55	-7.34372	-11.6972	vEC
X35sp_body_EC30_sc56	-5.68431	-10.9331	vEC
X35sp_body_EC30_sc57	-12.7215	-17.407	vEC
X35sp_body_EC30_sc58	-11.2231	-2.1773	vEC
X35sp_body_EC30_sc60	-12.3896	0.400733	vEC
X35sp_body_EC30_sc62	-12.3918	-1.56153	vEC
X35sp_body_EC30_sc63	-4.50314	-7.90944	vEC
X35sp_body_EC30_sc65	-10.3918	-9.73432	vEC
X35sp_body_EC30_sc66	-19.6933	-6.31724	vEC
X35sp_body_EC30_sc67	-7.01061	-12.5564	vEC
X35sp_body_EC30_sc69	-4.81131	-7.35301	vEC
X35sp_body_EC30_sc70	-14.7006	-17.1747	vEC
X35sp_body_EC30_sc71	-10.0405	-12.3228	vEC
X35sp_body_EC30_sc72	-14.8035	-6.7328	vEC
X35sp_body_EC30_sc74	-9.30434	-11.9044	vEC
X35sp_body_EC30_sc75	-9.94336	2.11516	vEC
X35sp_body_EC31_sc31	-12.5529	-3.16188	vEC
X35sp_body_EC31_sc33	-7.86831	-3.56899	vEC
X35sp_body_EC31_sc35	-14.6376	-0.662515	vEC
X35sp_body_EC31_sc36	-14.3092	-7.22527	vEC
X35sp_body_EC31_sc37	-6.88444	-14.4447	vEC
X35sp_body_EC31_sc38	-9.47066	-11.0494	vEC
X35sp_body_EC31_sc39	-6.57836	-14.6156	vEC
X35sp_body_EC31_sc40	-8.96371	-4.96156	vEC
X35sp_body_EC31_sc41	-7.87566	-10.9322	vEC
X35sp_body_EC31_sc42	-6.49977	-13.5194	vEC
X35sp_body_EC31_sc43	-10.7169	-13.5114	vEC
X35sp_body_EC31_sc45	-8.21594	-10.5844	vEC
X35sp_body_EC31_sc46	-10.7886	-11.4117	vEC
X35sp_body_EC31_sc47	-10.7112	-10.6439	vEC
X35sp_body_EC31_sc48	-15.8408	-1.36535	vEC
X35sp_body_EC31_sc50	-8.42853	-4.22809	vEC
X35sp_body_EC31_sc52	-13.4079	-0.58394	vEC
X35sp_body_EC32_sc73	-15.7235	-3.20831	vEC
X35sp_body_EC32_sc75	-10.7865	-10.4971	vEC
X35sp_body_EC32_sc76	-13.2456	1.50421	vEC
X35sp_body_EC32_sc77	-13.1911	-2.88648	vEC
X35sp_body_EC32_sc78	-7.36948	-15.3042	vEC
X35sp_body_EC32_sc80	-9.61755	-11.9572	vEC
X35sp_body_EC32_sc82	-10.6683	-12.0291	vEC
X35sp_body_EC32_sc83	-6.92939	-3.45432	vEC
X35sp_body_EC32_sc84	-13.3471	-12.2184	vEC
X35sp_body_EC32_sc85	-13.6805	-3.48865	vEC
X35sp_body_EC32_sc86	-15.1069	-6.97138	vEC
X35sp_body_EC32_sc88	-10.4181	2.13861	vEC
X35sp_body_EC32_sc91	-14.6732	-7.3522	vEC
X35sp_body_EC32_sc92	-11.8796	-1.48999	vEC
X35sp_body_EC32_sc94	-7.75747	-10.7513	vEC
X31sp_DA_EC46_sc3	-9.67898	-14.6973	vEC
X31sp_DA_EC46_sc20	-10.0686	-13.3564	vEC
X31sp_DA_EC46_sc53	-7.8095	-12.3464	vEC
X31sp_DA_EC46_sc55	-8.07512	-12.7772	vEC
X31sp_DA_EC46_sc67	-12.6806	-11.6052	vEC
X31sp_DA_EC46_sc71	-8.44903	-13.6508	vEC
X31sp_DA_EC46_sc74	-14.1777	-15.7673	vEC
X31sp_DA_EC46_sc80	-8.24328	-12.9488	vEC
X31sp_DA_EC46_sc81	-11.0525	-11.5395	vEC
X31sp32_DA_EC47_sc24	-7.43673	-13.0837	vEC
X43sp_DA_EC64_sc44	-7.19464	-10.268	vEC
X35sp_body_EC4_sc4	-6.36126	7.23029	earlyAEC
X35sp_body_EC4_sc13	-10.0327	2.6558	earlyAEC
X35sp_body_EC4_sc17	-5.40887	5.25869	earlyAEC
X35sp_body_EC5_sc53	-6.10926	-1.14859	earlyAEC
X35sp_body_EC5_sc73	-5.12161	7.63755	earlyAEC
X35sp_body_EC6_sc44	-5.80429	8.06477	earlyAEC
X35sp_body_EC7_sc82	-2.37959	11.0033	earlyAEC
X35sp_body_EC7_sc93	-6.4938	7.06475	earlyAEC
X25sp_body_EC8_sc9	-0.889679	3.085	earlyAEC
X25sp_body_EC8_sc11	-3.46426	1.2759	earlyAEC
X25sp_body_EC8_sc12	0.975083	3.08683	earlyAEC
X25sp_body_EC9_sc64	-2.89946	2.15281	earlyAEC
X25sp_body_EC9_sc65	7.92661	-1.22781	earlyAEC
X25sp_body_EC10_sc37	-2.6325	5.4027	earlyAEC
X25sp_body_EC10_sc38	-3.86269	0.316026	earlyAEC
X25sp_body_EC10_sc45	-2.04257	5.29146	earlyAEC
X25sp_body_EC11_sc89	-3.40548	3.77729	earlyAEC
X25sp_body_EC16_sc2	-2.93205	4.14635	earlyAEC
X25sp_body_EC16_sc3	-2.38663	3.71106	earlyAEC
X25sp_body_EC16_sc5	-0.75874	4.19147	earlyAEC
X25sp_body_EC16_sc13	-2.89893	5.99204	earlyAEC
X25sp_body_EC16_sc18	-3.45955	4.85444	earlyAEC
X25sp_body_EC16_sc19	-3.3398	3.90098	earlyAEC
X25sp_body_EC17_sc56	-1.8168	3.86638	earlyAEC
X25sp_body_EC17_sc57	-7.84934	1.21622	earlyAEC
X25sp_body_EC17_sc65	6.74726	4.51083	earlyAEC
X25sp_body_EC17_sc66	-3.42074	6.89295	earlyAEC
X25sp_body_EC17_sc75	-2.14865	1.941	earlyAEC
X25sp_body_EC18_sc35	-5.79825	-0.811464	earlyAEC
X25sp_body_EC18_sc41	1.31247	3.0974	earlyAEC
X25sp_body_EC18_sc46	-3.26736	3.92805	earlyAEC
X25sp_body_EC19_sc78	-3.33886	6.44061	earlyAEC
X25sp_body_EC19_sc87	-3.98472	7.09757	earlyAEC
X25sp_body_EC19_sc93	-1.48732	4.83032	earlyAEC
X35sp_body_EC29_sc5	-9.63787	2.47843	earlyAEC
X35sp_body_EC30_sc73	5.94279	5.62673	earlyAEC
X35sp_body_EC31_sc44	-4.23881	12.6083	earlyAEC
X35sp_body_EC31_sc49	-6.00487	2.35441	earlyAEC
X35sp_body_EC32_sc79	-3.89016	6.05411	earlyAEC
X35sp_body_EC32_sc81	3.98954	4.70906	earlyAEC
X31sp_DA_EC46_sc5	0.426269	9.68477	earlyAEC
X31sp_DA_EC46_sc8	1.64854	9.852	earlyAEC
X31sp_DA_EC46_sc9	-7.09636	3.07837	earlyAEC
X31sp_DA_EC46_sc10	0.0803665	8.53122	earlyAEC
X31sp_DA_EC46_sc19	0.116299	8.65928	earlyAEC
X31sp_DA_EC46_sc24	3.48426	5.14087	earlyAEC
X31sp_DA_EC46_sc26	-0.178069	9.54792	earlyAEC
X31sp_DA_EC46_sc66	15.0759	6.25936	earlyAEC
X31sp_DA_EC46_sc72	0.94114	7.67684	earlyAEC
X31sp_DA_EC46_sc75	-0.863877	11.2658	earlyAEC
X31sp_DA_EC46_sc79	-1.72789	8.10706	earlyAEC
X31sp_DA_EC46_sc82	-0.173802	10.4534	earlyAEC
X31sp_DA_EC46_sc83	-6.76142	3.15738	earlyAEC
X31sp_DA_EC46_sc85	1.96389	10.5515	earlyAEC
X31sp_DA_EC46_sc94	1.40516	7.05392	earlyAEC
X31sp32_DA_EC47_sc2	-1.52174	7.72551	earlyAEC
X31sp32_DA_EC47_sc3	-1.59604	8.49123	earlyAEC
X31sp32_DA_EC47_sc5	1.09945	8.20779	earlyAEC
X31sp32_DA_EC47_sc7	-0.786473	11.6431	earlyAEC
X31sp32_DA_EC47_sc8	1.04856	10.399	earlyAEC
X31sp32_DA_EC47_sc9	2.7855	6.26056	earlyAEC
X31sp32_DA_EC47_sc10	-1.32186	9.8177	earlyAEC
X31sp32_DA_EC47_sc12	-0.620184	9.65556	earlyAEC
X31sp32_DA_EC47_sc13	3.25372	7.35744	earlyAEC
X31sp32_DA_EC47_sc14	-1.83924	9.63734	earlyAEC
X31sp32_DA_EC47_sc15	0.789974	10.0278	earlyAEC
X31sp32_DA_EC47_sc16	0.573634	9.91436	earlyAEC
X31sp32_DA_EC47_sc20	-0.8232	11.0565	earlyAEC
X31sp32_DA_EC47_sc27	3.12702	7.20095	earlyAEC
X31sp32_DA_EC47_sc28	-0.930069	9.35968	earlyAEC
X31sp32_DA_EC47_sc31	-1.18487	10.008	earlyAEC
X31sp32_DA_EC47_sc35	-3.12524	7.40438	earlyAEC
X31sp32_DA_EC47_sc36	0.552665	10.2716	earlyAEC
X31sp32_DA_EC47_sc37	0.999689	9.46781	earlyAEC
X31sp32_DA_EC47_sc38	-0.90902	8.27796	earlyAEC
X31sp32_DA_EC47_sc40	5.69998	6.21736	earlyAEC
X31sp32_DA_EC47_sc43	1.16892	10.0396	earlyAEC
X31sp32_DA_EC47_sc44	0.799892	7.83247	earlyAEC
X31sp32_DA_EC47_sc46	0.133329	9.61722	earlyAEC
X31sp32_DA_EC47_sc48	-4.23701	7.29583	earlyAEC
X31sp32_DA_EC47_sc50	3.19687	7.20883	earlyAEC
X31sp32_DA_EC47_sc52	1.39443	11.209	earlyAEC
X37sp_DA_EC63_sc41	3.42581	13.0418	earlyAEC
X37sp_DA_EC63_sc71	1.9311	13.2721	earlyAEC
X37sp_DA_EC63_sc83	0.586838	13.4149	earlyAEC
X37sp_DA_EC63_sc91	1.9356	8.43851	earlyAEC
X43sp_DA_EC64_sc10	-3.49497	14.5486	earlyAEC
X43sp_DA_EC64_sc38	-0.540584	11.9647	earlyAEC
X35sp_body_EC30_sc64	8.52061	1.65106	tif-HEC
X35sp_body_EC32_sc93	14.6506	6.79599	tif-HEC
X31sp_DA_EC46_sc4	11.6963	-0.378861	tif-HEC
X31sp_DA_EC46_sc6	12.977	3.9693	tif-HEC
X31sp_DA_EC46_sc7	12.5906	5.69021	tif-HEC
X31sp_DA_EC46_sc11	13.3688	3.40715	tif-HEC
X31sp_DA_EC46_sc12	13.94	2.25504	tif-HEC
X31sp_DA_EC46_sc18	9.97795	0.350788	tif-HEC
X31sp_DA_EC46_sc22	8.96514	1.38526	tif-HEC
X31sp_DA_EC46_sc54	12.5215	1.45731	tif-HEC
X31sp_DA_EC46_sc56	12.7839	2.52562	tif-HEC
X31sp_DA_EC46_sc60	11.1655	2.54988	tif-HEC
X31sp_DA_EC46_sc64	10.5148	0.714034	tif-HEC
X31sp_DA_EC46_sc68	8.43094	1.62041	tif-HEC
X31sp_DA_EC46_sc70	14.0307	5.8137	tif-HEC
X31sp_DA_EC46_sc73	10.6183	0.296998	tif-HEC
X31sp_DA_EC46_sc77	12.2001	3.12356	tif-HEC
X31sp_DA_EC46_sc78	12.4919	2.76627	tif-HEC
X31sp_DA_EC46_sc84	13.5461	3.61638	tif-HEC
X31sp_DA_EC46_sc87	8.08801	2.49236	tif-HEC
X31sp_DA_EC46_sc88	13.3334	2.96401	tif-HEC
X31sp_DA_EC46_sc89	9.67335	1.05868	tif-HEC
X31sp32_DA_EC47_sc4	10.6289	1.59374	tif-HEC
X31sp32_DA_EC47_sc11	13.907	6.36058	tif-HEC
X31sp32_DA_EC47_sc17	12.2515	4.66182	tif-HEC
X31sp32_DA_EC47_sc18	14.4889	6.2877	tif-HEC
X31sp32_DA_EC47_sc21	11.2505	3.81643	tif-HEC
X31sp32_DA_EC47_sc25	10.9089	1.67662	tif-HEC
X31sp32_DA_EC47_sc26	8.39247	-0.944029	tif-HEC
X31sp32_DA_EC47_sc30	10.9933	1.31991	tif-HEC
X31sp32_DA_EC47_sc39	12.2678	3.9695	tif-HEC
X31sp32_DA_EC47_sc41	10.1016	1.12561	tif-HEC
X31sp32_DA_EC47_sc42	10.4171	1.40227	tif-HEC
X31sp32_DA_EC47_sc45	12.8373	6.01175	tif-HEC
X31sp32_DA_EC47_sc51	14.4049	3.30371	tif-HEC
X37sp_DA_EC63_sc82	20.2068	4.29128	tif-HEC
X37sp_DA_EC63_sc90	12.8546	-2.00535	tif-HEC
X37sp_DA_EC63_sc92	17.6915	-4.42535	tif-HEC
X37sp_DA_EC63_sc94	12.1496	4.65669	tif-HEC
X35sp_body_EC32_sc87	0.340994	21.1795	lateAEC
X37sp_DA_EC63_sc44	6.66606	6.22326	lateAEC
X37sp_DA_EC63_sc45	0.421058	16.9113	lateAEC
X37sp_DA_EC63_sc46	0.0271107	22.1455	lateAEC
X37sp_DA_EC63_sc47	-2.7828	17.2149	lateAEC
X37sp_DA_EC63_sc48	-0.6089	17.5373	lateAEC
X37sp_DA_EC63_sc50	1.1185	17.5225	lateAEC
X37sp_DA_EC63_sc52	6.37349	6.91954	lateAEC
X37sp_DA_EC63_sc53	1.83399	20.9336	lateAEC
X37sp_DA_EC63_sc54	1.9912	19.8392	lateAEC
X37sp_DA_EC63_sc55	-1.941	19.1114	lateAEC
X37sp_DA_EC63_sc56	7.46774	6.95556	lateAEC
X37sp_DA_EC63_sc57	-4.161	13.339	lateAEC
X37sp_DA_EC63_sc58	-0.605176	21.4037	lateAEC
X37sp_DA_EC63_sc59	-1.17733	18.7541	lateAEC
X37sp_DA_EC63_sc60	1.11848	21.5153	lateAEC
X37sp_DA_EC63_sc61	0.00398699	13.486	lateAEC
X37sp_DA_EC63_sc62	-1.53906	14.6963	lateAEC
X37sp_DA_EC63_sc63	-1.59951	21.9516	lateAEC
X37sp_DA_EC63_sc64	0.772064	19.76	lateAEC
X37sp_DA_EC63_sc67	0.768913	21.9926	lateAEC
X37sp_DA_EC63_sc69	-3.07655	14.3111	lateAEC
X37sp_DA_EC63_sc70	1.83072	21.4778	lateAEC
X37sp_DA_EC63_sc72	-1.38632	15.326	lateAEC
X37sp_DA_EC63_sc73	1.21035	20.5814	lateAEC
X37sp_DA_EC63_sc74	-0.671637	21.7397	lateAEC
X37sp_DA_EC63_sc76	-0.0115663	21.6286	lateAEC
X37sp_DA_EC63_sc80	0.37927	19.6912	lateAEC
X37sp_DA_EC63_sc81	-1.54251	20.3871	lateAEC
X37sp_DA_EC63_sc85	-3.77509	14.8144	lateAEC
X37sp_DA_EC63_sc86	1.10841	19.8423	lateAEC
X37sp_DA_EC63_sc87	-0.173469	16.7502	lateAEC
X37sp_DA_EC63_sc89	0.596205	18.5561	lateAEC
X37sp_DA_EC63_sc93	-1.28616	20.6543	lateAEC
X37sp_DA_EC63_sc95	0.614699	13.9892	lateAEC
X37sp_DA_EC63_sc96	0.376601	20.9641	lateAEC
X43sp_DA_EC64_sc2	-0.473491	18.1769	lateAEC
X43sp_DA_EC64_sc3	-0.138798	16.3648	lateAEC
X43sp_DA_EC64_sc4	-3.82109	16.9151	lateAEC
X43sp_DA_EC64_sc5	-0.639372	16.0914	lateAEC
X43sp_DA_EC64_sc6	1.16908	17.9955	lateAEC
X43sp_DA_EC64_sc7	-0.662535	18.9293	lateAEC
X43sp_DA_EC64_sc9	-2.19769	18.4596	lateAEC
X43sp_DA_EC64_sc11	-0.0182136	18.1628	lateAEC
X43sp_DA_EC64_sc12	-3.25371	17.9543	lateAEC
X43sp_DA_EC64_sc13	1.99694	13.7658	lateAEC
X43sp_DA_EC64_sc14	-1.01825	18.2451	lateAEC
X43sp_DA_EC64_sc15	1.15529	18.8251	lateAEC
X43sp_DA_EC64_sc17	-3.55951	18.8614	lateAEC
X43sp_DA_EC64_sc18	-2.92491	16.9248	lateAEC
X43sp_DA_EC64_sc19	-1.92946	17.7651	lateAEC
X43sp_DA_EC64_sc20	-3.08613	17.0744	lateAEC
X43sp_DA_EC64_sc22	-4.20136	14.9272	lateAEC
X43sp_DA_EC64_sc25	-1.60241	17.2623	lateAEC
X43sp_DA_EC64_sc26	0.496811	15.7304	lateAEC
X43sp_DA_EC64_sc27	0.0750497	14.7855	lateAEC
X43sp_DA_EC64_sc28	0.738531	14.0584	lateAEC
X43sp_DA_EC64_sc29	1.88337	14.0069	lateAEC
X43sp_DA_EC64_sc30	-4.49179	15.8707	lateAEC
X43sp_DA_EC64_sc31	-3.97989	18.6933	lateAEC
X43sp_DA_EC64_sc32	-1.89225	17.0807	lateAEC
X43sp_DA_EC64_sc33	-3.95503	17.9357	lateAEC
X43sp_DA_EC64_sc35	-2.58809	16.9825	lateAEC
X43sp_DA_EC64_sc36	-2.02378	17.3131	lateAEC
X43sp_DA_EC64_sc39	1.9772	14.4489	lateAEC
X43sp_DA_EC64_sc41	-2.0042	16.5199	lateAEC
X43sp_DA_EC64_sc42	-0.685472	19.6321	lateAEC
X43sp_DA_EC64_sc43	-0.0844257	20.5954	lateAEC
X43sp_DA_EC64_sc45	-3.39231	16.6614	lateAEC
X43sp_DA_EC64_sc46	1.09593	15.8158	lateAEC
X43sp_DA_EC64_sc47	0.756398	16.0056	lateAEC
X43sp_DA_EC64_sc49	-3.60289	20.4706	lateAEC
X43sp_DA_EC64_sc50	-2.41143	17.8338	lateAEC
X43sp_DA_EC64_sc51	-0.158764	21.0017	lateAEC
X43sp_DA_EC64_sc52	-2.0022	19.0283	lateAEC
X43sp_DA_EC64_sc53	0.722516	18.2162	lateAEC
X43sp_DA_EC64_sc54	-0.975712	17.9877	lateAEC
X43sp_DA_EC64_sc55	-3.48821	20.4021	lateAEC
X43sp_DA_EC64_sc56	1.11392	22.0273	lateAEC
X25sp_body_EC8_sc4	4.07058	-26.9804	HC
X25sp_body_EC8_sc10	7.22987	-27.0217	HC
X25sp_body_EC8_sc16	6.46327	-26.3565	HC
X25sp_body_EC8_sc21	5.14189	-27.3375	HC
X25sp_body_EC8_sc22	7.37103	-26.0344	HC
X25sp_body_EC9_sc56	4.32003	-26.8871	HC
X25sp_body_EC9_sc66	6.30051	-28.284	HC
X25sp_body_EC9_sc70	6.86742	-26.8638	HC
X25sp_body_EC9_sc72	6.29197	-25.89	HC
X25sp_body_EC9_sc74	6.8179	-25.7913	HC
X25sp_body_EC10_sc30	6.3203	-27.5999	HC
X25sp_body_EC10_sc31	5.45702	-28.0551	HC
X25sp_body_EC10_sc36	5.92967	-26.5335	HC
X25sp_body_EC10_sc46	5.49072	-25.9918	HC
X25sp_body_EC10_sc49	7.70378	-26.325	HC
X25sp_body_EC10_sc50	5.85064	-26.3714	HC
X25sp_body_EC10_sc51	7.11509	-25.8244	HC
X25sp_body_EC11_sc75	5.05943	-26.0687	HC
X25sp_body_EC11_sc76	6.18382	-27.5732	HC
X25sp_body_EC11_sc78	5.73332	-28.0666	HC
X25sp_body_EC11_sc91	6.35601	-26.9742	HC
X25sp_body_EC16_sc4	4.66175	-27.3615	HC
X25sp_body_EC16_sc6	7.17579	-26.453	HC
X25sp_body_EC16_sc20	5.55096	-27.3948	HC
X25sp_body_EC16_sc24	4.96378	-26.6248	HC
X25sp_body_EC17_sc54	4.632	-28.1721	HC
X25sp_body_EC17_sc62	5.41042	-27.1894	HC
X25sp_body_EC17_sc64	5.94774	-26.9079	HC
X25sp_body_EC17_sc68	5.12887	-27.3423	HC
X25sp_body_EC18_sc36	4.7303	-26.6371	HC
X25sp_body_EC18_sc42	5.27372	-27.9915	HC
X25sp_body_EC18_sc52	6.34729	-25.8515	HC
X25sp_body_EC19_sc73	7.43742	-26.6149	HC
X25sp_body_EC19_sc92	5.38637	-26.0714	HC
X32sp_4posi_EC73_sc1	15.1802	-0.437231	tif-HEC
X32sp_4posi_EC73_sc2	18.2276	-1.26714	tif-HEC
X32sp_4posi_EC73_sc3	13.9964	-1.24948	tif-HEC
X32sp_4posi_EC73_sc4	20.142	3.20555	tif-HEC
X32sp_4posi_EC73_sc5	15.3577	-1.62278	tif-HEC
X32sp_4posi_EC73_sc6	16.7591	-1.29094	tif-HEC
X32sp_4posi_EC73_sc7	17.915	5.08464	tif-HEC
X32sp_4posi_EC73_sc8	17.9714	5.45651	tif-HEC
X32sp_4posi_EC73_sc9	13.7543	-1.75817	tif-HEC
X32sp_4posi_EC73_sc10	17.2223	3.42369	tif-HEC
X32sp_4posi_EC73_sc11	12.8776	-2.00071	tif-HEC
X32sp_4posi_EC73_sc12	16.1519	3.25925	tif-HEC
X32sp_4posi_EC73_sc13	15.5041	0.844575	tif-HEC
X32sp_4posi_EC73_sc14	7.13567	5.35143	tif-HEC
X32sp_4posi_EC73_sc15	17.673	-1.80621	tif-HEC
X32sp_4posi_EC73_sc16	18.6535	-0.486102	tif-HEC
X32sp_4posi_EC73_sc17	15.4929	-2.87793	tif-HEC
X32sp_4posi_EC73_sc18	18.8945	1.60273	tif-HEC
X32sp_4posi_EC73_sc19	16.969	3.04952	tif-HEC
X32sp_4posi_EC73_sc20	16.5628	1.6815	tif-HEC
X32sp_4posi_EC73_sc21	16.2235	-0.370367	tif-HEC
X32sp_4posi_EC73_sc22	16.1107	2.47267	tif-HEC
X32sp_4posi_EC73_sc25	17.1516	-1.75906	tif-HEC
X32sp_4posi_EC73_sc27	18.6918	1.62362	tif-HEC
X32sp_4posi_EC73_sc28	13.0635	-1.56212	tif-HEC
X32sp_4posi_EC73_sc29	8.63257	6.08858	tif-HEC
X32sp_4posi_EC73_sc30	5.51846	4.2292	tif-HEC
X32sp_4posi_EC73_sc31	13.9987	-2.12556	tif-HEC
X32sp_4posi_EC73_sc32	17.135	-1.71616	tif-HEC
X32sp_4posi_EC73_sc33	6.76585	4.23652	tif-HEC
X32sp_4posi_EC73_sc35	18.5861	-0.267601	tif-HEC
X32sp_4posi_EC73_sc36	18.0647	-1.10177	tif-HEC
X32sp_4posi_EC73_sc37	16.6179	2.92878	tif-HEC
X32sp_4posi_EC73_sc38	17.8068	-2.43017	tif-HEC
X32sp_4posi_EC73_sc39	7.89135	6.39784	tif-HEC
X32sp_4posi_EC73_sc40	-5.44099	-0.985581	tif-HEC
X32sp_4posi_EC73_sc41	6.83941	5.41482	tif-HEC
X32sp_4posi_EC73_sc42	16.2989	6.2075	tif-HEC
X32sp_4posi_EC73_sc43	19.0821	-0.0985619	tif-HEC
X32sp_4posi_EC73_sc44	15.0009	-0.603764	tif-HEC
X32sp_4posi_EC73_sc45	16.9164	5.56674	tif-HEC
X32sp_4posi_EC73_sc46	17.8396	0.9316	tif-HEC
X32sp_4posi_EC73_sc47	16.586	0.67308	tif-HEC
X32sp_4posi_EC73_sc48	16.9358	-1.56145	tif-HEC
X32sp_4posi_EC74_sc49	10.0281	6.0211	tif-HEC
X32sp_4posi_EC74_sc50	6.03946	5.38117	tif-HEC
X32sp_4posi_EC74_sc51	19.8072	-0.115314	tif-HEC
X32sp_4posi_EC74_sc52	19.3756	1.32706	tif-HEC
X32sp_4posi_EC74_sc53	19.9124	3.34319	tif-HEC
X32sp_4posi_EC74_sc54	19.1855	3.11813	tif-HEC
X32sp_4posi_EC74_sc55	15.2829	-3.19865	tif-HEC
X32sp_4posi_EC74_sc56	6.85413	4.96537	tif-HEC
X32sp_4posi_EC74_sc57	17.0965	4.94483	tif-HEC
X32sp_4posi_EC74_sc58	18.183	-2.36694	tif-HEC
X32sp_4posi_EC74_sc59	19.2294	-0.865909	tif-HEC
X32sp_4posi_EC74_sc60	18.6315	1.873	tif-HEC
X32sp_4posi_EC74_sc61	17.262	2.17815	tif-HEC
X32sp_4posi_EC74_sc62	19.9613	2.60017	tif-HEC
X32sp_4posi_EC74_sc63	18.3929	2.22714	tif-HEC
X32sp_4posi_EC74_sc64	9.95064	5.92729	tif-HEC
X32sp_4posi_EC74_sc66	13.3368	-0.354671	tif-HEC
X32sp_4posi_EC74_sc67	0.202946	22.3414	tif-HEC
X32sp_4posi_EC74_sc68	19.9835	0.859784	tif-HEC
X32sp_4posi_EC74_sc69	18.6726	-1.87304	tif-HEC
X32sp_4posi_EC74_sc70	18.7317	4.83596	tif-HEC
X32sp_4posi_EC74_sc71	17.0237	-0.0395759	tif-HEC
X32sp_4posi_EC74_sc72	17.8447	-3.89457	tif-HEC
X32sp_4posi_EC74_sc73	9.7358	6.03637	tif-HEC
X32sp_4posi_EC74_sc74	7.68372	6.78244	tif-HEC
X32sp_4posi_EC74_sc75	18.0763	3.96971	tif-HEC
X32sp_4posi_EC74_sc76	18.3363	4.78972	tif-HEC
X32sp_4posi_EC74_sc77	18.9833	1.69464	tif-HEC
X32sp_4posi_EC74_sc78	16.3561	4.84731	tif-HEC
X32sp_4posi_EC74_sc79	18.5577	1.41494	tif-HEC
X32sp_4posi_EC74_sc80	18.9939	0.867988	tif-HEC
X32sp_4posi_EC74_sc81	16.3941	3.91263	tif-HEC
X32sp_4posi_EC74_sc82	15.6862	-0.47936	tif-HEC
X32sp_4posi_EC74_sc83	16.7644	2.32874	tif-HEC
X32sp_4posi_EC74_sc84	19.6299	4.37011	tif-HEC
X32sp_4posi_EC74_sc85	17.5805	-0.0563283	tif-HEC
X32sp_4posi_EC74_sc86	15.9993	-1.29899	tif-HEC
X32sp_4posi_EC74_sc87	18.2968	4.08791	tif-HEC
X32sp_4posi_EC74_sc88	17.2709	-2.50185	tif-HEC
X32sp_4posi_EC74_sc90	15.417	5.86531	tif-HEC
X32sp_4posi_EC74_sc91	17.0904	-1.93804	tif-HEC
X32sp_4posi_EC74_sc92	18.2247	1.95526	tif-HEC
X32sp_4posi_EC74_sc93	17.3775	3.9543	tif-HEC
X32sp_4posi_EC74_sc94	19.6754	4.26756	tif-HEC
X32sp_4posi_EC74_sc95	18.2584	1.35437	tif-HEC
X32sp_4posi_EC74_sc96	15.446	5.57825	tif-HEC
X43sp_T1_2_EC81_sc73	-2.05209	22.1901	T1 pre-HSC
X43sp_T1_2_EC81_sc74	16.5207	11.1057	T1 pre-HSC
X43sp_T1_2_EC81_sc75	15.8639	8.70872	T1 pre-HSC
X43sp_T1_2_EC81_sc76	1.14003	22.7608	T1 pre-HSC
X43sp_T1_2_EC81_sc77	13.9999	-3.36121	T1 pre-HSC
X43sp_T1_2_EC81_sc78	-2.21155	22.2867	T1 pre-HSC
X43sp_T1_2_EC81_sc79	15.8207	13.3634	T1 pre-HSC
X43sp_T1_2_EC81_sc80	19.9071	9.28294	T1 pre-HSC
X43sp_T1_2_EC81_sc81	16.3547	8.66643	T1 pre-HSC
X43sp_T1_2_EC81_sc82	14.0625	7.18158	T1 pre-HSC
X43sp_T1_2_EC81_sc83	15.8923	13.2915	T1 pre-HSC
X43sp_T1_2_EC81_sc84	16.6414	10.6482	T1 pre-HSC
X43sp_T1_2_EC81_sc85	17.3732	10.3357	T1 pre-HSC
X43sp_T1_2_EC81_sc87	-3.50262	21.6153	T1 pre-HSC
X43sp_T1_2_EC81_sc88	20.0018	8.86803	T1 pre-HSC
X43sp_T1_2_EC81_sc89	14.0506	-3.15582	T1 pre-HSC
X43sp_T1_2_EC81_sc90	17.1727	11.2138	T1 pre-HSC
X43sp_T1_2_EC81_sc91	20.3248	10.5526	T1 pre-HSC
X43sp_T1_2_EC81_sc92	15.6065	13.6294	T1 pre-HSC
X43sp_T1_2_EC81_sc93	16.9649	10.8652	T1 pre-HSC
X43sp_T1_2_EC81_sc94	16.2025	12.978	T1 pre-HSC
X43sp_T1_2_EC81_sc95	16.2129	13.0362	T1 pre-HSC
X43sp_T1_3_EC82_sc1	16.6612	12.6009	T1 pre-HSC
X43sp_T1_3_EC82_sc2	18.9449	11.2784	T1 pre-HSC
X43sp_T1_3_EC82_sc3	20.3743	8.50641	T1 pre-HSC
X43sp_T1_3_EC82_sc4	19.128	11.1054	T1 pre-HSC
X43sp_T1_3_EC82_sc5	19.4806	10.1728	T1 pre-HSC
X43sp_T1_3_EC82_sc6	15.9852	8.61864	T1 pre-HSC
X43sp_T1_3_EC82_sc7	19.4084	10.5976	T1 pre-HSC
X43sp_T1_3_EC82_sc8	17.651	9.13248	T1 pre-HSC
X43sp_T1_3_EC82_sc9	17.3091	8.68135	T1 pre-HSC
X43sp_T1_3_EC82_sc10	17.3901	11.5745	T1 pre-HSC
X43sp_T1_3_EC82_sc11	17.2647	7.72279	T1 pre-HSC
X43sp_T1_3_EC82_sc12	19.325	9.53639	T1 pre-HSC
X43sp_T1_3_EC82_sc13	15.719	8.4407	T1 pre-HSC
X43sp_T1_3_EC82_sc14	17.557	11.223	T1 pre-HSC
X43sp_T1_3_EC82_sc15	19.8089	9.76491	T1 pre-HSC
X43sp_T1_3_EC82_sc16	16.1171	9.27364	T1 pre-HSC
X43sp_T1_3_EC82_sc19	17.477	7.96533	T1 pre-HSC
X43sp_T1_3_EC82_sc20	16.9137	12.2377	T1 pre-HSC
X43sp_T1_3_EC82_sc21	20.447	0.700442	T1 pre-HSC
X43sp_T1_3_EC82_sc22	17.6403	9.11997	T1 pre-HSC
X43sp_T1_3_EC82_sc24	19.8593	9.2039	T1 pre-HSC

## Sheet: tsne_addNeurl3
	tSNE_1	tSNE_2	Cluster	G1S_score	G2M_score	Phase	EGFP
X35sp_body_EC4_sc2	-15.6059	-7.51995	vEC	2.05394	2.29258	G2/M
X35sp_body_EC4_sc6	-5.04149	0.123592	vEC	0.653683	2.65327	G2/M
X35sp_body_EC4_sc7	-15.6138	6.08282	vEC	1.57039	5.03217	G2/M
X35sp_body_EC4_sc9	-11.3484	-0.159874	vEC	3.40326	2.52614	S
X35sp_body_EC4_sc10	-24.8934	-2.09755	vEC	1.05893	1.00334	Quiescent
X35sp_body_EC4_sc11	-16.3737	9.02468	vEC	1.63425	3.17525	G2/M
X35sp_body_EC4_sc12	-16.6659	9.08381	vEC	1.10889	2.73021	G2/M
X35sp_body_EC4_sc15	-21.1566	3.56616	vEC	3.17343	1.8682	G1
X35sp_body_EC4_sc16	-18.0168	5.62573	vEC	1.24931	4.61485	G2/M
X35sp_body_EC4_sc18	-13.3688	7.77158	vEC	2.41177	4.1193	G2/M
X35sp_body_EC4_sc21	-19.1277	7.12427	vEC	2.81912	3.05696	G2/M
X35sp_body_EC4_sc24	-16.1889	7.47107	vEC	2.30592	4.28483	G2/M
X35sp_body_EC5_sc54	-7.57479	9.80063	vEC	1.06297	0.755282	Quiescent
X35sp_body_EC5_sc55	-24.939	-1.58558	vEC	2.71696	1.25991	G1
X35sp_body_EC5_sc57	-21.6683	0.0311113	vEC	3.40432	2.47299	S
X35sp_body_EC5_sc59	-9.53348	8.74526	vEC	0.853658	0.903492	Quiescent
X35sp_body_EC5_sc62	-21.7416	-0.269064	vEC	2.51767	3.43413	G2/M
X35sp_body_EC5_sc63	-12.4218	3.00206	vEC	1.1721	2.73965	G2/M
X35sp_body_EC5_sc65	-18.104	4.69131	vEC	2.32528	4.28613	G2/M
X35sp_body_EC5_sc66	-24.798	-2.50251	vEC	1.59722	0.819603	Quiescent
X35sp_body_EC5_sc67	-11.6114	4.40439	vEC	3.17956	1.40712	G1
X35sp_body_EC5_sc68	-19.3442	7.35122	vEC	1.31288	2.59738	G2/M
X35sp_body_EC5_sc69	-21.2002	2.19219	vEC	2.39838	2.8092	G2/M
X35sp_body_EC5_sc70	-21.2006	1.90124	vEC	3.85338	2.56404	S
X35sp_body_EC5_sc72	-20.8995	0.413894	vEC	3.39514	2.53928	S
X35sp_body_EC5_sc75	-13.8758	8.71041	vEC	2.1762	4.40235	G2/M
X35sp_body_EC6_sc30	-20.9069	2.57328	vEC	1.77597	3.61668	G2/M
X35sp_body_EC6_sc33	-18.1375	7.91378	vEC	1.07132	4.12415	G2/M
X35sp_body_EC6_sc35	-19.1108	5.47218	vEC	1.89188	3.151	G2/M
X35sp_body_EC6_sc36	-20.107	5.76579	vEC	1.34491	3.47296	G2/M
X35sp_body_EC6_sc37	-11.8	8.89124	vEC	3.61231	2.76904	S
X35sp_body_EC6_sc39	-24.6378	-3.28332	vEC	1.15722	1.2958	Quiescent
X35sp_body_EC6_sc40	-8.77737	8.80529	vEC	1.06835	1.18515	Quiescent
X35sp_body_EC6_sc41	-14.1621	3.47397	vEC	1.59885	3.22505	G2/M
X35sp_body_EC6_sc45	-23.0609	-2.25348	vEC	2.1459	1.64486	G1
X35sp_body_EC6_sc46	-13.8521	2.61966	vEC	2.23212	2.58548	G2/M
X35sp_body_EC6_sc47	-19.6039	5.63231	vEC	2.26625	3.64171	G2/M
X35sp_body_EC6_sc49	-14.9416	8.90756	vEC	3.30015	2.08956	S
X35sp_body_EC6_sc51	-7.35777	5.1429	vEC	0.577114	0.747119	Quiescent
X35sp_body_EC6_sc52	-15.609	9.7341	vEC	2.4801	1.11807	G1
X35sp_body_EC7_sc74	-23.0273	0.222211	vEC	2.79217	1.25756	G1
X35sp_body_EC7_sc76	-18.4636	4.7944	vEC	1.99441	4.37396	G2/M
X35sp_body_EC7_sc77	-23.1503	-2.58597	vEC	2.68983	2.16516	S
X35sp_body_EC7_sc78	-19.4394	3.88355	vEC	1.9959	4.24883	G2/M
X35sp_body_EC7_sc79	-18.6265	6.04798	vEC	1.52424	4.86454	G2/M
X35sp_body_EC7_sc81	-15.3328	8.13219	vEC	3.32943	2.75322	S
X35sp_body_EC7_sc83	-12.9085	1.51135	vEC	2.56927	1.5611	G1
X35sp_body_EC7_sc84	-10.3812	9.67007	vEC	1.9273	1.23885	Quiescent
X35sp_body_EC7_sc86	-10.7017	4.05728	vEC	1.27403	2.00424	G2/M
X35sp_body_EC7_sc87	-15.1806	5.96633	vEC	2.5661	3.80079	G2/M
X35sp_body_EC7_sc88	-22.0211	2.4115	vEC	2.43113	1.89096	G1
X35sp_body_EC7_sc89	-18.7206	6.82102	vEC	1.58684	4.4158	G2/M
X35sp_body_EC7_sc92	-11.5598	8.53382	vEC	4.06181	3.10712	S
X25sp_body_EC8_sc1	-14.7263	-4.47468	vEC	2.26219	3.94631	G2/M
X25sp_body_EC8_sc2	-5.39354	5.0024	vEC	2.17719	2.00129	S
X25sp_body_EC8_sc3	-18.8344	2.51912	vEC	3.03828	2.88353	S
X25sp_body_EC8_sc5	-16.9335	-0.254799	vEC	3.58073	3.22775	S
X25sp_body_EC8_sc6	-17.9772	-4.79732	vEC	2.96572	3.81113	G2/M
X25sp_body_EC8_sc7	-8.59247	8.06636	vEC	1.46374	1.21349	Quiescent
X25sp_body_EC8_sc13	-16.4208	7.45495	vEC	3.03723	3.35653	G2/M
X25sp_body_EC8_sc15	-10.3082	7.06874	vEC	2.16675	2.49481	G2/M
X25sp_body_EC8_sc17	-19.2092	-5.13065	vEC	2.31968	2.85737	G2/M
X25sp_body_EC8_sc18	-16.3498	-0.737958	vEC	2.71214	3.9333	G2/M
X25sp_body_EC8_sc19	-17.675	-4.17026	vEC	3.36101	2.76742	S
X25sp_body_EC8_sc20	-18.3709	2.43383	vEC	2.719	3.26595	G2/M
X25sp_body_EC8_sc24	-18.2733	-3.51341	vEC	2.2051	4.24658	G2/M
X25sp_body_EC9_sc53	-19.6587	4.33559	vEC	2.12339	4.48125	G2/M
X25sp_body_EC9_sc54	-15.2602	-1.42254	vEC	2.94657	3.03044	G2/M
X25sp_body_EC9_sc57	-17.6329	-2.74402	vEC	3.24852	2.71076	S
X25sp_body_EC9_sc58	-18.1167	2.31166	vEC	2.45698	4.16835	G2/M
X25sp_body_EC9_sc59	-15.5559	-2.2954	vEC	2.5488	3.5836	G2/M
X25sp_body_EC9_sc60	-2.13314	2.98666	vEC	3.09307	4.12664	G2/M
X25sp_body_EC9_sc67	-16.1141	0.386988	vEC	2.99316	3.22615	G2/M
X25sp_body_EC9_sc68	-15.8948	-0.854137	vEC	2.43074	3.12182	G2/M
X25sp_body_EC9_sc69	-15.486	-1.90756	vEC	3.62469	3.15497	S
X25sp_body_EC9_sc73	-18.5401	0.895504	vEC	2.72759	4.38697	G2/M
X25sp_body_EC9_sc75	-17.6377	0.507329	vEC	3.0191	3.2857	G2/M
X25sp_body_EC10_sc32	-17.3598	-0.817464	vEC	3.24272	3.56277	G2/M
X25sp_body_EC10_sc33	-16.6844	-4.92348	vEC	3.27337	2.48007	S
X25sp_body_EC10_sc35	-18.2323	1.52962	vEC	2.4539	4.29809	G2/M
X25sp_body_EC10_sc39	-17.3714	-6.78643	vEC	1.58454	4.48361	G2/M
X25sp_body_EC10_sc40	-14.6121	-5.58286	vEC	2.82943	2.70233	S
X25sp_body_EC10_sc41	-13.9582	5.74511	vEC	3.37825	2.86254	S
X25sp_body_EC10_sc43	-5.16511	5.40801	vEC	2.10187	2.11069	G2/M
X25sp_body_EC10_sc44	-22.7458	-1.88452	vEC	2.02827	1.90929	G1
X25sp_body_EC10_sc48	-8.26923	8.5318	vEC	1.85054	1.48293	Quiescent
X25sp_body_EC10_sc52	-20.5321	-2.99519	vEC	3.15306	3.04715	S
X25sp_body_EC11_sc73	-13.5928	-4.3965	vEC	1.67767	3.89478	G2/M
X25sp_body_EC11_sc77	-15.4355	1.85726	vEC	3.50047	2.58563	S
X25sp_body_EC11_sc79	-18.2184	-2.69575	vEC	2.52267	3.13281	G2/M
X25sp_body_EC11_sc80	-15.8934	5.28323	vEC	2.01459	4.36693	G2/M
X25sp_body_EC11_sc81	-16.6363	0.615995	vEC	3.10528	2.54307	S
X25sp_body_EC11_sc82	-7.55239	8.06683	vEC	1.82693	1.7692	Quiescent
X25sp_body_EC11_sc84	-17.7979	-4.34414	vEC	2.74902	3.64386	G2/M
X25sp_body_EC11_sc85	-16.699	7.49935	vEC	2.3622	3.73221	G2/M
X25sp_body_EC11_sc86	-14.5294	0.563181	vEC	3.23187	2.45041	S
X25sp_body_EC11_sc87	-15.5136	8.04631	vEC	2.83386	3.08581	G2/M
X25sp_body_EC11_sc88	-19.5152	-1.24666	vEC	2.41694	4.56391	G2/M
X25sp_body_EC11_sc90	-8.44342	8.08882	vEC	2.64749	1.59149	G1
X25sp_body_EC11_sc92	-13.746	0.152336	vEC	3.32634	2.40375	S
X25sp_body_EC11_sc94	-18.6876	-0.4904	vEC	2.40788	4.55489	G2/M
X25sp_body_EC16_sc1	-20.197	-3.86624	vEC	2.41849	3.80449	G2/M
X25sp_body_EC16_sc7	-16.7847	0.644382	vEC	3.09302	2.80533	S
X25sp_body_EC16_sc9	-25.2398	-1.29653	vEC	1.52774	0.816374	Quiescent
X25sp_body_EC16_sc10	-16.8848	-0.667653	vEC	3.3256	3.29432	S
X25sp_body_EC16_sc11	-9.83094	-0.544575	vEC	2.92459	4.36606	G2/M
X25sp_body_EC16_sc12	-18.4356	-2.8362	vEC	2.94953	3.49235	G2/M
X25sp_body_EC16_sc14	-20.9879	-3.92947	vEC	1.91976	3.36528	G2/M
X25sp_body_EC16_sc16	-16.1111	1.54788	vEC	3.04974	3.39501	G2/M
X25sp_body_EC16_sc17	-20.7417	-2.21306	vEC	3.02496	2.79307	S
X25sp_body_EC16_sc21	-15.5082	1.02981	vEC	3.41146	2.71276	S
X25sp_body_EC16_sc22	-12.6843	-0.987379	vEC	3.71415	2.6687	S
X25sp_body_EC17_sc53	-18.6081	1.1719	vEC	2.72405	4.08706	G2/M
X25sp_body_EC17_sc58	-11.9942	-0.710885	vEC	3.55871	3.0614	S
X25sp_body_EC17_sc60	-18.0601	-1.13745	vEC	2.36704	4.13965	G2/M
X25sp_body_EC17_sc63	-15.9367	-0.518993	vEC	3.04969	3.05001	G2/M
X25sp_body_EC17_sc67	-4.99614	0.351784	vEC	1.77132	3.69021	G2/M
X25sp_body_EC17_sc69	-16.5983	1.35338	vEC	3.0998	2.99569	S
X25sp_body_EC17_sc71	-16.3094	-1.33014	vEC	2.84979	3.88964	G2/M
X25sp_body_EC17_sc72	-17.6508	-5.88241	vEC	2.36448	3.23782	G2/M
X25sp_body_EC17_sc73	-14.9496	-0.482035	vEC	2.32182	3.5818	G2/M
X25sp_body_EC17_sc74	-17.2643	1.28436	vEC	2.2471	4.04663	G2/M
X25sp_body_EC18_sc31	-12.5944	2.67348	vEC	2.9495	2.55277	S
X25sp_body_EC18_sc33	-18.3362	-1.08264	vEC	2.51601	4.00309	G2/M
X25sp_body_EC18_sc37	-14.6265	6.38398	vEC	2.31033	3.96774	G2/M
X25sp_body_EC18_sc38	-19.4621	-3.66301	vEC	2.49449	3.62526	G2/M
X25sp_body_EC18_sc39	-15.6091	1.7873	vEC	2.54201	2.71397	G2/M
X25sp_body_EC18_sc40	-13.9028	5.11166	vEC	2.64649	3.4499	G2/M
X25sp_body_EC18_sc45	-8.83042	7.51851	vEC	1.85261	3.00075	G2/M
X25sp_body_EC18_sc47	-15.2034	0.968399	vEC	3.28659	2.36879	S
X25sp_body_EC18_sc48	-15.5001	-2.19495	vEC	2.5021	3.43305	G2/M
X25sp_body_EC18_sc49	-17.9958	1.77307	vEC	2.23596	3.99012	G2/M
X25sp_body_EC18_sc50	-14.4724	6.17909	vEC	1.80988	4.18402	G2/M
X25sp_body_EC18_sc51	-4.65065	5.2455	vEC	2.66737	1.81818	G1
X25sp_body_EC19_sc74	-13.3461	-4.67822	vEC	2.03856	3.1406	G2/M
X25sp_body_EC19_sc77	-14.9377	1.81545	vEC	3.15188	2.34956	S
X25sp_body_EC19_sc79	-20.8084	-3.9407	vEC	1.87308	4.10029	G2/M
X25sp_body_EC19_sc80	-14.5142	-5.39564	vEC	2.60187	2.08084	S
X25sp_body_EC19_sc81	-16.8809	3.59961	vEC	2.57125	3.90449	G2/M
X25sp_body_EC19_sc83	-19.5165	-2.35013	vEC	3.49915	2.63903	S
X25sp_body_EC19_sc85	-14.7441	-5.25487	vEC	2.18143	3.00218	G2/M
X25sp_body_EC19_sc86	-14.2391	-4.47235	vEC	1.49417	3.90152	G2/M
X25sp_body_EC19_sc88	-18.8309	3.37825	vEC	2.18633	4.15043	G2/M
X25sp_body_EC19_sc89	-15.2759	4.31968	vEC	2.37749	4.30909	G2/M
X25sp_body_EC19_sc90	-20.9424	-3.3239	vEC	2.8726	2.51612	S
X25sp_body_EC19_sc91	-14.6042	-4.33819	vEC	2.37384	3.22029	G2/M
X25sp_body_EC19_sc94	-12.9226	-5.8156	vEC	2.95551	2.01752	S
X35sp_body_EC29_sc1	-10.9775	-2.50322	vEC	3.68537	3.08642	S
X35sp_body_EC29_sc4	-8.47975	1.75016	vEC	2.06662	3.38799	G2/M
X35sp_body_EC29_sc6	-14.1562	-3.87123	vEC	2.24269	3.90606	G2/M
X35sp_body_EC29_sc7	-12.4232	5.28344	vEC	1.72226	1.84317	Quiescent
X35sp_body_EC29_sc8	-10.48	6.01797	vEC	2.43789	1.71112	G1
X35sp_body_EC29_sc12	-11.6865	-0.989722	vEC	3.17225	2.92909	S
X35sp_body_EC29_sc13	-22.8369	-1.88753	vEC	2.64977	1.54275	G1
X35sp_body_EC29_sc14	-15.6282	-7.32219	vEC	2.37752	1.73983	G1
X35sp_body_EC29_sc16	-10.5765	5.13025	vEC	3.06778	1.98239	G1
X35sp_body_EC29_sc17	-8.29534	1.79589	vEC	1.84609	3.57489	G2/M
X35sp_body_EC29_sc18	-10.7316	3.89972	vEC	1.47694	2.5179	G2/M
X35sp_body_EC29_sc19	-22.6595	-1.57074	vEC	2.66425	1.9692	G1
X35sp_body_EC29_sc20	-16.1902	5.3062	vEC	2.26697	4.64197	G2/M
X35sp_body_EC29_sc21	-9.82968	7.79388	vEC	2.55223	1.93134	G1
X35sp_body_EC29_sc22	-8.47965	1.67432	vEC	1.588	3.46164	G2/M
X35sp_body_EC30_sc53	-12.8582	1.59443	vEC	2.44314	1.65918	G1
X35sp_body_EC30_sc54	-10.1235	-1.22831	vEC	2.38649	3.81	G2/M
X35sp_body_EC30_sc55	-11.5186	-1.07744	vEC	3.15494	2.93409	S
X35sp_body_EC30_sc56	-17.6218	3.65304	vEC	2.53322	2.93758	G2/M
X35sp_body_EC30_sc57	-23.2775	-3.36001	vEC	1.59195	3.31805	G2/M
X35sp_body_EC30_sc58	-10.8654	5.17786	vEC	1.61468	2.32068	G2/M
X35sp_body_EC30_sc60	-9.6315	7.95524	vEC	1.65038	1.25321	Quiescent
X35sp_body_EC30_sc62	-10.9873	6.58437	vEC	1.91487	2.76563	G2/M
X35sp_body_EC30_sc63	-16.1786	-7.10875	vEC	1.7749	2.99546	G2/M
X35sp_body_EC30_sc65	-20.529	0.808823	vEC	3.35028	2.35872	S
X35sp_body_EC30_sc66	-20.3495	7.70628	vEC	1.3779	3.18889	G2/M
X35sp_body_EC30_sc67	-11.0231	-1.29627	vEC	3.52801	3.21105	S
X35sp_body_EC30_sc69	-15.6872	-7.67625	vEC	1.83907	2.66804	G2/M
X35sp_body_EC30_sc70	-24.7587	-1.49156	vEC	1.36373	1.06324	Quiescent
X35sp_body_EC30_sc71	-17.7895	-1.72457	vEC	2.56785	4.10347	G2/M
X35sp_body_EC30_sc72	-16.1117	4.31342	vEC	2.02449	4.00231	G2/M
X35sp_body_EC30_sc74	-13.803	-1.38229	vEC	2.426	2.99893	G2/M
X35sp_body_EC30_sc75	-6.59811	7.65101	vEC	1.61803	1.43	Quiescent
X35sp_body_EC31_sc31	-12.0525	6.12012	vEC	3.43741	2.80524	S
X35sp_body_EC31_sc33	-9.4245	2.03743	vEC	3.55592	2.48264	S
X35sp_body_EC31_sc35	-11.8919	8.74037	vEC	3.26843	4.0025	G2/M
X35sp_body_EC31_sc36	-16.2677	3.73828	vEC	1.88536	4.12781	G2/M
X35sp_body_EC31_sc37	-9.70921	-2.33956	vEC	3.2122	3.35411	G2/M
X35sp_body_EC31_sc38	-13.1395	0.920033	vEC	3.30879	2.35058	S
X35sp_body_EC31_sc39	-9.49083	-2.26708	vEC	3.01193	3.93002	G2/M
X35sp_body_EC31_sc40	-11.3412	1.84709	vEC	3.17476	2.433	S
X35sp_body_EC31_sc41	-12.6036	-1.45952	vEC	3.09716	2.80187	S
X35sp_body_EC31_sc42	-9.89309	-1.31185	vEC	3.03507	3.7833	G2/M
X35sp_body_EC31_sc43	-19.0351	-3.34254	vEC	3.01396	3.29783	G2/M
X35sp_body_EC31_sc45	-15.8976	-3.15281	vEC	2.93844	3.08293	G2/M
X35sp_body_EC31_sc46	-13.8024	-0.0716762	vEC	3.6325	2.8921	S
X35sp_body_EC31_sc47	-20.1344	0.715622	vEC	3.43756	2.75555	S
X35sp_body_EC31_sc48	-13.1797	9.23332	vEC	1.24457	4.28279	G2/M
X35sp_body_EC31_sc50	-10.5828	1.99618	vEC	2.84385	1.77778	G1
X35sp_body_EC31_sc52	-11.1734	7.96817	vEC	3.54322	2.51772	S
X35sp_body_EC32_sc73	-13.8498	7.00549	vEC	2.07507	4.2472	G2/M
X35sp_body_EC32_sc75	-20.3027	1.00097	vEC	3.11257	2.68936	S
X35sp_body_EC32_sc76	-9.43658	9.2935	vEC	1.17816	1.37322	Quiescent
X35sp_body_EC32_sc77	-12.2045	6.96312	vEC	2.50044	3.38311	G2/M
X35sp_body_EC32_sc78	-9.46482	-3.05174	vEC	3.6101	2.60559	S
X35sp_body_EC32_sc80	-13.7189	-1.19705	vEC	2.73523	3.30175	G2/M
X35sp_body_EC32_sc82	-13.4426	0.165772	vEC	3.55359	2.69935	S
X35sp_body_EC32_sc83	-8.92582	0.771175	vEC	3.14491	3.4078	G2/M
X35sp_body_EC32_sc84	-19.934	-0.385632	vEC	3.07799	3.04961	S
X35sp_body_EC32_sc85	-15.2181	7.93742	vEC	3.59696	3.09256	S
X35sp_body_EC32_sc86	-17.1298	4.41488	vEC	2.45196	3.92165	G2/M
X35sp_body_EC32_sc88	-7.04567	7.93073	vEC	0.866442	1.32453	Quiescent
X35sp_body_EC32_sc91	-16.4736	3.89895	vEC	2.16148	4.20297	G2/M
X35sp_body_EC32_sc92	-10.6058	6.13088	vEC	1.9349	1.85581	Quiescent
X35sp_body_EC32_sc94	-13.4174	-1.97557	vEC	2.44537	4.07634	G2/M
X31sp_DA_EC46_sc3	-16.8819	-4.10961	vEC	3.04204	2.1323	S
X31sp_DA_EC46_sc20	-16.8403	-3.20286	vEC	2.97968	2.93272	S
X31sp_DA_EC46_sc53	-11.8886	-1.42587	vEC	3.3461	2.62311	S
X31sp_DA_EC46_sc55	-12.1433	-2.26873	vEC	3.48453	2.73887	S
X31sp_DA_EC46_sc67	-18.2681	-1.33035	vEC	2.23721	4.13124	G2/M
X31sp_DA_EC46_sc71	-11.7266	-2.87058	vEC	3.53129	2.98597	S
X31sp_DA_EC46_sc74	-23.1707	-0.61725	vEC	2.93992	1.3683	G1
X31sp_DA_EC46_sc80	-12.1705	-2.56697	vEC	3.85197	2.64402	S
X31sp_DA_EC46_sc81	-11.9828	1.23204	vEC	3.36802	2.47247	S
X31sp32_DA_EC47_sc24	-11.2293	-2.18886	vEC	2.70723	3.46002	G2/M
X43sp_DA_EC64_sc44	-13.2761	-2.67851	vEC	1.25913	3.827	G2/M
X35sp_body_EC4_sc4	-0.122248	9.66612	earlyAEC	0.415236	0.930789	Quiescent
X35sp_body_EC4_sc13	-6.18875	8.26173	earlyAEC	0.970504	1.14993	Quiescent
X35sp_body_EC4_sc17	-1.09046	7.87769	earlyAEC	0.686402	1.43493	Quiescent
X35sp_body_EC5_sc53	-6.46019	2.8098	earlyAEC	1.80049	4.12509	G2/M
X35sp_body_EC5_sc73	1.5313	9.00305	earlyAEC	0.471436	0.734458	Quiescent
X35sp_body_EC6_sc44	1.51743	10.3654	earlyAEC	0.693321	0.929026	Quiescent
X35sp_body_EC7_sc82	6.04872	9.64649	earlyAEC	0.928554	1.84784	Quiescent
X35sp_body_EC7_sc93	-0.363994	9.63757	earlyAEC	0.248179	0.568171	Quiescent
X25sp_body_EC8_sc9	-0.181531	3.89115	earlyAEC	3.64234	2.32952	S
X25sp_body_EC8_sc11	-0.106619	2.7053	earlyAEC	2.89677	3.5653	G2/M
X25sp_body_EC8_sc12	13.8715	-3.96064	earlyAEC	2.28783	3.26228	G2/M
X25sp_body_EC9_sc64	-1.72334	3.76623	earlyAEC	3.48239	2.97141	S
X25sp_body_EC9_sc65	-11.4903	-7.26675	earlyAEC	0.490913	1.63291	Quiescent
X25sp_body_EC10_sc37	0.501643	6.34111	earlyAEC	2.07403	1.24182	G1
X25sp_body_EC10_sc38	-4.39561	2.37481	earlyAEC	2.9559	3.91368	G2/M
X25sp_body_EC10_sc45	1.77185	6.34232	earlyAEC	2.94482	1.7725	G1
X25sp_body_EC11_sc89	-0.881676	5.71038	earlyAEC	2.51935	1.55712	G1
X25sp_body_EC16_sc2	-0.125121	5.58282	earlyAEC	1.31317	1.67778	Quiescent
X25sp_body_EC16_sc3	0.0690511	4.97054	earlyAEC	1.70664	3.35868	G2/M
X25sp_body_EC16_sc5	1.29138	4.81129	earlyAEC	1.41811	1.27829	Quiescent
X25sp_body_EC16_sc13	0.56607	6.61776	earlyAEC	1.576	1.4342	Quiescent
X25sp_body_EC16_sc18	-0.102727	5.99213	earlyAEC	1.34128	2.08387	G2/M
X25sp_body_EC16_sc19	-0.788887	5.60235	earlyAEC	1.4843	1.9424	Quiescent
X25sp_body_EC17_sc56	0.532623	4.93605	earlyAEC	1.58358	3.03791	G2/M
X25sp_body_EC17_sc57	-4.25596	5.80834	earlyAEC	1.89593	1.28191	Quiescent
X25sp_body_EC17_sc65	16.3185	-5.42442	earlyAEC	2.43422	4.66918	G2/M
X25sp_body_EC17_sc66	1.82636	6.89393	earlyAEC	1.52109	1.20734	Quiescent
X25sp_body_EC17_sc75	-1.69284	3.43384	earlyAEC	3.36678	2.76485	S
X25sp_body_EC18_sc35	-5.99336	2.82456	earlyAEC	3.11882	3.32113	G2/M
X25sp_body_EC18_sc41	13.748	-3.87755	earlyAEC	2.23332	3.50966	G2/M
X25sp_body_EC18_sc46	-0.783008	5.60456	earlyAEC	2.26407	1.46475	G1
X25sp_body_EC19_sc78	0.779498	7.83338	earlyAEC	1.37872	1.03865	Quiescent
X25sp_body_EC19_sc87	1.85064	7.02486	earlyAEC	1.11754	1.49816	Quiescent
X25sp_body_EC19_sc93	1.99173	5.44136	earlyAEC	1.81488	1.29769	Quiescent
X35sp_body_EC29_sc5	-6.13906	7.59054	earlyAEC	0.984168	1.04674	Quiescent
X35sp_body_EC30_sc73	16.0177	-3.97634	earlyAEC	2.42593	4.32264	G2/M
X35sp_body_EC31_sc44	5.22085	11.0874	earlyAEC	3.44589	2.55174	S
X35sp_body_EC31_sc49	-12.1352	-6.42385	earlyAEC	1.54146	1.20702	Quiescent
X35sp_body_EC32_sc79	0.441641	7.76745	earlyAEC	1.00772	1.25505	Quiescent
X35sp_body_EC32_sc81	5.20816	3.41194	earlyAEC	2.4937	3.59112	G2/M
X31sp_DA_EC46_sc5	7.9208	7.32594	earlyAEC	1.38373	1.3718	Quiescent
X31sp_DA_EC46_sc8	8.87778	6.13344	earlyAEC	1.35587	1.67005	Quiescent
X31sp_DA_EC46_sc9	-3.35424	6.87456	earlyAEC	2.25774	1.36969	G1
X31sp_DA_EC46_sc10	6.71376	6.99766	earlyAEC	1.68926	1.17549	Quiescent
X31sp_DA_EC46_sc19	6.76827	7.48835	earlyAEC	1.60152	1.05499	Quiescent
X31sp_DA_EC46_sc24	5.68591	3.40606	earlyAEC	2.1214	4.42512	G2/M
X31sp_DA_EC46_sc26	7.56846	7.93735	earlyAEC	2.90548	1.39574	G1
X31sp_DA_EC46_sc66	10.5785	-9.28202	earlyAEC	2.60996	1.43944	G1
X31sp_DA_EC46_sc72	6.32204	5.66722	earlyAEC	4.19088	2.53743	S
X31sp_DA_EC46_sc75	7.82276	9.38105	earlyAEC	2.03713	1.21198	G1
X31sp_DA_EC46_sc79	4.98897	7.81808	earlyAEC	1.08619	1.323	Quiescent
X31sp_DA_EC46_sc82	8.59597	8.16483	earlyAEC	1.54248	1.24251	Quiescent
X31sp_DA_EC46_sc83	-3.13157	6.92002	earlyAEC	1.40084	1.16114	Quiescent
X31sp_DA_EC46_sc85	10.1884	4.57607	earlyAEC	1.66145	1.30235	Quiescent
X31sp_DA_EC46_sc94	7.87543	5.11704	earlyAEC	3.4579	2.85141	S
X31sp32_DA_EC47_sc2	4.77436	7.5326	earlyAEC	1.23107	1.3352	Quiescent
X31sp32_DA_EC47_sc3	5.68799	7.60392	earlyAEC	1.28169	1.41995	Quiescent
X31sp32_DA_EC47_sc5	6.917	6.00993	earlyAEC	3.91048	2.05302	S
X31sp32_DA_EC47_sc7	7.83019	9.75776	earlyAEC	1.31634	1.173	Quiescent
X31sp32_DA_EC47_sc8	8.67745	7.18483	earlyAEC	1.13171	1.08962	Quiescent
X31sp32_DA_EC47_sc9	6.63637	4.45379	earlyAEC	3.89973	3.47548	S
X31sp32_DA_EC47_sc10	6.57054	8.70266	earlyAEC	1.45601	1.26048	Quiescent
X31sp32_DA_EC47_sc12	7.10646	8.19695	earlyAEC	1.37312	1.40538	Quiescent
X31sp32_DA_EC47_sc13	7.26151	3.46626	earlyAEC	1.59702	3.54745	G2/M
X31sp32_DA_EC47_sc14	6.07953	8.86672	earlyAEC	2.02471	1.5758	G1
X31sp32_DA_EC47_sc15	8.45401	7.09792	earlyAEC	1.34539	1.69457	Quiescent
X31sp32_DA_EC47_sc16	8.23811	7.39928	earlyAEC	1.54141	1.23816	Quiescent
X31sp32_DA_EC47_sc20	7.59457	8.94115	earlyAEC	1.61955	1.29508	Quiescent
X31sp32_DA_EC47_sc27	7.13952	3.4047	earlyAEC	2.04195	4.32366	G2/M
X31sp32_DA_EC47_sc28	6.32662	8.40518	earlyAEC	1.53778	1.3352	Quiescent
X31sp32_DA_EC47_sc31	7.04274	8.84007	earlyAEC	1.56312	1.48861	Quiescent
X31sp32_DA_EC47_sc35	3.1455	8.24736	earlyAEC	1.19426	1.56479	Quiescent
X31sp32_DA_EC47_sc36	8.03348	6.58153	earlyAEC	1.6105	1.2297	Quiescent
X31sp32_DA_EC47_sc37	7.78508	7.49734	earlyAEC	1.29887	2.1432	G2/M
X31sp32_DA_EC47_sc38	5.37717	7.58466	earlyAEC	1.38611	1.46598	Quiescent
X31sp32_DA_EC47_sc40	16.2191	-3.25834	earlyAEC	3.23141	4.35071	G2/M
X31sp32_DA_EC47_sc43	8.60653	6.55141	earlyAEC	1.56014	1.26143	Quiescent
X31sp32_DA_EC47_sc44	6.335	5.67373	earlyAEC	3.74237	2.21876	S
X31sp32_DA_EC47_sc46	7.69027	7.10904	earlyAEC	1.00911	1.36793	Quiescent
X31sp32_DA_EC47_sc48	2.08767	8.04946	earlyAEC	1.44519	1.62614	Quiescent
X31sp32_DA_EC47_sc50	7.02874	3.4083	earlyAEC	1.56458	4.25929	G2/M
X31sp32_DA_EC47_sc52	9.36627	7.58587	earlyAEC	1.48891	1.32021	Quiescent
X37sp_DA_EC63_sc41	10.8567	9.93441	earlyAEC	0.775713	0.95557	Quiescent
X37sp_DA_EC63_sc71	10.6085	10.9689	earlyAEC	1.4747	1.14937	Quiescent
X37sp_DA_EC63_sc83	11.6332	11.5262	earlyAEC	1.61342	0.91009	Quiescent
X37sp_DA_EC63_sc91	7.10328	5.46891	earlyAEC	3.79915	2.21755	S
X43sp_DA_EC64_sc10	6.95889	13.088	earlyAEC	1.07996	0.968419	Quiescent
X43sp_DA_EC64_sc38	8.68309	9.40744	earlyAEC	0.86312	0.961793	Quiescent
X35sp_body_EC30_sc64	12.6111	-3.33398	tif-HEC	2.78717	3.77872	G2/M
X35sp_body_EC32_sc93	11.5069	-9.08063	tif-HEC	3.17938	1.57977	G1
X31sp_DA_EC46_sc4	11.3368	-3.3134	tif-HEC	3.69901	3.53449	S
X31sp_DA_EC46_sc6	13.7039	-0.0239272	tif-HEC	1.8101	1.11082	Quiescent
X31sp_DA_EC46_sc7	11.5999	1.24639	tif-HEC	2.15049	1.36328	G1
X31sp_DA_EC46_sc11	14.2465	-0.482603	tif-HEC	1.75187	1.51168	Quiescent
X31sp_DA_EC46_sc12	17.1968	-15.2136	tif-HEC	2.73454	1.76896	G1
X31sp_DA_EC46_sc18	12.1717	-4.505	tif-HEC	2.34763	3.63435	G2/M
X31sp_DA_EC46_sc22	12.5159	-3.49883	tif-HEC	3.4003	3.67318	G2/M
X31sp_DA_EC46_sc54	12.0704	-6.19605	tif-HEC	3.73822	2.50275	S
X31sp_DA_EC46_sc56	15.2178	-0.0374744	tif-HEC	3.73902	2.12777	S
X31sp_DA_EC46_sc60	12.6082	-0.948003	tif-HEC	4.05115	2.47244	S
X31sp_DA_EC46_sc64	11.0389	-4.16378	tif-HEC	2.58549	4.20832	G2/M
X31sp_DA_EC46_sc68	12.3712	-3.12765	tif-HEC	2.67841	4.08562	G2/M
X31sp_DA_EC46_sc70	11.8191	-8.39071	tif-HEC	3.54162	2.21669	S
X31sp_DA_EC46_sc73	11.3696	-3.55754	tif-HEC	2.92929	3.99929	G2/M
X31sp_DA_EC46_sc77	14.9015	1.26933	tif-HEC	2.01526	1.81388	G1
X31sp_DA_EC46_sc78	15.2189	0.659617	tif-HEC	2.91398	1.63035	G1
X31sp_DA_EC46_sc84	14.1234	-0.976494	tif-HEC	3.00688	1.33675	G1
X31sp_DA_EC46_sc87	13.4814	-4.75019	tif-HEC	1.94134	4.01485	G2/M
X31sp_DA_EC46_sc88	14.7319	-0.292506	tif-HEC	2.00195	1.47001	G1
X31sp_DA_EC46_sc89	11.6186	-3.73508	tif-HEC	3.4077	3.7559	G2/M
X31sp32_DA_EC47_sc4	10.7577	-4.54133	tif-HEC	3.66559	3.24824	S
X31sp32_DA_EC47_sc11	11.9654	-1.05521	tif-HEC	2.49648	1.37237	G1
X31sp32_DA_EC47_sc17	12.4768	-0.15728	tif-HEC	2.71141	1.55361	G1
X31sp32_DA_EC47_sc18	11.1277	-9.01173	tif-HEC	2.54742	1.57952	G1
X31sp32_DA_EC47_sc21	12.3502	-0.203383	tif-HEC	3.66624	2.15758	S
X31sp32_DA_EC47_sc25	11.0566	-4.64465	tif-HEC	3.68658	2.71882	S
X31sp32_DA_EC47_sc26	14.6017	3.71097	tif-HEC	2.00779	2.87992	G2/M
X31sp32_DA_EC47_sc30	10.7016	-4.48598	tif-HEC	3.50506	3.2515	S
X31sp32_DA_EC47_sc39	13.319	0.250234	tif-HEC	1.73253	1.65782	Quiescent
X31sp32_DA_EC47_sc41	11.2035	-4.32438	tif-HEC	2.44143	4.29047	G2/M
X31sp32_DA_EC47_sc42	10.4421	-4.47074	tif-HEC	2.89921	3.71407	G2/M
X31sp32_DA_EC47_sc45	11.7875	-0.768246	tif-HEC	1.76124	1.68797	Quiescent
X31sp32_DA_EC47_sc51	13.9629	-11.3468	tif-HEC	2.42581	1.34412	G1
X37sp_DA_EC63_sc82	12.464	-14.812	tif-HEC	2.9079	1.59433	G1
X37sp_DA_EC63_sc90	16.9749	-7.45916	tif-HEC	1.50073	3.97211	G2/M
X37sp_DA_EC63_sc92	19.9758	-7.99017	tif-HEC	1.62793	3.41807	G2/M
X37sp_DA_EC63_sc94	12.6983	0.599007	tif-HEC	2.71545	1.23221	G1
X35sp_body_EC32_sc87	6.84427	18.6327	lateAEC	1.17175	0.981303	Quiescent
X37sp_DA_EC63_sc44	17.7853	-4.83403	lateAEC	2.03897	3.88769	G2/M
X37sp_DA_EC63_sc45	9.31651	15.4315	lateAEC	1.12869	1.0865	Quiescent
X37sp_DA_EC63_sc46	5.62551	18.909	lateAEC	1.14392	1.20997	Quiescent
X37sp_DA_EC63_sc47	11.6048	15.5954	lateAEC	0.655803	0.768783	Quiescent
X37sp_DA_EC63_sc48	9.7393	15.6855	lateAEC	0.924228	0.777577	Quiescent
X37sp_DA_EC63_sc50	7.9672	15.6405	lateAEC	1.45298	0.994742	Quiescent
X37sp_DA_EC63_sc52	18.1151	-3.18784	lateAEC	1.23498	4.78473	G2/M
X37sp_DA_EC63_sc53	7.33052	20.1219	lateAEC	0.876707	0.767455	Quiescent
X37sp_DA_EC63_sc54	8.6218	19.3993	lateAEC	0.740547	0.751276	Quiescent
X37sp_DA_EC63_sc55	9.78642	17.9973	lateAEC	1.55487	0.978497	Quiescent
X37sp_DA_EC63_sc56	17.8451	-3.72564	lateAEC	1.86486	3.481	G2/M
X37sp_DA_EC63_sc57	5.84174	11.3391	lateAEC	3.2154	2.24938	S
X37sp_DA_EC63_sc58	6.2195	18.253	lateAEC	1.12349	1.25449	Quiescent
X37sp_DA_EC63_sc59	8.73797	16.9931	lateAEC	2.26264	1.24666	G1
X37sp_DA_EC63_sc60	6.92072	19.3338	lateAEC	0.620227	1.01933	Quiescent
X37sp_DA_EC63_sc61	11.6962	12.121	lateAEC	0.764774	0.83354	Quiescent
X37sp_DA_EC63_sc62	11.3138	14.1675	lateAEC	1.59385	0.769035	Quiescent
X37sp_DA_EC63_sc63	5.94485	17.9538	lateAEC	1.19407	1.23189	Quiescent
X37sp_DA_EC63_sc64	8.11696	17.8501	lateAEC	0.869288	1.15473	Quiescent
X37sp_DA_EC63_sc67	6.42011	19.4146	lateAEC	0.822784	1.00481	Quiescent
X37sp_DA_EC63_sc69	7.15842	13.0133	lateAEC	1.40957	1.32157	Quiescent
X37sp_DA_EC63_sc70	6.9481	20.2063	lateAEC	0.684923	0.826394	Quiescent
X37sp_DA_EC63_sc72	10.0513	13.0708	lateAEC	2.85742	1.35229	G1
X37sp_DA_EC63_sc73	7.55641	18.9538	lateAEC	1.08237	0.829435	Quiescent
X37sp_DA_EC63_sc74	5.64162	19.1746	lateAEC	1.1388	0.915566	Quiescent
X37sp_DA_EC63_sc76	6.44785	18.0629	lateAEC	1.08463	1.12206	Quiescent
X37sp_DA_EC63_sc80	8.81339	17.6011	lateAEC	0.635588	0.826995	Quiescent
X37sp_DA_EC63_sc81	6.46424	16.496	lateAEC	1.66416	1.05451	Quiescent
X37sp_DA_EC63_sc85	6.67153	14.627	lateAEC	1.83022	1.31828	Quiescent
X37sp_DA_EC63_sc86	8.17939	18.2687	lateAEC	1.11768	1.20076	Quiescent
X37sp_DA_EC63_sc87	8.80116	15.4472	lateAEC	1.14656	0.79568	Quiescent
X37sp_DA_EC63_sc89	7.91768	16.6271	lateAEC	1.28908	1.02381	Quiescent
X37sp_DA_EC63_sc93	6.16859	17.1461	lateAEC	1.267	1.31971	Quiescent
X37sp_DA_EC63_sc95	11.3117	11.8575	lateAEC	1.66439	1.20462	Quiescent
X37sp_DA_EC63_sc96	7.06989	19.0925	lateAEC	1.98566	1.27146	Quiescent
X43sp_DA_EC64_sc2	10.416	17.526	lateAEC	0.756437	0.885695	Quiescent
X43sp_DA_EC64_sc3	9.07263	15.022	lateAEC	0.770718	0.825358	Quiescent
X43sp_DA_EC64_sc4	12.1127	14.9386	lateAEC	0.824616	0.883265	Quiescent
X43sp_DA_EC64_sc5	10.6713	15.1662	lateAEC	0.810447	0.984843	Quiescent
X43sp_DA_EC64_sc6	7.59562	16.5073	lateAEC	0.754689	0.867671	Quiescent
X43sp_DA_EC64_sc7	9.80331	17.4924	lateAEC	2.05278	1.03691	G1
X43sp_DA_EC64_sc9	10.5011	17.143	lateAEC	0.940729	1.10527	Quiescent
X43sp_DA_EC64_sc11	11.3747	18.1531	lateAEC	0.688258	0.654274	Quiescent
X43sp_DA_EC64_sc12	12.3089	16.7798	lateAEC	0.75312	1.68271	Quiescent
X43sp_DA_EC64_sc13	10.2226	11.5152	lateAEC	1.00886	0.875306	Quiescent
X43sp_DA_EC64_sc14	10.9626	17.5521	lateAEC	0.872555	0.853626	Quiescent
X43sp_DA_EC64_sc15	8.87576	18.8877	lateAEC	0.508462	0.805076	Quiescent
X43sp_DA_EC64_sc17	11.6867	18.0047	lateAEC	1.08446	0.947751	Quiescent
X43sp_DA_EC64_sc18	12.0875	15.5936	lateAEC	1.48484	0.854429	Quiescent
X43sp_DA_EC64_sc19	11.1751	16.7523	lateAEC	0.724813	0.964011	Quiescent
X43sp_DA_EC64_sc20	11.7228	15.5853	lateAEC	1.46805	0.774894	Quiescent
X43sp_DA_EC64_sc22	6.32632	14.3857	lateAEC	1.80655	1.18667	Quiescent
X43sp_DA_EC64_sc25	9.82926	16.5769	lateAEC	0.81985	1.25875	Quiescent
X43sp_DA_EC64_sc26	9.56555	14.5913	lateAEC	0.810312	0.817968	Quiescent
X43sp_DA_EC64_sc27	12.0244	13.0054	lateAEC	0.793587	0.78929	Quiescent
X43sp_DA_EC64_sc28	11.6874	12.2493	lateAEC	0.792619	0.868616	Quiescent
X43sp_DA_EC64_sc29	10.1031	11.6896	lateAEC	0.819501	1.01466	Quiescent
X43sp_DA_EC64_sc30	6.01321	14.2812	lateAEC	1.45153	2.90834	G2/M
X43sp_DA_EC64_sc31	12.1763	17.9421	lateAEC	0.948488	1.06073	Quiescent
X43sp_DA_EC64_sc32	10.6028	15.882	lateAEC	0.741729	0.822312	Quiescent
X43sp_DA_EC64_sc33	12.8203	16.6367	lateAEC	1.33027	0.721111	Quiescent
X43sp_DA_EC64_sc35	11.006	15.4105	lateAEC	0.785501	1.3201	Quiescent
X43sp_DA_EC64_sc36	11.1312	16	lateAEC	1.11549	0.884332	Quiescent
X43sp_DA_EC64_sc39	9.9417	11.6459	lateAEC	0.920124	0.777336	Quiescent
X43sp_DA_EC64_sc41	10.2083	16.1653	lateAEC	1.46624	2.59258	G2/M
X43sp_DA_EC64_sc42	9.34635	16.9964	lateAEC	1.62965	1.08318	Quiescent
X43sp_DA_EC64_sc43	7.62807	18.9596	lateAEC	1.03749	1.16049	Quiescent
X43sp_DA_EC64_sc45	11.1976	16.1348	lateAEC	1.39719	2.06676	G2/M
X43sp_DA_EC64_sc46	9.03244	14.1065	lateAEC	0.515741	0.89238	Quiescent
X43sp_DA_EC64_sc47	9.49672	14.3526	lateAEC	1.48709	1.05852	Quiescent
X43sp_DA_EC64_sc49	10.7225	19.6693	lateAEC	1.40804	1.4473	Quiescent
X43sp_DA_EC64_sc50	10.5203	16.7887	lateAEC	1.16483	1.07588	Quiescent
X43sp_DA_EC64_sc51	6.87728	18.4138	lateAEC	1.06006	1.22513	Quiescent
X43sp_DA_EC64_sc52	10.3848	18.2242	lateAEC	0.768069	1.2175	Quiescent
X43sp_DA_EC64_sc53	8.11509	16.3735	lateAEC	0.982779	0.876731	Quiescent
X43sp_DA_EC64_sc54	11.1252	17.3218	lateAEC	0.604224	0.646868	Quiescent
X43sp_DA_EC64_sc55	10.7029	19.5181	lateAEC	1.00816	1.13856	Quiescent
X43sp_DA_EC64_sc56	6.18736	19.6622	lateAEC	0.939149	1.24312	Quiescent
X25sp_body_EC8_sc4	1.03737	-32.175	HC	3.20828	4.11166	G2/M
X25sp_body_EC8_sc10	-1.45633	-30.4649	HC	2.52138	1.5477	G1
X25sp_body_EC8_sc16	-0.385716	-30.2819	HC	1.40391	2.63743	G2/M
X25sp_body_EC8_sc21	-0.121341	-31.9943	HC	2.38388	4.48562	G2/M
X25sp_body_EC8_sc22	-1.77074	-30.1918	HC	0.560912	1.57442	Quiescent
X25sp_body_EC9_sc56	0.949597	-31.8791	HC	3.04628	4.0265	G2/M
X25sp_body_EC9_sc66	-1.68689	-31.9228	HC	2.05497	4.79444	G2/M
X25sp_body_EC9_sc70	-0.951828	-30.4737	HC	1.44442	2.21823	G2/M
X25sp_body_EC9_sc72	-0.0746891	-30.0289	HC	1.65052	1.70764	Quiescent
X25sp_body_EC9_sc74	-0.561832	-29.5846	HC	1.24505	1.54956	Quiescent
X25sp_body_EC10_sc30	-0.941344	-31.2847	HC	2.13248	3.75019	G2/M
X25sp_body_EC10_sc31	-0.971292	-32.334	HC	2.03087	4.22629	G2/M
X25sp_body_EC10_sc36	-0.173839	-30.8368	HC	3.54681	2.36264	S
X25sp_body_EC10_sc46	0.393001	-30.6016	HC	2.1596	2.27176	G2/M
X25sp_body_EC10_sc49	-1.51237	-29.5992	HC	0.770085	1.09784	Quiescent
X25sp_body_EC10_sc50	-0.000120037	-30.7722	HC	3.39035	2.27486	S
X25sp_body_EC10_sc51	-0.927577	-29.5255	HC	0.627511	1.18806	Quiescent
X25sp_body_EC11_sc75	0.761944	-30.9478	HC	3.61585	2.95142	S
X25sp_body_EC11_sc76	-0.959289	-31.412	HC	1.89638	4.20363	G2/M
X25sp_body_EC11_sc78	-1.28913	-32.0618	HC	2.4207	4.27586	G2/M
X25sp_body_EC11_sc91	-0.606459	-30.8084	HC	3.63494	2.6142	S
X25sp_body_EC16_sc4	0.278909	-32.2375	HC	2.2383	4.50964	G2/M
X25sp_body_EC16_sc6	-1.119	-30.0165	HC	0.82078	1.30487	Quiescent
X25sp_body_EC16_sc20	-0.40172	-31.7748	HC	2.53425	4.31493	G2/M
X25sp_body_EC16_sc24	0.435756	-31.4882	HC	2.97761	3.46892	G2/M
X25sp_body_EC17_sc54	-0.531462	-32.9299	HC	2.92718	4.10656	G2/M
X25sp_body_EC17_sc62	-0.264859	-31.8713	HC	2.76539	4.17725	G2/M
X25sp_body_EC17_sc64	-0.351093	-31.1868	HC	3.3574	2.90628	S
X25sp_body_EC17_sc68	-0.0856352	-31.992	HC	2.37979	4.46116	G2/M
X25sp_body_EC18_sc36	0.676316	-31.5759	HC	2.81262	3.84368	G2/M
X25sp_body_EC18_sc42	-0.866366	-32.3629	HC	3.33716	4.00457	G2/M
X25sp_body_EC18_sc52	-0.320758	-30.0005	HC	0.741874	1.62325	Quiescent
X25sp_body_EC19_sc73	-1.43534	-30.0041	HC	0.971604	1.37057	Quiescent
X25sp_body_EC19_sc92	0.515625	-30.7534	HC	3.44082	2.72021	S
X32sp_4posi_EC73_sc1	16.4156	-9.74004	tif-HEC	3.24608	2.87992	S
X32sp_4posi_EC73_sc2	17.3108	-12.6912	tif-HEC	3.57555	2.65946	S
X32sp_4posi_EC73_sc3	17.4629	-8.86685	tif-HEC	3.33261	3.06862	S
X32sp_4posi_EC73_sc4	13.1954	-14.2003	tif-HEC	3.29372	1.88255	G1
X32sp_4posi_EC73_sc5	17.6635	-9.58932	tif-HEC	3.27817	3.45702	G2/M
X32sp_4posi_EC73_sc6	17.5767	-10.8509	tif-HEC	3.53409	2.88454	S
X32sp_4posi_EC73_sc7	12.9859	-12.3255	tif-HEC	1.96496	1.55592	Quiescent
X32sp_4posi_EC73_sc8	13.1858	-12.5169	tif-HEC	2.64699	1.84842	G1
X32sp_4posi_EC73_sc9	17.1352	-8.15569	tif-HEC	2.45626	3.81646	G2/M
X32sp_4posi_EC73_sc10	13.354	-11.883	tif-HEC	2.23452	1.55798	G1
X32sp_4posi_EC73_sc11	17.02	-7.47626	tif-HEC	2.30802	4.08678	G2/M
X32sp_4posi_EC73_sc12	13.3926	-9.80205	tif-HEC	1.86847	1.74358	Quiescent
X32sp_4posi_EC73_sc13	15.2665	-9.59455	tif-HEC	2.10462	2.63991	G2/M
X32sp_4posi_EC73_sc14	17.0521	-5.42168	tif-HEC	2.61259	3.45622	G2/M
X32sp_4posi_EC73_sc15	17.8427	-12.3555	tif-HEC	2.67886	3.17543	G2/M
X32sp_4posi_EC73_sc16	15.1178	-12.6616	tif-HEC	3.27836	1.92833	G1
X32sp_4posi_EC73_sc17	18.7751	-10.5618	tif-HEC	2.64603	3.79683	G2/M
X32sp_4posi_EC73_sc18	15.1628	-14.5487	tif-HEC	2.90719	1.67383	G1
X32sp_4posi_EC73_sc19	13.1437	-11.416	tif-HEC	2.17587	1.62483	G1
X32sp_4posi_EC73_sc20	15.0649	-10.998	tif-HEC	1.67529	2.76689	G2/M
X32sp_4posi_EC73_sc21	16.4714	-10.6223	tif-HEC	3.36048	2.3482	S
X32sp_4posi_EC73_sc22	13.8323	-9.86368	tif-HEC	1.32319	1.63914	Quiescent
X32sp_4posi_EC73_sc25	17.9215	-11.671	tif-HEC	3.20171	3.45536	G2/M
X32sp_4posi_EC73_sc27	15.5145	-14.6823	tif-HEC	2.53036	1.54027	G1
X32sp_4posi_EC73_sc28	16.7899	-7.50346	tif-HEC	2.23593	3.84443	G2/M
X32sp_4posi_EC73_sc29	14.7041	-6.93033	tif-HEC	1.99138	3.14462	G2/M
X32sp_4posi_EC73_sc30	15.6059	-5.49264	tif-HEC	3.37142	4.16724	G2/M
X32sp_4posi_EC73_sc31	18.0547	-9.33792	tif-HEC	2.40272	3.73542	G2/M
X32sp_4posi_EC73_sc32	17.8624	-11.5885	tif-HEC	3.19316	3.41189	G2/M
X32sp_4posi_EC73_sc33	16.4467	-6.05315	tif-HEC	2.47412	4.04545	G2/M
X32sp_4posi_EC73_sc35	14.7203	-12.6463	tif-HEC	2.38014	2.24298	S
X32sp_4posi_EC73_sc36	16.9667	-12.3851	tif-HEC	3.69842	2.61407	S
X32sp_4posi_EC73_sc37	13.2927	-10.9604	tif-HEC	2.34435	1.52089	G1
X32sp_4posi_EC73_sc38	18.5081	-12.3075	tif-HEC	2.65444	3.16988	G2/M
X32sp_4posi_EC73_sc39	17.0141	-4.03722	tif-HEC	2.12968	3.17842	G2/M
X32sp_4posi_EC73_sc40	-5.82475	2.45057	tif-HEC	2.40011	3.55983	G2/M
X32sp_4posi_EC73_sc41	17.0515	-5.09495	tif-HEC	1.84093	3.66105	G2/M
X32sp_4posi_EC73_sc42	11.4197	-9.92609	tif-HEC	1.5109	1.38317	Quiescent
X32sp_4posi_EC73_sc43	14.8925	-13.0282	tif-HEC	2.71272	1.67496	G1
X32sp_4posi_EC73_sc44	16.5661	-9.50871	tif-HEC	3.41808	2.94345	S
X32sp_4posi_EC73_sc45	12.1711	-10.4833	tif-HEC	2.5285	1.75362	G1
X32sp_4posi_EC73_sc46	15.9712	-12.8534	tif-HEC	3.69211	2.13165	S
X32sp_4posi_EC73_sc47	16.184	-11.6222	tif-HEC	2.20721	2.86491	G2/M
X32sp_4posi_EC73_sc48	17.8501	-11.26	tif-HEC	3.22307	3.03476	S
X32sp_4posi_EC74_sc49	15.4273	-7.6762	tif-HEC	3.53761	2.39696	S
X32sp_4posi_EC74_sc50	16.3637	-4.33646	tif-HEC	3.20505	3.51977	G2/M
X32sp_4posi_EC74_sc51	16.6807	-13.762	tif-HEC	3.25896	2.03336	S
X32sp_4posi_EC74_sc52	15.8771	-14.6196	tif-HEC	3.04842	1.31871	G1
X32sp_4posi_EC74_sc53	13.2535	-14.5813	tif-HEC	1.86309	1.06874	Quiescent
X32sp_4posi_EC74_sc54	13.6339	-13.8957	tif-HEC	2.6534	1.32802	G1
X32sp_4posi_EC74_sc55	19.1468	-10.4539	tif-HEC	2.37979	4.13093	G2/M
X32sp_4posi_EC74_sc56	16.77	-5.41978	tif-HEC	2.37567	4.47212	G2/M
X32sp_4posi_EC74_sc57	11.9082	-10.8469	tif-HEC	1.61464	1.61223	Quiescent
X32sp_4posi_EC74_sc58	18.4292	-12.7875	tif-HEC	3.53771	2.65144	S
X32sp_4posi_EC74_sc59	14.5193	-12.6542	tif-HEC	3.46734	1.73324	G1
X32sp_4posi_EC74_sc60	15.2522	-14.9077	tif-HEC	1.96615	1.5119	Quiescent
X32sp_4posi_EC74_sc61	14.8495	-11.3097	tif-HEC	2.32332	2.20157	S
X32sp_4posi_EC74_sc62	13.584	-14.6958	tif-HEC	2.12594	1.55075	G1
X32sp_4posi_EC74_sc63	14.7502	-14.7922	tif-HEC	1.83011	1.98447	Quiescent
X32sp_4posi_EC74_sc64	15.6398	-7.59358	tif-HEC	3.3132	2.99457	S
X32sp_4posi_EC74_sc66	15.7772	-8.38979	tif-HEC	3.67592	3.08902	S
X32sp_4posi_EC74_sc67	5.28458	18.2783	tif-HEC	1.59615	1.30208	Quiescent
X32sp_4posi_EC74_sc68	16.5054	-13.4605	tif-HEC	3.54761	1.66829	G1
X32sp_4posi_EC74_sc69	17.9082	-13.0679	tif-HEC	3.369	2.77084	S
X32sp_4posi_EC74_sc70	11.8391	-12.7795	tif-HEC	2.56316	1.52273	G1
X32sp_4posi_EC74_sc71	15.6778	-10.3925	tif-HEC	3.4716	2.57292	S
X32sp_4posi_EC74_sc72	19.8414	-8.54567	tif-HEC	3.3278	2.67506	S
X32sp_4posi_EC74_sc73	15.7145	-7.11505	tif-HEC	1.6798	3.34676	G2/M
X32sp_4posi_EC74_sc74	17.7264	-3.79836	tif-HEC	1.93925	3.50733	G2/M
X32sp_4posi_EC74_sc75	12.902	-13.0152	tif-HEC	2.21149	1.20389	G1
X32sp_4posi_EC74_sc76	12.3003	-12.6897	tif-HEC	2.29893	1.53206	G1
X32sp_4posi_EC74_sc77	15.8452	-15.3693	tif-HEC	1.91082	2.2266	G2/M
X32sp_4posi_EC74_sc78	10.9308	-11.1178	tif-HEC	1.26356	1.06759	Quiescent
X32sp_4posi_EC74_sc79	15.6628	-14.7865	tif-HEC	2.08722	2.30079	G2/M
X32sp_4posi_EC74_sc80	15.5258	-13.9644	tif-HEC	3.35683	1.66775	G1
X32sp_4posi_EC74_sc81	12.0159	-11.333	tif-HEC	2.37407	1.22478	G1
X32sp_4posi_EC74_sc82	16.4013	-10.3155	tif-HEC	3.52875	2.81889	S
X32sp_4posi_EC74_sc83	13.9749	-11.0169	tif-HEC	2.70945	1.62174	G1
X32sp_4posi_EC74_sc84	12.088	-14.2202	tif-HEC	2.59105	1.67337	G1
X32sp_4posi_EC74_sc85	15.947	-12.8399	tif-HEC	3.65426	2.12582	S
X32sp_4posi_EC74_sc86	17.304	-10.2066	tif-HEC	3.37981	3.3715	S
X32sp_4posi_EC74_sc87	12.8683	-12.5503	tif-HEC	2.50866	1.47785	G1
X32sp_4posi_EC74_sc88	18.7225	-12.1661	tif-HEC	3.44169	3.04467	S
X32sp_4posi_EC74_sc90	10.9619	-9.66469	tif-HEC	2.80479	1.74325	G1
X32sp_4posi_EC74_sc91	17.814	-11.7247	tif-HEC	3.72005	2.90634	S
X32sp_4posi_EC74_sc92	14.9749	-15.0689	tif-HEC	2.01553	1.34867	G1
X32sp_4posi_EC74_sc93	10.983	-12.2652	tif-HEC	1.39756	0.915488	Quiescent
X32sp_4posi_EC74_sc94	12.4337	-14.3504	tif-HEC	2.22738	1.2068	G1
X32sp_4posi_EC74_sc95	15.5737	-13.8025	tif-HEC	3.105	1.90902	G1
X32sp_4posi_EC74_sc96	10.8531	-9.87847	tif-HEC	2.32685	1.67558	G1
gfpP_FKDL190732219.1a_H23KKCCX2_L2_sc1	8.73749	-0.408837	NE+	2.76894	3.91912	G2/M	5.81874
gfpP_FKDL190732219.1a_H23KKCCX2_L2_sc2	13.0307	1.11871	NE+	2.2317	1.14086	G1	6.23612
gfpP_FKDL190732219.1a_H23KKCCX2_L2_sc3	13.3616	3.96363	NE+	1.30084	1.12468	Quiescent	5.3431
gfpP_FKDL190732219.1a_H23KKCCX2_L2_sc5	12.2949	2.06484	NE+	3.21602	1.30722	G1	6.36689
gfpP_FKDL190732219.1a_H23KKCCX2_L2_sc8	7.15968	-0.974447	NE+	1.60215	2.61576	G2/M	5.18775
gfpP_FKDL190732219.1a_H23KKCCX2_L2_sc9	8.61909	-2.01458	NE+	3.64373	4.38075	G2/M	5.80842
gfpP_FKDL190732219.1a_H23KKCCX2_L2_sc10	7.86788	0.821194	NE+	2.65807	4.21371	G2/M	5.69306
gfpP_FKDL190732219.1a_H23KKCCX2_L2_sc11	8.92691	-1.15178	NE+	3.33178	3.70771	G2/M	5.07163
gfpP_FKDL190732219.1a_H23KKCCX2_L2_sc12	11.2482	1.58847	NE+	1.74096	1.47954	Quiescent	6.13332
gfpP_FKDL190732219.1a_H23KKCCX2_L2_sc13	10.3065	6.32438	NE+	2.32154	1.48879	G1	5.06291
gfpP_FKDL190732219.1a_H23KKCCX2_L2_sc14	9.94477	8.11714	NE+	1.6003	1.19335	Quiescent	4.8956
gfpP_FKDL190732219.1a_H23KKCCX2_L2_sc15	11.7671	1.94353	NE+	1.5506	1.86799	Quiescent	6.02239
gfpP_FKDL190732219.1a_H23KKCCX2_L2_sc16	12.3856	3.88416	NE+	1.31407	1.2145	Quiescent	5.84394
gfpP_FKDL190732219.1a_H23KKCCX2_L2_sc17	11.1087	0.111478	NE+	3.48166	2.78544	S	6.52648
gfpP_FKDL190732219.1a_H23KKCCX2_L2_sc18	9.03739	-1.50766	NE+	2.44819	4.86742	G2/M	5.38629
gfpP_FKDL190732219.1a_H23KKCCX2_L2_sc19	10.165	-2.88058	NE+	4.07098	2.56347	S	5.11159
gfpP_FKDL190732219.1a_H23KKCCX2_L2_sc20	12.8978	1.57997	NE+	1.22949	0.965007	Quiescent	7.48966
gfpP_FKDL190732219.1a_H23KKCCX2_L2_sc21	11.5242	6.38708	NE+	2.09252	1.28456	G1	4.85219
gfpP_FKDL190732219.1a_H23KKCCX2_L2_sc22	11.1298	6.55833	NE+	1.53544	1.21264	Quiescent	4.76898
gfpP_FKDL190732219.1a_H23KKCCX2_L2_sc24	10.512	3.85628	NE+	1.20001	1.16573	Quiescent	6.15459
gfpP_FKDL190732219.1a_H23KKCCX2_L2_sc25	9.0851	-1.28415	NE+	3.59462	3.74147	G2/M	6.17565
gfpP_FKDL190732219.1a_H23KKCCX2_L2_sc26	8.01153	0.27303	NE+	2.17184	4.74909	G2/M	5.94245
gfpP_FKDL190732219.1a_H23KKCCX2_L2_sc27	8.55419	-1.70237	NE+	2.48803	4.51498	G2/M	5.63535
gfpP_FKDL190732219.1a_H23KKCCX2_L2_sc28	13.6247	1.10561	NE+	3.43695	1.98835	G1	5.79085
gfpP_FKDL190732219.1a_H23KKCCX2_L2_sc29	10.3196	6.43552	NE+	1.38452	1.29399	Quiescent	5.97415
gfpP_FKDL190732219.1a_H23KKCCX2_L2_sc30	10.9146	6.90651	NE+	1.41739	1.23295	Quiescent	4.89183
gfpP_FKDL190732219.1a_H23KKCCX2_L2_sc31	9.65223	-2.78276	NE+	2.35691	4.53414	G2/M	5.68405
gfpP_FKDL190732219.1a_H23KKCCX2_L2_sc32	8.93925	-0.747259	NE+	2.97627	3.37985	G2/M	5.81082
gfpP_FKDL190732219.1a_H23KKCCX2_L2_sc33	14.7026	0.955848	NE+	1.85356	2.26433	G2/M	6.75146
gfpP_FKDL190732219.1a_H23KKCCX2_L2_sc35	9.8358	-3.07878	NE+	3.75925	3.5124	S	5.654
gfpP_FKDL190732219.1a_H23KKCCX2_L2_sc36	6.48556	-1.89357	NE+	2.3177	4.5119	G2/M	4.11283
gfpP_FKDL190732219.1a_H23KKCCX2_L2_sc38	14.9811	0.797147	NE+	3.6031	1.64729	G1	6.01078
gfpP_FKDL190732219.1a_H23KKCCX2_L2_sc40	9.78047	-2.39269	NE+	3.3908	4.40844	G2/M	6.99056
gfpP_FKDL190732219.1a_H23KKCCX2_L2_sc41	10.6055	5.7467	NE+	2.21088	1.22644	G1	6.24678
gfpP_FKDL190732219.1a_H23KKCCX2_L2_sc42	11.7794	0.634373	NE+	3.70112	2.1441	S	4.82519
gfpP_FKDL190732219.1a_H23KKCCX2_L2_sc43	8.48552	-0.0495335	NE+	2.68868	3.82764	G2/M	3.69015
gfpP_FKDL190732219.1a_H23KKCCX2_L2_sc44	10.8119	6.83206	NE+	1.3046	1.2533	Quiescent	5.01574
gfpP_FKDL190732219.1a_H23KKCCX2_L2_sc45	11.0645	6.3471	NE+	1.26426	0.91251	Quiescent	4.76329
gfpP_FKDL190732219.1a_H23KKCCX2_L2_sc46	12.4563	1.47107	NE+	1.48826	1.12899	Quiescent	6.59999
gfpP_FKDL190732219.1a_H23KKCCX2_L2_sc47	13.8111	0.594564	NE+	2.70511	1.6924	G1	4.82238
gfpP_FKDL190732219.1a_H23KKCCX2_L2_sc48	13.404	1.33232	NE+	1.85869	1.03554	Quiescent	5.78016

## Sheet: tsne_addEarlier
	tSNE_1	tSNE_2	Cluster	Location	Stage	Cluster_initial
X35sp_body_EC4_sc1	-4.25299	33.3104	Neg	Body	E10.0	Neg
X35sp_body_EC4_sc2	18.54	8.20344	vEC	Body	E10.0	vEC
X35sp_body_EC4_sc3	2.3887	-25.7366	earlyAEC	Body	E10.0	earlyAEC
X35sp_body_EC4_sc4	10.977	-15.0423	pAEC	Body	E10.0	earlyAEC
X35sp_body_EC4_sc6	13.1144	-10.95	vEC	Body	E10.0	vEC
X35sp_body_EC4_sc7	19.4526	-1.66975	vEC	Body	E10.0	vEC
X35sp_body_EC4_sc8	-14.4264	37.4267	Neg	Body	E10.0	Neg
X35sp_body_EC4_sc9	13.0173	5.60048	vEC	Body	E10.0	vEC
X35sp_body_EC4_sc10	17.4279	12.0554	vEC	Body	E10.0	vEC
X35sp_body_EC4_sc11	18.6178	-0.923368	vEC	Body	E10.0	vEC
X35sp_body_EC4_sc12	22.4743	3.10526	vEC	Body	E10.0	vEC
X35sp_body_EC4_sc13	15.2284	-7.9414	pAEC	Body	E10.0	earlyAEC
X35sp_body_EC4_sc15	22.3857	5.11924	vEC	Body	E10.0	vEC
X35sp_body_EC4_sc16	22.1757	4.23335	vEC	Body	E10.0	vEC
X35sp_body_EC4_sc17	15.0174	-8.51833	pAEC	Body	E10.0	earlyAEC
X35sp_body_EC4_sc18	18.1091	-1.67071	vEC	Body	E10.0	vEC
X35sp_body_EC4_sc21	21.4024	5.69646	vEC	Body	E10.0	vEC
X35sp_body_EC4_sc22	-4.03585	33.6903	Neg	Body	E10.0	Neg
X35sp_body_EC4_sc24	20.1664	1.89359	vEC	Body	E10.0	vEC
X35sp_neg_EC4_sc48	-16.5733	36.9165	Neg	Neg	E10.0	Neg
X35sp_neg_EC4_sc49	-3.31678	33.174	Neg	Neg	E10.0	Neg
X35sp_neg_EC4_sc50	-14.4238	40.0699	Neg	Neg	E10.0	Neg
X35sp_neg_EC5_sc31	-2.05567	31.1989	Neg	Neg	E10.0	Neg
X35sp_neg_EC5_sc32	-14.1831	37.1812	Neg	Neg	E10.0	Neg
X35sp_neg_EC5_sc33	-3.94964	31.6645	Neg	Neg	E10.0	Neg
X35sp_neg_EC5_sc35	-14.0425	40.9449	Neg	Neg	E10.0	Neg
X35sp_body_EC5_sc53	15.3962	-7.33537	pAEC	Body	E10.0	earlyAEC
X35sp_body_EC5_sc54	20.4711	-2.78597	vEC	Body	E10.0	vEC
X35sp_body_EC5_sc55	17.6169	12.1469	vEC	Body	E10.0	vEC
X35sp_body_EC5_sc57	15.85	9.14745	vEC	Body	E10.0	vEC
X35sp_body_EC5_sc58	-16.185	36.1589	Neg	Body	E10.0	Neg
X35sp_body_EC5_sc59	18.3446	-3.24443	vEC	Body	E10.0	vEC
X35sp_body_EC5_sc60	-1.51877	32.1431	Neg	Body	E10.0	Neg
X35sp_body_EC5_sc61	-5.85643	33.7482	Neg	Body	E10.0	Neg
X35sp_body_EC5_sc62	15.9315	10.6408	vEC	Body	E10.0	vEC
X35sp_body_EC5_sc63	16.8692	0.884854	vEC	Body	E10.0	vEC
X35sp_body_EC5_sc64	-0.282128	-25.9188	HEC	Body	E10.0	HEC
X35sp_body_EC5_sc65	20.0254	4.32245	vEC	Body	E10.0	vEC
X35sp_body_EC5_sc66	17.9606	11.9471	vEC	Body	E10.0	vEC
X35sp_body_EC5_sc67	14.8115	5.21732	vEC	Body	E10.0	vEC
X35sp_body_EC5_sc68	22.7392	4.52154	vEC	Body	E10.0	vEC
X35sp_body_EC5_sc69	18.6223	7.23055	vEC	Body	E10.0	vEC
X35sp_body_EC5_sc70	20.1026	8.07508	vEC	Body	E10.0	vEC
X35sp_body_EC5_sc72	17.7152	8.1794	vEC	Body	E10.0	vEC
X35sp_body_EC5_sc73	10.7741	-15.2086	pAEC	Body	E10.0	earlyAEC
X35sp_body_EC5_sc75	18.5167	-1.66098	vEC	Body	E10.0	vEC
X35sp_neg_EC5_sc94	-3.76374	32.4254	Neg	Neg	E10.0	Neg
X35sp_neg_EC6_sc1	-17.1703	36.4136	Neg	Neg	E10.0	Neg
X35sp_neg_EC6_sc2	-2.82911	33.0457	Neg	Neg	E10.0	Neg
X35sp_neg_EC6_sc3	-14.4169	37.4554	Neg	Neg	E10.0	Neg
X35sp_neg_EC6_sc4	-10.9657	33.1733	Neg	Neg	E10.0	Neg
X35sp_neg_EC6_sc5	-1.75538	30.7477	Neg	Neg	E10.0	Neg
X35sp_body_EC6_sc30	20.3412	7.7783	vEC	Body	E10.0	vEC
X35sp_body_EC6_sc33	22.4756	4.21152	vEC	Body	E10.0	vEC
X35sp_body_EC6_sc35	21.108	4.43211	vEC	Body	E10.0	vEC
X35sp_body_EC6_sc36	21.3098	6.56155	vEC	Body	E10.0	vEC
X35sp_body_EC6_sc37	17.75	-1.99159	vEC	Body	E10.0	vEC
X35sp_body_EC6_sc39	17.5877	12.0946	vEC	Body	E10.0	vEC
X35sp_body_EC6_sc40	18.3367	-4.03088	vEC	Body	E10.0	vEC
X35sp_body_EC6_sc41	23.7398	5.56717	vEC	Body	E10.0	vEC
X35sp_body_EC6_sc43	-4.12955	34.4622	Neg	Body	E10.0	Neg
X35sp_body_EC6_sc44	10.6055	-15.1949	pAEC	Body	E10.0	earlyAEC
X35sp_body_EC6_sc45	14.2878	9.55968	vEC	Body	E10.0	vEC
X35sp_body_EC6_sc46	18.1526	7.8153	vEC	Body	E10.0	vEC
X35sp_body_EC6_sc47	20.9306	6.69984	vEC	Body	E10.0	vEC
X35sp_body_EC6_sc49	18.4403	-0.198158	vEC	Body	E10.0	vEC
X35sp_body_EC6_sc51	20.7867	-2.59203	vEC	Body	E10.0	vEC
X35sp_body_EC6_sc52	22.4072	3.09355	vEC	Body	E10.0	vEC
X35sp_neg_EC7_sc40	18.5296	-1.19416	Neg	Neg	E10.0	Neg
X35sp_neg_EC7_sc41	16.8822	-0.510552	Neg	Neg	E10.0	Neg
X35sp_neg_EC7_sc42	16.6327	1.12968	Neg	Neg	E10.0	Neg
X35sp_neg_EC7_sc43	11.2056	-13.3754	Neg	Neg	E10.0	Neg
X35sp_neg_EC7_sc53	-14.0099	40.9877	Neg	Neg	E10.0	Neg
X35sp_body_EC7_sc73	-5.01779	34.0828	Neg	Body	E10.0	Neg
X35sp_body_EC7_sc74	17.3773	9.02284	vEC	Body	E10.0	vEC
X35sp_body_EC7_sc75	-14.0101	40.9877	Neg	Body	E10.0	Neg
X35sp_body_EC7_sc76	20.8753	6.08879	vEC	Body	E10.0	vEC
X35sp_body_EC7_sc77	13.845	9.84454	vEC	Body	E10.0	vEC
X35sp_body_EC7_sc78	20.5564	6.30915	vEC	Body	E10.0	vEC
X35sp_body_EC7_sc79	20.821	5.91693	vEC	Body	E10.0	vEC
X35sp_body_EC7_sc80	-4.0072	33.2247	Neg	Body	E10.0	Neg
X35sp_body_EC7_sc81	18.6861	0.976577	vEC	Body	E10.0	vEC
X35sp_body_EC7_sc82	8.62213	-22.7003	earlyAEC	Body	E10.0	earlyAEC
X35sp_body_EC7_sc83	14.2352	5.8373	vEC	Body	E10.0	vEC
X35sp_body_EC7_sc84	18.9509	-3.14865	vEC	Body	E10.0	vEC
X35sp_body_EC7_sc85	16.3427	-25.0962	lateAEC	Body	E10.0	lateAEC
X35sp_body_EC7_sc86	16.5199	0.909229	vEC	Body	E10.0	vEC
X35sp_body_EC7_sc87	18.0624	-1.93632	vEC	Body	E10.0	vEC
X35sp_body_EC7_sc88	22.3755	4.87512	vEC	Body	E10.0	vEC
X35sp_body_EC7_sc89	21.1892	5.22996	vEC	Body	E10.0	vEC
X35sp_body_EC7_sc90	-3.10175	32.8775	Neg	Body	E10.0	Neg
X35sp_body_EC7_sc92	15.8488	-3.18086	vEC	Body	E10.0	vEC
X35sp_body_EC7_sc93	11.533	-13.8683	pAEC	Body	E10.0	earlyAEC
X25sp_body_EC8_sc1	4.97542	3.3243	pEC	Body	E9.5	vEC
X25sp_body_EC8_sc2	14.3258	0.508218	vEC	Body	E9.5	vEC
X25sp_body_EC8_sc3	18.9103	5.82186	vEC	Body	E9.5	vEC
X25sp_body_EC8_sc4	-28.6181	-10.7763	HC	Body	E9.5	HC
X25sp_body_EC8_sc5	4.78769	9.32989	vEC	Body	E9.5	vEC
X25sp_body_EC8_sc6	2.9965	2.95136	pEC	Body	E9.5	vEC
X25sp_body_EC8_sc7	16.5868	-5.04891	vEC	Body	E9.5	vEC
X25sp_body_EC8_sc9	4.86922	-14.9494	pAEC	Body	E9.5	earlyAEC
X25sp_body_EC8_sc10	-29.193	-14.9451	HC	Body	E9.5	HC
X25sp_body_EC8_sc11	7.13343	-17.0928	pAEC	Body	E9.5	earlyAEC
X25sp_body_EC8_sc12	3.00919	-14.1529	pAEC	Body	E9.5	earlyAEC
X25sp_body_EC8_sc13	19.7026	5.13621	vEC	Body	E9.5	vEC
X25sp_body_EC8_sc15	16.2856	-2.01979	vEC	Body	E9.5	vEC
X25sp_body_EC8_sc16	-29.1624	-13.8208	HC	Body	E9.5	HC
X25sp_body_EC8_sc17	11.8213	14.016	vEC	Body	E9.5	vEC
X25sp_body_EC8_sc18	6.40388	6.75823	vEC	Body	E9.5	vEC
X25sp_body_EC8_sc19	7.93282	11.2176	pEC	Body	E9.5	vEC
X25sp_body_EC8_sc20	18.0525	5.82488	vEC	Body	E9.5	vEC
X25sp_body_EC8_sc21	-28.3302	-13.2084	HC	Body	E9.5	HC
X25sp_body_EC8_sc22	-30.5941	-14.5126	HC	Body	E9.5	HC
X25sp_body_EC8_sc24	8.41811	11.1716	vEC	Body	E9.5	vEC
X25sp_neg_EC8_sc48	-15.5425	35.024	Neg	Neg	E9.5	Neg
X25sp_neg_EC8_sc50	-15.6783	36.584	Neg	Neg	E9.5	Neg
X25sp_neg_EC8_sc51	-2.50012	32.2062	Neg	Neg	E9.5	Neg
X25sp_neg_EC8_sc52	-4.65582	31.272	Neg	Neg	E9.5	Neg
X25sp_neg_EC9_sc31	-14.6518	39.707	Neg	Neg	E9.5	Neg
X25sp_neg_EC9_sc32	-15.8661	36.9261	Neg	Neg	E9.5	Neg
X25sp_neg_EC9_sc33	-13.8002	32.2394	Neg	Neg	E9.5	Neg
X25sp_neg_EC9_sc35	-6.41889	30.8962	Neg	Neg	E9.5	Neg
X25sp_body_EC9_sc53	20.1818	6.16056	vEC	Body	E9.5	vEC
X25sp_body_EC9_sc54	13.6012	0.671777	vEC	Body	E9.5	vEC
X25sp_body_EC9_sc56	-28.3961	-11.2016	HC	Body	E9.5	HC
X25sp_body_EC9_sc57	8.00785	9.50255	pEC	Body	E9.5	vEC
X25sp_body_EC9_sc58	17.8968	6.08833	vEC	Body	E9.5	vEC
X25sp_body_EC9_sc59	5.79753	6.07975	vEC	Body	E9.5	vEC
X25sp_body_EC9_sc60	-0.360574	-9.27903	pAEC	Body	E9.5	vEC
X25sp_body_EC9_sc64	7.52651	-12.2048	pAEC	Body	E9.5	earlyAEC
X25sp_body_EC9_sc65	-1.70475	-15.4877	pEC	Body	E9.5	earlyAEC
X25sp_body_EC9_sc66	-31.0035	-13.6707	HC	Body	E9.5	HC
X25sp_body_EC9_sc67	17.2521	7.16391	vEC	Body	E9.5	vEC
X25sp_body_EC9_sc68	7.5676	8.44278	vEC	Body	E9.5	vEC
X25sp_body_EC9_sc69	5.98592	5.95368	vEC	Body	E9.5	vEC
X25sp_body_EC9_sc70	-29.0885	-14.559	HC	Body	E9.5	HC
X25sp_body_EC9_sc72	-29.5311	-13.4604	HC	Body	E9.5	HC
X25sp_body_EC9_sc73	11.116	9.88288	vEC	Body	E9.5	vEC
X25sp_body_EC9_sc74	-29.9059	-14.29	HC	Body	E9.5	HC
X25sp_body_EC9_sc75	11.407	10.3584	vEC	Body	E9.5	vEC
X25sp_neg_EC9_sc94	-15.9819	36.5223	Neg	Neg	E9.5	Neg
X25sp_neg_EC10_sc1	-14.9453	39.2887	Neg	Neg	E9.5	Neg
X25sp_neg_EC10_sc2	-17.6892	22.2286	Neg	Neg	E9.5	Neg
X25sp_neg_EC10_sc3	-10.8833	30.2867	Neg	Neg	E9.5	Neg
X25sp_neg_EC10_sc4	-12.5623	32.4634	Neg	Neg	E9.5	Neg
X25sp_neg_EC10_sc5	-14.765	39.5206	Neg	Neg	E9.5	Neg
X25sp_body_EC10_sc30	-29.1322	-13.9413	HC	Body	E9.5	HC
X25sp_body_EC10_sc31	-31.2046	-11.7117	HC	Body	E9.5	HC
X25sp_body_EC10_sc32	6.05386	8.77534	vEC	Body	E9.5	vEC
X25sp_body_EC10_sc33	3.6766	1.97834	pEC	Body	E9.5	vEC
X25sp_body_EC10_sc35	11.4721	11.1546	vEC	Body	E9.5	vEC
X25sp_body_EC10_sc36	-28.9695	-13.0166	HC	Body	E9.5	HC
X25sp_body_EC10_sc37	5.31522	-15.1691	pAEC	Body	E9.5	earlyAEC
X25sp_body_EC10_sc38	5.46311	-13.3082	pAEC	Body	E9.5	earlyAEC
X25sp_body_EC10_sc39	-10.5651	-6.94076	pAEC	Body	E9.5	vEC
X25sp_body_EC10_sc40	4.49312	1.08632	pEC	Body	E9.5	vEC
X25sp_body_EC10_sc41	15.5121	-1.19722	vEC	Body	E9.5	vEC
X25sp_body_EC10_sc42	-6.63892	-31.5668	HEC	Body	E9.5	HEC
X25sp_body_EC10_sc43	12.7583	-8.74755	pAEC	Body	E9.5	vEC
X25sp_body_EC10_sc44	14.9865	9.97936	vEC	Body	E9.5	vEC
X25sp_body_EC10_sc45	7.88138	-17.4134	pAEC	Body	E9.5	earlyAEC
X25sp_body_EC10_sc46	-28.2573	-12.5414	HC	Body	E9.5	HC
X25sp_body_EC10_sc48	16.5275	-6.23456	vEC	Body	E9.5	vEC
X25sp_body_EC10_sc49	-29.641	-15.1603	HC	Body	E9.5	HC
X25sp_body_EC10_sc50	-29.0728	-13.2724	HC	Body	E9.5	HC
X25sp_body_EC10_sc51	-30.561	-14.2599	HC	Body	E9.5	HC
X25sp_body_EC10_sc52	13.5344	12.3179	vEC	Body	E9.5	vEC
X25sp_neg_EC11_sc40	-10.8201	32.3304	Neg	Neg	E9.5	Neg
X25sp_neg_EC11_sc41	-25.8609	-3.86127	Neg	Neg	E9.5	Neg
X25sp_neg_EC11_sc42	-16.7472	26.2466	Neg	Neg	E9.5	Neg
X25sp_neg_EC11_sc43	-16.0266	34.8327	Neg	Neg	E9.5	Neg
X25sp_neg_EC11_sc53	-1.82441	31.2507	Neg	Neg	E9.5	Neg
X25sp_body_EC11_sc73	9.50816	0.837963	vEC	Body	E9.5	vEC
X25sp_body_EC11_sc75	-29.5483	-11.9687	HC	Body	E9.5	HC
X25sp_body_EC11_sc76	-28.5759	-14.206	HC	Body	E9.5	HC
X25sp_body_EC11_sc77	5.31239	7.12755	vEC	Body	E9.5	vEC
X25sp_body_EC11_sc78	-31.2559	-11.8088	HC	Body	E9.5	HC
X25sp_body_EC11_sc79	8.51553	9.53991	vEC	Body	E9.5	vEC
X25sp_body_EC11_sc80	20.1284	-0.302791	vEC	Body	E9.5	vEC
X25sp_body_EC11_sc81	4.4922	7.36546	vEC	Body	E9.5	vEC
X25sp_body_EC11_sc82	15.9431	-6.41387	vEC	Body	E9.5	vEC
X25sp_body_EC11_sc84	8.09702	11.3475	vEC	Body	E9.5	vEC
X25sp_body_EC11_sc85	20.214	5.58876	vEC	Body	E9.5	vEC
X25sp_body_EC11_sc86	15.8373	6.08215	vEC	Body	E9.5	vEC
X25sp_body_EC11_sc87	18.7	4.13286	vEC	Body	E9.5	vEC
X25sp_body_EC11_sc88	13.6883	11.6954	vEC	Body	E9.5	vEC
X25sp_body_EC11_sc89	4.3463	-9.88362	pAEC	Body	E9.5	earlyAEC
X25sp_body_EC11_sc90	16.3737	-5.40707	vEC	Body	E9.5	vEC
X25sp_body_EC11_sc91	-28.7812	-14.203	HC	Body	E9.5	HC
X25sp_body_EC11_sc92	11.2667	8.37324	vEC	Body	E9.5	vEC
X25sp_body_EC11_sc93	-9.9406	32.596	Neg	Body	E9.5	Neg
X25sp_body_EC11_sc94	11.1257	9.48214	vEC	Body	E9.5	vEC
X25sp_body_EC16_sc1	14.4062	12.4918	vEC	Body	E9.5	vEC
X25sp_body_EC16_sc2	7.20349	-15.174	pAEC	Body	E9.5	earlyAEC
X25sp_body_EC16_sc3	7.35026	-15.597	pAEC	Body	E9.5	earlyAEC
X25sp_body_EC16_sc4	-28.0474	-12.0573	HC	Body	E9.5	HC
X25sp_body_EC16_sc5	9.30456	-14.6185	pAEC	Body	E9.5	earlyAEC
X25sp_body_EC16_sc6	-29.8147	-14.43	HC	Body	E9.5	HC
X25sp_body_EC16_sc7	18.1125	4.94155	vEC	Body	E9.5	vEC
X25sp_body_EC16_sc9	17.1617	12.6103	vEC	Body	E9.5	vEC
X25sp_body_EC16_sc10	5.5958	8.94226	vEC	Body	E9.5	vEC
X25sp_body_EC16_sc11	11.4533	3.38947	vEC	Body	E9.5	vEC
X25sp_body_EC16_sc12	9.32321	9.77062	vEC	Body	E9.5	vEC
X25sp_body_EC16_sc13	7.6239	-17.1096	earlyAEC	Body	E9.5	earlyAEC
X25sp_body_EC16_sc14	14.4829	12.5986	vEC	Body	E9.5	vEC
X25sp_body_EC16_sc15	-14.7237	39.7595	Neg	Body	E9.5	Neg
X25sp_body_EC16_sc16	16.798	4.30211	vEC	Body	E9.5	vEC
X25sp_body_EC16_sc17	14.0092	11.5892	vEC	Body	E9.5	vEC
X25sp_body_EC16_sc18	7.5997	-16.8499	earlyAEC	Body	E9.5	earlyAEC
X25sp_body_EC16_sc19	6.73277	-15.0092	pAEC	Body	E9.5	earlyAEC
X25sp_body_EC16_sc20	-28.4775	-13.2907	HC	Body	E9.5	HC
X25sp_body_EC16_sc21	16.418	4.63716	vEC	Body	E9.5	vEC
X25sp_body_EC16_sc22	8.60976	5.76982	vEC	Body	E9.5	vEC
X25sp_body_EC16_sc24	-29.0892	-11.7764	HC	Body	E9.5	HC
X25sp_neg_EC16_sc48	-15.7073	36.3724	Neg	Neg	E9.5	Neg
X25sp_neg_EC16_sc49	-15.0505	36.5512	Neg	Neg	E9.5	Neg
X25sp_neg_EC16_sc50	-16.0617	35.2549	Neg	Neg	E9.5	Neg
X25sp_neg_EC16_sc51	-26.0938	-4.04921	Neg	Neg	E9.5	Neg
X25sp_neg_EC16_sc52	-4.15382	31.1352	Neg	Neg	E9.5	Neg
X25sp_neg_EC17_sc31	-15.1506	36.8822	Neg	Neg	E9.5	Neg
X25sp_neg_EC17_sc32	-14.6095	37.9031	Neg	Neg	E9.5	Neg
X25sp_neg_EC17_sc33	-26.1117	-3.95604	Neg	Neg	E9.5	Neg
X25sp_neg_EC17_sc35	-4.6841	32.9814	Neg	Neg	E9.5	Neg
X25sp_body_EC17_sc53	11.3989	11.5164	vEC	Body	E9.5	vEC
X25sp_body_EC17_sc54	-30.9552	-11.1617	HC	Body	E9.5	HC
X25sp_body_EC17_sc56	7.4815	-14.8191	pAEC	Body	E9.5	earlyAEC
X25sp_body_EC17_sc57	14.7522	-7.46535	pAEC	Body	E9.5	earlyAEC
X25sp_body_EC17_sc58	11.3475	3.62848	vEC	Body	E9.5	vEC
X25sp_body_EC17_sc59	-28.4803	-10.8205	HC	Body	E9.5	HC
X25sp_body_EC17_sc60	9.69871	8.80941	vEC	Body	E9.5	vEC
X25sp_body_EC17_sc62	-28.7362	-12.7931	HC	Body	E9.5	HC
X25sp_body_EC17_sc63	4.20004	7.52358	vEC	Body	E9.5	vEC
X25sp_body_EC17_sc64	-29.143	-13.3924	HC	Body	E9.5	HC
X25sp_body_EC17_sc65	0.687738	-25.2627	HEC	Body	E9.5	earlyAEC
X25sp_body_EC17_sc66	8.00503	-17.4768	earlyAEC	Body	E9.5	earlyAEC
X25sp_body_EC17_sc67	12.1671	-10.5203	pAEC	Body	E9.5	vEC
X25sp_body_EC17_sc68	-28.1442	-12.928	HC	Body	E9.5	HC
X25sp_body_EC17_sc69	17.285	5.8077	vEC	Body	E9.5	vEC
X25sp_body_EC17_sc71	6.92167	7.43589	vEC	Body	E9.5	vEC
X25sp_body_EC17_sc72	11.5316	14.2248	vEC	Body	E9.5	vEC
X25sp_body_EC17_sc73	7.53725	5.73411	vEC	Body	E9.5	vEC
X25sp_body_EC17_sc74	12.0348	11.1689	vEC	Body	E9.5	vEC
X25sp_body_EC17_sc75	-0.242002	-9.98793	pAEC	Body	E9.5	earlyAEC
X25sp_neg_EC17_sc94	-1.12517	28.4746	Neg	Neg	E9.5	Neg
X25sp_neg_EC18_sc1	-5.12356	30.2764	Neg	Neg	E9.5	Neg
X25sp_neg_EC18_sc2	-25.982	-4.08304	Neg	Neg	E9.5	Neg
X25sp_neg_EC18_sc3	-9.89724	32.8566	Neg	Neg	E9.5	Neg
X25sp_neg_EC18_sc4	-14.7716	35.6559	Neg	Neg	E9.5	Neg
X25sp_neg_EC18_sc5	-14.6584	36.1277	Neg	Neg	E9.5	Neg
X25sp_body_EC18_sc31	14.0549	0.628621	vEC	Body	E9.5	vEC
X25sp_body_EC18_sc33	11.0736	8.96729	vEC	Body	E9.5	vEC
X25sp_body_EC18_sc35	14.5622	-7.58373	pAEC	Body	E9.5	earlyAEC
X25sp_body_EC18_sc36	-28.4195	-11.6473	HC	Body	E9.5	HC
X25sp_body_EC18_sc37	17.7717	-1.15908	vEC	Body	E9.5	vEC
X25sp_body_EC18_sc38	13.2098	10.0126	vEC	Body	E9.5	vEC
X25sp_body_EC18_sc39	17.0033	3.54995	vEC	Body	E9.5	vEC
X25sp_body_EC18_sc40	14.2582	-0.0605207	vEC	Body	E9.5	vEC
X25sp_body_EC18_sc41	-1.23185	-25.3289	HEC	Body	E9.5	earlyAEC
X25sp_body_EC18_sc42	-31.2182	-11.6721	HC	Body	E9.5	HC
X25sp_body_EC18_sc44	-12.2162	35.1444	Neg	Body	E9.5	Neg
X25sp_body_EC18_sc45	16.6498	-4.96158	vEC	Body	E9.5	vEC
X25sp_body_EC18_sc46	7.00951	-15.141	pAEC	Body	E9.5	earlyAEC
X25sp_body_EC18_sc47	8.8271	6.9339	vEC	Body	E9.5	vEC
X25sp_body_EC18_sc48	5.35799	5.56956	pEC	Body	E9.5	vEC
X25sp_body_EC18_sc49	11.4093	10.8251	vEC	Body	E9.5	vEC
X25sp_body_EC18_sc50	15.8839	-1.19141	vEC	Body	E9.5	vEC
X25sp_body_EC18_sc51	6.9789	-8.25824	pAEC	Body	E9.5	vEC
X25sp_body_EC18_sc52	-29.5939	-13.8136	HC	Body	E9.5	HC
X25sp_neg_EC19_sc40	-15.3792	35.6253	Neg	Neg	E9.5	Neg
X25sp_neg_EC19_sc42	-25.934	-4.26072	Neg	Neg	E9.5	Neg
X25sp_neg_EC19_sc53	-13.7434	32.8233	Neg	Neg	E9.5	Neg
X25sp_body_EC19_sc73	-29.5585	-14.9349	HC	Body	E9.5	HC
X25sp_body_EC19_sc74	13.3676	-0.526603	vEC	Body	E9.5	vEC
X25sp_body_EC19_sc75	-1.75995	29.6015	Neg	Body	E9.5	Neg
X25sp_body_EC19_sc77	13.3761	0.67699	vEC	Body	E9.5	vEC
X25sp_body_EC19_sc78	7.93314	-19.5087	earlyAEC	Body	E9.5	earlyAEC
X25sp_body_EC19_sc79	14.5498	12.5794	vEC	Body	E9.5	vEC
X25sp_body_EC19_sc80	8.78713	1.81858	vEC	Body	E9.5	vEC
X25sp_body_EC19_sc81	17.9219	4.1459	vEC	Body	E9.5	vEC
X25sp_body_EC19_sc82	8.93429	-8.95495	vEC	Body	E9.5	vEC
X25sp_body_EC19_sc83	12.7165	12.1637	vEC	Body	E9.5	vEC
X25sp_body_EC19_sc84	9.15269	-16.6952	earlyAEC	Body	E9.5	earlyAEC
X25sp_body_EC19_sc85	6.32826	1.54969	pEC	Body	E9.5	vEC
X25sp_body_EC19_sc86	9.04282	0.881348	vEC	Body	E9.5	vEC
X25sp_body_EC19_sc87	8.29904	-16.7728	pAEC	Body	E9.5	earlyAEC
X25sp_body_EC19_sc88	19.9449	5.14067	vEC	Body	E9.5	vEC
X25sp_body_EC19_sc89	18.6604	2.75852	vEC	Body	E9.5	vEC
X25sp_body_EC19_sc90	13.8472	13.7302	vEC	Body	E9.5	vEC
X25sp_body_EC19_sc91	5.21857	3.4506	vEC	Body	E9.5	vEC
X25sp_body_EC19_sc92	-28.1995	-12.7594	HC	Body	E9.5	HC
X25sp_body_EC19_sc93	4.1499	-15.6405	pAEC	Body	E9.5	earlyAEC
X25sp_body_EC19_sc94	9.15904	0.30953	vEC	Body	E9.5	vEC
X35sp_body_EC29_sc1	10.7707	4.92002	vEC	Body	E10.0	vEC
X35sp_body_EC29_sc2	-10.5983	33.3665	Neg	Body	E10.0	Neg
X35sp_body_EC29_sc4	13.9074	-4.29484	vEC	Body	E10.0	vEC
X35sp_body_EC29_sc5	15.3876	-7.93857	pAEC	Body	E10.0	earlyAEC
X35sp_body_EC29_sc6	9.89767	2.45626	vEC	Body	E10.0	vEC
X35sp_body_EC29_sc7	18.3118	0.887936	vEC	Body	E10.0	vEC
X35sp_body_EC29_sc8	12.6203	2.93855	vEC	Body	E10.0	vEC
X35sp_body_EC29_sc12	12.2849	4.5342	vEC	Body	E10.0	vEC
X35sp_body_EC29_sc13	14.8369	9.98827	vEC	Body	E10.0	vEC
X35sp_body_EC29_sc14	7.07954	1.35088	vEC	Body	E10.0	vEC
X35sp_body_EC29_sc15	-3.22769	30.0072	Neg	Body	E10.0	Neg
X35sp_body_EC29_sc16	15.8795	1.15523	vEC	Body	E10.0	vEC
X35sp_body_EC29_sc17	13.504	-5.47526	pAEC	Body	E10.0	vEC
X35sp_body_EC29_sc18	16.7223	0.628923	vEC	Body	E10.0	vEC
X35sp_body_EC29_sc19	15.3567	8.32711	vEC	Body	E10.0	vEC
X35sp_body_EC29_sc20	20.3061	-0.143749	vEC	Body	E10.0	vEC
X35sp_body_EC29_sc21	15.9565	-3.41259	vEC	Body	E10.0	vEC
X35sp_body_EC29_sc22	13.3092	-4.82744	vEC	Body	E10.0	vEC
X35sp_neg_EC29_sc48	-1.86779	32.7579	Neg	Neg	E10.0	Neg
X35sp_neg_EC29_sc49	-14.2726	40.4803	Neg	Neg	E10.0	Neg
X35sp_neg_EC29_sc50	-3.00154	29.5862	Neg	Neg	E10.0	Neg
X35sp_neg_EC29_sc51	-15.3259	37.17	Neg	Neg	E10.0	Neg
X35sp_neg_EC29_sc52	-15.308	38.6194	Neg	Neg	E10.0	Neg
X35sp_neg_EC30_sc5	-3.73564	32.0827	Neg	Neg	E10.0	Neg
X35sp_neg_EC30_sc6	-12.3411	34.6516	Neg	Neg	E10.0	Neg
X35sp_neg_EC30_sc7	-2.60976	30.4829	Neg	Neg	E10.0	Neg
X35sp_neg_EC30_sc8	-3.40829	32.5956	Neg	Neg	E10.0	Neg
X35sp_body_EC30_sc53	14.4337	5.50624	vEC	Body	E10.0	vEC
X35sp_body_EC30_sc54	11.6938	4.00199	vEC	Body	E10.0	vEC
X35sp_body_EC30_sc55	12.2549	4.78872	vEC	Body	E10.0	vEC
X35sp_body_EC30_sc56	17.0175	6.85463	vEC	Body	E10.0	vEC
X35sp_body_EC30_sc57	16.418	11.6366	vEC	Body	E10.0	vEC
X35sp_body_EC30_sc58	16.7541	0.597816	vEC	Body	E10.0	vEC
X35sp_body_EC30_sc60	15.9234	-3.46612	vEC	Body	E10.0	vEC
X35sp_body_EC30_sc62	14.2797	2.68499	vEC	Body	E10.0	vEC
X35sp_body_EC30_sc63	7.29923	1.29298	vEC	Body	E10.0	vEC
X35sp_body_EC30_sc64	-1.91288	-25.8955	HEC	Body	E10.0	HEC
X35sp_body_EC30_sc65	17.207	7.45168	vEC	Body	E10.0	vEC
X35sp_body_EC30_sc66	23.1847	4.81666	vEC	Body	E10.0	vEC
X35sp_body_EC30_sc67	11.973	4.27376	vEC	Body	E10.0	vEC
X35sp_body_EC30_sc69	18.6055	8.16266	vEC	Body	E10.0	vEC
X35sp_body_EC30_sc70	16.6176	11.6819	vEC	Body	E10.0	vEC
X35sp_body_EC30_sc71	13.6524	6.33367	vEC	Body	E10.0	vEC
X35sp_body_EC30_sc72	14.5973	2.79301	vEC	Body	E10.0	vEC
X35sp_body_EC30_sc73	2.13842	-25.9842	earlyAEC	Body	E10.0	earlyAEC
X35sp_body_EC30_sc74	11.7139	7.1491	vEC	Body	E10.0	vEC
X35sp_body_EC30_sc75	13.3079	-5.35619	vEC	Body	E10.0	vEC
X35sp_neg_EC30_sc94	-2.94219	30.7742	Neg	Neg	E10.0	Neg
X35sp_neg_EC31_sc1	-10.7393	33.7731	Neg	Neg	E10.0	Neg
X35sp_neg_EC31_sc2	-10.261	33.3399	Neg	Neg	E10.0	Neg
X35sp_neg_EC31_sc3	-14.619	38.9965	Neg	Neg	E10.0	Neg
X35sp_neg_EC31_sc4	-2.36298	33.3509	Neg	Neg	E10.0	Neg
X35sp_neg_EC31_sc5	-2.77794	31.3412	Neg	Neg	E10.0	Neg
X35sp_body_EC31_sc31	14.3749	2.8962	vEC	Body	E10.0	vEC
X35sp_body_EC31_sc33	13.9542	-4.80472	vEC	Body	E10.0	vEC
X35sp_body_EC31_sc35	16.189	-3.12005	vEC	Body	E10.0	vEC
X35sp_body_EC31_sc36	14.0021	4.61156	vEC	Body	E10.0	vEC
X35sp_body_EC31_sc37	10.636	5.7167	vEC	Body	E10.0	vEC
X35sp_body_EC31_sc38	14.168	5.67846	vEC	Body	E10.0	vEC
X35sp_body_EC31_sc39	10.6298	5.65876	vEC	Body	E10.0	vEC
X35sp_body_EC31_sc40	14.7983	3.82608	vEC	Body	E10.0	vEC
X35sp_body_EC31_sc41	13.3964	5.47712	vEC	Body	E10.0	vEC
X35sp_body_EC31_sc42	11.5358	4.97378	vEC	Body	E10.0	vEC
X35sp_body_EC31_sc43	9.24407	9.75669	vEC	Body	E10.0	vEC
X35sp_body_EC31_sc44	10.4281	-23.7006	earlyAEC	Body	E10.0	earlyAEC
X35sp_body_EC31_sc45	15.4973	8.5804	vEC	Body	E10.0	vEC
X35sp_body_EC31_sc46	14.0635	6.89029	vEC	Body	E10.0	vEC
X35sp_body_EC31_sc47	14.9579	6.82171	vEC	Body	E10.0	vEC
X35sp_body_EC31_sc48	17.06	-2.24022	vEC	Body	E10.0	vEC
X35sp_body_EC31_sc49	9.70131	-5.35971	pAEC	Body	E10.0	earlyAEC
X35sp_body_EC31_sc50	14.0271	2.46863	vEC	Body	E10.0	vEC
X35sp_body_EC31_sc51	-10.8375	33.3452	Neg	Body	E10.0	Neg
X35sp_body_EC31_sc52	14.5574	-3.47012	vEC	Body	E10.0	vEC
X35sp_neg_EC32_sc4047	-14.0391	40.9024	Neg	Neg	E10.0	Neg
X35sp_neg_EC32_sc48	-2.01294	33.1648	Neg	Neg	E10.0	Neg
X35sp_neg_EC32_sc49	-14.1025	40.8683	Neg	Neg	E10.0	Neg
X35sp_neg_EC32_sc50	-25.7142	-3.78892	Neg	Neg	E10.0	Neg
X35sp_neg_EC32_sc53	-3.26753	32.508	Neg	Neg	E10.0	Neg
X35sp_body_EC32_sc73	16.495	-1.12915	vEC	Body	E10.0	vEC
X35sp_body_EC32_sc75	15.7162	7.40562	vEC	Body	E10.0	vEC
X35sp_body_EC32_sc76	17.501	-5.81556	vEC	Body	E10.0	vEC
X35sp_body_EC32_sc77	14.3223	3.15236	vEC	Body	E10.0	vEC
X35sp_body_EC32_sc78	10.5728	6.49661	vEC	Body	E10.0	vEC
X35sp_body_EC32_sc79	7.78808	-19.2296	earlyAEC	Body	E10.0	earlyAEC
X35sp_body_EC32_sc80	11.952	7.32317	vEC	Body	E10.0	vEC
X35sp_body_EC32_sc81	11.6612	-24.0854	earlyAEC	Body	E10.0	earlyAEC
X35sp_body_EC32_sc82	13.8819	7.22298	vEC	Body	E10.0	vEC
X35sp_body_EC32_sc83	13.3128	-4.66335	vEC	Body	E10.0	vEC
X35sp_body_EC32_sc84	15.8523	8.1016	vEC	Body	E10.0	vEC
X35sp_body_EC32_sc85	19.2286	3.83945	vEC	Body	E10.0	vEC
X35sp_body_EC32_sc86	19.9458	3.9309	vEC	Body	E10.0	vEC
X35sp_body_EC32_sc87	15.5186	-26.9681	lateAEC	Body	E10.0	lateAEC
X35sp_body_EC32_sc88	15.6246	-7.0764	vEC	Body	E10.0	vEC
X35sp_body_EC32_sc89	-10.9968	33.2971	Neg	Body	E10.0	Neg
X35sp_body_EC32_sc90	-3.49743	30.9336	Neg	Body	E10.0	Neg
X35sp_body_EC32_sc91	15.9263	6.56991	vEC	Body	E10.0	vEC
X35sp_body_EC32_sc92	13.0572	2.96944	vEC	Body	E10.0	vEC
X35sp_body_EC32_sc93	-0.661731	-27.3839	HEC	Body	E10.0	HEC
X35sp_body_EC32_sc94	12.8701	4.60808	vEC	Body	E10.0	vEC
X31sp_DA_EC46_sc3	13.1938	9.12665	vEC	DA	E10.0	vEC
X31sp_DA_EC46_sc4	-3.42885	-29.647	HEC	DA	E10.0	HEC
X31sp_DA_EC46_sc5	5.42951	-23.8468	earlyAEC	DA	E10.0	earlyAEC
X31sp_DA_EC46_sc6	-3.82351	-28.586	HEC	DA	E10.0	HEC
X31sp_DA_EC46_sc7	-1.57768	-26.63	HEC	DA	E10.0	HEC
X31sp_DA_EC46_sc8	4.25597	-23.7506	earlyAEC	DA	E10.0	earlyAEC
X31sp_DA_EC46_sc9	12.9302	-5.61778	pAEC	DA	E10.0	earlyAEC
X31sp_DA_EC46_sc10	6.57655	-23.1554	earlyAEC	DA	E10.0	earlyAEC
X31sp_DA_EC46_sc11	-5.42142	-29.3196	HEC	DA	E10.0	HEC
X31sp_DA_EC46_sc12	-7.28528	-30.3537	HEC	DA	E10.0	HEC
X31sp_DA_EC46_sc18	-4.23368	-27.3795	HEC	DA	E10.0	HEC
X31sp_DA_EC46_sc19	5.39084	-23.6551	earlyAEC	DA	E10.0	earlyAEC
X31sp_DA_EC46_sc20	14.5196	9.00028	vEC	DA	E10.0	vEC
X31sp_DA_EC46_sc22	-1.3481	-26.1867	HEC	DA	E10.0	HEC
X31sp_DA_EC46_sc24	4.04357	-21.3292	earlyAEC	DA	E10.0	earlyAEC
X31sp_DA_EC46_sc25	-5.42035	-30.3761	HEC	DA	E10.0	HEC
X31sp_DA_EC46_sc26	7.39253	-23.579	earlyAEC	DA	E10.0	earlyAEC
X31sp_DA_EC46_sc53	11.3584	4.48094	vEC	DA	E10.0	vEC
X31sp_DA_EC46_sc54	-5.69892	-28.7489	HEC	DA	E10.0	HEC
X31sp_DA_EC46_sc55	9.52976	3.75517	vEC	DA	E10.0	vEC
X31sp_DA_EC46_sc56	-6.69923	-28.7945	HEC	DA	E10.0	HEC
X31sp_DA_EC46_sc58	-6.36542	-30.7923	HEC	DA	E10.0	HEC
X31sp_DA_EC46_sc59	-6.13442	-30.6039	HEC	DA	E10.0	HEC
X31sp_DA_EC46_sc60	-3.93401	-26.9157	HEC	DA	E10.0	HEC
X31sp_DA_EC46_sc61	-6.68858	-29.8961	HEC	DA	E10.0	HEC
X31sp_DA_EC46_sc62	-7.2317	-29.9451	HEC	DA	E10.0	HEC
X31sp_DA_EC46_sc63	-3.11472	-26.5306	HEC	DA	E10.0	HEC
X31sp_DA_EC46_sc64	-6.26441	-28.5143	HEC	DA	E10.0	HEC
X31sp_DA_EC46_sc65	-7.30404	-28.6284	HEC	DA	E10.0	HEC
X31sp_DA_EC46_sc66	1.80296	-26.6176	earlyAEC	DA	E10.0	earlyAEC
X31sp_DA_EC46_sc67	13.9467	7.5538	vEC	DA	E10.0	vEC
X31sp_DA_EC46_sc68	-1.4083	-26.3689	HEC	DA	E10.0	HEC
X31sp_DA_EC46_sc69	-6.04064	-28.9681	HEC	DA	E10.0	HEC
X31sp_DA_EC46_sc70	-0.835904	-26.9711	HEC	DA	E10.0	HEC
X31sp_DA_EC46_sc71	9.86016	4.38822	vEC	DA	E10.0	vEC
X31sp_DA_EC46_sc72	5.55215	-22.9161	earlyAEC	DA	E10.0	earlyAEC
X31sp_DA_EC46_sc73	-4.131	-29.2732	HEC	DA	E10.0	HEC
X31sp_DA_EC46_sc74	16.002	9.5147	vEC	DA	E10.0	vEC
X31sp_DA_EC46_sc75	7.67419	-24.716	earlyAEC	DA	E10.0	earlyAEC
X31sp_DA_EC46_sc76	-6.41418	-30.4401	HEC	DA	E10.0	HEC
X31sp_DA_EC46_sc77	-4.59733	-25.8833	HEC	DA	E10.0	HEC
X31sp_DA_EC46_sc78	-6.80344	-27.4446	HEC	DA	E10.0	HEC
X31sp_DA_EC46_sc79	6.72027	-21.1459	earlyAEC	DA	E10.0	earlyAEC
X31sp_DA_EC46_sc80	9.02491	3.80627	vEC	DA	E10.0	vEC
X31sp_DA_EC46_sc81	14.4112	7.75699	vEC	DA	E10.0	vEC
X31sp_DA_EC46_sc82	6.53742	-24.1906	earlyAEC	DA	E10.0	earlyAEC
X31sp_DA_EC46_sc83	12.3734	-5.60259	pAEC	DA	E10.0	earlyAEC
X31sp_DA_EC46_sc84	-4.11792	-29.1293	HEC	DA	E10.0	HEC
X31sp_DA_EC46_sc85	3.11557	-25.3415	earlyAEC	DA	E10.0	earlyAEC
X31sp_DA_EC46_sc86	-5.63387	-30.7883	HEC	DA	E10.0	HEC
X31sp_DA_EC46_sc87	-0.83084	-26.7484	HEC	DA	E10.0	HEC
X31sp_DA_EC46_sc88	-7.3756	-28.7127	HEC	DA	E10.0	HEC
X31sp_DA_EC46_sc89	-4.16481	-28.1058	HEC	DA	E10.0	HEC
X31sp_DA_EC46_sc90	-6.04397	-30.1798	HEC	DA	E10.0	HEC
X31sp_DA_EC46_sc91	-6.41494	-28.5225	HEC	DA	E10.0	HEC
X31sp_DA_EC46_sc92	-6.23985	-29.0953	HEC	DA	E10.0	HEC
X31sp_DA_EC46_sc93	-4.81185	-26.6178	HEC	DA	E10.0	HEC
X31sp_DA_EC46_sc94	4.19673	-23.8004	earlyAEC	DA	E10.0	earlyAEC
X31sp32_DA_EC47_sc1	-4.93846	-29.8236	HEC	DA	E10.0	HEC
X31sp32_DA_EC47_sc2	5.30947	-21.3977	earlyAEC	DA	E10.0	earlyAEC
X31sp32_DA_EC47_sc3	7.28696	-22.1321	earlyAEC	DA	E10.0	earlyAEC
X31sp32_DA_EC47_sc4	-5.1918	-27.9042	HEC	DA	E10.0	HEC
X31sp32_DA_EC47_sc5	6.18772	-23.2415	earlyAEC	DA	E10.0	earlyAEC
X31sp32_DA_EC47_sc6	-7.11213	-30.599	HEC	DA	E10.0	HEC
X31sp32_DA_EC47_sc7	7.75067	-24.2233	earlyAEC	DA	E10.0	earlyAEC
X31sp32_DA_EC47_sc8	5.57528	-24.3355	earlyAEC	DA	E10.0	earlyAEC
X31sp32_DA_EC47_sc9	4.47109	-25.5307	earlyAEC	DA	E10.0	earlyAEC
X31sp32_DA_EC47_sc10	7.65011	-22.4626	earlyAEC	DA	E10.0	earlyAEC
X31sp32_DA_EC47_sc11	-2.27209	-27.6213	HEC	DA	E10.0	HEC
X31sp32_DA_EC47_sc12	6.99532	-23.1008	earlyAEC	DA	E10.0	earlyAEC
X31sp32_DA_EC47_sc13	7.29523	-23.8406	earlyAEC	DA	E10.0	earlyAEC
X31sp32_DA_EC47_sc14	7.82551	-22.2534	earlyAEC	DA	E10.0	earlyAEC
X31sp32_DA_EC47_sc15	5.24806	-24.4994	earlyAEC	DA	E10.0	earlyAEC
X31sp32_DA_EC47_sc16	5.30283	-23.8451	earlyAEC	DA	E10.0	earlyAEC
X31sp32_DA_EC47_sc17	-2.82437	-26.9238	HEC	DA	E10.0	HEC
X31sp32_DA_EC47_sc18	-1.07228	-27.3646	HEC	DA	E10.0	HEC
X31sp32_DA_EC47_sc19	-6.38717	-30.2063	HEC	DA	E10.0	HEC
X31sp32_DA_EC47_sc20	7.21355	-24.0158	earlyAEC	DA	E10.0	earlyAEC
X31sp32_DA_EC47_sc21	-2.99905	-26.4567	HEC	DA	E10.0	HEC
X31sp32_DA_EC47_sc22	-7.59553	-29.8806	HEC	DA	E10.0	HEC
X31sp32_DA_EC47_sc24	10.1916	4.59591	vEC	DA	E10.0	vEC
X31sp32_DA_EC47_sc25	-4.82541	-27.8219	HEC	DA	E10.0	HEC
X31sp32_DA_EC47_sc26	-4.29671	-25.0022	HEC	DA	E10.0	HEC
X31sp32_DA_EC47_sc27	5.93011	-23.317	earlyAEC	DA	E10.0	earlyAEC
X31sp32_DA_EC47_sc28	6.74535	-22.4411	earlyAEC	DA	E10.0	earlyAEC
X31sp32_DA_EC47_sc30	-6.91384	-29.6927	HEC	DA	E10.0	HEC
X31sp32_DA_EC47_sc31	8.05645	-23.0201	earlyAEC	DA	E10.0	earlyAEC
X31sp32_DA_EC47_sc32	-7.31443	-29.6945	HEC	DA	E10.0	HEC
X31sp32_DA_EC47_sc33	-0.869019	31.6651	Neg	DA	E10.0	Neg
X31sp32_DA_EC47_sc35	7.72269	-20.0964	earlyAEC	DA	E10.0	earlyAEC
X31sp32_DA_EC47_sc36	6.24793	-24.3115	earlyAEC	DA	E10.0	earlyAEC
X31sp32_DA_EC47_sc37	6.41341	-23.6248	earlyAEC	DA	E10.0	earlyAEC
X31sp32_DA_EC47_sc38	5.20817	-22.5508	earlyAEC	DA	E10.0	earlyAEC
X31sp32_DA_EC47_sc39	-4.25612	-26.4596	HEC	DA	E10.0	HEC
X31sp32_DA_EC47_sc40	1.95424	-26.6285	earlyAEC	DA	E10.0	earlyAEC
X31sp32_DA_EC47_sc41	-4.77529	-27.7716	HEC	DA	E10.0	HEC
X31sp32_DA_EC47_sc42	-5.58294	-27.8733	HEC	DA	E10.0	HEC
X31sp32_DA_EC47_sc43	4.96476	-24.3472	earlyAEC	DA	E10.0	earlyAEC
X31sp32_DA_EC47_sc44	6.03329	-22.6052	earlyAEC	DA	E10.0	earlyAEC
X31sp32_DA_EC47_sc45	-1.98567	-27.0484	HEC	DA	E10.0	HEC
X31sp32_DA_EC47_sc46	6.26262	-23.628	earlyAEC	DA	E10.0	earlyAEC
X31sp32_DA_EC47_sc47	-7.89516	-30.0952	HEC	DA	E10.0	HEC
X31sp32_DA_EC47_sc48	8.89783	-17.2608	earlyAEC	DA	E10.0	earlyAEC
X31sp32_DA_EC47_sc50	7.33942	-22.583	earlyAEC	DA	E10.0	earlyAEC
X31sp32_DA_EC47_sc51	-3.97747	-28.6589	HEC	DA	E10.0	HEC
X31sp32_DA_EC47_sc52	4.37702	-24.7269	earlyAEC	DA	E10.0	earlyAEC
X37sp_DA_EC63_sc41	4.26858	-26.85	earlyAEC	DA	E10.5	earlyAEC
X37sp_DA_EC63_sc42	-3.71648	-30.5785	HEC	DA	E10.5	HEC
X37sp_DA_EC63_sc44	16.4012	-25.4973	lateAEC	DA	E10.5	lateAEC
X37sp_DA_EC63_sc45	11.5605	-29.3151	lateAEC	DA	E10.5	lateAEC
X37sp_DA_EC63_sc46	16.5524	-27.3349	lateAEC	DA	E10.5	lateAEC
X37sp_DA_EC63_sc47	14.1226	-31.2131	lateAEC	DA	E10.5	lateAEC
X37sp_DA_EC63_sc48	13.2747	-30.4292	lateAEC	DA	E10.5	lateAEC
X37sp_DA_EC63_sc49	-2.88115	-27.1541	HEC	DA	E10.5	HEC
X37sp_DA_EC63_sc50	11.0708	-28.5556	lateAEC	DA	E10.5	lateAEC
X37sp_DA_EC63_sc51	-3.04938	-28.1054	HEC	DA	E10.5	HEC
X37sp_DA_EC63_sc52	15.2238	-26.6114	lateAEC	DA	E10.5	lateAEC
X37sp_DA_EC63_sc53	16.9951	-26.5693	lateAEC	DA	E10.5	lateAEC
X37sp_DA_EC63_sc54	11.4456	-28.6112	lateAEC	DA	E10.5	lateAEC
X37sp_DA_EC63_sc55	13.9694	-28.8856	lateAEC	DA	E10.5	lateAEC
X37sp_DA_EC63_sc56	4.77171	-28.7488	lateAEC	DA	E10.5	lateAEC
X37sp_DA_EC63_sc57	11.6161	-24.7891	lateAEC	DA	E10.5	lateAEC
X37sp_DA_EC63_sc58	16.0866	-27.0866	lateAEC	DA	E10.5	lateAEC
X37sp_DA_EC63_sc59	13.9612	-29.8102	lateAEC	DA	E10.5	lateAEC
X37sp_DA_EC63_sc60	16.6455	-26.8	lateAEC	DA	E10.5	lateAEC
X37sp_DA_EC63_sc61	9.11693	-27.0493	lateAEC	DA	E10.5	lateAEC
X37sp_DA_EC63_sc62	9.44865	-27.0533	lateAEC	DA	E10.5	lateAEC
X37sp_DA_EC63_sc63	16.1272	-27.9489	lateAEC	DA	E10.5	lateAEC
X37sp_DA_EC63_sc64	14.522	-27.5555	lateAEC	DA	E10.5	lateAEC
X37sp_DA_EC63_sc65	-4.90662	-30.6918	HEC	DA	E10.5	HEC
X37sp_DA_EC63_sc67	17.1838	-28.0523	lateAEC	DA	E10.5	lateAEC
X37sp_DA_EC63_sc68	-6.88946	27.0661	Neg	DA	E10.5	Neg
X37sp_DA_EC63_sc69	9.94835	-25.7217	earlyAEC	DA	E10.5	lateAEC
X37sp_DA_EC63_sc70	17.2146	-27.363	lateAEC	DA	E10.5	lateAEC
X37sp_DA_EC63_sc71	6.25624	-26.0626	earlyAEC	DA	E10.5	earlyAEC
X37sp_DA_EC63_sc72	13.8748	-25.7382	lateAEC	DA	E10.5	lateAEC
X37sp_DA_EC63_sc73	15.114	-27.5792	lateAEC	DA	E10.5	lateAEC
X37sp_DA_EC63_sc74	16.6661	-28.1838	lateAEC	DA	E10.5	lateAEC
X37sp_DA_EC63_sc75	10.0656	-25.8036	earlyAEC	DA	E10.5	lateAEC
X37sp_DA_EC63_sc76	15.6289	-26.3379	lateAEC	DA	E10.5	lateAEC
X37sp_DA_EC63_sc77	-7.67144	-29.4473	HEC	DA	E10.5	HEC
X37sp_DA_EC63_sc79	-4.32197	-30.2679	HEC	DA	E10.5	HEC
X37sp_DA_EC63_sc80	15.0641	-27.4523	lateAEC	DA	E10.5	lateAEC
X37sp_DA_EC63_sc81	14.5765	-26.2801	lateAEC	DA	E10.5	lateAEC
X37sp_DA_EC63_sc82	-3.90498	-30.5728	HEC	DA	E10.5	HEC
X37sp_DA_EC63_sc83	6.47616	-26.193	earlyAEC	DA	E10.5	earlyAEC
X37sp_DA_EC63_sc84	4.92622	-28.7834	lateAEC	DA	E10.5	lateAEC
X37sp_DA_EC63_sc85	13.9164	-27.22	lateAEC	DA	E10.5	lateAEC
X37sp_DA_EC63_sc86	13.2247	-28.9076	lateAEC	DA	E10.5	lateAEC
X37sp_DA_EC63_sc87	12.4747	-28.1773	lateAEC	DA	E10.5	lateAEC
X37sp_DA_EC63_sc89	13.3047	-27.6114	lateAEC	DA	E10.5	lateAEC
X37sp_DA_EC63_sc90	-0.680184	-28.1768	HEC	DA	E10.5	HEC
X37sp_DA_EC63_sc91	8.13496	-24.3733	earlyAEC	DA	E10.5	earlyAEC
X37sp_DA_EC63_sc92	0.888105	-28.2632	HEC	DA	E10.5	HEC
X37sp_DA_EC63_sc93	14.6079	-26.1402	lateAEC	DA	E10.5	lateAEC
X37sp_DA_EC63_sc94	-3.21521	-27.0292	HEC	DA	E10.5	HEC
X37sp_DA_EC63_sc95	10.0461	-28.7578	lateAEC	DA	E10.5	lateAEC
X37sp_DA_EC63_sc96	16.506	-28.5981	lateAEC	DA	E10.5	lateAEC
X43sp_DA_EC64_sc2	12.3919	-29.8111	lateAEC	DA	E11.0	lateAEC
X43sp_DA_EC64_sc3	11.9463	-27.8365	lateAEC	DA	E11.0	lateAEC
X43sp_DA_EC64_sc4	12.5691	-31.9414	lateAEC	DA	E11.0	lateAEC
X43sp_DA_EC64_sc5	12.7909	-31.6106	lateAEC	DA	E11.0	lateAEC
X43sp_DA_EC64_sc6	13.7184	-27.2192	lateAEC	DA	E11.0	lateAEC
X43sp_DA_EC64_sc7	14.5258	-29.275	lateAEC	DA	E11.0	lateAEC
X43sp_DA_EC64_sc9	14.5918	-29.801	lateAEC	DA	E11.0	lateAEC
X43sp_DA_EC64_sc10	11.4017	-25.9952	lateAEC	DA	E11.0	earlyAEC
X43sp_DA_EC64_sc11	11.0735	-30.0056	lateAEC	DA	E11.0	lateAEC
X43sp_DA_EC64_sc12	11.3851	-31.087	lateAEC	DA	E11.0	lateAEC
X43sp_DA_EC64_sc13	6.87485	-28.8198	lateAEC	DA	E11.0	lateAEC
X43sp_DA_EC64_sc14	12.0033	-30.2816	lateAEC	DA	E11.0	lateAEC
X43sp_DA_EC64_sc15	12.8897	-29.1171	lateAEC	DA	E11.0	lateAEC
X43sp_DA_EC64_sc17	11.566	-30.3922	lateAEC	DA	E11.0	lateAEC
X43sp_DA_EC64_sc18	13.5535	-31.5217	lateAEC	DA	E11.0	lateAEC
X43sp_DA_EC64_sc19	13.6695	-30.7783	lateAEC	DA	E11.0	lateAEC
X43sp_DA_EC64_sc20	12.9412	-31.2043	lateAEC	DA	E11.0	lateAEC
X43sp_DA_EC64_sc22	12.4233	-26.9495	lateAEC	DA	E11.0	lateAEC
X43sp_DA_EC64_sc25	13.9344	-28.7778	lateAEC	DA	E11.0	lateAEC
X43sp_DA_EC64_sc26	12.0199	-30.227	lateAEC	DA	E11.0	lateAEC
X43sp_DA_EC64_sc27	8.82397	-28.2189	lateAEC	DA	E11.0	lateAEC
X43sp_DA_EC64_sc28	8.54513	-28.3521	lateAEC	DA	E11.0	lateAEC
X43sp_DA_EC64_sc29	6.85762	-28.8654	lateAEC	DA	E11.0	lateAEC
X43sp_DA_EC64_sc30	12.2224	-27.2327	lateAEC	DA	E11.0	lateAEC
X43sp_DA_EC64_sc31	11.0846	-30.3395	lateAEC	DA	E11.0	lateAEC
X43sp_DA_EC64_sc32	13.9977	-31.0591	lateAEC	DA	E11.0	lateAEC
X43sp_DA_EC64_sc33	11.6888	-31.3956	lateAEC	DA	E11.0	lateAEC
X43sp_DA_EC64_sc35	13.3839	-31.2316	lateAEC	DA	E11.0	lateAEC
X43sp_DA_EC64_sc36	13.0851	-30.9547	lateAEC	DA	E11.0	lateAEC
X43sp_DA_EC64_sc37	6.2067	-29.0767	lateAEC	DA	E11.0	lateAEC
X43sp_DA_EC64_sc38	8.28176	-25.0795	earlyAEC	DA	E11.0	earlyAEC
X43sp_DA_EC64_sc39	6.6466	-28.9546	lateAEC	DA	E11.0	lateAEC
X43sp_DA_EC64_sc41	12.346	-28.5929	lateAEC	DA	E11.0	lateAEC
X43sp_DA_EC64_sc42	14.7908	-28.7679	lateAEC	DA	E11.0	lateAEC
X43sp_DA_EC64_sc43	15.6674	-28.8744	lateAEC	DA	E11.0	lateAEC
X43sp_DA_EC64_sc44	13.0668	7.89668	vEC	DA	E11.0	vEC
X43sp_DA_EC64_sc45	12.4058	-31.009	lateAEC	DA	E11.0	lateAEC
X43sp_DA_EC64_sc46	11.1403	-27.6173	lateAEC	DA	E11.0	lateAEC
X43sp_DA_EC64_sc47	10.8875	-29.073	lateAEC	DA	E11.0	lateAEC
X43sp_DA_EC64_sc48	0.0693621	-28.2085	HEC	DA	E11.0	HEC
X43sp_DA_EC64_sc49	15.698	-29.8005	lateAEC	DA	E11.0	lateAEC
X43sp_DA_EC64_sc50	14.7234	-29.5959	lateAEC	DA	E11.0	lateAEC
X43sp_DA_EC64_sc51	15.8376	-28.4236	lateAEC	DA	E11.0	lateAEC
X43sp_DA_EC64_sc52	14.8383	-29.2224	lateAEC	DA	E11.0	lateAEC
X43sp_DA_EC64_sc53	13.6373	-29.1636	lateAEC	DA	E11.0	lateAEC
X43sp_DA_EC64_sc54	11.7299	-29.5116	lateAEC	DA	E11.0	lateAEC
X43sp_DA_EC64_sc55	15.5753	-29.4844	lateAEC	DA	E11.0	lateAEC
X43sp_DA_EC64_sc56	17.0419	-27.232	lateAEC	DA	E11.0	lateAEC
X18sp_body_EC12_sc2	3.36817	-6.66999	pAEC	Body	E9.0	Others
X18sp_body_EC12_sc3	-11.9162	5.56493	pEC	Body	E9.0	Others
X18sp_body_EC12_sc4	19.8719	2.21463	vEC	Body	E9.0	Others
X18sp_body_EC12_sc5	-1.57907	5.91997	pEC	Body	E9.0	Others
X18sp_body_EC12_sc6	-5.16467	31.4916	Neg	Body	E9.0	Others
X18sp_body_EC12_sc7	3.63205	1.57183	pEC	Body	E9.0	Others
X18sp_body_EC12_sc8	14.5903	-0.433723	vEC	Body	E9.0	Others
X18sp_body_EC12_sc9	-30.16	-13.1977	HC	Body	E9.0	Others
X18sp_body_EC12_sc10	13.1866	-10.3572	vEC	Body	E9.0	Others
X18sp_body_EC12_sc11	10.8276	9.10375	vEC	Body	E9.0	Others
X18sp_body_EC12_sc12	3.39011	-14.445	pAEC	Body	E9.0	Others
X18sp_body_EC12_sc13	-0.399967	4.19471	pEC	Body	E9.0	Others
X18sp_body_EC12_sc14	12.2858	6.47601	vEC	Body	E9.0	Others
X18sp_body_EC12_sc15	5.36672	-14.7813	pAEC	Body	E9.0	Others
X18sp_body_EC12_sc16	-14.6879	34.0481	Neg	Body	E9.0	Others
X18sp_body_EC12_sc17	-29.6735	-12.5896	HC	Body	E9.0	Others
X18sp_body_EC12_sc18	-2.37	6.98906	pEC	Body	E9.0	Others
X18sp_body_EC12_sc19	-8.40628	-31.7917	HEC	Body	E9.0	Others
X18sp_body_EC12_sc20	9.53685	-14.5441	pAEC	Body	E9.0	Others
X18sp_body_EC12_sc21	-0.531417	4.72729	pEC	Body	E9.0	Others
X18sp_body_EC12_sc22	3.54512	7.49338	pEC	Body	E9.0	Others
X18sp_body_EC12_sc24	-5.76164	31.3481	Neg	Body	E9.0	Others
X18sp_body_EC12_sc45	7.01392	6.23795	vEC	Body	E9.0	Others
X18sp_body_EC12_sc46	-3.32692	8.13611	pEC	Body	E9.0	Others
X18sp_neg_EC12_sc48	0.194513	27.6988	Neg	Neg	E9.0	Others
X18sp_neg_EC12_sc49	-15.0957	35.1187	Neg	Neg	E9.0	Others
X18sp_neg_EC12_sc50	-15.398	36.0639	Neg	Neg	E9.0	Others
X18sp_neg_EC12_sc51	-4.90164	30.1428	Neg	Neg	E9.0	Others
X18sp_neg_EC12_sc52	-18.0872	22.5069	Neg	Neg	E9.0	Others
X18sp_body_EC13_sc10	6.56936	-7.55891	pAEC	Body	E9.0	Others
X18sp_body_EC13_sc11	7.03445	-14.1144	pAEC	Body	E9.0	Others
X18sp_neg_EC13_sc14	-25.8106	-4.32671	Neg	Neg	E9.0	Others
X18sp_neg_EC13_sc15	-0.272006	28.1394	Neg	Neg	E9.0	Others
X18sp_neg_EC13_sc16	-1.43864	27.956	Neg	Neg	E9.0	Others
X18sp_neg_EC13_sc17	-25.9289	-3.92273	Neg	Neg	E9.0	Others
X18sp_body_EC13_sc53	7.28318	4.87573	vEC	Body	E9.0	Others
X18sp_body_EC13_sc54	-0.659024	6.26674	pEC	Body	E9.0	Others
X18sp_body_EC13_sc55	-0.0511566	5.1711	pEC	Body	E9.0	Others
X18sp_body_EC13_sc56	12.0752	13.1438	vEC	Body	E9.0	Others
X18sp_body_EC13_sc57	0.524746	6.10842	pEC	Body	E9.0	Others
X18sp_body_EC13_sc58	-28.3904	-13.361	HC	Body	E9.0	Others
X18sp_body_EC13_sc59	-10.6601	5.81445	pEC	Body	E9.0	Others
X18sp_body_EC13_sc60	1.88837	-11.3025	pAEC	Body	E9.0	Others
X18sp_body_EC13_sc61	13.4565	12.4916	vEC	Body	E9.0	Others
X18sp_body_EC13_sc62	8.91796	0.666579	vEC	Body	E9.0	Others
X18sp_body_EC13_sc63	-8.1647	-4.58382	pEC	Body	E9.0	Others
X18sp_body_EC13_sc64	5.85915	-13.2334	pAEC	Body	E9.0	Others
X18sp_body_EC13_sc65	6.0693	-14.0775	pAEC	Body	E9.0	Others
X18sp_body_EC13_sc66	10.4562	8.44463	vEC	Body	E9.0	Others
X18sp_body_EC13_sc67	7.08592	8.09124	vEC	Body	E9.0	Others
X18sp_body_EC13_sc68	-28.6321	-11.5849	HC	Body	E9.0	Others
X18sp_body_EC13_sc69	10.2876	8.42894	vEC	Body	E9.0	Others
X18sp_body_EC13_sc70	11.9292	13.2615	vEC	Body	E9.0	Others
X18sp_body_EC13_sc71	1.6005	3.48376	pEC	Body	E9.0	Others
X18sp_body_EC13_sc72	-29.2314	-11.7987	HC	Body	E9.0	Others
X18sp_body_EC13_sc73	5.5236	9.13612	vEC	Body	E9.0	Others
X18sp_body_EC13_sc74	4.59986	-5.33726	pAEC	Body	E9.0	Others
X18sp_body_EC13_sc75	5.96756	6.54206	vEC	Body	E9.0	Others
X18sp_neg_EC13_sc94	-17.553	22.6878	Neg	Neg	E9.0	Others
X18sp_neg_EC14_sc1	-10.789	32.9392	Neg	Neg	E9.0	Others
X18sp_neg_EC14_sc2	-6.26081	27.2659	Neg	Neg	E9.0	Others
X18sp_neg_EC14_sc3	-14.9812	35.1918	Neg	Neg	E9.0	Others
X18sp_neg_EC14_sc4	-9.68706	32.0873	Neg	Neg	E9.0	Others
X18sp_neg_EC14_sc5	-9.47325	32.1444	Neg	Neg	E9.0	Others
X18sp_body_EC14_sc6	-26.1947	-5.55733	HC	Body	E9.0	Others
X18sp_body_EC14_sc7	6.68545	9.91847	vEC	Body	E9.0	Others
X18sp_body_EC14_sc8	-2.96759	6.0865	pEC	Body	E9.0	Others
X18sp_body_EC14_sc30	8.31084	-13.5805	pAEC	Body	E9.0	Others
X18sp_body_EC14_sc31	1.67513	-10.018	pAEC	Body	E9.0	Others
X18sp_body_EC14_sc32	-29.8711	-13.5085	HC	Body	E9.0	Others
X18sp_body_EC14_sc33	6.77114	-9.7593	pAEC	Body	E9.0	Others
X18sp_body_EC14_sc35	0.0157995	1.28628	pEC	Body	E9.0	Others
X18sp_body_EC14_sc36	-3.28953	4.43849	pEC	Body	E9.0	Others
X18sp_body_EC14_sc37	-7.93686	7.88642	pEC	Body	E9.0	Others
X18sp_body_EC14_sc39	-1.22762	-8.72846	pAEC	Body	E9.0	Others
X18sp_body_EC14_sc40	6.19061	-8.60997	pAEC	Body	E9.0	Others
X18sp_body_EC14_sc42	-2.16037	6.06372	pEC	Body	E9.0	Others
X18sp_body_EC14_sc43	16.1755	5.75652	vEC	Body	E9.0	Others
X18sp_body_EC14_sc45	-28.5289	-12.0406	HC	Body	E9.0	Others
X18sp_body_EC14_sc46	1.37387	-7.13562	pAEC	Body	E9.0	Others
X18sp_body_EC14_sc48	6.353	-8.54496	pAEC	Body	E9.0	Others
X18sp_body_EC14_sc49	-29.8155	-11.4585	HC	Body	E9.0	Others
X18sp_body_EC14_sc51	-3.4983	6.99432	pEC	Body	E9.0	Others
X18sp_body_EC14_sc52	14.3787	-6.93282	pAEC	Body	E9.0	Others
X18sp_body_EC15_sc18	0.553286	5.35281	pEC	Body	E9.0	Others
X18sp_body_EC15_sc20	6.77808	-16.0159	pAEC	Body	E9.0	Others
X18sp_neg_EC15_sc22	-1.16043	27.3145	Neg	Neg	E9.0	Others
X18sp_neg_EC15_sc24	-2.1563	30.0837	Neg	Neg	E9.0	Others
X18sp_neg_EC15_sc25	-25.7569	-4.07762	Neg	Neg	E9.0	Others
X18sp_neg_EC15_sc26	-11.4148	32.2109	Neg	Neg	E9.0	Others
X18sp_neg_EC15_sc53	-3.79315	30.8565	Neg	Neg	E9.0	Others
X18sp_body_EC15_sc73	-2.77401	8.20172	pEC	Body	E9.0	Others
X18sp_body_EC15_sc74	4.1777	1.31448	pEC	Body	E9.0	Others
X18sp_body_EC15_sc75	-3.74539	9.44985	pEC	Body	E9.0	Others
X18sp_body_EC15_sc76	14.0728	-0.571013	vEC	Body	E9.0	Others
X18sp_body_EC15_sc77	12.0823	14.2141	vEC	Body	E9.0	Others
X18sp_body_EC15_sc78	19.4384	2.62254	vEC	Body	E9.0	Others
X18sp_body_EC15_sc79	4.43788	0.811197	pEC	Body	E9.0	Others
X18sp_body_EC15_sc81	4.04538	-4.17168	pAEC	Body	E9.0	Others
X18sp_body_EC15_sc82	4.44785	1.8596	pEC	Body	E9.0	Others
X18sp_body_EC15_sc83	15.0725	-1.11647	vEC	Body	E9.0	Others
X18sp_body_EC15_sc84	-30.0418	-12.4375	HC	Body	E9.0	Others
X18sp_body_EC15_sc85	7.21539	7.43504	vEC	Body	E9.0	Others
X18sp_body_EC15_sc86	6.6307	7.41905	vEC	Body	E9.0	Others
X18sp_body_EC15_sc87	5.53169	7.04282	vEC	Body	E9.0	Others
X18sp_body_EC15_sc88	8.88505	-8.9949	pAEC	Body	E9.0	Others
X18sp_body_EC15_sc89	-0.658719	6.31868	pEC	Body	E9.0	Others
X18sp_body_EC15_sc90	-6.77867	6.54533	pEC	Body	E9.0	Others
X18sp_body_EC15_sc91	-2.11393	6.57278	pEC	Body	E9.0	Others
X18sp_body_EC15_sc92	2.0013	-11.2822	pAEC	Body	E9.0	Others
X18sp_body_EC15_sc93	2.84004	-11.0012	pAEC	Body	E9.0	Others
X18sp_body_EC15_sc94	5.25318	-7.40522	pAEC	Body	E9.0	Others
X8sp_body_EC20_sc1	-5.39033	-7.10261	pAEC	Body	E8.5	Others
X8sp_body_EC20_sc2	-11.4158	-1.85022	pEC	Body	E8.5	Others
X8sp_body_EC20_sc3	-1.93336	-10.2726	pAEC	Body	E8.5	Others
X8sp_body_EC20_sc4	-3.18138	2.23925	pEC	Body	E8.5	Others
X8sp_body_EC20_sc5	-4.78779	-8.69694	pAEC	Body	E8.5	Others
X8sp_body_EC20_sc6	-2.71399	5.60521	pEC	Body	E8.5	Others
X8sp_body_EC20_sc7	-13.127	0.741265	pEC	Body	E8.5	Others
X8sp_body_EC20_sc8	-5.7444	-4.8601	pAEC	Body	E8.5	Others
X8sp_body_EC20_sc9	-13.9579	4.80122	pEC	Body	E8.5	Others
X8sp_body_EC20_sc10	-5.34932	-8.19166	pAEC	Body	E8.5	Others
X8sp_body_EC20_sc11	-2.97624	1.42565	pEC	Body	E8.5	Others
X8sp_body_EC20_sc12	-1.55054	-8.06181	pAEC	Body	E8.5	Others
X8sp_body_EC20_sc13	-13.844	5.13994	pEC	Body	E8.5	Others
X8sp_body_EC20_sc14	-3.2525	-10.253	pAEC	Body	E8.5	Others
X8sp_body_EC20_sc15	-5.72261	-7.3822	pAEC	Body	E8.5	Others
X8sp_body_EC20_sc16	2.27765	3.53775	pEC	Body	E8.5	Others
X8sp_body_EC20_sc17	-6.87101	-5.82129	pAEC	Body	E8.5	Others
X8sp_body_EC20_sc18	-7.65656	-5.66249	pAEC	Body	E8.5	Others
X8sp_body_EC20_sc19	-5.92228	-7.46286	pAEC	Body	E8.5	Others
X8sp_body_EC20_sc20	-4.85183	2.91877	pEC	Body	E8.5	Others
X8sp_body_EC20_sc21	-0.0584027	-0.558657	pEC	Body	E8.5	Others
X8sp_body_EC20_sc22	-6.94939	-5.73986	pAEC	Body	E8.5	Others
X8sp_body_EC20_sc24	-10.84	-1.4281	pEC	Body	E8.5	Others
X8sp_neg_EC20_sc43	-17.3846	23.2782	Neg	Neg	E8.5	Others
X8sp_neg_EC20_sc44	-17.5573	25.091	Neg	Neg	E8.5	Others
X8sp_body_EC20_sc45	-12.8465	-0.195168	pEC	Body	E8.5	Others
X8sp_body_EC20_sc46	-10.2566	-1.85073	pEC	Body	E8.5	Others
X8sp_body_EC20_sc47	-3.54659	-8.87781	pAEC	Body	E8.5	Others
X8sp_neg_EC20_sc48	-17.9907	23.2503	Neg	Neg	E8.5	Others
X8sp_neg_EC20_sc49	-6.39805	28.0089	Neg	Neg	E8.5	Others
X8sp_neg_EC20_sc50	-5.05292	31.3581	Neg	Neg	E8.5	Others
X8sp_neg_EC20_sc51	-17.6624	25.0232	Neg	Neg	E8.5	Others
X8sp_neg_EC20_sc52	-16.086	7.55293	Neg	Neg	E8.5	Others
X8sp_body_EC21_sc10	-2.85398	-10.2121	pAEC	Body	E8.5	Others
X8sp_body_EC21_sc11	-12.4777	4.98997	pEC	Body	E8.5	Others
X8sp_neg_EC21_sc12	-5.71034	27.4851	Neg	Neg	E8.5	Others
X8sp_neg_EC21_sc13	-1.81876	27.656	Neg	Neg	E8.5	Others
X8sp_neg_EC21_sc14	-14.313	33.8824	Neg	Neg	E8.5	Others
X8sp_neg_EC21_sc15	-16.1757	7.67407	Neg	Neg	E8.5	Others
X8sp_neg_EC21_sc16	-5.74107	29.042	Neg	Neg	E8.5	Others
X8sp_neg_EC21_sc17	-17.8906	23.4945	Neg	Neg	E8.5	Others
X8sp_body_EC21_sc53	-8.64439	5.20571	pEC	Body	E8.5	Others
X8sp_body_EC21_sc54	-3.11947	-0.338782	pEC	Body	E8.5	Others
X8sp_body_EC21_sc55	-4.4908	4.79403	pEC	Body	E8.5	Others
X8sp_body_EC21_sc56	2.48299	-5.72858	pAEC	Body	E8.5	Others
X8sp_body_EC21_sc57	-3.4277	-4.88601	pAEC	Body	E8.5	Others
X8sp_body_EC21_sc58	-5.07711	2.64961	pEC	Body	E8.5	Others
X8sp_body_EC21_sc59	-2.23295	-8.56054	pAEC	Body	E8.5	Others
X8sp_body_EC21_sc60	2.22317	-5.47289	pAEC	Body	E8.5	Others
X8sp_body_EC21_sc61	1.03724	-5.00158	pAEC	Body	E8.5	Others
X8sp_body_EC21_sc62	-11.7857	2.17269	pEC	Body	E8.5	Others
X8sp_body_EC21_sc63	-4.63509	4.06877	pEC	Body	E8.5	Others
X8sp_body_EC21_sc64	1.80264	-5.85955	pAEC	Body	E8.5	Others
X8sp_body_EC21_sc65	4.18874	-9.28233	pAEC	Body	E8.5	Others
X8sp_body_EC21_sc66	-9.96663	-1.20981	pEC	Body	E8.5	Others
X8sp_body_EC21_sc67	-2.50999	-8.09323	pAEC	Body	E8.5	Others
X8sp_body_EC21_sc68	1.6636	-4.91609	pAEC	Body	E8.5	Others
X8sp_body_EC21_sc69	-8.5798	1.13027	pEC	Body	E8.5	Others
X8sp_body_EC21_sc70	-2.38551	-10.4598	pAEC	Body	E8.5	Others
X8sp_body_EC21_sc71	-3.53803	-6.39394	pAEC	Body	E8.5	Others
X8sp_body_EC21_sc73	-5.30088	-6.58537	pAEC	Body	E8.5	Others
X8sp_body_EC21_sc74	-10.418	0.389548	pEC	Body	E8.5	Others
X8sp_body_EC21_sc75	-2.98548	1.94775	pEC	Body	E8.5	Others
X8sp_body_EC21_sc76	4.89343	-12.6913	pAEC	Body	E8.5	Others
X8sp_body_EC21_sc77	-3.80305	1.98307	pEC	Body	E8.5	Others
X8sp_body_EC22_sc18	-7.58215	-9.61343	pAEC	Body	E8.5	Others
X8sp_body_EC22_sc19	-3.66987	2.36441	pEC	Body	E8.5	Others
X8sp_body_EC22_sc20	-3.85893	3.35155	pEC	Body	E8.5	Others
X8sp_body_EC22_sc21	-4.88717	-7.73102	pAEC	Body	E8.5	Others
X8sp_body_EC22_sc22	-3.59484	1.79999	pEC	Body	E8.5	Others
X8sp_body_EC22_sc24	1.41614	-5.38	pAEC	Body	E8.5	Others
X8sp_body_EC22_sc25	-14.8106	6.29309	pEC	Body	E8.5	Others
X8sp_body_EC22_sc26	-3.63642	-7.07691	pAEC	Body	E8.5	Others
X8sp_neg_EC22_sc53	-15.6388	7.20014	Neg	Neg	E8.5	Others
X8sp_neg_EC22_sc54	-18.2421	24.0631	Neg	Neg	E8.5	Others
X8sp_neg_EC22_sc55	-18.47	22.8165	Neg	Neg	E8.5	Others
X8sp_neg_EC22_sc56	-17.7001	25.05	Neg	Neg	E8.5	Others
X8sp_neg_EC22_sc57	-1.37944	27.9709	Neg	Neg	E8.5	Others
X8sp_neg_EC22_sc58	-18.5198	23.1916	Neg	Neg	E8.5	Others
X8sp_neg_EC22_sc59	-4.90859	26.3666	Neg	Neg	E8.5	Others
X8sp_body_EC22_sc76	-7.49917	-9.85774	pAEC	Body	E8.5	Others
X8sp_body_EC22_sc77	-7.3551	-5.96059	pAEC	Body	E8.5	Others
X8sp_body_EC22_sc78	-14.7354	4.45729	pEC	Body	E8.5	Others
X8sp_body_EC22_sc79	-12.6372	2.9676	pEC	Body	E8.5	Others
X8sp_body_EC22_sc80	-9.81842	-1.16284	pEC	Body	E8.5	Others
X8sp_body_EC22_sc81	-4.84323	-4.89692	pAEC	Body	E8.5	Others
X8sp_body_EC22_sc82	-7.19499	-6.84085	pEC	Body	E8.5	Others
X8sp_body_EC22_sc83	-11.8215	0.173855	pEC	Body	E8.5	Others
X8sp_body_EC22_sc84	-9.91756	-0.257233	pEC	Body	E8.5	Others
X8sp_body_EC22_sc85	-13.0664	7.43309	pEC	Body	E8.5	Others
X8sp_body_EC22_sc86	-9.57089	3.06016	pEC	Body	E8.5	Others
X8sp_body_EC22_sc87	-4.21604	-10.1478	pAEC	Body	E8.5	Others
X8sp_body_EC22_sc88	1.90309	3.10938	pEC	Body	E8.5	Others
X8sp_body_EC22_sc89	-3.43117	-10.7826	pAEC	Body	E8.5	Others
X8sp_body_EC22_sc90	-4.43824	3.55649	pEC	Body	E8.5	Others
X8sp_body_EC22_sc91	-12.1821	-0.444613	pEC	Body	E8.5	Others
X8sp_body_EC22_sc92	-11.1249	0.689682	pEC	Body	E8.5	Others
X8sp_body_EC22_sc93	-12.0249	2.34354	pEC	Body	E8.5	Others
X8sp_body_EC22_sc94	-4.77454	-5.60433	pAEC	Body	E8.5	Others
X8sp_body_EC27_sc2	-6.54799	0.125601	pEC	Body	E8.5	Others
X8sp_body_EC27_sc3	-3.19901	-10.3076	pAEC	Body	E8.5	Others
X8sp_body_EC27_sc4	-12.8033	6.87039	pEC	Body	E8.5	Others
X8sp_body_EC27_sc5	-13.0862	1.65248	pEC	Body	E8.5	Others
X8sp_body_EC27_sc6	-26.3506	-6.47781	HC	Body	E8.5	Others
X8sp_body_EC27_sc7	-2.61581	-1.02723	pEC	Body	E8.5	Others
X8sp_body_EC27_sc8	-3.32777	-1.33819	pEC	Body	E8.5	Others
X8sp_body_EC27_sc9	-12.0493	3.86399	pEC	Body	E8.5	Others
X8sp_body_EC27_sc10	-13.0515	6.02007	pEC	Body	E8.5	Others
X8sp_body_EC27_sc11	-8.99222	5.23643	pEC	Body	E8.5	Others
X8sp_body_EC27_sc12	-3.25225	-11.2733	pAEC	Body	E8.5	Others
X8sp_body_EC27_sc13	-1.97146	-1.32157	pEC	Body	E8.5	Others
X8sp_body_EC27_sc14	-3.75678	1.59216	pEC	Body	E8.5	Others
X8sp_body_EC27_sc15	0.174967	-5.05426	pAEC	Body	E8.5	Others
X8sp_body_EC27_sc16	-2.94624	-5.26005	pAEC	Body	E8.5	Others
X8sp_body_EC27_sc18	3.76466	-1.58916	pEC	Body	E8.5	Others
X8sp_body_EC27_sc19	-6.59471	-1.62005	pEC	Body	E8.5	Others
X8sp_body_EC27_sc20	-11.8746	2.47346	pEC	Body	E8.5	Others
X8sp_body_EC27_sc21	-5.43108	-7.62283	pAEC	Body	E8.5	Others
X8sp_body_EC27_sc22	-2.18857	-0.611181	pEC	Body	E8.5	Others
X8sp_body_EC27_sc24	-4.32888	-8.06982	pAEC	Body	E8.5	Others
X8sp_neg_EC27_sc48	-14.2809	35.6074	Neg	Neg	E8.5	Others
X8sp_neg_EC27_sc49	-25.7115	-4.36198	Neg	Neg	E8.5	Others
X8sp_neg_EC27_sc50	-25.7204	-4.6566	Neg	Neg	E8.5	Others
X8sp_neg_EC27_sc51	-17.7058	23.676	Neg	Neg	E8.5	Others
X8sp_neg_EC27_sc52	-6.26023	30.2942	Neg	Neg	E8.5	Others
X8sp_neg_EC28_sc13	-18.8127	23.513	Neg	Neg	E8.5	Others
X8sp_neg_EC28_sc14	-14.9835	9.33035	Neg	Neg	E8.5	Others
X8sp_neg_EC28_sc15	-18.5551	24.4426	Neg	Neg	E8.5	Others
X8sp_neg_EC28_sc16	-4.89757	26.4597	Neg	Neg	E8.5	Others
X8sp_neg_EC28_sc17	0.238332	27.622	Neg	Neg	E8.5	Others
X8sp_body_EC28_sc25	-1.19973	1.26034	pEC	Body	E8.5	Others
X8sp_body_EC28_sc26	-14.5175	2.08652	pEC	Body	E8.5	Others
X8sp_body_EC28_sc27	1.86387	-0.588054	pEC	Body	E8.5	Others
X8sp_body_EC28_sc28	-14.4843	2.99125	pEC	Body	E8.5	Others
X8sp_body_EC28_sc29	-5.40934	-1.07765	pEC	Body	E8.5	Others
X8sp_body_EC28_sc31	-1.68539	-1.35423	pEC	Body	E8.5	Others
X8sp_body_EC28_sc53	-4.95324	0.102473	pEC	Body	E8.5	Others
X8sp_body_EC28_sc54	-14.5572	5.69651	pEC	Body	E8.5	Others
X8sp_body_EC28_sc55	-13.3268	5.80083	pEC	Body	E8.5	Others
X8sp_body_EC28_sc56	-13.9557	6.28781	pEC	Body	E8.5	Others
X8sp_body_EC28_sc57	-14.4207	2.76808	pEC	Body	E8.5	Others
X8sp_body_EC28_sc58	-14.2433	6.37814	pEC	Body	E8.5	Others
X8sp_body_EC28_sc59	-4.59183	-1.36953	pEC	Body	E8.5	Others
X8sp_body_EC28_sc60	-4.69259	-1.07396	pEC	Body	E8.5	Others
X8sp_body_EC28_sc61	-8.32421	-9.46576	pAEC	Body	E8.5	Others
X8sp_body_EC28_sc64	-14.7152	4.52637	pEC	Body	E8.5	Others
X8sp_body_EC28_sc65	-14.7118	6.04165	pEC	Body	E8.5	Others
X8sp_body_EC28_sc66	-14.319	5.50043	pEC	Body	E8.5	Others
X8sp_body_EC28_sc67	2.72199	-2.61513	pAEC	Body	E8.5	Others
X8sp_body_EC28_sc68	-14.7692	5.29371	pEC	Body	E8.5	Others
X18sp17_body_EC33_sc1	5.25322	10.2764	pEC	Body	E9.0	Others
X18sp17_body_EC33_sc2	-5.14954	8.81958	pEC	Body	E9.0	Others
X18sp17_body_EC33_sc3	-7.27204	29.6977	Neg	Body	E9.0	Others
X18sp17_body_EC33_sc4	-5.8484	10.2297	pEC	Body	E9.0	Others
X18sp17_body_EC33_sc5	1.36436	-7.36706	pAEC	Body	E9.0	Others
X18sp17_body_EC33_sc6	6.75809	-4.49674	pAEC	Body	E9.0	Others
X18sp17_body_EC33_sc7	9.95007	8.46592	vEC	Body	E9.0	Others
X18sp17_body_EC33_sc8	8.47448	3.98504	vEC	Body	E9.0	Others
X18sp17_body_EC33_sc9	-2.73094	4.79037	pEC	Body	E9.0	Others
X18sp17_body_EC33_sc10	5.84556	9.48485	vEC	Body	E9.0	Others
X18sp17_body_EC33_sc11	-10.8914	8.99747	pEC	Body	E9.0	Others
X18sp17_body_EC33_sc12	-7.5893	30.2743	Neg	Body	E9.0	Others
X18sp17_body_EC33_sc13	6.60695	-19.3029	earlyAEC	Body	E9.0	Others
X18sp17_body_EC33_sc14	0.710082	0.789952	pEC	Body	E9.0	Others
X18sp17_body_EC33_sc15	-6.69426	29.7412	Neg	Body	E9.0	Others
X18sp17_body_EC33_sc16	-7.59615	30.0131	Neg	Body	E9.0	Others
X18sp17_body_EC33_sc17	-7.34012	29.731	Neg	Body	E9.0	Others
X18sp17_body_EC33_sc18	-7.25336	29.5071	Neg	Body	E9.0	Others
X18sp17_body_EC33_sc19	1.50961	-8.46592	pAEC	Body	E9.0	Others
X18sp17_body_EC33_sc20	-10.7698	32.4439	Neg	Body	E9.0	Others
X18sp17_body_EC33_sc21	-5.14044	8.05995	pEC	Body	E9.0	Others
X18sp17_body_EC33_sc22	-4.77992	7.28527	pEC	Body	E9.0	Others
X18sp17_body_EC33_sc24	-1.67387	-8.65214	pAEC	Body	E9.0	Others
X18sp17_body_EC33_sc46	0.0598201	5.62242	pEC	Body	E9.0	Others
X18sp17_body_EC33_sc47	7.3337	-9.6078	pAEC	Body	E9.0	Others
X18sp17_neg_EC33_sc48	-16.6859	24.8183	Neg	Neg	E9.0	Others
X18sp17_neg_EC33_sc49	-8.46566	31.284	Neg	Neg	E9.0	Others
X18sp17_neg_EC33_sc50	-16.6986	25.9363	Neg	Neg	E9.0	Others
X18sp17_neg_EC33_sc51	-4.04215	27.7759	Neg	Neg	E9.0	Others
X18sp17_neg_EC33_sc52	-8.84466	27.9907	Neg	Neg	E9.0	Others
X18sp17_body_EC34_sc27	2.5457	-12.3634	pAEC	Body	E9.0	Others
X18sp17_body_EC34_sc28	12.7937	-8.92142	pAEC	Body	E9.0	Others
X18sp17_body_EC34_sc29	-10.5445	-6.94186	pEC	Body	E9.0	Others
X18sp17_body_EC34_sc30	-3.81992	5.29757	pEC	Body	E9.0	Others
X18sp17_neg_EC34_sc31	-6.30148	27.6094	Neg	Neg	E9.0	Others
X18sp17_neg_EC34_sc32	-1.0296	28.1279	Neg	Neg	E9.0	Others
X18sp17_neg_EC34_sc33	-11.5573	34.2304	Neg	Neg	E9.0	Others
X18sp17_neg_EC34_sc35	-14.6236	38.7762	Neg	Neg	E9.0	Others
X18sp17_body_EC34_sc53	-7.15865	29.7928	Neg	Body	E9.0	Others
X18sp17_body_EC34_sc55	-14.5433	35.0379	Neg	Body	E9.0	Others
X18sp17_body_EC34_sc56	-7.65843	29.859	Neg	Body	E9.0	Others
X18sp17_body_EC34_sc57	5.52447	-11.5281	pAEC	Body	E9.0	Others
X18sp17_body_EC34_sc58	14.2614	-0.693362	vEC	Body	E9.0	Others
X18sp17_body_EC34_sc59	-5.44995	8.5471	pEC	Body	E9.0	Others
X18sp17_body_EC34_sc60	5.09214	-10.9468	pAEC	Body	E9.0	Others
X18sp17_body_EC34_sc61	8.46559	-14.1024	pAEC	Body	E9.0	Others
X18sp17_body_EC34_sc62	2.48375	1.27076	pEC	Body	E9.0	Others
X18sp17_body_EC34_sc63	-14.6132	35.0899	Neg	Body	E9.0	Others
X18sp17_body_EC34_sc64	-0.155387	3.9541	pEC	Body	E9.0	Others
X18sp17_body_EC34_sc65	3.14486	6.08389	vEC	Body	E9.0	Others
X18sp17_body_EC34_sc66	-6.99106	23.5352	Neg	Body	E9.0	Others
X18sp17_body_EC34_sc67	-7.36402	23.4124	Neg	Body	E9.0	Others
X18sp17_body_EC34_sc68	-0.349666	-9.22273	pAEC	Body	E9.0	Others
X18sp17_body_EC34_sc69	-7.08441	23.5374	Neg	Body	E9.0	Others
X18sp17_body_EC34_sc70	-6.33553	10.0721	pEC	Body	E9.0	Others
X18sp17_body_EC34_sc71	-7.36042	23.5674	Neg	Body	E9.0	Others
X18sp17_body_EC34_sc72	-6.92833	23.3356	Neg	Body	E9.0	Others
X18sp17_body_EC34_sc73	-7.08417	23.1671	Neg	Body	E9.0	Others
X18sp17_body_EC34_sc74	2.40007	-10.1786	pAEC	Body	E9.0	Others
X18sp17_body_EC34_sc75	6.53358	-10.0505	pAEC	Body	E9.0	Others
X18sp17_neg_EC34_sc94	-4.29673	27.5356	Neg	Neg	E9.0	Others
X18sp17_neg_EC35_sc1	-25.661	-3.96888	Neg	Neg	E9.0	Others
X18sp17_neg_EC35_sc2	-16.8451	22.9466	Neg	Neg	E9.0	Others
X18sp17_neg_EC35_sc3	-0.998716	28.2287	Neg	Neg	E9.0	Others
X18sp17_neg_EC35_sc4	-4.99595	28.0779	Neg	Neg	E9.0	Others
X18sp17_neg_EC35_sc5	-6.58466	28.2385	Neg	Neg	E9.0	Others
X18sp17_body_EC35_sc6	-2.10445	5.75984	pEC	Body	E9.0	Others
X18sp17_body_EC35_sc7	13.5129	13.6566	vEC	Body	E9.0	Others
X18sp17_body_EC35_sc8	-3.7518	4.49817	pEC	Body	E9.0	Others
X18sp17_body_EC35_sc9	4.06962	-7.20038	pAEC	Body	E9.0	Others
X18sp17_body_EC35_sc30	-2.85317	9.95747	pEC	Body	E9.0	Others
X18sp17_body_EC35_sc31	2.40187	-12.5755	pAEC	Body	E9.0	Others
X18sp17_body_EC35_sc32	6.92407	-19.3126	earlyAEC	Body	E9.0	Others
X18sp17_body_EC35_sc33	6.39048	-19.3187	earlyAEC	Body	E9.0	Others
X18sp17_body_EC35_sc35	-7.21503	23.2182	Neg	Body	E9.0	Others
X18sp17_body_EC35_sc36	2.67185	2.54528	pEC	Body	E9.0	Others
X18sp17_body_EC35_sc37	5.70347	-9.22904	pAEC	Body	E9.0	Others
X18sp17_body_EC35_sc38	-7.58606	23.6847	Neg	Body	E9.0	Others
X18sp17_body_EC35_sc39	7.83645	4.42206	vEC	Body	E9.0	Others
X18sp17_body_EC35_sc40	-2.16998	29.7621	Neg	Body	E9.0	Others
X18sp17_body_EC35_sc41	8.32998	-13.5387	pAEC	Body	E9.0	Others
X18sp17_body_EC35_sc42	10.4896	11.1164	vEC	Body	E9.0	Others
X18sp17_body_EC35_sc43	0.118404	-8.08702	pAEC	Body	E9.0	Others
X18sp17_body_EC35_sc44	-5.40441	7.68154	pEC	Body	E9.0	Others
X18sp17_body_EC35_sc45	-6.8989	23.4071	Neg	Body	E9.0	Others
X18sp17_body_EC35_sc46	-7.28988	23.6512	Neg	Body	E9.0	Others
X18sp17_body_EC35_sc47	-5.35269	7.54383	pEC	Body	E9.0	Others
X18sp17_body_EC35_sc48	-5.75923	9.82619	pEC	Body	E9.0	Others
X18sp17_body_EC35_sc49	-7.07228	23.6372	Neg	Body	E9.0	Others
X18sp17_body_EC35_sc50	5.99828	-10.5777	pAEC	Body	E9.0	Others
X18sp17_body_EC35_sc51	8.84228	-16.0119	pAEC	Body	E9.0	Others
X18sp17_body_EC35_sc52	5.31641	-10.7542	pAEC	Body	E9.0	Others
X18sp17_body_EC36_sc36	-0.720547	5.51372	pEC	Body	E9.0	Others
X18sp17_body_EC36_sc37	-3.99957	9.43234	pEC	Body	E9.0	Others
X18sp17_body_EC36_sc38	-7.32162	6.66255	pEC	Body	E9.0	Others
X18sp17_body_EC36_sc39	18.3864	6.51581	vEC	Body	E9.0	Others
X18sp17_neg_EC36_sc40	-14.7628	34.6896	Neg	Neg	E9.0	Others
X18sp17_neg_EC36_sc41	-17.0807	23.2922	Neg	Neg	E9.0	Others
X18sp17_neg_EC36_sc42	-6.94732	30.9938	Neg	Neg	E9.0	Others
X18sp17_neg_EC36_sc43	-11.4429	30.1655	Neg	Neg	E9.0	Others
X18sp17_neg_EC36_sc53	-5.80084	29.533	Neg	Neg	E9.0	Others
X18sp17_body_EC36_sc73	-8.56048	-7.34414	pAEC	Body	E9.0	Others
X18sp17_body_EC36_sc74	-7.3843	23.6944	Neg	Body	E9.0	Others
X18sp17_body_EC36_sc75	5.86487	-14.3306	pAEC	Body	E9.0	Others
X18sp17_body_EC36_sc76	-4.49939	7.53727	pEC	Body	E9.0	Others
X18sp17_body_EC36_sc77	-6.77896	9.10858	pEC	Body	E9.0	Others
X18sp17_body_EC36_sc80	-7.05694	6.76809	pEC	Body	E9.0	Others
X18sp17_body_EC36_sc81	2.19189	-7.15645	pAEC	Body	E9.0	Others
X18sp17_body_EC36_sc82	1.60312	-9.8125	pAEC	Body	E9.0	Others
X18sp17_body_EC36_sc83	1.82875	-7.3236	pAEC	Body	E9.0	Others
X18sp17_body_EC36_sc84	-1.46669	31.2744	Neg	Body	E9.0	Others
X18sp17_body_EC36_sc85	-4.13666	5.57273	pEC	Body	E9.0	Others
X18sp17_body_EC36_sc86	-5.02904	8.93955	pEC	Body	E9.0	Others
X18sp17_body_EC36_sc87	0.705663	4.14232	pEC	Body	E9.0	Others
X18sp17_body_EC36_sc88	7.77765	11.5155	pEC	Body	E9.0	Others
X18sp17_body_EC36_sc89	-0.695692	-9.5811	pAEC	Body	E9.0	Others
X18sp17_body_EC36_sc90	-6.87416	6.98193	pEC	Body	E9.0	Others
X18sp17_body_EC36_sc91	-4.75689	8.59889	pEC	Body	E9.0	Others
X18sp17_body_EC36_sc92	7.4645	7.5638	vEC	Body	E9.0	Others
X18sp17_body_EC36_sc93	2.19128	-12.4693	pAEC	Body	E9.0	Others
X18sp17_body_EC36_sc94	-7.56167	7.80429	pEC	Body	E9.0	Others
X8sp_body_EC37_sc1	-5.19852	9.56114	pEC	Body	E8.5	Others
X8sp_body_EC37_sc2	1.63899	-0.610629	pEC	Body	E8.5	Others
X8sp_body_EC37_sc3	3.48156	-4.38173	pAEC	Body	E8.5	Others
X8sp_body_EC37_sc4	3.43202	-5.4888	pAEC	Body	E8.5	Others
X8sp_body_EC37_sc5	3.25414	-6.58111	pAEC	Body	E8.5	Others
X8sp_body_EC37_sc6	-11.9414	7.95009	pEC	Body	E8.5	Others
X8sp_body_EC37_sc7	4.30789	-8.5244	pAEC	Body	E8.5	Others
X8sp_body_EC37_sc8	-4.64286	5.21089	pEC	Body	E8.5	Others
X8sp_body_EC37_sc9	0.593197	-7.40628	pAEC	Body	E8.5	Others
X8sp_body_EC37_sc10	4.05422	-6.83141	pAEC	Body	E8.5	Others
X8sp_body_EC37_sc11	1.37121	-8.43618	pAEC	Body	E8.5	Others
X8sp_body_EC37_sc12	-0.373093	-5.96754	pAEC	Body	E8.5	Others
X8sp_body_EC37_sc13	-13.3003	6.68661	pEC	Body	E8.5	Others
X8sp_body_EC37_sc14	1.29211	1.21928	pEC	Body	E8.5	Others
X8sp_body_EC37_sc15	-11.8747	8.00173	pEC	Body	E8.5	Others
X8sp_body_EC37_sc16	1.44876	-4.8048	pAEC	Body	E8.5	Others
X8sp_body_EC37_sc17	1.61202	-0.597786	pEC	Body	E8.5	Others
X8sp_body_EC37_sc18	-3.55016	-6.4441	pAEC	Body	E8.5	Others
X8sp_body_EC37_sc19	0.515968	-4.5074	pAEC	Body	E8.5	Others
X8sp_body_EC37_sc20	1.70277	1.7649	pEC	Body	E8.5	Others
X8sp_body_EC37_sc21	-4.24752	-3.24156	pEC	Body	E8.5	Others
X8sp_body_EC37_sc22	1.91174	-1.38442	pEC	Body	E8.5	Others
X8sp_body_EC37_sc23	-1.79187	-4.86094	pAEC	Body	E8.5	Others
X8sp_body_EC37_sc25	3.83235	-4.04888	pAEC	Body	E8.5	Others
X8sp_body_EC37_sc46	2.79851	-3.55699	pAEC	Body	E8.5	Others
X8sp_body_EC37_sc47	-4.43475	0.614564	pEC	Body	E8.5	Others
X8sp_neg_EC37_sc49	-16.9348	23.7572	Neg	Neg	E8.5	Others
X8sp_neg_EC37_sc50	-4.19921	31.9905	Neg	Neg	E8.5	Others
X8sp_neg_EC37_sc51	-5.23782	27.6853	Neg	Neg	E8.5	Others
X8sp_neg_EC37_sc52	-18.1574	22.9419	Neg	Neg	E8.5	Others
X8sp_body_EC38_sc10	-14.0629	7.39154	pEC	Body	E8.5	Others
X8sp_body_EC38_sc11	-7.99101	-2.72541	pEC	Body	E8.5	Others
X8sp_body_EC38_sc12	-12.5904	3.08857	pEC	Body	E8.5	Others
X8sp_body_EC38_sc13	-5.79828	1.52055	pEC	Body	E8.5	Others
X8sp_neg_EC38_sc14	-18.0263	24.1301	Neg	Neg	E8.5	Others
X8sp_neg_EC38_sc15	-5.95891	27.7747	Neg	Neg	E8.5	Others
X8sp_neg_EC38_sc16	-7.91304	31.0128	Neg	Neg	E8.5	Others
X8sp_neg_EC38_sc17	-16.7626	25.3968	Neg	Neg	E8.5	Others
X8sp_body_EC38_sc53	3.75742	-2.80125	pEC	Body	E8.5	Others
X8sp_body_EC38_sc54	1.09015	-1.30031	pEC	Body	E8.5	Others
X8sp_body_EC38_sc55	-6.79553	-9.38699	pEC	Body	E8.5	Others
X8sp_body_EC38_sc56	4.05135	-0.779852	pEC	Body	E8.5	Others
X8sp_body_EC38_sc57	-0.288414	-6.04937	pAEC	Body	E8.5	Others
X8sp_body_EC38_sc58	-7.74374	4.37671	pEC	Body	E8.5	Others
X8sp_body_EC38_sc59	-3.84373	3.07638	pEC	Body	E8.5	Others
X8sp_body_EC38_sc60	-12.4367	7.00588	pEC	Body	E8.5	Others
X8sp_body_EC38_sc61	-7.70181	6.04959	pEC	Body	E8.5	Others
X8sp_body_EC38_sc62	-8.13664	5.97882	pEC	Body	E8.5	Others
X8sp_body_EC38_sc63	1.678	0.687183	pEC	Body	E8.5	Others
X8sp_body_EC38_sc64	-12.3856	7.63854	pEC	Body	E8.5	Others
X8sp_body_EC38_sc65	-4.29951	4.43147	pEC	Body	E8.5	Others
X8sp_body_EC38_sc66	-0.517722	3.52552	pEC	Body	E8.5	Others
X8sp_body_EC38_sc67	-12.2773	6.36506	pEC	Body	E8.5	Others
X8sp_body_EC38_sc68	-2.94784	-0.368408	pEC	Body	E8.5	Others
X8sp_body_EC38_sc69	-5.89605	1.48914	pEC	Body	E8.5	Others
X8sp_body_EC38_sc70	4.79679	-8.62918	pAEC	Body	E8.5	Others
X8sp_body_EC38_sc71	6.29439	-4.58252	pAEC	Body	E8.5	Others
X8sp_body_EC38_sc72	-4.64409	-7.63361	pAEC	Body	E8.5	Others
X8sp_body_EC38_sc73	-0.923485	-3.77323	pAEC	Body	E8.5	Others
X8sp_body_EC38_sc74	-11.2799	8.59508	pEC	Body	E8.5	Others
X8sp_body_EC38_sc75	-5.09615	-2.46833	pEC	Body	E8.5	Others
X8sp_body_EC38_sc76	-2.65889	-8.14241	pAEC	Body	E8.5	Others
X8sp_neg_EC38_sc94	-15.1239	34.5682	Neg	Neg	E8.5	Others
X8sp_neg_EC39_sc1	-17.511	24.5245	Neg	Neg	E8.5	Others
X8sp_neg_EC39_sc2	-4.4298	25.9663	Neg	Neg	E8.5	Others
X8sp_neg_EC39_sc3	-15.1095	34.1527	Neg	Neg	E8.5	Others
X8sp_neg_EC39_sc4	-11.4677	30.2324	Neg	Neg	E8.5	Others
X8sp_neg_EC39_sc5	-6.37596	30.4864	Neg	Neg	E8.5	Others
X8sp_body_EC39_sc6	-10.8708	8.35328	pEC	Body	E8.5	Others
X8sp_body_EC39_sc7	-3.12704	-4.49798	pAEC	Body	E8.5	Others
X8sp_body_EC39_sc8	-1.46061	-6.58276	pAEC	Body	E8.5	Others
X8sp_body_EC39_sc9	-13.4453	3.89969	pEC	Body	E8.5	Others
X8sp_body_EC39_sc29	-11.3448	2.29939	pEC	Body	E8.5	Others
X8sp_body_EC39_sc30	1.79031	-9.03469	pAEC	Body	E8.5	Others
X8sp_body_EC39_sc31	7.54467	-11.4927	pAEC	Body	E8.5	Others
X8sp_body_EC39_sc32	4.33283	-9.10208	pAEC	Body	E8.5	Others
X8sp_body_EC39_sc33	4.70693	-7.80945	pAEC	Body	E8.5	Others
X8sp_body_EC39_sc35	1.76569	-4.48459	pAEC	Body	E8.5	Others
X8sp_body_EC39_sc36	11.1654	-10.0452	pAEC	Body	E8.5	Others
X8sp_body_EC39_sc37	-12.4153	4.92792	pEC	Body	E8.5	Others
X8sp_body_EC39_sc38	-11.4007	8.54161	pEC	Body	E8.5	Others
X8sp_body_EC39_sc39	0.742392	-1.53978	pEC	Body	E8.5	Others
X8sp_body_EC39_sc40	-2.18344	-0.252006	pEC	Body	E8.5	Others
X8sp_body_EC39_sc41	1.3328	-7.76732	pAEC	Body	E8.5	Others
X8sp_body_EC39_sc42	-8.63577	5.78144	pEC	Body	E8.5	Others
X8sp_body_EC39_sc43	-10.476	7.93229	pEC	Body	E8.5	Others
X8sp_body_EC39_sc44	-0.518351	3.33736	pEC	Body	E8.5	Others
X8sp_body_EC39_sc45	-6.52248	-7.2911	pAEC	Body	E8.5	Others
X8sp_body_EC39_sc46	-6.49134	-8.54617	pAEC	Body	E8.5	Others
X8sp_body_EC39_sc47	-7.21191	-9.81607	pAEC	Body	E8.5	Others
X8sp_body_EC39_sc48	-6.99156	-7.29096	pAEC	Body	E8.5	Others
X8sp_body_EC39_sc49	-9.46645	5.52049	pEC	Body	E8.5	Others
X8sp_body_EC39_sc50	-1.38572	-3.113	pAEC	Body	E8.5	Others
X8sp_body_EC39_sc51	-4.73961	-10.2759	pAEC	Body	E8.5	Others
X8sp_body_EC39_sc52	-7.50312	-3.1051	pEC	Body	E8.5	Others
X8sp_body_EC40_sc18	-1.54211	-5.01085	pAEC	Body	E8.5	Others
X8sp_body_EC40_sc19	1.10149	0.10312	pEC	Body	E8.5	Others
X8sp_body_EC40_sc20	7.77843	-11.5084	pAEC	Body	E8.5	Others
X8sp_body_EC40_sc21	-12.2432	4.57228	pEC	Body	E8.5	Others
X8sp_neg_EC40_sc22	-14.6285	34.7016	Neg	Neg	E8.5	Others
X8sp_neg_EC40_sc24	-16.9618	25.1837	Neg	Neg	E8.5	Others
X8sp_neg_EC40_sc25	-14.4615	34.0446	Neg	Neg	E8.5	Others
X8sp_neg_EC40_sc26	-17.1531	23.5984	Neg	Neg	E8.5	Others
X8sp_neg_EC40_sc53	-17.418	23.1464	Neg	Neg	E8.5	Others
X8sp_body_EC40_sc71	-1.82675	-6.65408	pAEC	Body	E8.5	Others
X8sp_body_EC40_sc72	1.44744	-0.829632	pEC	Body	E8.5	Others
X8sp_body_EC40_sc73	-1.3039	-4.09024	pEC	Body	E8.5	Others
X8sp_body_EC40_sc74	-1.68371	-4.87114	pAEC	Body	E8.5	Others
X8sp_body_EC40_sc75	-6.74129	-10.2004	pAEC	Body	E8.5	Others
X8sp_body_EC40_sc76	-8.11995	5.33308	pEC	Body	E8.5	Others
X8sp_body_EC40_sc77	-6.57418	-10.671	pAEC	Body	E8.5	Others
X8sp_body_EC40_sc78	3.87763	-1.3877	pEC	Body	E8.5	Others
X8sp_body_EC40_sc79	-4.24388	4.66077	pEC	Body	E8.5	Others
X8sp_body_EC40_sc80	2.34564	-6.91624	pAEC	Body	E8.5	Others
X8sp_body_EC40_sc82	-0.194196	-0.237108	pEC	Body	E8.5	Others
X8sp_body_EC40_sc83	-5.00186	5.52857	pEC	Body	E8.5	Others
X8sp_body_EC40_sc84	12.709	-10.4256	vEC	Body	E8.5	Others
X8sp_body_EC40_sc85	-0.808238	2.53706	pEC	Body	E8.5	Others
X8sp_body_EC40_sc86	1.31162	-5.64331	pAEC	Body	E8.5	Others
X8sp_body_EC40_sc87	11.2899	-10.0334	pAEC	Body	E8.5	Others
X8sp_body_EC40_sc88	1.68629	-7.37509	pAEC	Body	E8.5	Others
X8sp_body_EC40_sc89	-4.13841	0.080426	pEC	Body	E8.5	Others
X8sp_body_EC40_sc90	-8.13251	-3.56708	pAEC	Body	E8.5	Others
X8sp_body_EC40_sc91	-8.45718	-31.8412	HEC	Body	E8.5	Others
X8sp_body_EC40_sc92	-1.72972	-8.20899	pAEC	Body	E8.5	Others
X8sp_body_EC40_sc93	-8.06495	1.05284	pEC	Body	E8.5	Others
X8sp_body_EC40_sc94	-11.9999	5.03207	pEC	Body	E8.5	Others
X4sp_neg_EC75_sc25	-17.6778	24.0323	Neg	Neg	E8.0	Others
X4sp_neg_EC75_sc26	-16.1386	26.0785	Neg	Neg	E8.0	Others
X4sp_neg_EC75_sc27	-16.6715	24.8313	Neg	Neg	E8.0	Others
X4sp_neg_EC75_sc28	-12.7413	8.59481	Neg	Neg	E8.0	Others
X4sp_neg_EC75_sc29	-16.6362	24.0884	Neg	Neg	E8.0	Others
X4sp_neg_EC75_sc30	-7.82564	30.9583	Neg	Neg	E8.0	Others
X4sp_neg_EC75_sc32	-8.46137	28.1092	Neg	Neg	E8.0	Others
X4sp_body_EC76_sc1	-10.8851	2.11531	pEC	Body	E8.0	Others
X4sp_body_EC76_sc2	-7.92772	-0.147764	pEC	Body	E8.0	Others
X4sp_body_EC76_sc3	-12.8038	-3.58176	pEC	Body	E8.0	Others
X4sp_body_EC76_sc4	-11.5041	-1.38439	pEC	Body	E8.0	Others
X4sp_body_EC76_sc5	-9.90968	-0.640326	pEC	Body	E8.0	Others
X4sp_body_EC76_sc6	-11.0474	2.80145	pEC	Body	E8.0	Others
X4sp_body_EC76_sc7	-12.9544	4.1071	pEC	Body	E8.0	Others
X4sp_body_EC76_sc8	-12.8344	-3.57615	pEC	Body	E8.0	Others
X4sp_body_EC76_sc9	-7.96975	-0.20344	pEC	Body	E8.0	Others
X4sp_body_EC76_sc10	-5.82689	-4.82935	pAEC	Body	E8.0	Others
X4sp_body_EC76_sc11	-10.3721	-0.539937	pEC	Body	E8.0	Others
X4sp_body_EC76_sc12	-8.96995	3.23317	pEC	Body	E8.0	Others
X4sp_body_EC76_sc13	-12.1968	0.248684	pEC	Body	E8.0	Others
X4sp_body_EC76_sc14	-6.77934	-3.00097	pEC	Body	E8.0	Others
X4sp_body_EC76_sc15	-10.1587	1.0529	pEC	Body	E8.0	Others
X4sp_body_EC76_sc16	-8.48938	-2.2845	pEC	Body	E8.0	Others
X4sp_body_EC76_sc17	-8.2432	-2.44002	pEC	Body	E8.0	Others
X4sp_body_EC76_sc18	-3.24365	0.21778	pEC	Body	E8.0	Others
X4sp_body_EC76_sc19	-9.21011	2.26886	pEC	Body	E8.0	Others
X4sp_body_EC76_sc20	-7.98823	2.30281	pEC	Body	E8.0	Others
X4sp_body_EC76_sc21	-6.29303	-0.474127	pEC	Body	E8.0	Others
X4sp_body_EC76_sc22	-7.44444	-0.232503	pEC	Body	E8.0	Others
X4sp_body_EC76_sc24	-8.56156	0.220955	pEC	Body	E8.0	Others
X4sp_body_EC76_sc65	-8.78656	-2.69766	pEC	Body	E8.0	Others
X4sp_body_EC76_sc66	-10.1891	3.91718	pEC	Body	E8.0	Others
X4sp_body_EC76_sc67	-11.2842	1.21105	pEC	Body	E8.0	Others
X4sp_body_EC76_sc68	-6.26741	1.79516	pEC	Body	E8.0	Others
X4sp_body_EC76_sc69	-8.44083	2.82101	pEC	Body	E8.0	Others
X4sp_body_EC76_sc70	-10.669	4.66108	pEC	Body	E8.0	Others
X4sp_body_EC76_sc71	-2.15422	-3.07938	pAEC	Body	E8.0	Others
X4sp_body_EC76_sc72	-5.61372	-0.129735	pEC	Body	E8.0	Others
X4sp_body_EC76_sc73	-10.057	2.42432	pEC	Body	E8.0	Others
X4sp_body_EC76_sc74	-9.17616	-0.37304	pEC	Body	E8.0	Others
X4sp_body_EC76_sc75	-11.1328	-3.62084	pEC	Body	E8.0	Others
X4sp_body_EC76_sc77	-8.53935	-1.18338	pEC	Body	E8.0	Others
X4sp_body_EC76_sc79	-9.48545	4.98857	pEC	Body	E8.0	Others
X4sp_body_EC76_sc80	-10.9459	-2.32979	pEC	Body	E8.0	Others

## Sheet: Monocle2_addEarlier
	Component1	Component2	Location	Stage	Pseudotime
X35sp_body_EC4_sc4	8.52351	-4.5579	Body	E10.0	22.4953
X35sp_body_EC4_sc13	8.30927	-4.71314	Body	E10.0	22.5948
X35sp_body_EC4_sc17	8.22918	-4.85138	Body	E10.0	22.7099
X35sp_body_EC5_sc53	8.26042	-4.57517	Body	E10.0	22.4491
X35sp_body_EC5_sc73	8.33804	-3.8767	Body	E10.0	21.7895
X35sp_body_EC6_sc44	7.02949	-3.87703	Body	E10.0	20.3553
X35sp_body_EC7_sc82	11.1396	-3.11474	Body	E10.0	24.6038
X35sp_body_EC7_sc93	6.36676	-4.57845	Body	E10.0	19.5963
X25sp_body_EC8_sc1	-9.89008	3.04722	Body	E9.5	0.959333
X25sp_body_EC8_sc6	-8.5726	1.63159	Body	E9.5	2.89077
X25sp_body_EC8_sc9	7.36292	-3.83349	Body	E9.5	20.6841
X25sp_body_EC8_sc11	8.57689	-4.71644	Body	E9.5	22.662
X25sp_body_EC8_sc12	10.2229	-2.04448	Body	E9.5	24.4393
X25sp_body_EC8_sc19	-7.26225	0.313535	Body	E9.5	4.7553
X25sp_body_EC9_sc57	-4.59546	-1.92641	Body	E9.5	8.26466
X25sp_body_EC9_sc60	0.93537	-4.35675	Body	E9.5	14.2955
X25sp_body_EC9_sc64	3.03014	-5.0011	Body	E9.5	16.3359
X25sp_body_EC9_sc65	0.663412	-4.0501	Body	E9.5	14.0014
X25sp_body_EC10_sc33	-9.66329	3.14147	Body	E9.5	1.02241
X25sp_body_EC10_sc37	8.56306	-4.0947	Body	E9.5	22.0549
X25sp_body_EC10_sc38	4.8201	-4.64878	Body	E9.5	18.0834
X25sp_body_EC10_sc39	-5.46914	-1.02962	Body	E9.5	7.03167
X25sp_body_EC10_sc40	-9.92746	3.1315	Body	E9.5	0.869669
X25sp_body_EC10_sc43	1.82188	-4.85918	Body	E9.5	15.1548
X25sp_body_EC10_sc45	11.5455	-2.44597	Body	E9.5	25.2705
X25sp_body_EC11_sc89	3.32904	-4.80913	Body	E9.5	16.6343
X25sp_body_EC16_sc2	8.29099	-4.09155	Body	E9.5	21.9868
X25sp_body_EC16_sc3	8.42064	-4.19372	Body	E9.5	22.117
X25sp_body_EC16_sc5	11.0364	-1.50304	Body	E9.5	25.44
X25sp_body_EC16_sc13	10.2666	-3.74214	Body	E9.5	23.6495
X25sp_body_EC16_sc18	9.5437	-3.82801	Body	E9.5	23.0093
X25sp_body_EC16_sc19	7.35586	-4.35811	Body	E9.5	20.5736
X25sp_body_EC17_sc56	7.0179	-3.94061	Body	E9.5	20.3328
X25sp_body_EC17_sc57	8.22882	-4.61405	Body	E9.5	22.4793
X25sp_body_EC17_sc65	13.0349	0.241761	Body	E9.5	28.0963
X25sp_body_EC17_sc66	11.7236	-2.69663	Body	E9.5	25.2594
X25sp_body_EC17_sc67	1.69978	-5.27528	Body	E9.5	15.027
X25sp_body_EC17_sc75	1.82546	-4.25829	Body	E9.5	15.1666
X25sp_body_EC18_sc35	8.50539	-4.33401	Body	E9.5	22.2735
X25sp_body_EC18_sc41	12.2419	-0.323633	Body	E9.5	27.1693
X25sp_body_EC18_sc46	8.34237	-4.02602	Body	E9.5	21.9355
X25sp_body_EC18_sc48	-9.75064	3.06589	Body	E9.5	1.02931
X25sp_body_EC18_sc51	0.608513	-4.68779	Body	E9.5	14.0414
X25sp_body_EC19_sc78	11.3853	-3.46463	Body	E9.5	24.6082
X25sp_body_EC19_sc85	-9.88391	2.93659	Body	E9.5	1.05096
X25sp_body_EC19_sc87	8.66135	-4.25283	Body	E9.5	22.232
X25sp_body_EC19_sc93	11.2914	-1.60182	Body	E9.5	25.5812
X35sp_body_EC29_sc5	8.62992	-4.55951	Body	E10.0	22.5223
X35sp_body_EC29_sc17	5.04777	-4.566	Body	E10.0	18.3123
X35sp_body_EC30_sc64	12.4007	-0.0478691	Body	E10.0	27.488
X35sp_body_EC30_sc73	13.3369	0.0233554	Body	E10.0	28.0863
X35sp_body_EC31_sc44	11.1658	-3.1865	Body	E10.0	24.5889
X35sp_body_EC31_sc49	3.30307	-4.57431	Body	E10.0	16.6207
X35sp_body_EC32_sc79	8.82147	-4.58327	Body	E10.0	22.5912
X35sp_body_EC32_sc81	11.0281	-2.2447	Body	E10.0	24.9951
X35sp_body_EC32_sc93	15.3431	3.64471	Body	E10.0	32.2051
X31sp_DA_EC46_sc4	15.0604	4.00309	DA	E10.0	32.35
X31sp_DA_EC46_sc5	12.3911	-1.27091	DA	E10.0	26.5478
X31sp_DA_EC46_sc6	15.2933	4.05693	DA	E10.0	32.5227
X31sp_DA_EC46_sc7	15.1172	3.33447	DA	E10.0	31.8218
X31sp_DA_EC46_sc8	11.3936	-1.69696	DA	E10.0	25.6026
X31sp_DA_EC46_sc9	8.62567	-4.44962	DA	E10.0	22.4146
X31sp_DA_EC46_sc10	10.9494	-2.79617	DA	E10.0	24.6275
X31sp_DA_EC46_sc11	15.0781	4.4027	DA	E10.0	32.6939
X31sp_DA_EC46_sc12	14.4465	4.70945	DA	E10.0	32.6043
X31sp_DA_EC46_sc18	14.6197	3.88373	DA	E10.0	32.0086
X31sp_DA_EC46_sc19	12.9228	-0.885105	DA	E10.0	27.1577
X31sp_DA_EC46_sc22	14.9444	3.38103	DA	E10.0	31.766
X31sp_DA_EC46_sc24	10.9598	-1.99626	DA	E10.0	25.0849
X31sp_DA_EC46_sc26	13.2493	-0.737148	DA	E10.0	27.4578
X31sp_DA_EC46_sc54	14.5556	4.15973	DA	E10.0	32.2043
X31sp_DA_EC46_sc56	14.5204	4.41891	DA	E10.0	32.4019
X31sp_DA_EC46_sc60	14.7059	3.96175	DA	E10.0	32.1211
X31sp_DA_EC46_sc64	14.5561	4.39282	DA	E10.0	32.3996
X31sp_DA_EC46_sc66	14.7883	1.99831	DA	E10.0	30.5239
X31sp_DA_EC46_sc68	13.5166	1.37759	DA	E10.0	29.3069
X31sp_DA_EC46_sc70	14.687	3.65527	DA	E10.0	31.8544
X31sp_DA_EC46_sc72	10.5872	-2.89251	DA	E10.0	24.3369
X31sp_DA_EC46_sc73	14.8379	4.07491	DA	E10.0	32.2881
X31sp_DA_EC46_sc75	11.8957	-2.34753	DA	E10.0	25.5944
X31sp_DA_EC46_sc77	14.3499	3.85501	DA	E10.0	31.8367
X31sp_DA_EC46_sc78	14.2142	4.32582	DA	E10.0	32.1561
X31sp_DA_EC46_sc79	11.6107	-3.17492	DA	E10.0	24.9239
X31sp_DA_EC46_sc82	11.1105	-3.01083	DA	E10.0	24.6387
X31sp_DA_EC46_sc83	6.99354	-4.29728	DA	E10.0	20.2464
X31sp_DA_EC46_sc84	15.0524	4.05704	DA	E10.0	32.3907
X31sp_DA_EC46_sc85	14.8889	1.56593	DA	E10.0	30.2243
X31sp_DA_EC46_sc87	13.7686	1.96287	DA	E10.0	29.9306
X31sp_DA_EC46_sc88	15.0829	4.46644	DA	E10.0	32.7499
X31sp_DA_EC46_sc89	14.8605	3.94119	DA	E10.0	32.1886
X31sp_DA_EC46_sc94	11.1741	-1.95873	DA	E10.0	25.2721
X31sp32_DA_EC47_sc2	10.9859	-2.82144	DA	E10.0	24.6433
X31sp32_DA_EC47_sc3	13.1007	-1.44335	DA	E10.0	26.8576
X31sp32_DA_EC47_sc4	14.9089	4.1977	DA	E10.0	32.4297
X31sp32_DA_EC47_sc5	12.4024	-1.79358	DA	E10.0	26.2167
X31sp32_DA_EC47_sc7	11.9573	-1.85227	DA	E10.0	25.9284
X31sp32_DA_EC47_sc8	12.208	-1.56353	DA	E10.0	26.2445
X31sp32_DA_EC47_sc9	14.3992	1.89892	DA	E10.0	30.2301
X31sp32_DA_EC47_sc10	12.5165	-1.97865	DA	E10.0	26.1648
X31sp32_DA_EC47_sc11	15.3562	3.91238	DA	E10.0	32.4362
X31sp32_DA_EC47_sc12	13.4817	-0.925847	DA	E10.0	27.4495
X31sp32_DA_EC47_sc13	12.2691	-1.62367	DA	E10.0	26.2445
X31sp32_DA_EC47_sc14	13.9583	-0.395534	DA	E10.0	28.0911
X31sp32_DA_EC47_sc15	12.3622	-1.24281	DA	E10.0	26.5499
X31sp32_DA_EC47_sc16	13.5996	-0.199956	DA	E10.0	28.0502
X31sp32_DA_EC47_sc17	15.2387	3.70837	DA	E10.0	32.2012
X31sp32_DA_EC47_sc18	15.1386	3.54621	DA	E10.0	32.0106
X31sp32_DA_EC47_sc20	12.432	-1.85491	DA	E10.0	26.1938
X31sp32_DA_EC47_sc21	15.0393	3.45889	DA	E10.0	31.8832
X31sp32_DA_EC47_sc25	14.9302	4.10605	DA	E10.0	32.3647
X31sp32_DA_EC47_sc26	13.1456	2.37026	DA	E10.0	29.9132
X31sp32_DA_EC47_sc27	13.5144	-0.528064	DA	E10.0	27.7668
X31sp32_DA_EC47_sc28	13.2172	-1.09604	DA	E10.0	27.1776
X31sp32_DA_EC47_sc30	14.7928	4.47144	DA	E10.0	32.5951
X31sp32_DA_EC47_sc31	12.8804	-1.73298	DA	E10.0	26.5218
X31sp32_DA_EC47_sc35	12.1556	-2.10913	DA	E10.0	25.9154
X31sp32_DA_EC47_sc36	12.6866	-1.11927	DA	E10.0	26.8408
X31sp32_DA_EC47_sc37	12.5665	-1.44755	DA	E10.0	26.5302
X31sp32_DA_EC47_sc38	12.2432	-1.68209	DA	E10.0	26.1847
X31sp32_DA_EC47_sc39	14.9673	3.82596	DA	E10.0	32.1508
X31sp32_DA_EC47_sc40	15.4632	3.04901	DA	E10.0	31.7726
X31sp32_DA_EC47_sc41	14.9692	3.95671	DA	E10.0	32.2612
X31sp32_DA_EC47_sc42	14.8935	4.36905	DA	E10.0	32.5646
X31sp32_DA_EC47_sc43	13.2251	-0.285841	DA	E10.0	27.7899
X31sp32_DA_EC47_sc44	10.9379	-2.70779	DA	E10.0	24.6681
X31sp32_DA_EC47_sc45	15.1438	3.35521	DA	E10.0	31.8537
X31sp32_DA_EC47_sc46	12.3582	-1.82299	DA	E10.0	26.1648
X31sp32_DA_EC47_sc48	12.1038	-2.0571	DA	E10.0	25.9091
X31sp32_DA_EC47_sc50	12.6099	-1.95582	DA	E10.0	26.2466
X31sp32_DA_EC47_sc51	15.0545	4.03782	DA	E10.0	32.3758
X31sp32_DA_EC47_sc52	13.195	0.119193	DA	E10.0	28.0854
X37sp_DA_EC63_sc41	15.0554	3.51618	DA	E10.5	31.9399
X37sp_DA_EC63_sc69	12.8493	-1.67727	DA	E10.5	26.5432
X37sp_DA_EC63_sc71	13.7614	0.836042	DA	E10.5	28.992
X37sp_DA_EC63_sc82	15.3439	4.55206	DA	E10.5	32.9646
X37sp_DA_EC63_sc83	13.5672	0.251508	DA	E10.5	28.4007
X37sp_DA_EC63_sc90	15.0948	3.78474	DA	E10.5	32.1862
X37sp_DA_EC63_sc91	12.4947	-1.41828	DA	E10.5	26.505
X37sp_DA_EC63_sc92	14.7978	3.69196	DA	E10.5	31.9458
X37sp_DA_EC63_sc94	15.1848	3.95466	DA	E10.5	32.3776
X43sp_DA_EC64_sc38	12.4667	-1.91573	DA	E11.0	26.1748
X18sp_body_EC12_sc2	-0.169787	-3.93777	Body	E9.0	13.1627
X18sp_body_EC12_sc3	-9.93728	3.51349	Body	E9.0	0.560339
X18sp_body_EC12_sc5	-9.94754	3.22644	Body	E9.0	0.782058
X18sp_body_EC12_sc7	-9.91583	3.01586	Body	E9.0	0.968586
X18sp_body_EC12_sc12	6.26898	-3.59995	Body	E9.0	19.653
X18sp_body_EC12_sc13	-9.35937	2.66138	Body	E9.0	1.59138
X18sp_body_EC12_sc15	8.25052	-4.06421	Body	E9.0	21.9506
X18sp_body_EC12_sc18	-9.88388	3.34164	Body	E9.0	0.72929
X18sp_body_EC12_sc19	13.414	5.05261	Body	E9.0	32.3255
X18sp_body_EC12_sc20	1.53419	-4.2728	Body	E9.0	14.8796
X18sp_body_EC12_sc21	-9.90471	2.92844	Body	E9.0	1.04478
X18sp_body_EC12_sc22	-9.03666	1.96348	Body	E9.0	2.33627
X18sp_body_EC12_sc46	-8.00429	0.829765	Body	E9.0	3.86659
X18sp_body_EC13_sc10	0.288668	-4.58739	Body	E9.0	13.7385
X18sp_body_EC13_sc11	7.33206	-4.26779	Body	E9.0	20.5681
X18sp_body_EC13_sc54	-7.03104	-0.077098	Body	E9.0	5.1947
X18sp_body_EC13_sc55	-9.92756	3.04373	Body	E9.0	0.939316
X18sp_body_EC13_sc57	-9.32667	2.44887	Body	E9.0	1.7776
X18sp_body_EC13_sc59	-9.62532	3.32514	Body	E9.0	0.89964
X18sp_body_EC13_sc60	2.6932	-4.01298	Body	E9.0	16.0401
X18sp_body_EC13_sc63	-5.19146	-1.64054	Body	E9.0	7.61156
X18sp_body_EC13_sc64	5.78966	-4.71121	Body	E9.0	19.0264
X18sp_body_EC13_sc65	7.37069	-4.28218	Body	E9.0	20.6031
X18sp_body_EC13_sc71	-9.08537	1.96108	Body	E9.0	2.30685
X18sp_body_EC13_sc74	6.01827	-4.08214	Body	E9.0	19.3338
X18sp_body_EC14_sc8	-8.72887	1.78147	Body	E9.0	2.67371
X18sp_body_EC14_sc30	3.65114	-4.90193	Body	E9.0	16.9284
X18sp_body_EC14_sc31	0.129488	-3.98009	Body	E9.0	13.4634
X18sp_body_EC14_sc33	0.576929	-4.72928	Body	E9.0	14.0162
X18sp_body_EC14_sc35	-1.33691	-3.27858	Body	E9.0	11.8565
X18sp_body_EC14_sc36	-9.25143	2.27175	Body	E9.0	1.96238
X18sp_body_EC14_sc37	-10.1242	3.60651	Body	E9.0	0.372813
X18sp_body_EC14_sc39	-1.28287	-4.05318	Body	E9.0	12.1239
X18sp_body_EC14_sc40	1.21588	-4.62222	Body	E9.0	14.5868
X18sp_body_EC14_sc42	-9.74128	2.86375	Body	E9.0	1.1955
X18sp_body_EC14_sc46	-3.65347	-2.92468	Body	E9.0	9.57835
X18sp_body_EC14_sc48	0.58312	-4.76655	Body	E9.0	14.0279
X18sp_body_EC14_sc51	-10.0227	3.10547	Body	E9.0	0.832446
X18sp_body_EC14_sc52	3.67883	-4.82628	Body	E9.0	16.962
X18sp_body_EC15_sc18	-9.14309	2.10892	Body	E9.0	2.1565
X18sp_body_EC15_sc20	8.63917	-4.71169	Body	E9.0	22.6723
X18sp_body_EC15_sc73	-5.28402	-1.71222	Body	E9.0	7.57836
X18sp_body_EC15_sc74	-9.96085	3.1993	Body	E9.0	0.795522
X18sp_body_EC15_sc75	-8.74531	2.08146	Body	E9.0	2.43355
X18sp_body_EC15_sc79	-10.3677	3.49458	Body	E9.0	0.313655
X18sp_body_EC15_sc81	-1.82222	-3.50039	Body	E9.0	11.4566
X18sp_body_EC15_sc82	-9.64451	2.4243	Body	E9.0	1.59753
X18sp_body_EC15_sc88	0.844265	-4.4149	Body	E9.0	14.2086
X18sp_body_EC15_sc89	-8.52982	1.69572	Body	E9.0	2.87125
X18sp_body_EC15_sc90	-9.99614	3.22926	Body	E9.0	0.750266
X18sp_body_EC15_sc91	-9.78206	3.11681	Body	E9.0	0.969765
X18sp_body_EC15_sc92	0.946996	-4.35094	Body	E9.0	14.3067
X18sp_body_EC15_sc93	3.6187	-4.39476	Body	E9.0	16.9362
X18sp_body_EC15_sc94	-1.2863	-4.06024	Body	E9.0	12.1226
X8sp_body_EC20_sc1	-4.36941	-2.69578	Body	E8.5	8.87146
X8sp_body_EC20_sc2	-9.76487	2.56961	Body	E8.5	1.4127
X8sp_body_EC20_sc3	1.18781	-4.88004	Body	E8.5	14.573
X8sp_body_EC20_sc4	-7.62283	0.36304	Body	E8.5	4.46524
X8sp_body_EC20_sc5	0.620338	-4.4387	Body	E8.5	14.0163
X8sp_body_EC20_sc6	-9.42449	2.14496	Body	E8.5	1.95082
X8sp_body_EC20_sc7	-9.94696	3.14662	Body	E8.5	0.845811
X8sp_body_EC20_sc8	-4.86638	-2.16801	Body	E8.5	8.17751
X8sp_body_EC20_sc9	-10.2103	3.64315	Body	E8.5	0.291352
X8sp_body_EC20_sc10	-1.43153	-3.84188	Body	E8.5	11.9282
X8sp_body_EC20_sc11	-3.91798	-2.87483	Body	E8.5	9.33017
X8sp_body_EC20_sc12	-1.86766	-4.05367	Body	E8.5	11.5822
X8sp_body_EC20_sc13	-10.1704	3.53018	Body	E8.5	0.405342
X8sp_body_EC20_sc14	-2.12243	-3.89998	Body	E8.5	11.3118
X8sp_body_EC20_sc15	-4.19601	-2.40088	Body	E8.5	8.85796
X8sp_body_EC20_sc16	-9.0251	1.4821	Body	E8.5	2.71048
X8sp_body_EC20_sc17	-3.93897	-2.63514	Body	E8.5	9.19634
X8sp_body_EC20_sc18	-6.64143	-0.997219	Body	E8.5	6.09415
X8sp_body_EC20_sc19	-3.83048	-2.76207	Body	E8.5	9.34957
X8sp_body_EC20_sc20	-6.90192	-0.552333	Body	E8.5	5.61632
X8sp_body_EC20_sc21	-6.70605	-1.02632	Body	E8.5	6.06446
X8sp_body_EC20_sc22	-5.23509	-1.71322	Body	E8.5	7.61865
X8sp_body_EC20_sc24	-8.51214	1.54321	Body	E8.5	2.99694
X8sp_body_EC20_sc45	-9.86184	2.74742	Body	E8.5	1.21457
X8sp_body_EC20_sc46	-8.44149	0.95786	Body	E8.5	3.47976
X8sp_body_EC20_sc47	0.302205	-4.49376	Body	E8.5	13.7334
X8sp_body_EC21_sc10	-0.239535	-4.29084	Body	E8.5	13.1752
X8sp_body_EC21_sc11	-9.99992	3.60842	Body	E8.5	0.446885
X8sp_body_EC21_sc53	-10.0449	3.03808	Body	E8.5	0.872469
X8sp_body_EC21_sc54	-6.80012	-0.793435	Body	E8.5	5.84638
X8sp_body_EC21_sc55	-6.99854	-0.354334	Body	E8.5	5.41164
X8sp_body_EC21_sc56	-4.13011	-2.74723	Body	E8.5	9.09126
X8sp_body_EC21_sc57	-4.14208	-2.75127	Body	E8.5	9.08313
X8sp_body_EC21_sc58	-6.7255	-1.09403	Body	E8.5	6.09422
X8sp_body_EC21_sc59	-1.62561	-4.13414	Body	E8.5	11.8266
X8sp_body_EC21_sc60	-2.80327	-3.48695	Body	E8.5	10.5704
X8sp_body_EC21_sc61	-3.72792	-3.04975	Body	E8.5	9.57351
X8sp_body_EC21_sc62	-10.103	3.22013	Body	E8.5	0.692557
X8sp_body_EC21_sc63	-5.11276	-1.91326	Body	E8.5	7.83257
X8sp_body_EC21_sc64	-3.7488	-2.70931	Body	E8.5	9.39393
X8sp_body_EC21_sc65	1.20404	-4.71459	Body	E8.5	14.5801
X8sp_body_EC21_sc66	-9.555	2.64116	Body	E8.5	1.48519
X8sp_body_EC21_sc67	-2.33515	-3.68486	Body	E8.5	11.0542
X8sp_body_EC21_sc68	-2.62413	-3.70003	Body	E8.5	10.8188
X8sp_body_EC21_sc69	-9.71908	3.12491	Body	E8.5	1.00163
X8sp_body_EC21_sc70	0.582374	-4.72	Body	E8.5	14.0203
X8sp_body_EC21_sc71	-3.86968	-3.03432	Body	E8.5	9.44914
X8sp_body_EC21_sc73	-2.26148	-3.56255	Body	E8.5	11.0766
X8sp_body_EC21_sc74	-9.98422	3.07904	Body	E8.5	0.876817
X8sp_body_EC21_sc75	-8.04013	0.345366	Body	E8.5	4.18583
X8sp_body_EC21_sc76	0.566232	-4.7836	Body	E8.5	14.0137
X8sp_body_EC21_sc77	-8.27022	0.857328	Body	E8.5	3.6673
X8sp_body_EC22_sc18	-2.43801	-3.34346	Body	E8.5	10.8373
X8sp_body_EC22_sc19	-6.85764	-0.540811	Body	E8.5	5.64044
X8sp_body_EC22_sc20	-8.11989	0.89312	Body	E8.5	3.74232
X8sp_body_EC22_sc21	-2.5401	-3.53503	Body	E8.5	10.8255
X8sp_body_EC22_sc22	-5.8346	-1.10338	Body	E8.5	6.77582
X8sp_body_EC22_sc24	-2.72438	-3.29962	Body	E8.5	10.5611
X8sp_body_EC22_sc26	-1.71278	-3.56208	Body	E8.5	11.5796
X8sp_body_EC22_sc76	-2.93847	-3.21241	Body	E8.5	10.331
X8sp_body_EC22_sc77	-5.06742	-1.91546	Body	E8.5	7.8709
X8sp_body_EC22_sc78	-10.2365	3.38269	Body	E8.5	0.482301
X8sp_body_EC22_sc79	-9.97906	3.30314	Body	E8.5	0.701979
X8sp_body_EC22_sc80	-8.30862	1.08657	Body	E8.5	3.47295
X8sp_body_EC22_sc81	-3.19999	-3.10822	Body	E8.5	10.052
X8sp_body_EC22_sc82	-6.55691	-0.928001	Body	E8.5	6.11253
X8sp_body_EC22_sc83	-9.88939	3.29987	Body	E8.5	0.75911
X8sp_body_EC22_sc84	-8.62349	1.63534	Body	E8.5	2.85415
X8sp_body_EC22_sc85	-10.2784	3.95795	Body	E8.5	0
X8sp_body_EC22_sc86	-10.2272	3.11892	Body	E8.5	0.6974
X8sp_body_EC22_sc87	0.307901	-4.62276	Body	E8.5	13.7643
X8sp_body_EC22_sc88	-9.79423	2.54176	Body	E8.5	1.41663
X8sp_body_EC22_sc89	1.22452	-4.82963	Body	E8.5	14.6069
X8sp_body_EC22_sc90	-7.588	0.247744	Body	E8.5	4.57072
X8sp_body_EC22_sc91	-7.91348	0.640367	Body	E8.5	4.06609
X8sp_body_EC22_sc92	-10.0761	3.008	Body	E8.5	0.877389
X8sp_body_EC22_sc93	-9.98916	3.33998	Body	E8.5	0.666577
X8sp_body_EC22_sc94	-3.47229	-3.11153	Body	E8.5	9.81623
X8sp_body_EC27_sc2	-7.03233	-0.381872	Body	E8.5	5.40667
X8sp_body_EC27_sc3	-2.19758	-4.06416	Body	E8.5	11.2969
X8sp_body_EC27_sc4	-10.0943	3.65627	Body	E8.5	0.35147
X8sp_body_EC27_sc5	-9.81325	3.27494	Body	E8.5	0.825211
X8sp_body_EC27_sc7	-6.28768	-1.32308	Body	E8.5	6.53832
X8sp_body_EC27_sc8	-6.83615	-0.831275	Body	E8.5	5.84489
X8sp_body_EC27_sc9	-10.1685	3.2803	Body	E8.5	0.604908
X8sp_body_EC27_sc10	-10.0457	3.21303	Body	E8.5	0.733037
X8sp_body_EC27_sc11	-10.0842	3.10264	Body	E8.5	0.79725
X8sp_body_EC27_sc12	0.547271	-4.99419	Body	E8.5	14.0261
X8sp_body_EC27_sc13	-8.17073	0.699567	Body	E8.5	3.84805
X8sp_body_EC27_sc14	-6.5779	-0.86808	Body	E8.5	6.05736
X8sp_body_EC27_sc15	0.207739	-4.60878	Body	E8.5	13.6634
X8sp_body_EC27_sc16	-4.38247	-2.66315	Body	E8.5	8.84284
X8sp_body_EC27_sc18	-9.72841	2.83901	Body	E8.5	1.22297
X8sp_body_EC27_sc19	-6.45205	-0.793328	Body	E8.5	6.1033
X8sp_body_EC27_sc20	-10.0873	3.32497	Body	E8.5	0.618836
X8sp_body_EC27_sc21	-2.29646	-3.62756	Body	E8.5	11.0686
X8sp_body_EC27_sc22	-7.02192	-0.660575	Body	E8.5	5.60411
X8sp_body_EC27_sc24	0.32738	-4.37854	Body	E8.5	13.7355
X8sp_body_EC28_sc25	-10.0498	2.84656	Body	E8.5	1.02159
X8sp_body_EC28_sc26	-7.96253	0.591853	Body	E8.5	4.06748
X8sp_body_EC28_sc27	-10.0502	2.9041	Body	E8.5	0.975601
X8sp_body_EC28_sc28	-9.96986	3.3324	Body	E8.5	0.684336
X8sp_body_EC28_sc29	-7.01041	0.118849	Body	E8.5	5.07104
X8sp_body_EC28_sc31	-7.2758	-0.132975	Body	E8.5	5.06069
X8sp_body_EC28_sc53	-6.34976	-0.878368	Body	E8.5	6.22832
X8sp_body_EC28_sc54	-10.0765	3.60419	Body	E8.5	0.403644
X8sp_body_EC28_sc55	-9.92879	3.34388	Body	E8.5	0.700195
X8sp_body_EC28_sc56	-10.2684	3.89608	Body	E8.5	0.0552362
X8sp_body_EC28_sc57	-9.90877	3.271	Body	E8.5	0.770258
X8sp_body_EC28_sc58	-10.2097	3.79507	Body	E8.5	0.171114
X8sp_body_EC28_sc59	-5.14645	-1.97314	Body	E8.5	7.83956
X8sp_body_EC28_sc60	-4.66542	-2.19997	Body	E8.5	8.35707
X8sp_body_EC28_sc61	-4.383	-2.50399	Body	E8.5	8.75637
X8sp_body_EC28_sc64	-10.1352	3.63109	Body	E8.5	0.346645
X8sp_body_EC28_sc65	-10.1146	3.756	Body	E8.5	0.259934
X8sp_body_EC28_sc66	-9.95795	3.44624	Body	E8.5	0.601181
X8sp_body_EC28_sc67	-6.59816	-1.0298	Body	E8.5	6.14819
X8sp_body_EC28_sc68	-10.0686	3.74061	Body	E8.5	0.30017
X18sp17_body_EC33_sc1	-4.74417	-1.89825	Body	E9.0	8.1251
X18sp17_body_EC33_sc2	-9.66227	2.6432	Body	E9.0	1.41767
X18sp17_body_EC33_sc4	-8.43033	1.52486	Body	E9.0	3.06498
X18sp17_body_EC33_sc5	-2.30671	-3.58949	Body	E9.0	11.0448
X18sp17_body_EC33_sc6	-1.05789	-4.19622	Body	E9.0	12.3688
X18sp17_body_EC33_sc9	-9.8338	2.77524	Body	E9.0	1.20953
X18sp17_body_EC33_sc11	-10.104	3.71625	Body	E9.0	0.297972
X18sp17_body_EC33_sc13	9.61704	-4.06534	Body	E9.0	22.9789
X18sp17_body_EC33_sc14	-5.31358	-1.21151	Body	E9.0	7.26252
X18sp17_body_EC33_sc19	-5.19133	-1.46134	Body	E9.0	7.50642
X18sp17_body_EC33_sc21	-9.91159	3.24777	Body	E9.0	0.786985
X18sp17_body_EC33_sc22	-9.77859	3.16195	Body	E9.0	0.936018
X18sp17_body_EC33_sc24	-0.438998	-4.51279	Body	E9.0	13.0403
X18sp17_body_EC33_sc46	-8.53473	1.34702	Body	E9.0	3.1287
X18sp17_body_EC33_sc47	2.42396	-4.67437	Body	E9.0	15.7488
X18sp17_body_EC34_sc27	2.70105	-4.23382	Body	E9.0	16.0389
X18sp17_body_EC34_sc28	1.0753	-5.01908	Body	E9.0	14.4684
X18sp17_body_EC34_sc29	-8.56253	1.40195	Body	E9.0	3.06916
X18sp17_body_EC34_sc30	-8.24342	1.15529	Body	E9.0	3.46547
X18sp17_body_EC34_sc57	6.05005	-4.34015	Body	E9.0	19.3278
X18sp17_body_EC34_sc59	-9.8788	3.42036	Body	E9.0	0.669855
X18sp17_body_EC34_sc60	0.515366	-4.53558	Body	E9.0	13.9267
X18sp17_body_EC34_sc61	3.61331	-4.49375	Body	E9.0	16.923
X18sp17_body_EC34_sc62	-9.75158	3.15648	Body	E9.0	0.956787
X18sp17_body_EC34_sc64	-9.00534	1.78861	Body	E9.0	2.48994
X18sp17_body_EC34_sc68	0.646397	-4.2972	Body	E9.0	14.0211
X18sp17_body_EC34_sc70	-9.76561	3.05893	Body	E9.0	1.02574
X18sp17_body_EC34_sc74	5.1355	-3.63526	Body	E9.0	18.5219
X18sp17_body_EC34_sc75	3.50578	-4.93121	Body	E9.0	16.7812
X18sp17_body_EC35_sc6	-9.88503	3.15304	Body	E9.0	0.87838
X18sp17_body_EC35_sc8	-8.73324	1.49107	Body	E9.0	2.88907
X18sp17_body_EC35_sc9	-2.04114	-3.71061	Body	E9.0	11.324
X18sp17_body_EC35_sc30	-8.1564	1.42542	Body	E9.0	3.32256
X18sp17_body_EC35_sc31	3.43248	-4.29364	Body	E9.0	16.7647
X18sp17_body_EC35_sc32	8.64875	-4.3363	Body	E9.0	22.31
X18sp17_body_EC35_sc33	8.6947	-4.39517	Body	E9.0	22.3782
X18sp17_body_EC35_sc36	-8.58608	1.35904	Body	E9.0	3.08563
X18sp17_body_EC35_sc37	3.31725	-4.5701	Body	E9.0	16.6351
X18sp17_body_EC35_sc41	4.15474	-4.48105	Body	E9.0	17.4459
X18sp17_body_EC35_sc43	-2.22911	-3.45498	Body	E9.0	11.0662
X18sp17_body_EC35_sc44	-10.0486	3.31117	Body	E9.0	0.65332
X18sp17_body_EC35_sc47	-9.90079	3.29438	Body	E9.0	0.756536
X18sp17_body_EC35_sc48	-9.63964	2.90367	Body	E9.0	1.22561
X18sp17_body_EC35_sc50	1.51323	-4.49631	Body	E9.0	14.8624
X18sp17_body_EC35_sc51	6.38241	-4.54375	Body	E9.0	19.6172
X18sp17_body_EC36_sc36	-10.075	3.2437	Body	E9.0	0.690854
X18sp17_body_EC36_sc37	-9.76293	3.05187	Body	E9.0	1.03297
X18sp17_body_EC36_sc38	-10.103	3.28379	Body	E9.0	0.641985
X18sp17_body_EC36_sc73	-3.46478	-3.12108	Body	E9.0	9.82727
X18sp17_body_EC36_sc75	6.94239	-4.31085	Body	E9.0	20.1936
X18sp17_body_EC36_sc76	-9.83251	3.01561	Body	E9.0	1.01946
X18sp17_body_EC36_sc77	-9.96693	3.47898	Body	E9.0	0.569712
X18sp17_body_EC36_sc80	-10.0865	3.20266	Body	E9.0	0.716425
X18sp17_body_EC36_sc81	-0.452911	-4.10095	Body	E9.0	12.9277
X18sp17_body_EC36_sc82	-0.128938	-3.37193	Body	E9.0	13.0736
X18sp17_body_EC36_sc83	-3.54365	-2.70559	Body	E9.0	9.56877
X18sp17_body_EC36_sc85	-8.70607	1.8204	Body	E9.0	2.65875
X18sp17_body_EC36_sc86	-9.83233	3.04025	Body	E9.0	0.999992
X18sp17_body_EC36_sc87	-8.90921	1.6255	Body	E9.0	2.67605
X18sp17_body_EC36_sc88	-6.33528	-1.00657	Body	E9.0	6.31684
X18sp17_body_EC36_sc89	-1.33672	-4.13246	Body	E9.0	12.0936
X18sp17_body_EC36_sc90	-9.92446	3.13285	Body	E9.0	0.870425
X18sp17_body_EC36_sc91	-9.80823	3.11745	Body	E9.0	0.95334
X18sp17_body_EC36_sc93	2.40605	-4.23393	Body	E9.0	15.7452
X18sp17_body_EC36_sc94	-10.0535	3.20999	Body	E9.0	0.730715
X8sp_body_EC37_sc1	-8.49085	1.45483	Body	E8.5	3.07719
X8sp_body_EC37_sc2	-8.89519	1.6104	Body	E8.5	2.69663
X8sp_body_EC37_sc3	-4.34665	-2.62156	Body	E8.5	8.8505
X8sp_body_EC37_sc4	-0.816853	-3.91888	Body	E8.5	12.5308
X8sp_body_EC37_sc5	-2.43539	-3.29303	Body	E8.5	10.8185
X8sp_body_EC37_sc6	-10.2032	3.66978	Body	E8.5	0.274535
X8sp_body_EC37_sc7	1.52084	-4.64353	Body	E8.5	14.8724
X8sp_body_EC37_sc8	-6.82104	-0.465038	Body	E8.5	5.61465
X8sp_body_EC37_sc9	-4.76108	-2.08015	Body	E8.5	8.21438
X8sp_body_EC37_sc10	-2.3041	-3.60172	Body	E8.5	11.0518
X8sp_body_EC37_sc11	-5.7824	-1.14768	Body	E8.5	6.84402
X8sp_body_EC37_sc12	-1.57405	-4.04342	Body	E8.5	11.8498
X8sp_body_EC37_sc13	-10.1636	3.68224	Body	E8.5	0.288715
X8sp_body_EC37_sc14	-9.54094	2.27867	Body	E8.5	1.77478
X8sp_body_EC37_sc15	-10.2179	3.75528	Body	E8.5	0.197701
X8sp_body_EC37_sc16	-3.1973	-3.11702	Body	E8.5	10.0583
X8sp_body_EC37_sc17	-8.28632	0.924072	Body	E8.5	3.60717
X8sp_body_EC37_sc18	-4.58899	-2.55697	Body	E8.5	8.61574
X8sp_body_EC37_sc19	-1.81198	-3.89675	Body	E8.5	11.5873
X8sp_body_EC37_sc20	-9.64724	2.73991	Body	E8.5	1.35059
X8sp_body_EC37_sc21	-5.74326	-1.79766	Body	E8.5	7.25383
X8sp_body_EC37_sc22	-6.60996	-0.90436	Body	E8.5	6.05696
X8sp_body_EC37_sc23	-2.661	-3.74635	Body	E8.5	10.8048
X8sp_body_EC37_sc25	-4.11929	-2.61665	Body	E8.5	9.03266
X8sp_body_EC37_sc46	-5.20095	-1.73221	Body	E8.5	7.65745
X8sp_body_EC37_sc47	-8.50363	1.22155	Body	E8.5	3.24235
X8sp_body_EC38_sc10	-10.1513	4.02482	Body	E8.5	0.0242039
X8sp_body_EC38_sc11	-6.12174	-0.825576	Body	E8.5	6.37902
X8sp_body_EC38_sc12	-10.0305	3.27124	Body	E8.5	0.696016
X8sp_body_EC38_sc13	-8.4237	1.24597	Body	E8.5	3.27756
X8sp_body_EC38_sc53	-6.58535	-0.863841	Body	E8.5	6.04895
X8sp_body_EC38_sc54	-7.9234	0.544003	Body	E8.5	4.12913
X8sp_body_EC38_sc55	-5.2205	-1.75163	Body	E8.5	7.65295
X8sp_body_EC38_sc56	-10.2976	3.39953	Body	E8.5	0.431752
X8sp_body_EC38_sc57	-1.51147	-3.93408	Body	E8.5	11.8783
X8sp_body_EC38_sc58	-9.55936	2.53486	Body	E8.5	1.5647
X8sp_body_EC38_sc59	-6.73814	-0.714382	Body	E8.5	5.83962
X8sp_body_EC38_sc60	-10.1252	3.85348	Body	E8.5	0.176116
X8sp_body_EC38_sc61	-9.94583	3.03451	Body	E8.5	0.935517
X8sp_body_EC38_sc62	-9.98419	3.07478	Body	E8.5	0.880229
X8sp_body_EC38_sc63	-7.65651	0.341351	Body	E8.5	4.45686
X8sp_body_EC38_sc64	-10.2971	3.62582	Body	E8.5	0.252352
X8sp_body_EC38_sc65	-7.18788	-0.242275	Body	E8.5	5.20001
X8sp_body_EC38_sc66	-8.04249	0.5125	Body	E8.5	4.06994
X8sp_body_EC38_sc67	-10.3578	3.62459	Body	E8.5	0.216452
X8sp_body_EC38_sc68	-4.89324	-2.13897	Body	E8.5	8.13891
X8sp_body_EC38_sc69	-7.57835	0.417528	Body	E8.5	4.45796
X8sp_body_EC38_sc70	-0.245247	-4.4638	Body	E8.5	13.209
X8sp_body_EC38_sc71	-2.7268	-3.80482	Body	E8.5	10.7698
X8sp_body_EC38_sc72	-1.77766	-3.78906	Body	E8.5	11.5871
X8sp_body_EC38_sc73	-3.87024	-3.18589	Body	E8.5	9.51456
X8sp_body_EC38_sc74	-10.0815	3.54043	Body	E8.5	0.45125
X8sp_body_EC38_sc75	-6.63423	-0.958525	Body	E8.5	6.07419
X8sp_body_EC38_sc76	-2.3863	-3.83981	Body	E8.5	11.065
X8sp_body_EC39_sc6	-10.0841	3.54836	Body	E8.5	0.443378
X8sp_body_EC39_sc7	-3.883	-2.80788	Body	E8.5	9.32699
X8sp_body_EC39_sc8	-2.07509	-3.82688	Body	E8.5	11.3315
X8sp_body_EC39_sc9	-10.0408	3.39171	Body	E8.5	0.594106
X8sp_body_EC39_sc29	-9.89419	3.20837	Body	E8.5	0.828859
X8sp_body_EC39_sc30	-5.07462	-0.842167	Body	E8.5	7.24213
X8sp_body_EC39_sc31	1.51542	-5.10798	Body	E8.5	14.8748
X8sp_body_EC39_sc32	0.20703	-4.6908	Body	E8.5	13.6788
X8sp_body_EC39_sc33	0.182026	-4.55148	Body	E8.5	13.6269
X8sp_body_EC39_sc35	-3.44608	-3.02939	Body	E8.5	9.80203
X8sp_body_EC39_sc36	-0.328027	-4.59416	Body	E8.5	13.1581
X8sp_body_EC39_sc37	-10.0829	3.46817	Body	E8.5	0.507781
X8sp_body_EC39_sc38	-9.94967	3.64963	Body	E8.5	0.444709
X8sp_body_EC39_sc39	-5.50015	-1.80547	Body	E8.5	7.45943
X8sp_body_EC39_sc40	-7.10529	-0.454691	Body	E8.5	5.40526
X8sp_body_EC39_sc41	-6.35534	-1.04649	Body	E8.5	6.32476
X8sp_body_EC39_sc42	-10.1384	3.31219	Body	E8.5	0.597913
X8sp_body_EC39_sc43	-10.0956	3.07852	Body	E8.5	0.809498
X8sp_body_EC39_sc44	-6.46244	-1.19217	Body	E8.5	6.32653
X8sp_body_EC39_sc45	-6.27561	-1.32553	Body	E8.5	6.54952
X8sp_body_EC39_sc46	-4.89727	-2.09828	Body	E8.5	8.11251
X8sp_body_EC39_sc47	-1.09925	-3.92638	Body	E8.5	12.261
X8sp_body_EC39_sc48	-6.55615	-0.579034	Body	E8.5	5.88447
X8sp_body_EC39_sc49	-10.0375	3.23736	Body	E8.5	0.718655
X8sp_body_EC39_sc50	-4.93225	-2.14726	Body	E8.5	8.11149
X8sp_body_EC39_sc51	0.481481	-4.49859	Body	E8.5	13.8878
X8sp_body_EC39_sc52	-4.82064	-1.9585	Body	E8.5	8.0963
X8sp_body_EC40_sc18	-2.66625	-3.68542	Body	E8.5	10.7744
X8sp_body_EC40_sc19	-8.05605	0.626194	Body	E8.5	3.97817
X8sp_body_EC40_sc20	0.497933	-4.8999	Body	E8.5	13.9633
X8sp_body_EC40_sc21	-10.1504	3.65996	Body	E8.5	0.314422
X8sp_body_EC40_sc71	-2.08755	-3.8446	Body	E8.5	11.3258
X8sp_body_EC40_sc72	-9.10727	1.36722	Body	E8.5	2.74497
X8sp_body_EC40_sc73	-4.1709	-2.79904	Body	E8.5	9.08333
X8sp_body_EC40_sc74	-2.68848	-3.82512	Body	E8.5	10.8131
X8sp_body_EC40_sc75	-1.74381	-3.65358	Body	E8.5	11.578
X8sp_body_EC40_sc76	-9.90508	3.13435	Body	E8.5	0.881026
X8sp_body_EC40_sc77	-1.57717	-3.19479	Body	E8.5	11.5967
X8sp_body_EC40_sc78	-9.94074	2.96383	Body	E8.5	0.994753
X8sp_body_EC40_sc79	-8.93271	1.56044	Body	E8.5	2.71048
X8sp_body_EC40_sc80	-3.45409	-3.10834	Body	E8.5	9.83097
X8sp_body_EC40_sc82	-6.99741	-0.651997	Body	E8.5	5.61594
X8sp_body_EC40_sc83	-8.13907	1.08129	Body	E8.5	3.5905
X8sp_body_EC40_sc85	-6.55593	-0.880895	Body	E8.5	6.08236
X8sp_body_EC40_sc86	-3.67914	-2.95167	Body	E8.5	9.56888
X8sp_body_EC40_sc87	-0.614097	-4.65413	Body	E8.5	12.9044
X8sp_body_EC40_sc88	-4.15702	-2.32307	Body	E8.5	8.84871
X8sp_body_EC40_sc89	-6.54526	-0.830006	Body	E8.5	6.05701
X8sp_body_EC40_sc90	-6.45086	-0.799463	Body	E8.5	6.10823
X8sp_body_EC40_sc92	-2.30995	-3.91311	Body	E8.5	11.1633
X8sp_body_EC40_sc93	-9.75312	3.05519	Body	E8.5	1.0363
X8sp_body_EC40_sc94	-10.0871	3.48794	Body	E8.5	0.489563
X4sp_body_EC76_sc1	-10.1287	3.33519	Body	E8.0	0.5855
X4sp_body_EC76_sc2	-9.3816	2.16461	Body	E8.0	1.96279
X4sp_body_EC76_sc3	-9.24395	3.50756	Body	E8.0	0.98669
X4sp_body_EC76_sc4	-7.56008	0.447902	Body	E8.0	4.44931
X4sp_body_EC76_sc5	-9.98535	2.885	Body	E8.0	1.03024
X4sp_body_EC76_sc6	-10.2766	3.39758	Body	E8.0	0.446049
X4sp_body_EC76_sc7	-10.1982	3.24315	Body	E8.0	0.616353
X4sp_body_EC76_sc8	-9.63707	3.44694	Body	E8.0	0.79576
X4sp_body_EC76_sc9	-8.62785	1.32327	Body	E8.0	3.08466
X4sp_body_EC76_sc10	-6.64801	-0.959547	Body	E8.0	6.06446
X4sp_body_EC76_sc11	-10.1624	3.02063	Body	E8.0	0.814865
X4sp_body_EC76_sc12	-10.1849	3.08205	Body	E8.0	0.752367
X4sp_body_EC76_sc13	-10.0406	3.28227	Body	E8.0	0.681133
X4sp_body_EC76_sc14	-6.56744	-0.888488	Body	E8.0	6.07865
X4sp_body_EC76_sc15	-9.95019	3.12287	Body	E8.0	0.862705
X4sp_body_EC76_sc16	-8.02465	0.843783	Body	E8.0	3.84245
X4sp_body_EC76_sc17	-5.40972	-1.27937	Body	E8.0	7.22376
X4sp_body_EC76_sc18	-7.30327	-0.345848	Body	E8.0	5.19124
X4sp_body_EC76_sc19	-9.94619	3.01844	Body	E8.0	0.948069
X4sp_body_EC76_sc20	-10.0315	3.06567	Body	E8.0	0.858708
X4sp_body_EC76_sc21	-9.99702	2.8963	Body	E8.0	1.01416
X4sp_body_EC76_sc22	-9.03882	1.70958	Body	E8.0	2.52881
X4sp_body_EC76_sc24	-9.96785	2.97345	Body	E8.0	0.97063
X4sp_body_EC76_sc65	-5.63084	-1.1968	Body	E8.0	6.99613
X4sp_body_EC76_sc67	-10.0909	3.09956	Body	E8.0	0.795671
X4sp_body_EC76_sc68	-9.73944	3.09486	Body	E8.0	1.01312
X4sp_body_EC76_sc69	-10.0089	2.96525	Body	E8.0	0.952172
X4sp_body_EC76_sc70	-10.2523	3.30258	Body	E8.0	0.536282
X4sp_body_EC76_sc71	-7.04324	-0.702581	Body	E8.0	5.61766
X4sp_body_EC76_sc72	-8.31999	0.927982	Body	E8.0	3.58156
X4sp_body_EC76_sc73	-10.1496	3.16638	Body	E8.0	0.706894
X4sp_body_EC76_sc74	-9.62244	2.68877	Body	E8.0	1.40618
X4sp_body_EC76_sc75	-6.67287	-0.371969	Body	E8.0	5.65772
X4sp_body_EC76_sc77	-8.16176	0.951649	Body	E8.0	3.67087
X4sp_body_EC76_sc79	-9.90209	3.18395	Body	E8.0	0.843445
X4sp_body_EC76_sc80	-8.41742	1.30356	Body	E8.0	3.2389
X43sp_T1_2_EC81_sc73	16.4413	2.61571	AGM	E11.0	31.9463
X43sp_T1_2_EC81_sc74	16.1771	4.25032	AGM	E11.0	33.1688
X43sp_T1_2_EC81_sc75	15.8445	4.5376	AGM	E11.0	33.2268
X43sp_T1_2_EC81_sc76	16.2314	2.92429	AGM	E11.0	32.0894
X43sp_T1_2_EC81_sc77	15.123	4.79793	AGM	E11.0	33.0491
X43sp_T1_2_EC81_sc78	16.358	2.7427	AGM	E11.0	32.0068
X43sp_T1_2_EC81_sc79	16.0515	3.38957	AGM	E11.0	32.38
X43sp_T1_2_EC81_sc80	15.4639	4.61977	AGM	E11.0	33.087
X43sp_T1_2_EC81_sc81	15.5664	4.58105	AGM	E11.0	33.1108
X43sp_T1_2_EC81_sc82	14.3723	4.85339	AGM	E11.0	32.6841
X43sp_T1_2_EC81_sc83	15.809	3.29054	AGM	E11.0	32.1642
X43sp_T1_2_EC81_sc84	16.3024	4.59006	AGM	E11.0	33.5217
X43sp_T1_2_EC81_sc85	15.7958	4.2263	AGM	E11.0	32.9398
X43sp_T1_2_EC81_sc87	16.2986	2.84408	AGM	E11.0	32.0591
X43sp_T1_2_EC81_sc88	15.2668	4.27991	AGM	E11.0	32.6947
X43sp_T1_2_EC81_sc89	15.3213	4.463	AGM	E11.0	32.8777
X43sp_T1_2_EC81_sc90	16.2437	4.07586	AGM	E11.0	33.0594
X43sp_T1_2_EC81_sc91	15.8085	4.6105	AGM	E11.0	33.2681
X43sp_T1_2_EC81_sc92	15.9492	3.20673	AGM	E11.0	32.171
X43sp_T1_2_EC81_sc93	15.9399	4.18318	AGM	E11.0	32.9826
X43sp_T1_2_EC81_sc94	16.3152	3.51252	AGM	E11.0	32.6274
X43sp_T1_2_EC81_sc95	16.1665	3.81321	AGM	E11.0	32.7974
X43sp_T1_3_EC82_sc1	16.6524	4.06361	AGM	E11.0	33.2732
X43sp_T1_3_EC82_sc2	16.4284	3.78545	AGM	E11.0	32.9177
X43sp_T1_3_EC82_sc3	15.4619	4.45764	AGM	E11.0	32.9503
X43sp_T1_3_EC82_sc4	16.2312	4.09756	AGM	E11.0	33.0707
X43sp_T1_3_EC82_sc5	15.9794	4.28271	AGM	E11.0	33.0876
X43sp_T1_3_EC82_sc6	15.8719	4.44281	AGM	E11.0	33.1625
X43sp_T1_3_EC82_sc7	16.1892	4.28508	AGM	E11.0	33.2045
X43sp_T1_3_EC82_sc8	15.8251	4.67667	AGM	E11.0	33.3325
X43sp_T1_3_EC82_sc9	15.5078	4.95042	AGM	E11.0	33.3876
X43sp_T1_3_EC82_sc10	16.4645	4.24606	AGM	E11.0	33.3228
X43sp_T1_3_EC82_sc11	15.4679	4.77259	AGM	E11.0	33.217
X43sp_T1_3_EC82_sc12	15.9552	4.90386	AGM	E11.0	33.5939
X43sp_T1_3_EC82_sc13	15.6408	4.29983	AGM	E11.0	32.9163
X43sp_T1_3_EC82_sc14	16.006	4.15831	AGM	E11.0	32.9981
X43sp_T1_3_EC82_sc15	15.766	4.77953	AGM	E11.0	33.3862
X43sp_T1_3_EC82_sc16	16.1514	4.58232	AGM	E11.0	33.4325
X43sp_T1_3_EC82_sc19	15.439	4.82221	AGM	E11.0	33.2427
X43sp_T1_3_EC82_sc20	16.5714	3.99552	AGM	E11.0	33.1718
X43sp_T1_3_EC82_sc21	15.4336	5.10077	AGM	E11.0	33.4728
X43sp_T1_3_EC82_sc22	15.9044	4.77556	AGM	E11.0	33.4587
X43sp_T1_3_EC82_sc24	15.7126	5.0272	AGM	E11.0	33.5641
