# Supplementary material for: Embryonic endothelial evolution towards first hematopoietic stem cells revealed by single-cell transcriptomic and functional analyses
Source: Cell Res. 2020 Mar 20;30(5):376–92. doi: 10.1038/s41422-020-0300-2 (PMC7196075; doi:10.1038/s41422-020-0300-2)
Supplement: Supplementary file 6 — Table S2 [file 41422_2020_300_MOESM6_ESM.xls]

## Sheet: Legends
Table S2. Different properties of HEC as compared to earlyAEC and lateAEC.
Sheet 1: DEGs of earlyAEC, lateAEC and HEC clusters.
Sheet 2: Enriched terms of DEGs overrepresented in HEC cluster as compared to earlyAEC and lateAEC clusters.

## Sheet: DEGs
	p_val	avg_logFC	pct.1	pct.2	p_val_adj	cluster	gene
Eif5a	1.33617e-20	1.25082	1	1	2.1992e-16	HEC	Eif5a
Mif	1.10023e-19	1.56079	1	1	1.81087e-15	HEC	Mif
Phgdh	6.46224e-19	3.16192	0.949	0.557	1.06362e-14	HEC	Phgdh
Runx1	1.00446e-18	2.49169	0.974	0.599	1.65324e-14	HEC	Runx1
Dctpp1	1.02837e-18	1.852	1	0.88	1.69259e-14	HEC	Dctpp1
Adgrg1	1.14356e-18	2.20674	1	0.922	1.88218e-14	HEC	Adgrg1
Ptma	1.54728e-18	0.716394	1	1	2.54668e-14	HEC	Ptma
Cnbp	1.91281e-18	1.10829	1	1	3.14829e-14	HEC	Cnbp
Myb	2.82678e-18	2.41194	0.923	0.317	4.6526e-14	HEC	Myb
Nme1	4.93294e-18	1.27552	1	0.994	8.11912e-14	HEC	Nme1
Hspe1	9.21819e-18	1.26733	1	1	1.51722e-13	HEC	Hspe1
Npm1	1.99977e-17	1.16992	1	1	3.29142e-13	HEC	Npm1
Mycn	2.64767e-17	2.53555	0.974	0.641	4.35779e-13	HEC	Mycn
Hspd1	3.17052e-17	1.60003	1	0.994	5.21836e-13	HEC	Hspd1
Anp32b	3.51108e-17	1.42719	1	0.994	5.77889e-13	HEC	Anp32b
Lyz1	4.37538e-17	1.63459	0.692	0.108	7.20144e-13	HEC	Lyz1
Dnmt3b	5.69129e-17	1.97085	1	0.683	9.3673e-13	HEC	Dnmt3b
Ran	5.98506e-17	1.18444	1	1	9.85081e-13	HEC	Ran
Nhp2	6.29549e-17	1.3296	1	0.988	1.03618e-12	HEC	Nhp2
Gnl3	1.46285e-16	1.73994	1	0.874	2.4077e-12	HEC	Gnl3
Snora65	1.56081e-16	0.881524	0.641	0.078	2.56894e-12	HEC	Snora65
Nudc	1.94705e-16	1.35855	1	0.994	3.20465e-12	HEC	Nudc
Pa2g4	2.26028e-16	1.3124	1	0.988	3.72019e-12	HEC	Pa2g4
Nop56	2.31712e-16	1.34385	1	0.988	3.81374e-12	HEC	Nop56
Nop10	2.37542e-16	1.29835	1	0.994	3.9097e-12	HEC	Nop10
Spi1	7.57193e-16	3.82831	0.923	0.449	1.24626e-11	HEC	Spi1
Ncl	8.12789e-16	1.0889	1	1	1.33777e-11	HEC	Ncl
Dut	1.85133e-15	1.56602	1	0.964	3.0471e-11	HEC	Dut
Dnph1	2.33521e-15	2.36725	0.949	0.401	3.84352e-11	HEC	Dnph1
Cdca7	2.52713e-15	1.57495	1	0.784	4.15941e-11	HEC	Cdca7
Hlf	2.72096e-15	2.27461	0.769	0.192	4.47842e-11	HEC	Hlf
Lyz2	2.77807e-15	2.96987	0.769	0.216	4.57242e-11	HEC	Lyz2
Ptk2b	3.64524e-15	1.69988	0.821	0.263	5.9997e-11	HEC	Ptk2b
Coro1a	8.61089e-15	2.25149	0.974	0.629	1.41727e-10	HEC	Coro1a
Slc7a8	8.87264e-15	1.57549	0.641	0.12	1.46035e-10	HEC	Slc7a8
Cct3	1.26642e-14	0.952563	1	1	2.0844e-10	HEC	Cct3
Cct6a	1.49111e-14	0.935185	1	0.982	2.45422e-10	HEC	Cct6a
Pla2g4a	2.28454e-14	1.90432	0.846	0.341	3.76013e-10	HEC	Pla2g4a
Serbp1	2.92123e-14	0.774268	1	1	4.80805e-10	HEC	Serbp1
Ptpn6	3.15814e-14	1.72517	0.974	0.509	5.19798e-10	HEC	Ptpn6
Ranbp1	3.67723e-14	0.916374	1	1	6.05235e-10	HEC	Ranbp1
Sfrp2	4.64894e-14	2.47309	0.923	0.575	7.65169e-10	HEC	Sfrp2
Dtymk	8.74145e-14	1.2611	1	0.964	1.43876e-09	HEC	Dtymk
G3bp1	1.00177e-13	1.05584	1	0.982	1.64881e-09	HEC	G3bp1
Ldha	1.0965e-13	0.930866	1	1	1.80473e-09	HEC	Ldha
Ptgs1	1.21309e-13	1.55552	0.923	0.359	1.99662e-09	HEC	Ptgs1
Sumo2	1.25517e-13	0.9602	1	1	2.06588e-09	HEC	Sumo2
Mrto4	1.46539e-13	1.37443	1	0.832	2.41188e-09	HEC	Mrto4
Impa2	1.70043e-13	1.67557	0.872	0.305	2.79875e-09	HEC	Impa2
Syce2	1.89288e-13	2.20493	0.949	0.491	3.11549e-09	HEC	Syce2
Timm8a1	1.93742e-13	1.70146	1	0.713	3.18881e-09	HEC	Timm8a1
Dok2	1.97391e-13	1.92775	0.949	0.545	3.24886e-09	HEC	Dok2
Snrpd1	2.00936e-13	0.812207	1	1	3.3072e-09	HEC	Snrpd1
Nme4	2.19435e-13	1.55216	0.974	0.653	3.61167e-09	HEC	Nme4
Rpl12	2.56703e-13	0.706287	1	1	4.22507e-09	HEC	Rpl12
Prps1	3.18165e-13	1.29707	1	0.587	5.23667e-09	HEC	Prps1
Srm	3.6032e-13	1.71834	1	0.862	5.9305e-09	HEC	Srm
Ahsa1	5.43091e-13	1.05516	1	0.958	8.93874e-09	HEC	Ahsa1
Chchd4	5.64923e-13	1.72663	0.974	0.617	9.29806e-09	HEC	Chchd4
Atic	6.50578e-13	1.38658	0.949	0.689	1.07079e-08	HEC	Atic
Lmo1	6.69998e-13	1.84363	0.641	0.144	1.10275e-08	HEC	Lmo1
Nop58	6.90479e-13	1.08981	1	0.952	1.13646e-08	HEC	Nop58
Cct8	6.91513e-13	0.876746	1	0.988	1.13816e-08	HEC	Cct8
Dctd	8.18588e-13	1.51575	0.949	0.569	1.34731e-08	HEC	Dctd
Ppid	9.79369e-13	0.947367	1	0.982	1.61194e-08	HEC	Ppid
Neurl3	1.0087e-12	1.51434	0.974	0.754	1.66021e-08	HEC	Neurl3
Nsun2	1.13659e-12	1.16755	0.974	0.856	1.87071e-08	HEC	Nsun2
Polr2f	1.16424e-12	0.98173	1	0.97	1.91623e-08	HEC	Polr2f
H2afz	1.32572e-12	1.0076	1	1	2.18201e-08	HEC	H2afz
Fbl	1.35378e-12	1.23692	1	0.964	2.22819e-08	HEC	Fbl
Siva1	1.50806e-12	1.18307	1	0.97	2.48212e-08	HEC	Siva1
Lgals9	1.57795e-12	2.20213	0.923	0.539	2.59714e-08	HEC	Lgals9
Gck	2.3584e-12	0.949183	0.821	0.263	3.88169e-08	HEC	Gck
Gfi1	2.46919e-12	2.26927	0.897	0.437	4.06403e-08	HEC	Gfi1
Tomm5	2.62881e-12	1.08274	1	0.958	4.32675e-08	HEC	Tomm5
Dock2	3.04665e-12	1.65711	0.615	0.132	5.01449e-08	HEC	Dock2
Bola2	3.39478e-12	0.884308	1	0.988	5.58747e-08	HEC	Bola2
Set	3.93649e-12	0.926253	1	1	6.47906e-08	HEC	Set
Hmgn2	3.93649e-12	0.904811	1	1	6.47906e-08	HEC	Hmgn2
Pdxp	4.97753e-12	1.01718	0.872	0.311	8.19251e-08	HEC	Pdxp
Dkc1	5.09976e-12	1.52463	0.974	0.784	8.3937e-08	HEC	Dkc1
Fcgr3	5.33874e-12	2.35906	0.564	0.126	8.78703e-08	HEC	Fcgr3
Phb2	6.93859e-12	0.889784	1	0.976	1.14202e-07	HEC	Phb2
Srsf7	8.03026e-12	0.889374	1	0.994	1.3217e-07	HEC	Srsf7
Slc25a5	8.54749e-12	0.869555	1	1	1.40683e-07	HEC	Slc25a5
Exosc5	8.62877e-12	1.13741	0.974	0.886	1.42021e-07	HEC	Exosc5
C1qbp	8.92978e-12	1.19168	1	0.886	1.46975e-07	HEC	C1qbp
Cebpb	9.53639e-12	1.33609	0.769	0.299	1.56959e-07	HEC	Cebpb
Eef1d	1.11922e-11	0.708075	1	1	1.84213e-07	HEC	Eef1d
Rab38	1.28815e-11	2.31246	0.641	0.186	2.12017e-07	HEC	Rab38
Atp5g1	1.29328e-11	0.783295	1	1	2.12861e-07	HEC	Atp5g1
Bri3bp	1.38296e-11	1.39898	0.974	0.814	2.27621e-07	HEC	Bri3bp
Cd47	1.48544e-11	1.31717	1	0.844	2.44489e-07	HEC	Cd47
Prdx6	1.49377e-11	0.851177	1	0.994	2.4586e-07	HEC	Prdx6
Qdpr	1.57463e-11	1.01894	0.974	0.916	2.59169e-07	HEC	Qdpr
Cacybp	1.68958e-11	0.874674	1	0.988	2.78088e-07	HEC	Cacybp
Orai2	1.7696e-11	1.35957	0.59	0.138	2.91258e-07	HEC	Orai2
Dnajc2	1.77366e-11	1.02064	1	0.898	2.91927e-07	HEC	Dnajc2
Tcof1	1.78151e-11	1.34399	0.974	0.725	2.93219e-07	HEC	Tcof1
Shmt1	1.85595e-11	1.52024	0.795	0.317	3.0547e-07	HEC	Shmt1
Cyth4	2.5481e-11	1.71652	0.923	0.413	4.19391e-07	HEC	Cyth4
Adsl	3.12311e-11	1.12927	0.974	0.922	5.14033e-07	HEC	Adsl
Pebp1	3.51504e-11	0.786461	1	0.994	5.78541e-07	HEC	Pebp1
Psat1	3.6041e-11	1.48487	0.923	0.611	5.93198e-07	HEC	Psat1
Rcc1	3.76856e-11	1.27526	0.949	0.653	6.20268e-07	HEC	Rcc1
Fkbp4	3.9669e-11	0.861197	1	0.982	6.52912e-07	HEC	Fkbp4
Ebna1bp2	4.1907e-11	1.08336	1	0.922	6.89747e-07	HEC	Ebna1bp2
Lyar	4.302e-11	1.24574	1	0.85	7.08066e-07	HEC	Lyar
Wdr12	4.3108e-11	1.43714	0.949	0.647	7.09514e-07	HEC	Wdr12
Pus7	4.36951e-11	0.999254	0.949	0.509	7.19177e-07	HEC	Pus7
Selenbp1	4.68975e-11	1.40746	0.564	0.12	7.71886e-07	HEC	Selenbp1
Rsl1d1	4.93934e-11	0.899962	1	0.946	8.12967e-07	HEC	Rsl1d1
Cct7	5.46935e-11	0.706576	1	0.994	9.002e-07	HEC	Cct7
Cdc45	5.47342e-11	0.984846	0.923	0.503	9.00871e-07	HEC	Cdc45
Tuba1b	5.57981e-11	1.06228	1	1	9.18381e-07	HEC	Tuba1b
Alox5ap	7.60854e-11	1.45636	0.974	0.635	1.25229e-06	HEC	Alox5ap
2010204K13Rik	7.67217e-11	1.07917	0.769	0.305	1.26276e-06	HEC	2010204K13Rik
Traf3ip3	8.03244e-11	0.870586	0.385	0.036	1.32206e-06	HEC	Traf3ip3
Ruvbl1	1.08659e-10	1.02347	0.974	0.916	1.78841e-06	HEC	Ruvbl1
Naa10	1.20078e-10	0.96871	1	0.916	1.97637e-06	HEC	Naa10
U2af1	1.30646e-10	1.17341	1	0.958	2.1503e-06	HEC	U2af1
Cdt1	1.4879e-10	1.23454	1	0.701	2.44893e-06	HEC	Cdt1
Ipo5	1.75012e-10	1.01084	1	0.946	2.88052e-06	HEC	Ipo5
Hspa9	1.78759e-10	0.827594	1	0.988	2.94219e-06	HEC	Hspa9
Itgb3	1.85211e-10	1.89202	0.897	0.599	3.04839e-06	HEC	Itgb3
Nolc1	1.95127e-10	1.19018	1	0.904	3.21159e-06	HEC	Nolc1
Aatf	1.97428e-10	1.42096	0.974	0.527	3.24947e-06	HEC	Aatf
Xrcc6bp1	2.08958e-10	1.46924	0.821	0.341	3.43925e-06	HEC	Xrcc6bp1
Snrnp40	2.14611e-10	0.968553	1	0.898	3.53228e-06	HEC	Snrnp40
Rpa2	2.24969e-10	1.16367	1	0.778	3.70277e-06	HEC	Rpa2
Hn1l	2.25755e-10	1.2197	1	0.808	3.7157e-06	HEC	Hn1l
Eya2	2.32305e-10	1.54259	0.641	0.192	3.82351e-06	HEC	Eya2
Impdh2	2.34533e-10	0.883907	1	0.97	3.86018e-06	HEC	Impdh2
Wdhd1	2.40011e-10	1.38052	0.846	0.341	3.95034e-06	HEC	Wdhd1
Clspn	2.67201e-10	0.829657	0.872	0.431	4.39786e-06	HEC	Clspn
Nfe2	2.99017e-10	1.43138	0.821	0.353	4.92152e-06	HEC	Nfe2
Prmt3	3.28436e-10	1.01872	0.949	0.611	5.40573e-06	HEC	Prmt3
Tsr2	3.70836e-10	0.969835	0.897	0.341	6.10359e-06	HEC	Tsr2
Ppm1g	4.06597e-10	0.960869	1	0.91	6.69218e-06	HEC	Ppm1g
Snx5	5.14586e-10	0.931558	1	0.958	8.46957e-06	HEC	Snx5
Nop2	6.13941e-10	1.28953	0.974	0.689	1.01049e-05	HEC	Nop2
Atad3a	6.33886e-10	1.30806	0.974	0.772	1.04331e-05	HEC	Atad3a
Prim1	6.55985e-10	1.38712	0.974	0.683	1.07969e-05	HEC	Prim1
Mcm5	6.73265e-10	1.1681	1	0.85	1.10813e-05	HEC	Mcm5
Prmt1	6.89366e-10	1.23201	1	0.832	1.13463e-05	HEC	Prmt1
Rcl1	7.10562e-10	1.22199	0.923	0.611	1.16951e-05	HEC	Rcl1
Aimp2	7.13525e-10	1.11058	1	0.749	1.17439e-05	HEC	Aimp2
Sfxn1	7.70429e-10	1.21409	0.974	0.629	1.26805e-05	HEC	Sfxn1
Mri1	8.24969e-10	0.975249	0.949	0.725	1.35782e-05	HEC	Mri1
Irak3	8.61695e-10	1.26959	0.385	0.048	1.41826e-05	HEC	Irak3
Gar1	9.05032e-10	1.05952	0.974	0.802	1.48959e-05	HEC	Gar1
Sephs2	9.80989e-10	0.95975	0.974	0.665	1.61461e-05	HEC	Sephs2
Umps	9.8182e-10	1.28052	0.949	0.647	1.61598e-05	HEC	Umps
Sf3a2	1.00168e-09	0.807683	1	0.731	1.64866e-05	HEC	Sf3a2
Wdr55	1.01483e-09	0.720969	0.872	0.347	1.67031e-05	HEC	Wdr55
Grwd1	1.10266e-09	1.00078	0.974	0.701	1.81486e-05	HEC	Grwd1
Mctp1	1.10689e-09	1.14045	0.538	0.12	1.82183e-05	HEC	Mctp1
Fkbp3	1.15385e-09	1.01587	1	0.94	1.89912e-05	HEC	Fkbp3
Clstn3	1.15946e-09	1.27077	0.487	0.102	1.90836e-05	HEC	Clstn3
P2ry1	1.22501e-09	1.26444	0.744	0.311	2.01624e-05	HEC	P2ry1
F2rl3	1.22551e-09	0.982182	0.821	0.323	2.01706e-05	HEC	F2rl3
Gmnn	1.30763e-09	1.49188	1	0.772	2.15224e-05	HEC	Gmnn
Exosc8	1.3169e-09	0.91443	1	0.976	2.16749e-05	HEC	Exosc8
Ruvbl2	1.39718e-09	0.959213	0.974	0.922	2.29962e-05	HEC	Ruvbl2
Pkmyt1	1.54904e-09	0.723909	0.641	0.18	2.54956e-05	HEC	Pkmyt1
Pmf1	1.5804e-09	1.09065	0.974	0.808	2.60117e-05	HEC	Pmf1
Uqcc2	1.61458e-09	0.840346	1	0.988	2.65744e-05	HEC	Uqcc2
Stip1	1.61458e-09	0.735312	1	0.988	2.65744e-05	HEC	Stip1
Cks1b	1.6753e-09	0.956604	1	0.988	2.75738e-05	HEC	Cks1b
Uchl5	1.73461e-09	0.952354	1	0.94	2.85499e-05	HEC	Uchl5
Eif1ax	1.80223e-09	0.809041	1	0.958	2.96629e-05	HEC	Eif1ax
Ung	1.89653e-09	1.65004	0.923	0.557	3.1215e-05	HEC	Ung
Ikzf2	1.94961e-09	1.27477	0.949	0.659	3.20886e-05	HEC	Ikzf2
Gsta4	2.03263e-09	1.79937	0.949	0.743	3.34551e-05	HEC	Gsta4
Dhfr	2.03983e-09	1.03579	0.949	0.509	3.35735e-05	HEC	Dhfr
Slc16a1	2.10775e-09	1.04755	0.949	0.587	3.46914e-05	HEC	Slc16a1
Ncf2	2.13774e-09	1.53217	0.872	0.455	3.51851e-05	HEC	Ncf2
Dcakd	2.20122e-09	0.826105	1	0.934	3.62299e-05	HEC	Dcakd
Smyd2	2.43723e-09	1.15676	0.974	0.683	4.01144e-05	HEC	Smyd2
Lrr1	2.52006e-09	2.19061	0.667	0.198	4.14776e-05	HEC	Lrr1
Mrpl12	2.64933e-09	0.837138	1	0.97	4.36053e-05	HEC	Mrpl12
Fmnl1	2.80605e-09	1.43202	0.564	0.162	4.61848e-05	HEC	Fmnl1
Gm11974	2.81252e-09	1.04956	1	0.808	4.62912e-05	HEC	Gm11974
Nudt21	2.84444e-09	0.779649	1	0.94	4.68167e-05	HEC	Nudt21
Tk1	2.86747e-09	1.34333	0.949	0.551	4.71957e-05	HEC	Tk1
Mcm7	2.97909e-09	1.12662	0.974	0.826	4.90328e-05	HEC	Mcm7
Fabp5	3.04807e-09	1.08891	1	0.916	5.01681e-05	HEC	Fabp5
Slc1a5	3.09526e-09	1.16788	0.974	0.605	5.09449e-05	HEC	Slc1a5
Lsm2	3.0953e-09	0.949748	1	0.904	5.09456e-05	HEC	Lsm2
Rfc5	3.11722e-09	1.22937	0.949	0.587	5.13064e-05	HEC	Rfc5
Pycrl	3.24676e-09	1.10681	1	0.754	5.34384e-05	HEC	Pycrl
Tspan4	3.42175e-09	1.15352	1	0.683	5.63185e-05	HEC	Tspan4
Mat2a	3.56338e-09	0.953625	0.974	0.934	5.86497e-05	HEC	Mat2a
Wdr77	3.85348e-09	0.885022	1	0.814	6.34245e-05	HEC	Wdr77
Ndufab1	4.16616e-09	0.852705	1	0.958	6.85708e-05	HEC	Ndufab1
Rae1	4.38862e-09	0.904243	0.974	0.94	7.22323e-05	HEC	Rae1
Ifrd2	4.39691e-09	1.16535	0.923	0.569	7.23688e-05	HEC	Ifrd2
Slbp	4.5364e-09	0.791243	1	0.916	7.46646e-05	HEC	Slbp
Angpt1	4.62869e-09	1.60149	0.872	0.557	7.61837e-05	HEC	Angpt1
Thop1	4.64107e-09	1.08538	0.974	0.808	7.63873e-05	HEC	Thop1
Cenpm	4.784e-09	1.33897	0.897	0.503	7.87399e-05	HEC	Cenpm
Slfn2	4.81351e-09	0.883896	0.769	0.305	7.92256e-05	HEC	Slfn2
Rcbtb2	5.15417e-09	0.860825	1	0.928	8.48324e-05	HEC	Rcbtb2
Dis3	5.53843e-09	0.888792	0.974	0.683	9.11571e-05	HEC	Dis3
Ccnd2	5.65354e-09	1.06078	1	0.964	9.30516e-05	HEC	Ccnd2
Bcl11a	5.66638e-09	0.895617	0.974	0.749	9.3263e-05	HEC	Bcl11a
Chaf1b	5.75562e-09	0.901273	0.974	0.593	9.47317e-05	HEC	Chaf1b
Nr2c2ap	6.34649e-09	1.00032	0.897	0.575	0.000104457	HEC	Nr2c2ap
Mrpl42	6.40807e-09	0.786888	1	0.988	0.00010547	HEC	Mrpl42
Gtf3a	6.45034e-09	0.732035	0.667	0.228	0.000106166	HEC	Gtf3a
Lsm3	6.51675e-09	0.899829	1	0.952	0.000107259	HEC	Lsm3
Cad	6.55779e-09	1.19953	0.974	0.665	0.000107935	HEC	Cad
Uhrf1	7.16716e-09	1.15935	1	0.826	0.000117964	HEC	Uhrf1
Eif2s1	7.51448e-09	0.760046	0.974	0.964	0.000123681	HEC	Eif2s1
Hspa14	7.96415e-09	0.716394	1	0.886	0.000131082	HEC	Hspa14
Nupr1	8.43773e-09	2.71832	0.769	0.377	0.000138877	HEC	Nupr1
Ppan	8.59e-09	0.996913	0.974	0.826	0.000141383	HEC	Ppan
Gpatch4	8.59025e-09	1.09661	0.949	0.641	0.000141387	HEC	Gpatch4
Bcat1	8.61255e-09	1.1008	0.564	0.144	0.000141754	HEC	Bcat1
Wdr5	8.66824e-09	0.966163	1	0.802	0.000142671	HEC	Wdr5
Ppif	8.74625e-09	1.16638	0.949	0.611	0.000143955	HEC	Ppif
Ndufaf2	8.95121e-09	1.06604	0.949	0.796	0.000147328	HEC	Ndufaf2
Nop16	9.08868e-09	0.874536	0.974	0.82	0.000149591	HEC	Nop16
Stat4	9.154e-09	1.49707	0.769	0.359	0.000150666	HEC	Stat4
Banf1	9.46168e-09	0.710075	1	1	0.00015573	HEC	Banf1
Dnmt1	9.8437e-09	1.13874	0.974	0.892	0.000162018	HEC	Dnmt1
Ahcy	1.00306e-08	0.735232	0.974	0.719	0.000165094	HEC	Ahcy
Pus1	1.07495e-08	0.995375	0.897	0.557	0.000176925	HEC	Pus1
Dpy30	1.2732e-08	0.958702	0.974	0.952	0.000209556	HEC	Dpy30
Pold2	1.27889e-08	1.22666	0.897	0.497	0.000210493	HEC	Pold2
Cd3eap	1.33856e-08	1.149	0.872	0.467	0.000220314	HEC	Cd3eap
Ccdc115	1.45976e-08	0.928637	0.949	0.695	0.000240262	HEC	Ccdc115
Ift57	1.46509e-08	1.0609	0.821	0.383	0.00024114	HEC	Ift57
Dapp1	1.48203e-08	1.62226	0.923	0.569	0.000243928	HEC	Dapp1
Wdr36	1.48561e-08	0.820788	0.923	0.701	0.000244516	HEC	Wdr36
Mmrn1	1.49936e-08	1.29839	0.923	0.581	0.00024678	HEC	Mmrn1
Tfap4	1.55299e-08	0.811202	0.846	0.455	0.000255607	HEC	Tfap4
Rnaseh2a	1.55367e-08	0.997783	0.974	0.796	0.000255719	HEC	Rnaseh2a
Clns1a	1.59867e-08	0.791566	1	0.976	0.000263125	HEC	Clns1a
Trp53	1.62676e-08	0.777727	1	0.982	0.000267749	HEC	Trp53
Rrp9	1.671e-08	1.03502	0.974	0.635	0.00027503	HEC	Rrp9
Psmc3ip	1.80875e-08	0.986869	0.744	0.305	0.000297702	HEC	Psmc3ip
Rgs14	1.82427e-08	0.703473	0.538	0.132	0.000300257	HEC	Rgs14
Dek	1.96784e-08	0.779846	1	0.988	0.000323887	HEC	Dek
Nifk	2.03288e-08	0.953314	1	0.838	0.000334592	HEC	Nifk
Hirip3	2.09072e-08	0.760195	0.897	0.455	0.000344111	HEC	Hirip3
D19Bwg1357e	2.34326e-08	0.811026	1	0.88	0.000385678	HEC	D19Bwg1357e
Car2	2.65702e-08	1.75795	0.692	0.287	0.000437319	HEC	Car2
Snrnp25	2.70043e-08	1.25865	0.897	0.653	0.000444463	HEC	Snrnp25
Adarb2	2.73044e-08	0.750838	0.949	0.695	0.000449403	HEC	Adarb2
Eif4e	2.76733e-08	0.837575	0.974	0.94	0.000455474	HEC	Eif4e
Pfas	2.77921e-08	0.69976	0.949	0.665	0.000457431	HEC	Pfas
Samd1	2.96202e-08	0.81843	0.949	0.473	0.000487519	HEC	Samd1
Nap1l1	2.96992e-08	0.726456	1	1	0.000488819	HEC	Nap1l1
Nudcd2	3.02083e-08	0.832555	1	0.982	0.000497199	HEC	Nudcd2
Rpl7l1	3.12443e-08	0.811932	1	0.964	0.00051425	HEC	Rpl7l1
Prmt5	3.2084e-08	0.859492	1	0.856	0.00052807	HEC	Prmt5
Brca1	3.23366e-08	0.846638	0.769	0.317	0.000532227	HEC	Brca1
Anp32e	3.28142e-08	0.853041	1	0.934	0.000540088	HEC	Anp32e
Mthfd1	3.39195e-08	0.870841	0.897	0.575	0.000558281	HEC	Mthfd1
Fignl1	3.41335e-08	0.770089	0.872	0.401	0.000561803	HEC	Fignl1
Rnf187	3.46109e-08	0.797281	1	0.988	0.00056966	HEC	Rnf187
Alg3	3.49046e-08	1.0207	0.923	0.563	0.000574495	HEC	Alg3
Rpf2	3.723e-08	0.798268	1	0.653	0.000612769	HEC	Rpf2
Cycs	3.76713e-08	0.793111	1	0.988	0.000620032	HEC	Cycs
Exo1	4.34831e-08	1.27036	0.821	0.431	0.000715688	HEC	Exo1
Adgrg3	4.45599e-08	1.05853	0.615	0.198	0.000733411	HEC	Adgrg3
Taf5l	4.66027e-08	0.806471	0.846	0.503	0.000767034	HEC	Taf5l
Tyms	4.99282e-08	0.966404	1	0.916	0.000821767	HEC	Tyms
Ddx20	5.10508e-08	0.950619	0.718	0.263	0.000840245	HEC	Ddx20
Ank	5.147e-08	1.2075	0.769	0.359	0.000847145	HEC	Ank
Eci1	5.33898e-08	0.953987	0.974	0.784	0.000878742	HEC	Eci1
Fam212a	5.46201e-08	0.953121	0.974	0.91	0.000898993	HEC	Fam212a
Rangrf	5.61463e-08	0.862238	1	0.778	0.000924113	HEC	Rangrf
Rrm2	5.66203e-08	0.754363	0.974	0.641	0.000931914	HEC	Rrm2
Dna2	5.72092e-08	1.00231	0.872	0.545	0.000941607	HEC	Dna2
Mrpl36	5.80483e-08	0.834978	1	0.916	0.000955418	HEC	Mrpl36
Mrps26	6.3801e-08	0.879196	0.974	0.856	0.0010501	HEC	Mrps26
Aurkb	6.38354e-08	1.18751	0.923	0.527	0.00105067	HEC	Aurkb
Polr3g	6.47453e-08	1.13149	0.795	0.383	0.00106564	HEC	Polr3g
Plk4	6.60572e-08	1.07147	0.897	0.491	0.00108724	HEC	Plk4
Aldh2	6.61077e-08	0.942985	0.846	0.413	0.00108807	HEC	Aldh2
Gart	6.64783e-08	0.901339	0.949	0.778	0.00109417	HEC	Gart
E2f1	6.78929e-08	0.720652	0.821	0.383	0.00111745	HEC	E2f1
Psmb10	7.08858e-08	1.06507	0.923	0.599	0.00116671	HEC	Psmb10
Sec14l2	7.13485e-08	0.792207	0.59	0.192	0.00117432	HEC	Sec14l2
Ola1	7.14724e-08	0.950734	0.949	0.832	0.00117636	HEC	Ola1
Nasp	7.24097e-08	0.899653	1	0.982	0.00119179	HEC	Nasp
Rrp15	7.54705e-08	0.909527	1	0.898	0.00124217	HEC	Rrp15
Cd200r1	7.85886e-08	1.68832	0.564	0.18	0.00129349	HEC	Cd200r1
Ppa1	7.88982e-08	0.80638	1	0.88	0.00129859	HEC	Ppa1
Pnpo	7.90791e-08	1.17294	0.923	0.635	0.00130156	HEC	Pnpo
Asf1b	7.99382e-08	0.879609	0.795	0.413	0.0013157	HEC	Asf1b
Cdc20	8.0646e-08	1.35945	0.949	0.647	0.00132735	HEC	Cdc20
Gsn	8.62458e-08	1.35659	0.795	0.437	0.00141952	HEC	Gsn
Rfc4	9.43928e-08	0.890346	0.872	0.449	0.00155361	HEC	Rfc4
Rpp30	9.49918e-08	0.769483	0.974	0.659	0.00156347	HEC	Rpp30
Chaf1a	9.67521e-08	0.875484	0.949	0.557	0.00159244	HEC	Chaf1a
Uchl3	9.79956e-08	0.86627	0.974	0.808	0.00161291	HEC	Uchl3
Rbm38	1.02334e-07	0.743104	1	0.958	0.00168431	HEC	Rbm38
Apoe	1.05805e-07	1.11401	1	1	0.00174145	HEC	Apoe
Cdc7	1.07536e-07	0.836501	0.897	0.509	0.00176994	HEC	Cdc7
Rpa1	1.10261e-07	0.843537	1	0.826	0.00181479	HEC	Rpa1
Sec11c	1.11241e-07	1.25491	0.974	0.88	0.00183092	HEC	Sec11c
Cdc123	1.16128e-07	0.870217	0.974	0.886	0.00191135	HEC	Cdc123
Relt	1.19692e-07	0.774531	0.641	0.21	0.00197002	HEC	Relt
Tipin	1.29604e-07	0.758002	1	0.85	0.00213315	HEC	Tipin
Prmt7	1.33197e-07	0.765541	0.949	0.683	0.00219229	HEC	Prmt7
Skp2	1.34924e-07	0.840491	0.974	0.689	0.00222072	HEC	Skp2
Kit	1.35049e-07	0.986531	0.974	0.749	0.00222278	HEC	Kit
Faap24	1.43385e-07	1.54897	0.564	0.174	0.00235998	HEC	Faap24
Gatm	1.45211e-07	0.978843	0.487	0.126	0.00239002	HEC	Gatm
Mrpl40	1.62678e-07	0.90398	1	0.85	0.00267751	HEC	Mrpl40
Pbdc1	1.6553e-07	0.775185	1	0.898	0.00272445	HEC	Pbdc1
Ddx39	1.69641e-07	0.881805	0.974	0.844	0.00279211	HEC	Ddx39
Aarsd1	1.70615e-07	0.794225	0.974	0.719	0.00280816	HEC	Aarsd1
Mnd1	1.71724e-07	1.2309	0.667	0.281	0.00282641	HEC	Mnd1
Pola1	1.78064e-07	1.33501	0.846	0.443	0.00293075	HEC	Pola1
Slfn9	1.79457e-07	0.729952	0.692	0.263	0.00295368	HEC	Slfn9
Tnfaip8	1.83221e-07	0.816433	1	0.832	0.00301564	HEC	Tnfaip8
Haus4	1.97932e-07	0.764081	0.949	0.772	0.00325776	HEC	Haus4
Grap2	2.07744e-07	0.975591	0.333	0.054	0.00341926	HEC	Grap2
Iqgap2	2.10118e-07	1.1315	0.641	0.246	0.00345833	HEC	Iqgap2
Dqx1	2.10551e-07	3.53099	0.846	0.347	0.00346546	HEC	Dqx1
Ppil1	2.11445e-07	0.89894	1	0.916	0.00348017	HEC	Ppil1
Gins2	2.11711e-07	0.947909	0.872	0.551	0.00348456	HEC	Gins2
Cenph	2.19861e-07	1.16708	0.897	0.653	0.00361869	HEC	Cenph
Xrcc6	2.20007e-07	0.990097	0.897	0.557	0.00362109	HEC	Xrcc6
Ifitm1	2.23384e-07	0.978037	0.974	0.689	0.00367668	HEC	Ifitm1
Spdl1	2.36455e-07	0.709259	0.846	0.413	0.00389182	HEC	Spdl1
Mcm10	2.42847e-07	1.2155	0.667	0.269	0.00399702	HEC	Mcm10
Fam111a	2.48813e-07	0.787969	0.897	0.509	0.00409522	HEC	Fam111a
Slc50a1	2.51333e-07	1.07108	0.974	0.695	0.0041367	HEC	Slc50a1
Cdca8	2.53825e-07	0.903099	0.974	0.766	0.00417771	HEC	Cdca8
Cenpp	2.56339e-07	1.05075	0.769	0.353	0.00421908	HEC	Cenpp
Gusb	2.58542e-07	0.810491	1	0.886	0.00425535	HEC	Gusb
D030056L22Rik	2.6759e-07	1.66576	0.846	0.443	0.00440427	HEC	D030056L22Rik
Nup210	2.68096e-07	0.757721	0.821	0.359	0.0044126	HEC	Nup210
Uri1	2.73383e-07	0.848305	0.872	0.509	0.00449961	HEC	Uri1
Trmt6	2.89302e-07	0.809419	0.949	0.641	0.00476162	HEC	Trmt6
Nle1	2.9641e-07	0.79786	0.846	0.557	0.00487861	HEC	Nle1
Ccne1	2.98929e-07	1.48948	0.744	0.371	0.00492008	HEC	Ccne1
Pcna	3.01422e-07	0.818081	1	0.976	0.0049611	HEC	Pcna
Gpn3	3.02766e-07	0.747029	0.949	0.635	0.00498323	HEC	Gpn3
Rrp36	3.10139e-07	0.843509	0.897	0.497	0.00510458	HEC	Rrp36
Tpst2	3.14104e-07	0.818604	1	0.904	0.00516984	HEC	Tpst2
Jarid2	3.16596e-07	0.871426	0.974	0.91	0.00521086	HEC	Jarid2
Pak1	3.18311e-07	0.76949	0.59	0.204	0.00523908	HEC	Pak1
Pdcd2	3.18535e-07	0.789105	0.949	0.641	0.00524277	HEC	Pdcd2
Vars	3.20165e-07	0.952268	0.949	0.874	0.0052696	HEC	Vars
Meaf6	3.21501e-07	1.04406	0.974	0.844	0.00529158	HEC	Meaf6
Dohh	3.29581e-07	0.698948	1	0.737	0.00542458	HEC	Dohh
Mybbp1a	3.34841e-07	0.708003	1	0.856	0.00551115	HEC	Mybbp1a
Mcm4	3.39152e-07	0.829115	0.974	0.874	0.0055821	HEC	Mcm4
Rnf8	3.51433e-07	0.895987	0.974	0.695	0.00578424	HEC	Rnf8
Mcm3	3.60472e-07	0.720067	1	0.886	0.00593302	HEC	Mcm3
Timm50	3.76406e-07	0.725102	0.974	0.844	0.00619527	HEC	Timm50
Tsfm	3.78544e-07	0.784332	0.949	0.695	0.00623045	HEC	Tsfm
Nip7	3.79799e-07	1.1582	1	0.856	0.0062511	HEC	Nip7
Bola1	3.85542e-07	0.959895	0.949	0.689	0.00634564	HEC	Bola1
Emg1	3.93278e-07	0.878934	0.974	0.725	0.00647297	HEC	Emg1
Usp39	3.93278e-07	0.794428	0.974	0.725	0.00647297	HEC	Usp39
Batf	3.96733e-07	0.837151	0.487	0.132	0.00652983	HEC	Batf
Haus5	4.00654e-07	0.831709	0.846	0.503	0.00659437	HEC	Haus5
2810417H13Rik	4.20733e-07	0.925674	1	0.796	0.00692485	HEC	2810417H13Rik
Rrm1	4.39449e-07	0.703754	1	0.868	0.00723289	HEC	Rrm1
Zfp385a	4.49479e-07	0.915727	0.821	0.383	0.00739798	HEC	Zfp385a
Exosc7	4.597e-07	0.916994	0.974	0.695	0.0075662	HEC	Exosc7
A630089N07Rik	4.7902e-07	1.34124	0.821	0.485	0.0078842	HEC	A630089N07Rik
Mcm6	4.98016e-07	0.736327	1	0.982	0.00819685	HEC	Mcm6
Hk2	5.18704e-07	1.43826	0.718	0.335	0.00853735	HEC	Hk2
Cdk2	5.20434e-07	0.766374	1	0.862	0.00856582	HEC	Cdk2
Ly6e	5.31087e-07	1.41717	0.667	0.281	0.00874115	HEC	Ly6e
Dock10	5.36986e-07	0.88262	0.385	0.084	0.00883825	HEC	Dock10
Fxn	5.38233e-07	0.995468	0.923	0.737	0.00885877	HEC	Fxn
Kpna2	5.40867e-07	0.798583	1	0.844	0.00890213	HEC	Kpna2
Itga2b	5.49386e-07	1.00158	0.821	0.431	0.00904235	HEC	Itga2b
Smtnl2	5.95283e-07	1.19861	1	0.85	0.00979777	HEC	Smtnl2
Sod2	6.05519e-07	0.897802	1	0.904	0.00996623	HEC	Sod2
Naa25	6.13602e-07	0.860849	0.795	0.407	0.0100993	HEC	Naa25
Idh3a	6.28125e-07	0.800043	0.949	0.88	0.0103383	HEC	Idh3a
Nr1h3	6.31346e-07	0.727154	0.359	0.066	0.0103913	HEC	Nr1h3
Galk1	6.36797e-07	0.821474	0.974	0.94	0.010481	HEC	Galk1
Prpf31	6.53284e-07	0.971964	1	0.898	0.0107524	HEC	Prpf31
Noc2l	6.55188e-07	0.712191	0.692	0.287	0.0107837	HEC	Noc2l
Isoc1	7.12239e-07	1.26529	0.769	0.371	0.0117227	HEC	Isoc1
Rprm	7.39414e-07	0.92258	0.487	0.138	0.01217	HEC	Rprm
Tex30	7.49226e-07	0.732909	0.974	0.76	0.0123315	HEC	Tex30
2700038G22Rik	7.59333e-07	0.78436	0.641	0.269	0.0124979	HEC	2700038G22Rik
H2afx	7.66633e-07	0.995006	1	0.952	0.012618	HEC	H2afx
Inip	7.7226e-07	1.07254	0.872	0.677	0.0127106	HEC	Inip
Gnl1	7.98742e-07	0.847201	0.974	0.707	0.0131465	HEC	Gnl1
Cdk1	8.01692e-07	0.694937	1	0.934	0.013195	HEC	Cdk1
Nup62	8.1553e-07	0.78043	1	0.868	0.0134228	HEC	Nup62
A430005L14Rik	8.65324e-07	1.02464	0.846	0.521	0.0142424	HEC	A430005L14Rik
Ska1	8.66194e-07	1.36477	0.795	0.419	0.0142567	HEC	Ska1
Pold1	8.71404e-07	1.1146	0.897	0.605	0.0143424	HEC	Pold1
Pfdn6	8.7509e-07	0.833519	0.949	0.916	0.0144031	HEC	Pfdn6
Cks2	8.93741e-07	0.956211	1	0.994	0.0147101	HEC	Cks2
Cdca5	9.08118e-07	1.23348	0.744	0.383	0.0149467	HEC	Cdca5
Nxt1	9.41394e-07	0.94974	0.974	0.737	0.0154944	HEC	Nxt1
Aaas	9.43017e-07	0.905539	0.897	0.659	0.0155211	HEC	Aaas
Gins1	9.43905e-07	0.709596	0.872	0.515	0.0155357	HEC	Gins1
Zfp930	9.54591e-07	1.03777	0.769	0.377	0.0157116	HEC	Zfp930
Clpp	9.61971e-07	0.72351	1	0.928	0.0158331	HEC	Clpp
Sgol1	9.70584e-07	0.762825	0.769	0.377	0.0159748	HEC	Sgol1
Uba2	9.77696e-07	0.702809	1	0.94	0.0160919	HEC	Uba2
Suv39h1	9.99887e-07	0.701334	0.872	0.545	0.0164571	HEC	Suv39h1
Gmps	1.01162e-06	0.856756	1	0.838	0.0166503	HEC	Gmps
Dbf4	1.06619e-06	0.74465	0.949	0.725	0.0175485	HEC	Dbf4
Polr1b	1.08528e-06	0.727498	0.846	0.467	0.0178627	HEC	Polr1b
Nt5dc2	1.09779e-06	0.965231	0.974	0.749	0.0180685	HEC	Nt5dc2
Ctps	1.10477e-06	0.830366	0.949	0.719	0.0181834	HEC	Ctps
Ppp5c	1.11116e-06	0.732188	1	0.844	0.0182886	HEC	Ppp5c
Hmgb2	1.139e-06	0.932725	1	1	0.0187469	HEC	Hmgb2
Mtap	1.14137e-06	0.738789	0.974	0.88	0.0187859	HEC	Mtap
Macrod2	1.14887e-06	0.786945	0.897	0.509	0.0189092	HEC	Macrod2
Cirh1a	1.16297e-06	0.727849	0.974	0.778	0.0191414	HEC	Cirh1a
Nob1	1.18685e-06	0.716411	0.974	0.832	0.0195344	HEC	Nob1
Itga4	1.18699e-06	0.955014	0.872	0.545	0.0195366	HEC	Itga4
Nrros	1.18809e-06	0.859529	0.846	0.485	0.0195548	HEC	Nrros
Tma16	1.20012e-06	1.12523	0.949	0.605	0.0197527	HEC	Tma16
Mrps25	1.20993e-06	0.881784	0.949	0.802	0.0199142	HEC	Mrps25
P2rx1	1.21047e-06	1.73001	0.744	0.401	0.0199232	HEC	P2rx1
Cmss1	1.22803e-06	1.14413	0.872	0.623	0.0202121	HEC	Cmss1
Shmt2	1.24976e-06	0.782143	0.974	0.79	0.0205698	HEC	Shmt2
Enkd1	1.30845e-06	0.69323	0.846	0.449	0.0215358	HEC	Enkd1
Abce1	1.38227e-06	0.711804	0.974	0.94	0.0227508	HEC	Abce1
Scrn2	1.38287e-06	0.752375	0.949	0.533	0.0227606	HEC	Scrn2
Hist1h2af	1.38376e-06	0.701916	0.667	0.275	0.0227753	HEC	Hist1h2af
Cdca3	1.42096e-06	1.29528	0.923	0.641	0.0233876	HEC	Cdca3
Bag2	1.44665e-06	1.21445	0.949	0.659	0.0238104	HEC	Bag2
D030028A08Rik	1.46729e-06	0.905392	0.462	0.132	0.0241502	HEC	D030028A08Rik
Spc24	1.59019e-06	1.7492	0.949	0.826	0.0261729	HEC	Spc24
Nol11	1.63042e-06	0.717778	0.872	0.515	0.0268352	HEC	Nol11
Esco2	1.66726e-06	1.08724	0.641	0.275	0.0274414	HEC	Esco2
Ampd2	1.6684e-06	0.866526	0.974	0.838	0.0274601	HEC	Ampd2
Bub1b	1.80555e-06	1.40846	0.846	0.533	0.0297176	HEC	Bub1b
Fam181b	1.84345e-06	1.14401	0.974	0.713	0.0303414	HEC	Fam181b
Ubash3b	1.95154e-06	1.46595	0.59	0.275	0.0321205	HEC	Ubash3b
Gemin6	1.97943e-06	1.22983	0.846	0.533	0.0325795	HEC	Gemin6
Exosc6	2.05418e-06	0.989974	0.897	0.569	0.0338098	HEC	Exosc6
Mcm8	2.34007e-06	0.854466	0.641	0.287	0.0385152	HEC	Mcm8
Cenpw	2.36226e-06	0.828341	1	0.808	0.0388804	HEC	Cenpw
Igsf8	2.40303e-06	0.707361	0.923	0.533	0.0395515	HEC	Igsf8
Usp37	2.44243e-06	0.761274	0.974	0.611	0.0402	HEC	Usp37
Lig1	2.44492e-06	0.967047	1	0.886	0.040241	HEC	Lig1
Rad18	2.50417e-06	0.912856	0.718	0.329	0.0412161	HEC	Rad18
AI662270	2.58176e-06	1.39322	0.41	0.114	0.0424932	HEC	AI662270
Orc6	2.61839e-06	0.883996	0.974	0.826	0.0430961	HEC	Orc6
Apoc1	2.65216e-06	1.33575	0.513	0.156	0.0436519	HEC	Apoc1
2810004N23Rik	2.69608e-06	0.89531	0.974	0.826	0.0443747	HEC	2810004N23Rik
Vegfb	2.76181e-06	0.752151	0.795	0.467	0.0454566	HEC	Vegfb
Wdr18	2.82062e-06	0.834154	0.897	0.898	0.0464246	HEC	Wdr18
Stk26	2.82499e-06	1.22717	0.256	0.036	0.0464966	HEC	Stk26
Brix1	2.84677e-06	0.70961	0.974	0.928	0.046855	HEC	Brix1
Melk	2.94885e-06	0.749014	0.744	0.359	0.0485351	HEC	Melk
Tfrc	3.00421e-06	1.05853	0.923	0.665	0.0494462	HEC	Tfrc
Gucy1a3	3.03445e-06	1.17675	0.462	0.156	0.0499441	HEC	Gucy1a3
Fbln51	1.9001e-32	4.22083	0.949	0.118	3.12737e-28	lateAEC	Fbln5
Hspa1b1	9.63575e-30	3.59507	0.987	0.283	1.58595e-25	lateAEC	Hspa1b
Mgp1	1.29039e-28	4.12727	0.873	0.11	2.12385e-24	lateAEC	Mgp
Ltbp41	2.68477e-28	2.68499	1	0.772	4.41886e-24	lateAEC	Ltbp4
P4ha31	7.99245e-27	2.5198	0.962	0.283	1.31548e-22	lateAEC	P4ha3
Vwf1	1.68041e-26	1.60164	1	0.992	2.76579e-22	lateAEC	Vwf
Tek1	4.58163e-26	1.70882	1	0.992	7.54091e-22	lateAEC	Tek
Eln1	8.71339e-25	3.14058	0.975	0.299	1.43414e-20	lateAEC	Eln
Htra11	1.04989e-23	2.69727	0.987	0.685	1.72802e-19	lateAEC	Htra1
Gkn31	3.75821e-22	3.31013	0.785	0.142	6.18563e-18	lateAEC	Gkn3
Fbln21	8.93989e-22	2.72368	0.886	0.252	1.47142e-17	lateAEC	Fbln2
Sgk11	1.73443e-21	2.22923	0.987	0.74	2.8547e-17	lateAEC	Sgk1
Jag11	2.20971e-21	1.73141	1	0.874	3.63697e-17	lateAEC	Jag1
Wipf31	2.86384e-21	2.01323	0.987	0.386	4.71359e-17	lateAEC	Wipf3
Ctsh1	4.00827e-21	1.51915	1	0.961	6.5972e-17	lateAEC	Ctsh
Lypd61	4.15799e-20	2.46337	0.886	0.283	6.84364e-16	lateAEC	Lypd6
Irf61	4.45842e-20	2.35259	0.924	0.378	7.33812e-16	lateAEC	Irf6
Fstl11	5.89254e-20	0.980443	1	1	9.69853e-16	lateAEC	Fstl1
Mfap21	1.39604e-19	1.63313	1	0.961	2.29774e-15	lateAEC	Mfap2
Cdh51	5.65057e-19	0.98944	1	1	9.30028e-15	lateAEC	Cdh5
Calcrl1	9.6922e-19	1.07078	1	0.992	1.59524e-14	lateAEC	Calcrl
Pecam11	1.15101e-18	0.873012	1	1	1.89446e-14	lateAEC	Pecam1
Col5a21	1.29631e-18	1.51644	1	0.898	2.1336e-14	lateAEC	Col5a2
Malat11	2.38017e-18	0.861856	1	1	3.91753e-14	lateAEC	Malat1
H191	2.48359e-18	1.06795	1	1	4.08774e-14	lateAEC	H19
Edn11	3.71492e-18	1.83686	1	0.866	6.11439e-14	lateAEC	Edn1
Mmp21	5.09991e-18	1.1666	1	0.984	8.39394e-14	lateAEC	Mmp2
Fosb1	7.66096e-18	2.34976	1	0.843	1.26092e-13	lateAEC	Fosb
Sparcl11	8.20635e-18	1.29274	1	0.906	1.35068e-13	lateAEC	Sparcl1
Ramp21	9.97857e-18	1.04776	1	1	1.64237e-13	lateAEC	Ramp2
Nfia1	1.99726e-17	1.17676	0.937	0.504	3.2873e-13	lateAEC	Nfia
Plxnd11	3.9918e-17	0.96402	1	0.992	6.5701e-13	lateAEC	Plxnd1
Pmepa11	5.57569e-17	1.36294	1	0.74	9.17703e-13	lateAEC	Pmepa1
Efnb21	2.10343e-16	1.09817	1	0.984	3.46204e-12	lateAEC	Efnb2
Eif4a2	2.41981e-16	0.848054	1	0.992	3.98277e-12	lateAEC	Eif4a2
Agr21	2.47245e-16	2.853	0.797	0.307	4.0694e-12	lateAEC	Agr2
Bpgm1	3.97864e-16	1.90493	0.975	0.732	6.54844e-12	lateAEC	Bpgm
Ptprb1	5.25348e-16	0.96882	1	0.969	8.6467e-12	lateAEC	Ptprb
Mgst3	9.66674e-16	1.46492	1	0.827	1.59105e-11	lateAEC	Mgst3
Klf41	9.71863e-16	1.78347	1	0.787	1.59959e-11	lateAEC	Klf4
Tsc22d2	9.71863e-16	1.65711	1	0.787	1.59959e-11	lateAEC	Tsc22d2
Stab11	9.76375e-16	1.32161	1	0.89	1.60701e-11	lateAEC	Stab1
Zfp36l11	1.10922e-15	1.11296	1	0.976	1.82566e-11	lateAEC	Zfp36l1
Nfib1	1.18215e-15	1.47899	0.987	0.795	1.94569e-11	lateAEC	Nfib
Epas11	2.19173e-15	1.10165	1	1	3.60736e-11	lateAEC	Epas1
Dusp61	2.31844e-15	1.61522	1	0.937	3.81592e-11	lateAEC	Dusp6
Cdc42ep31	2.69592e-15	1.74845	0.785	0.252	4.43721e-11	lateAEC	Cdc42ep3
Dkk21	3.22215e-15	1.41822	0.987	0.591	5.30333e-11	lateAEC	Dkk2
Ecscr1	4.05992e-15	0.80015	1	1	6.68222e-11	lateAEC	Ecscr
Tm4sf11	9.95841e-15	1.27636	1	0.803	1.63905e-10	lateAEC	Tm4sf1
Lox1	1.01721e-14	2.86848	0.506	0.047	1.67422e-10	lateAEC	Lox
Fgfr11	1.1994e-14	1.31118	1	0.961	1.97409e-10	lateAEC	Fgfr1
Nfat51	1.21684e-14	1.32296	1	0.85	2.0028e-10	lateAEC	Nfat5
AU0210921	1.40284e-14	1.6171	0.987	0.74	2.30893e-10	lateAEC	AU021092
Ppp1r15a	1.49873e-14	1.45359	0.975	0.937	2.46675e-10	lateAEC	Ppp1r15a
Egr11	1.51921e-14	2.46702	0.962	0.795	2.50047e-10	lateAEC	Egr1
Hes11	1.91658e-14	1.71599	1	0.945	3.15451e-10	lateAEC	Hes1
Clk1	2.39974e-14	0.933169	1	0.961	3.94973e-10	lateAEC	Clk1
Egfl71	4.42713e-14	0.996058	1	1	7.28661e-10	lateAEC	Egfl7
Pcsk51	4.51962e-14	1.34156	1	0.866	7.43885e-10	lateAEC	Pcsk5
Tsc22d11	5.62441e-14	0.935454	1	0.984	9.25722e-10	lateAEC	Tsc22d1
Aplp21	7.00941e-14	0.810597	1	1	1.15368e-09	lateAEC	Aplp2
Foxc11	7.31718e-14	1.4428	0.873	0.465	1.20433e-09	lateAEC	Foxc1
Nfkbiz1	7.83763e-14	1.86467	0.987	0.693	1.29e-09	lateAEC	Nfkbiz
Skil1	8.71866e-14	1.18951	1	0.945	1.435e-09	lateAEC	Skil
Wbp1l1	9.21528e-14	0.968485	1	0.961	1.51674e-09	lateAEC	Wbp1l
Klf21	1.05492e-13	1.65215	1	0.882	1.7363e-09	lateAEC	Klf2
Smad71	1.15987e-13	1.34344	0.987	0.787	1.90903e-09	lateAEC	Smad7
Cyr611	1.18539e-13	1.41159	1	0.921	1.95103e-09	lateAEC	Cyr61
Tiparp	1.19245e-13	1.70843	0.949	0.52	1.96265e-09	lateAEC	Tiparp
Adam101	1.34975e-13	1.23356	1	0.969	2.22156e-09	lateAEC	Adam10
Hspa1a1	1.80003e-13	2.14489	0.975	0.543	2.96268e-09	lateAEC	Hspa1a
Cald11	2.08128e-13	1.04155	1	0.992	3.42558e-09	lateAEC	Cald1
Lama31	2.10142e-13	1.52874	0.987	0.677	3.45873e-09	lateAEC	Lama3
Bmx1	2.18782e-13	1.32069	0.987	0.756	3.60093e-09	lateAEC	Bmx
Bmp11	2.19418e-13	1.19956	1	0.945	3.6114e-09	lateAEC	Bmp1
Adamts131	2.23627e-13	0.877041	1	0.992	3.68068e-09	lateAEC	Adamts13
Stx1a1	2.99819e-13	1.35594	0.937	0.488	4.93473e-09	lateAEC	Stx1a
Sncg1	4.61431e-13	1.66661	1	0.843	7.5947e-09	lateAEC	Sncg
Ccdc801	4.96896e-13	1.10818	0.987	0.78	8.17841e-09	lateAEC	Ccdc80
Wnk4	4.9999e-13	1.46086	0.886	0.441	8.22933e-09	lateAEC	Wnk4
Fgd61	5.74919e-13	1.71962	0.709	0.228	9.4626e-09	lateAEC	Fgd6
Npr11	6.1585e-13	1.11482	1	0.953	1.01363e-08	lateAEC	Npr1
Plagl11	6.16241e-13	0.928404	1	1	1.01427e-08	lateAEC	Plagl1
Plod11	7.09355e-13	0.970226	1	0.976	1.16753e-08	lateAEC	Plod1
Rassf91	8.02794e-13	1.8287	0.835	0.409	1.32132e-08	lateAEC	Rassf9
Tmem255b1	8.90719e-13	1.13712	0.759	0.299	1.46603e-08	lateAEC	Tmem255b
Fos1	1.3965e-12	1.72269	1	0.913	2.29849e-08	lateAEC	Fos
Zfp361	1.69502e-12	2.18594	0.987	0.827	2.78984e-08	lateAEC	Zfp36
Ctgf1	1.98168e-12	1.41201	0.81	0.354	3.26165e-08	lateAEC	Ctgf
St6gal11	2.08611e-12	1.37964	0.949	0.772	3.43353e-08	lateAEC	St6gal1
Fbxo33	2.29943e-12	1.63054	0.823	0.315	3.78463e-08	lateAEC	Fbxo33
Synpo1	2.50893e-12	0.954741	1	0.787	4.12945e-08	lateAEC	Synpo
Dusp11	2.84132e-12	1.42881	1	0.961	4.67652e-08	lateAEC	Dusp1
Socs31	3.24569e-12	1.95867	0.962	0.559	5.34209e-08	lateAEC	Socs3
Ltbp31	3.42554e-12	2.06441	0.532	0.102	5.6381e-08	lateAEC	Ltbp3
Agrn1	3.93039e-12	0.916129	1	0.969	6.46903e-08	lateAEC	Agrn
Col4a51	4.6944e-12	1.33398	0.835	0.362	7.72652e-08	lateAEC	Col4a5
Itgb41	4.76283e-12	1.91119	0.595	0.15	7.83914e-08	lateAEC	Itgb4
Cytl1	5.01806e-12	1.34397	0.62	0.142	8.25923e-08	lateAEC	Cytl1
Rasl11b	6.4162e-12	2.03685	0.924	0.591	1.05604e-07	lateAEC	Rasl11b
Dhh1	6.63588e-12	1.1677	0.886	0.512	1.0922e-07	lateAEC	Dhh
Fbn11	6.63962e-12	1.15417	1	0.953	1.09281e-07	lateAEC	Fbn1
Pde3a1	6.65681e-12	1.77386	0.671	0.205	1.09564e-07	lateAEC	Pde3a
Plekhd11	7.44033e-12	1.59064	0.456	0.047	1.2246e-07	lateAEC	Plekhd1
Wnk11	7.47351e-12	1.12993	1	0.992	1.23006e-07	lateAEC	Wnk1
Itm2a1	1.27556e-11	1.15571	1	0.976	2.09944e-07	lateAEC	Itm2a
Elovl51	1.4483e-11	1.27934	0.987	0.906	2.38376e-07	lateAEC	Elovl5
Lmcd11	1.87031e-11	2.00134	0.658	0.22	3.07835e-07	lateAEC	Lmcd1
Emp11	2.32401e-11	0.963538	0.671	0.252	3.82508e-07	lateAEC	Emp1
Ecm11	2.38758e-11	1.24023	1	0.953	3.92972e-07	lateAEC	Ecm1
Clca3a11	2.76754e-11	1.20078	0.646	0.205	4.55509e-07	lateAEC	Clca3a1
Mmrn21	2.81389e-11	0.81166	1	1	4.63139e-07	lateAEC	Mmrn2
Ccnl1	2.95506e-11	0.887214	1	0.976	4.86374e-07	lateAEC	Ccnl1
Klf111	3.29239e-11	1.52134	0.924	0.614	5.41894e-07	lateAEC	Klf11
Cadps2	3.33936e-11	1.79123	0.544	0.126	5.49625e-07	lateAEC	Cadps2
Bhlhe401	3.54989e-11	1.41758	0.709	0.283	5.84276e-07	lateAEC	Bhlhe40
Junb1	5.04339e-11	1.36459	1	0.937	8.30091e-07	lateAEC	Junb
Cd341	5.38637e-11	0.755287	1	1	8.86543e-07	lateAEC	Cd34
Sdpr1	5.94175e-11	0.981396	1	0.858	9.77953e-07	lateAEC	Sdpr
Jam21	9.83119e-11	1.41386	0.658	0.205	1.61812e-06	lateAEC	Jam2
Ybey1	9.88046e-11	0.89091	1	0.929	1.62623e-06	lateAEC	Ybey
Bgn1	1.04854e-10	1.81047	0.975	0.795	1.72579e-06	lateAEC	Bgn
Tanc2	1.06606e-10	1.58404	0.848	0.441	1.75463e-06	lateAEC	Tanc2
Csrnp1	1.44826e-10	1.92431	0.835	0.457	2.3837e-06	lateAEC	Csrnp1
Megf61	1.54749e-10	1.32098	0.975	0.701	2.54701e-06	lateAEC	Megf6
Slc38a21	1.56609e-10	0.734252	1	0.992	2.57764e-06	lateAEC	Slc38a2
Rhob1	1.6157e-10	1.54581	1	0.961	2.65928e-06	lateAEC	Rhob
Saraf	2.07703e-10	0.956102	1	0.976	3.41858e-06	lateAEC	Saraf
Mtus11	2.34957e-10	1.25302	1	0.929	3.86715e-06	lateAEC	Mtus1
Smpdl3a1	2.38823e-10	1.26328	0.949	0.63	3.93078e-06	lateAEC	Smpdl3a
Btg11	2.38985e-10	1.21831	1	0.961	3.93346e-06	lateAEC	Btg1
Cd401	2.40967e-10	1.02267	0.975	0.772	3.96608e-06	lateAEC	Cd40
Mall1	2.65936e-10	1.0818	0.949	0.701	4.37704e-06	lateAEC	Mall
Gls1	3.1118e-10	1.16883	1	0.953	5.12171e-06	lateAEC	Gls
Kank11	3.43244e-10	1.37626	0.823	0.465	5.64945e-06	lateAEC	Kank1
Jun	3.46895e-10	1.03693	1	0.969	5.70955e-06	lateAEC	Jun
Sfrp11	3.50091e-10	2.55332	0.684	0.331	5.76214e-06	lateAEC	Sfrp1
Myct11	3.92335e-10	1.04815	1	0.953	6.45744e-06	lateAEC	Myct1
Gadd45g	4.41726e-10	1.10455	1	0.898	7.27037e-06	lateAEC	Gadd45g
Tspan121	4.90171e-10	1.58017	0.861	0.63	8.06772e-06	lateAEC	Tspan12
Adamts101	6.77327e-10	1.18499	0.975	0.85	1.11481e-05	lateAEC	Adamts10
Rbp1	6.9067e-10	1.02076	1	0.937	1.13677e-05	lateAEC	Rbp1
Acaa1b	7.15458e-10	1.56159	0.443	0.087	1.17757e-05	lateAEC	Acaa1b
Ltbp1	7.59931e-10	1.0929	0.987	0.827	1.25077e-05	lateAEC	Ltbp1
Id21	8.40748e-10	0.723136	1	0.929	1.38379e-05	lateAEC	Id2
Npc21	9.0816e-10	0.8245	1	0.984	1.49474e-05	lateAEC	Npc2
Gadd45b	9.34506e-10	1.02109	0.924	0.598	1.5381e-05	lateAEC	Gadd45b
Ccdc36	9.79178e-10	0.86479	1	0.969	1.61163e-05	lateAEC	Ccdc36
Nr1d2	1.0435e-09	1.48647	0.671	0.252	1.7175e-05	lateAEC	Nr1d2
Prcp	1.08804e-09	0.737661	1	0.976	1.7908e-05	lateAEC	Prcp
Eng1	1.08809e-09	0.78193	1	0.992	1.7909e-05	lateAEC	Eng
Hid11	1.13151e-09	1.00497	1	0.89	1.86235e-05	lateAEC	Hid1
Col23a1	1.20664e-09	1.65577	0.772	0.441	1.986e-05	lateAEC	Col23a1
Eva1a1	1.29892e-09	1.29573	0.937	0.78	2.1379e-05	lateAEC	Eva1a
Slc8a11	1.36784e-09	2.15322	0.658	0.307	2.25132e-05	lateAEC	Slc8a1
Epha41	1.39051e-09	0.734113	0.722	0.268	2.28863e-05	lateAEC	Epha4
Itga51	1.40366e-09	0.701845	1	0.984	2.31029e-05	lateAEC	Itga5
Sepn11	1.53076e-09	1.02564	1	0.913	2.51948e-05	lateAEC	Sepn1
Mllt3	1.99818e-09	0.868819	1	0.906	3.2888e-05	lateAEC	Mllt3
Syt151	2.14839e-09	1.07325	0.734	0.37	3.53604e-05	lateAEC	Syt15
Adgrg61	2.54407e-09	1.28188	0.937	0.638	4.18729e-05	lateAEC	Adgrg6
Tspan131	2.5768e-09	0.774754	1	0.976	4.24115e-05	lateAEC	Tspan13
Hey21	2.75703e-09	1.12852	0.949	0.724	4.53779e-05	lateAEC	Hey2
Slc40a1	3.58141e-09	1.57878	0.532	0.157	5.89464e-05	lateAEC	Slc40a1
Palmd1	4.02187e-09	1.14231	0.722	0.315	6.6196e-05	lateAEC	Palmd
Fndc3b1	4.28595e-09	0.967777	0.949	0.787	7.05424e-05	lateAEC	Fndc3b
Nxpe41	4.33732e-09	1.07108	0.823	0.441	7.13879e-05	lateAEC	Nxpe4
Calml4	4.42948e-09	1.28448	0.57	0.197	7.29049e-05	lateAEC	Calml4
Cfi	5.06823e-09	2.06857	0.304	0.024	8.3418e-05	lateAEC	Cfi
Ski1	5.17131e-09	1.1447	0.987	0.921	8.51146e-05	lateAEC	Ski
Clec14a1	5.8185e-09	0.725173	1	0.992	9.57666e-05	lateAEC	Clec14a
Rcn31	6.43375e-09	0.857305	1	0.976	0.000105893	lateAEC	Rcn3
Klhl131	6.53429e-09	1.26384	0.987	0.732	0.000107548	lateAEC	Klhl13
Gm7694	6.70396e-09	1.02233	0.494	0.134	0.000110341	lateAEC	Gm7694
Crebrf	6.74064e-09	1.25926	0.747	0.346	0.000110944	lateAEC	Crebrf
Cnnm2	6.95484e-09	1.73309	0.481	0.134	0.00011447	lateAEC	Cnnm2
Lamb11	7.31881e-09	0.977359	0.987	0.984	0.00012046	lateAEC	Lamb1
Afap1l2	7.56762e-09	1.24527	0.392	0.063	0.000124555	lateAEC	Afap1l2
Azin11	7.63466e-09	0.903407	0.987	0.953	0.000125659	lateAEC	Azin1
Vegfa1	7.83465e-09	1.33559	0.899	0.622	0.000128951	lateAEC	Vegfa
Rasl11a	8.14581e-09	1.41886	0.506	0.142	0.000134072	lateAEC	Rasl11a
Siah2	8.29877e-09	0.871401	0.747	0.354	0.000136589	lateAEC	Siah2
Tmem176b	9.02549e-09	0.819309	1	0.898	0.000148551	lateAEC	Tmem176b
Fgd51	9.59352e-09	0.849473	1	0.984	0.0001579	lateAEC	Fgd5
Nfic1	9.72121e-09	0.790558	0.975	0.953	0.000160001	lateAEC	Nfic
Oaz1	1.01511e-08	0.738799	1	0.961	0.000167076	lateAEC	Oaz1
Foxc21	1.06967e-08	0.941809	0.987	0.78	0.000176058	lateAEC	Foxc2
Entpd11	1.10708e-08	0.957841	0.949	0.772	0.000182215	lateAEC	Entpd1
Myo1d1	1.24004e-08	1.14929	0.608	0.205	0.000204099	lateAEC	Myo1d
Nfix	1.28528e-08	1.23362	0.785	0.425	0.000211544	lateAEC	Nfix
Fhl1	1.44352e-08	1.24204	0.911	0.685	0.000237589	lateAEC	Fhl1
Nr4a1	1.50346e-08	1.64498	0.987	0.772	0.000247455	lateAEC	Nr4a1
Ctsd1	1.59307e-08	0.747306	1	1	0.000262204	lateAEC	Ctsd
Pik3c2b1	2.01087e-08	1.09504	1	0.898	0.00033097	lateAEC	Pik3c2b
Osmr1	2.51904e-08	1.35487	0.684	0.323	0.000414609	lateAEC	Osmr
Dnajb9	2.66604e-08	1.22355	0.987	0.835	0.000438804	lateAEC	Dnajb9
Ccdc60	2.78905e-08	1.24941	0.785	0.465	0.00045905	lateAEC	Ccdc60
Grn	2.88802e-08	0.792424	0.987	0.937	0.00047534	lateAEC	Grn
Lipa1	2.93117e-08	0.933224	1	0.961	0.000482442	lateAEC	Lipa
Ier3	2.96343e-08	1.67948	0.987	0.843	0.00048775	lateAEC	Ier3
Acvr11	3.04584e-08	1.07786	0.937	0.575	0.000501315	lateAEC	Acvr1
Rhox5	3.27667e-08	1.10062	0.329	0.039	0.000539306	lateAEC	Rhox5
Hspb11	3.52182e-08	1.79022	0.57	0.189	0.000579657	lateAEC	Hspb1
Klhl351	3.73297e-08	1.71871	0.696	0.339	0.00061441	lateAEC	Klhl35
Tcf7l21	3.77486e-08	0.953573	0.975	0.89	0.000621304	lateAEC	Tcf7l2
Ctsw	3.89593e-08	1.06248	0.696	0.323	0.00064123	lateAEC	Ctsw
Stat3	4.2324e-08	1.05952	0.975	0.937	0.000696611	lateAEC	Stat3
Slco3a1	4.28123e-08	0.821696	1	0.898	0.000704648	lateAEC	Slco3a1
Dennd5b1	4.53756e-08	0.742018	1	0.992	0.000746837	lateAEC	Dennd5b
Prdm161	4.84138e-08	0.958507	0.873	0.606	0.000796843	lateAEC	Prdm16
Nos1ap1	5.69383e-08	1.07443	0.468	0.126	0.000937148	lateAEC	Nos1ap
Ctcfl	6.04404e-08	0.698079	0.911	0.85	0.000994788	lateAEC	Ctcfl
Bmpr21	6.18766e-08	0.836525	0.987	0.969	0.00101843	lateAEC	Bmpr2
Gata61	6.5325e-08	0.823477	0.924	0.701	0.00107518	lateAEC	Gata6
Atf3	6.75889e-08	1.02502	1	0.882	0.00111245	lateAEC	Atf3
Isl11	6.76738e-08	0.79877	0.886	0.575	0.00111384	lateAEC	Isl1
Ctsb1	7.97988e-08	0.927164	1	0.992	0.00131341	lateAEC	Ctsb
Fat41	8.10715e-08	1.35305	0.797	0.457	0.00133436	lateAEC	Fat4
Man1c11	8.52912e-08	1.29536	0.899	0.764	0.00140381	lateAEC	Man1c1
Arl4a1	8.81165e-08	0.920153	0.962	0.843	0.00145031	lateAEC	Arl4a
Sptan11	9.86872e-08	0.732361	1	0.984	0.00162429	lateAEC	Sptan1
Btg21	9.99674e-08	1.28164	1	0.953	0.00164536	lateAEC	Btg2
Fam71a	1.02763e-07	1.61012	0.582	0.244	0.00169138	lateAEC	Fam71a
Nxnl2	1.08477e-07	1.59294	0.354	0.063	0.00178542	lateAEC	Nxnl2
Hotairm1	1.08947e-07	1.22373	0.886	0.693	0.00179316	lateAEC	Hotairm1
Zfpm21	1.21164e-07	1.11321	0.722	0.339	0.00199424	lateAEC	Zfpm2
Smoc1	1.35933e-07	1.18137	0.405	0.094	0.00223731	lateAEC	Smoc1
Nrep1	1.38953e-07	0.711327	1	0.984	0.00228703	lateAEC	Nrep
Sdc1	1.5524e-07	1.21544	0.975	0.835	0.0025551	lateAEC	Sdc1
Col9a2	1.65678e-07	1.41439	0.38	0.079	0.0027269	lateAEC	Col9a2
Tcn21	1.83365e-07	0.949947	0.962	0.929	0.00301801	lateAEC	Tcn2
Met	1.86583e-07	1.58908	0.772	0.433	0.00307097	lateAEC	Met
Rph3al1	1.97701e-07	0.869257	0.481	0.142	0.00325396	lateAEC	Rph3al
Ier2	2.07917e-07	1.09738	1	0.976	0.00342211	lateAEC	Ier2
Ddx26b1	2.21381e-07	1.00709	0.987	0.843	0.00364371	lateAEC	Ddx26b
Ltbp2	2.29166e-07	1.73573	0.329	0.063	0.00377185	lateAEC	Ltbp2
Sbno2	2.44157e-07	1.12468	0.823	0.677	0.00401858	lateAEC	Sbno2
Ldlrad41	2.51355e-07	0.968311	0.734	0.441	0.00413705	lateAEC	Ldlrad4
Bmpr1a1	2.52577e-07	1.23349	0.734	0.417	0.00415717	lateAEC	Bmpr1a
Dennd1b	2.6702e-07	0.950004	0.696	0.315	0.00439489	lateAEC	Dennd1b
Spaca3	2.846e-07	1.30855	0.43	0.142	0.00468423	lateAEC	Spaca3
Tmx4	2.90348e-07	0.903791	0.987	0.882	0.00477884	lateAEC	Tmx4
Gbp3	2.95037e-07	1.02407	0.392	0.094	0.00485602	lateAEC	Gbp3
Frat2	3.02509e-07	1.42902	0.785	0.488	0.00497899	lateAEC	Frat2
Pcf11	3.13829e-07	0.986736	0.949	0.835	0.0051653	lateAEC	Pcf11
Pycard	3.24074e-07	0.749122	0.899	0.717	0.00533393	lateAEC	Pycard
Amotl21	3.496e-07	0.972973	0.987	0.89	0.00575406	lateAEC	Amotl2
Gabbr11	3.53785e-07	0.922459	0.861	0.535	0.00582295	lateAEC	Gabbr1
Ptprj	3.55752e-07	0.974426	0.392	0.102	0.00585532	lateAEC	Ptprj
Sncaip1	3.66391e-07	0.961239	0.861	0.559	0.00603043	lateAEC	Sncaip
Efna11	3.79162e-07	0.695439	1	0.992	0.00624063	lateAEC	Efna1
Mast41	3.80591e-07	1.09289	0.975	0.874	0.00626415	lateAEC	Mast4
Dennd5a	3.99686e-07	0.992275	0.987	0.898	0.00657843	lateAEC	Dennd5a
Lamp21	4.03878e-07	0.737039	1	0.976	0.00664743	lateAEC	Lamp2
Tctn1	4.0407e-07	0.793658	0.43	0.126	0.00665059	lateAEC	Tctn1
Gata31	4.09287e-07	0.937093	0.949	0.78	0.00673645	lateAEC	Gata3
Npnt	4.4203e-07	1.38669	0.684	0.362	0.00727538	lateAEC	Npnt
Bcam1	4.6429e-07	1.30207	0.696	0.433	0.00764175	lateAEC	Bcam
Fbxl20	4.71188e-07	1.1396	0.873	0.614	0.00775529	lateAEC	Fbxl20
Tspan7	4.94535e-07	1.39714	0.57	0.252	0.00813955	lateAEC	Tspan7
Cux1	4.97959e-07	0.876175	0.937	0.827	0.00819591	lateAEC	Cux1
Cdh10	5.39176e-07	0.780048	0.253	0.024	0.0088743	lateAEC	Cdh10
Tspan11	5.53849e-07	1.27941	0.329	0.063	0.00911579	lateAEC	Tspan11
Timp2	6.14287e-07	0.979488	0.937	0.795	0.0101106	lateAEC	Timp2
St3gal51	6.2133e-07	0.800142	0.987	0.929	0.0102265	lateAEC	St3gal5
Fkbp7	6.46356e-07	0.911496	0.975	0.835	0.0106384	lateAEC	Fkbp7
Klf10	6.5372e-07	1.28516	0.924	0.803	0.0107596	lateAEC	Klf10
Bcr1	6.68794e-07	1.36473	0.975	0.874	0.0110077	lateAEC	Bcr
Meis21	6.87725e-07	1.00159	0.962	0.843	0.0113193	lateAEC	Meis2
Vps13d	7.2693e-07	1.4177	0.772	0.52	0.0119645	lateAEC	Vps13d
Jund	8.21734e-07	1.12373	1	0.961	0.0135249	lateAEC	Jund
Emilin1	8.42315e-07	0.83831	1	0.976	0.0138637	lateAEC	Emilin1
Acacb	8.9143e-07	0.98966	0.342	0.071	0.0146721	lateAEC	Acacb
Dnajb1	9.50473e-07	0.876834	0.987	0.921	0.0156438	lateAEC	Dnajb1
Zbtb10	1.01351e-06	1.47906	0.873	0.701	0.0166813	lateAEC	Zbtb10
Map4k21	1.04952e-06	0.811611	0.975	0.961	0.0172741	lateAEC	Map4k2
Atp2b4	1.11349e-06	0.784632	0.873	0.583	0.0183269	lateAEC	Atp2b4
2700081O15Rik1	1.1362e-06	0.70651	0.899	0.669	0.0187007	lateAEC	2700081O15Rik
Ace1	1.19185e-06	1.18693	0.734	0.48	0.0196166	lateAEC	Ace
Reep31	1.19211e-06	0.925302	0.962	0.89	0.019621	lateAEC	Reep3
Spty2d1	1.23522e-06	1.11891	0.873	0.622	0.0203304	lateAEC	Spty2d1
Ccm2l1	1.26806e-06	0.962413	1	0.874	0.020871	lateAEC	Ccm2l
Slc35b31	1.27772e-06	1.15821	0.899	0.756	0.02103	lateAEC	Slc35b3
Elf1	1.38644e-06	1.1976	0.937	0.85	0.0228194	lateAEC	Elf1
2900097C17Rik	1.50972e-06	0.894785	1	0.961	0.0248484	lateAEC	2900097C17Rik
Adamts11	1.69081e-06	1.21935	0.975	0.827	0.0278291	lateAEC	Adamts1
Cttnbp2nl1	1.76317e-06	0.872965	0.987	0.819	0.02902	lateAEC	Cttnbp2nl
D17H6S53E	1.79166e-06	1.02287	0.722	0.433	0.0294889	lateAEC	D17H6S53E
Pi161	1.8042e-06	1.04895	0.886	0.622	0.0296954	lateAEC	Pi16
P3h3	1.90979e-06	0.984472	0.937	0.858	0.0314333	lateAEC	P3h3
Kbtbd2	1.92859e-06	0.812908	0.975	0.882	0.0317427	lateAEC	Kbtbd2
Igsf3	1.94164e-06	1.28195	0.949	0.827	0.0319574	lateAEC	Igsf3
Tcp11l2	1.959e-06	0.825309	0.608	0.276	0.0322431	lateAEC	Tcp11l2
Mlf1	2.07836e-06	0.81294	0.797	0.48	0.0342077	lateAEC	Mlf1
Fkbp91	2.08462e-06	0.760743	1	0.961	0.0343107	lateAEC	Fkbp9
Zcchc141	2.1612e-06	0.930526	0.937	0.819	0.0355712	lateAEC	Zcchc14
Dnajb4	2.178e-06	1.35572	0.886	0.646	0.0358476	lateAEC	Dnajb4
Smim141	2.21127e-06	0.787617	1	0.835	0.0363953	lateAEC	Smim14
Nuak11	2.35501e-06	1.3126	0.722	0.386	0.0387611	lateAEC	Nuak1
Aph1c	2.41733e-06	2.0459	0.304	0.063	0.0397868	lateAEC	Aph1c
Has2	2.47514e-06	1.0665	0.57	0.252	0.0407384	lateAEC	Has2
Chrnb1	2.52044e-06	1.43204	0.532	0.213	0.0414839	lateAEC	Chrnb1
Sox71	2.8003e-06	0.861903	1	0.961	0.0460901	lateAEC	Sox7
Mrgpra61	2.81536e-06	0.830602	0.962	0.961	0.046338	lateAEC	Mrgpra6
Procr	2.83013e-06	0.811107	1	0.921	0.0465811	lateAEC	Procr
Mmp111	2.8557e-06	1.00027	0.696	0.394	0.047002	lateAEC	Mmp11
Sgsh	2.92465e-06	0.961373	0.646	0.291	0.0481368	lateAEC	Sgsh
Tnfaip31	2.95938e-06	1.15009	0.582	0.291	0.0487084	lateAEC	Tnfaip3
Akna	2.96633e-06	0.955664	0.646	0.354	0.0488228	lateAEC	Akna
Actb1	8.9038e-21	0.950227	1	1	1.46548e-16	earlyAEC	Actb
Tuba1a2	2.05491e-17	1.45675	1	0.992	3.38217e-13	earlyAEC	Tuba1a
Gnai21	6.75486e-17	0.828533	1	1	1.11178e-12	earlyAEC	Gnai2
Actg11	3.3542e-16	0.787779	1	1	5.52068e-12	earlyAEC	Actg1
Tpm41	4.07778e-16	0.884084	1	1	6.71162e-12	earlyAEC	Tpm4
Mest2	9.18865e-15	1.4307	0.966	0.975	1.51236e-10	earlyAEC	Mest
Pf41	1.44481e-13	2.52287	0.602	0.136	2.37801e-09	earlyAEC	Pf4
Gap431	8.91171e-13	2.04966	0.852	0.492	1.46678e-08	earlyAEC	Gap43
Nid22	9.32634e-13	1.35356	0.716	0.237	1.53502e-08	earlyAEC	Nid2
Igfbp31	1.05754e-12	1.46347	0.977	0.949	1.74061e-08	earlyAEC	Igfbp3
Pgk11	1.25688e-12	0.970144	0.977	1	2.0687e-08	earlyAEC	Pgk1
Pmp221	4.26828e-12	1.9049	0.818	0.534	7.02515e-08	earlyAEC	Pmp22
Tubb2a2	4.36918e-12	1.84609	0.898	0.737	7.19123e-08	earlyAEC	Tubb2a
Akap121	5.23362e-12	1.1987	0.864	0.542	8.61401e-08	earlyAEC	Akap12
Nes1	1.85537e-11	1.51532	0.909	0.797	3.05375e-07	earlyAEC	Nes
Cnn21	2.61827e-11	1.04445	1	0.983	4.30941e-07	earlyAEC	Cnn2
Ralb1	3.12429e-11	0.707537	0.989	1	5.14227e-07	earlyAEC	Ralb
Tgfb1i12	3.55607e-11	1.70629	0.886	0.669	5.85294e-07	earlyAEC	Tgfb1i1
Rasgrp32	8.7087e-11	1.22862	0.966	0.915	1.43337e-06	earlyAEC	Rasgrp3
Hbb-bh11	1.40413e-10	2.50082	0.42	0.059	2.31106e-06	earlyAEC	Hbb-bh1
Tubb61	4.10412e-10	1.93555	0.886	0.61	6.75497e-06	earlyAEC	Tubb6
Tnfaip11	5.63198e-10	1.02143	0.92	0.89	9.26967e-06	earlyAEC	Tnfaip1
Rrbp11	5.86468e-10	0.823694	1	1	9.65268e-06	earlyAEC	Rrbp1
Hmcn11	7.74053e-10	1.34848	0.932	0.788	1.27401e-05	earlyAEC	Hmcn1
Serpinb6a	8.82664e-10	0.979755	0.909	0.644	1.45278e-05	earlyAEC	Serpinb6a
Myo1b2	9.39449e-10	1.10733	0.955	0.915	1.54624e-05	earlyAEC	Myo1b
Tmem881	1.23568e-09	1.14462	0.932	0.898	2.0338e-05	earlyAEC	Tmem88
Pls31	1.55916e-09	0.789786	0.932	0.847	2.56622e-05	earlyAEC	Pls3
Itga21	1.92559e-09	1.42447	0.5	0.127	3.16933e-05	earlyAEC	Itga2
Fermt22	2.44512e-09	1.12548	0.977	0.941	4.02443e-05	earlyAEC	Fermt2
Mid1ip11	2.58486e-09	0.807543	0.602	0.203	4.25441e-05	earlyAEC	Mid1ip1
Rsu12	2.74817e-09	0.974575	0.977	0.975	4.52322e-05	earlyAEC	Rsu1
Tbxa2r1	7.17897e-09	1.19765	0.841	0.559	0.000118159	earlyAEC	Tbxa2r
Slc16a31	7.43983e-09	1.17809	0.761	0.373	0.000122452	earlyAEC	Slc16a3
Hba-x1	9.53941e-09	1.97986	0.375	0.059	0.000157009	earlyAEC	Hba-x
Mmp151	1.2161e-08	1.23697	0.83	0.559	0.000200158	earlyAEC	Mmp15
Tpm11	1.35526e-08	1.83912	0.989	0.983	0.000223063	earlyAEC	Tpm1
Prss232	1.60993e-08	1.55496	0.727	0.483	0.000264979	earlyAEC	Prss23
Crmp11	1.66083e-08	1.63989	0.784	0.517	0.000273356	earlyAEC	Crmp1
Kank3	1.77725e-08	1.04244	0.818	0.534	0.000292518	earlyAEC	Kank3
Cd1091	1.84232e-08	1.17631	0.818	0.61	0.000303227	earlyAEC	Cd109
Anxa21	3.28799e-08	0.827899	1	0.975	0.00054117	earlyAEC	Anxa2
Gm2661	5.28865e-08	1.17915	0.477	0.144	0.000870459	earlyAEC	Gm266
Degs11	6.7472e-08	0.888691	0.989	0.983	0.00111052	earlyAEC	Degs1
S100a101	7.79194e-08	1.12991	0.955	0.975	0.00128247	earlyAEC	S100a10
Gpx31	7.85385e-08	1.67637	0.852	0.636	0.00129266	earlyAEC	Gpx3
Rgs101	9.49472e-08	0.721854	0.534	0.195	0.00156274	earlyAEC	Rgs10
2810025M15Rik	1.06487e-07	0.767251	0.989	0.932	0.00175268	earlyAEC	2810025M15Rik
Grrp1	2.35215e-07	0.782451	0.807	0.525	0.00387141	earlyAEC	Grrp1
Rhoc1	2.6424e-07	0.838578	0.977	1	0.00434913	earlyAEC	Rhoc
Lama41	2.74264e-07	1.29341	0.977	0.958	0.00451412	earlyAEC	Lama4
Rbpms21	2.74591e-07	1.27171	0.807	0.525	0.00451949	earlyAEC	Rbpms2
Ets11	2.88401e-07	1.10681	0.977	0.958	0.00474679	earlyAEC	Ets1
Tnfaip8l11	3.3135e-07	1.48309	0.693	0.449	0.00545369	earlyAEC	Tnfaip8l1
Soat11	3.74055e-07	0.995133	0.886	0.703	0.00615657	earlyAEC	Soat1
Sh3bp51	5.31785e-07	0.835301	0.886	0.746	0.00875266	earlyAEC	Sh3bp5
Me21	5.39701e-07	0.7115	0.886	0.534	0.00888294	earlyAEC	Me2
Atp2b1	5.40033e-07	0.753902	0.989	0.958	0.0088884	earlyAEC	Atp2b1
Hecw21	5.51498e-07	1.36209	0.375	0.11	0.00907711	earlyAEC	Hecw2
Stk391	6.2669e-07	1.60489	0.341	0.076	0.0103147	earlyAEC	Stk39
Fer1	7.18005e-07	1.09025	0.83	0.593	0.0118176	earlyAEC	Fer
Anxa61	1.34447e-06	0.737972	1	0.992	0.0221287	earlyAEC	Anxa6
Ushbp11	1.62825e-06	1.16135	0.932	0.839	0.0267994	earlyAEC	Ushbp1
Slc38a41	1.72478e-06	0.949432	0.898	0.737	0.0283881	earlyAEC	Slc38a4
Cotl11	1.75761e-06	1.03976	0.932	0.932	0.0289284	earlyAEC	Cotl1
Ktn1	1.80607e-06	0.784398	1	1	0.0297261	earlyAEC	Ktn1
Slc2a31	1.89162e-06	0.82807	0.807	0.432	0.0311342	earlyAEC	Slc2a3
Cd381	1.95787e-06	0.804013	0.977	0.932	0.0322246	earlyAEC	Cd38
Tagln1	2.00058e-06	2.99097	0.659	0.347	0.0329276	earlyAEC	Tagln
Gpx81	2.23109e-06	0.876699	0.864	0.703	0.0367216	earlyAEC	Gpx8
Flrt31	2.23419e-06	0.858886	0.5	0.203	0.0367725	earlyAEC	Flrt3
Slc2a11	2.65275e-06	1.58945	0.989	1	0.0436616	earlyAEC	Slc2a1

## Sheet: HEC Enrichment Terms
GroupID	Category	Term	Description	LogP	Log(q-value)	InTerm_InList	Genes	Symbols
1_Summary	Reactome Gene Sets	R-MMU-1640170	Cell Cycle	-14.7229	-10.4611	32/551	12236,12444,12447,17218,17220,18148,18221,18968,18971,18972,19075,19171,20873,20877,22143,26886,51788,56505,57441,66336,66468,66570,67037,67177,67629,67849,70024,71988,72151,107995,245474,327762,57778,14793,17863,19384,20319,28114,30877,56321,57028,71846,100088,17970,544963	Bub1b,Ccnd2,Ccne1,Mcm5,Mcm7,Npm1,Nudc,Pola1,Pold1,Pold2,Prim1,Psmb10,Plk4,Aurkb,Tuba1b,Cenph,H2afz,Ruvbl1,Gmnn,Cenpp,Ska1,Cenpm,Pmf1,Cdt1,Spc24,Cdca5,Mcm10,Esco2,Rfc5,Cdc20,Dkc1,Dna2,Fmnl1,Cdca3,Myb,Ran,Sfrp2,Nsun2,Gnl3,Aatf,Pdxp,Syce2,Rcc1,Ncf2,Iqgap2
1_Member	Reactome Gene Sets	R-MMU-1640170	Cell Cycle	-14.7229	-10.4611	32/551	12236,12444,12447,17218,17220,18148,18221,18968,18971,18972,19075,19171,20873,20877,22143,26886,51788,56505,57441,66336,66468,66570,67037,67177,67629,67849,70024,71988,72151,107995,245474,327762	Bub1b,Ccnd2,Ccne1,Mcm5,Mcm7,Npm1,Nudc,Pola1,Pold1,Pold2,Prim1,Psmb10,Plk4,Aurkb,Tuba1b,Cenph,H2afz,Ruvbl1,Gmnn,Cenpp,Ska1,Cenpm,Pmf1,Cdt1,Spc24,Cdca5,Mcm10,Esco2,Rfc5,Cdc20,Dkc1,Dna2
1_Member	Reactome Gene Sets	R-MMU-69278	Cell Cycle, Mitotic	-13.5146	-9.55391	29/492	12236,12444,12447,17218,17220,18221,18968,18971,18972,19075,19171,20873,20877,22143,26886,51788,57441,66336,66468,66570,67037,67177,67629,67849,70024,71988,72151,107995,327762	Bub1b,Ccnd2,Ccne1,Mcm5,Mcm7,Nudc,Pola1,Pold1,Pold2,Prim1,Psmb10,Plk4,Aurkb,Tuba1b,Cenph,H2afz,Gmnn,Cenpp,Ska1,Cenpm,Pmf1,Cdt1,Spc24,Cdca5,Mcm10,Esco2,Rfc5,Cdc20,Dna2
1_Member	Reactome Gene Sets	R-MMU-2500257	Resolution of Sister Chromatid Cohesion	-8.47493	-5.53541	12/118	12236,18221,20877,22143,26886,66336,66468,66570,67037,67629,67849,107995	Bub1b,Nudc,Aurkb,Tuba1b,Cenph,Cenpp,Ska1,Cenpm,Pmf1,Spc24,Cdca5,Cdc20
1_Member	Reactome Gene Sets	R-MMU-5663220	RHO GTPases Activate Formins	-7.8806	-5.01089	12/133	12236,18221,20877,22143,26886,57778,66336,66468,66570,67037,67629,107995	Bub1b,Nudc,Aurkb,Tuba1b,Cenph,Fmnl1,Cenpp,Ska1,Cenpm,Pmf1,Spc24,Cdc20
1_Member	Reactome Gene Sets	R-MMU-69620	Cell Cycle Checkpoints	-7.87469	-5.01089	15/226	12236,12447,17218,17220,18221,20877,26886,66336,66468,66570,67037,67629,70024,72151,107995	Bub1b,Ccne1,Mcm5,Mcm7,Nudc,Aurkb,Cenph,Cenpp,Ska1,Cenpm,Pmf1,Spc24,Mcm10,Rfc5,Cdc20
1_Member	Reactome Gene Sets	R-MMU-2467813	Separation of Sister Chromatids	-7.69949	-4.88491	12/138	12236,18221,20877,22143,26886,66336,66468,66570,67037,67629,67849,107995	Bub1b,Nudc,Aurkb,Tuba1b,Cenph,Cenpp,Ska1,Cenpm,Pmf1,Spc24,Cdca5,Cdc20
1_Member	Reactome Gene Sets	R-MMU-141424	Amplification of signal from the kinetochores	-7.4324	-4.67581	10/92	12236,18221,20877,26886,66336,66468,66570,67037,67629,107995	Bub1b,Nudc,Aurkb,Cenph,Cenpp,Ska1,Cenpm,Pmf1,Spc24,Cdc20
1_Member	Reactome Gene Sets	R-MMU-141444	Amplification of signal from unattached kinetochores via a MAD2 inhibitory signal	-7.4324	-4.67581	10/92	12236,18221,20877,26886,66336,66468,66570,67037,67629,107995	Bub1b,Nudc,Aurkb,Cenph,Cenpp,Ska1,Cenpm,Pmf1,Spc24,Cdc20
1_Member	Reactome Gene Sets	R-MMU-68882	Mitotic Anaphase	-7.35906	-4.61583	12/148	12236,18221,20877,22143,26886,66336,66468,66570,67037,67629,67849,107995	Bub1b,Nudc,Aurkb,Tuba1b,Cenph,Cenpp,Ska1,Cenpm,Pmf1,Spc24,Cdca5,Cdc20
1_Member	Reactome Gene Sets	R-MMU-2555396	Mitotic Metaphase and Anaphase	-7.32649	-4.59623	12/149	12236,18221,20877,22143,26886,66336,66468,66570,67037,67629,67849,107995	Bub1b,Nudc,Aurkb,Tuba1b,Cenph,Cenpp,Ska1,Cenpm,Pmf1,Spc24,Cdca5,Cdc20
1_Member	Reactome Gene Sets	R-MMU-68877	Mitotic Prometaphase	-7.15848	-4.46494	13/186	12236,18221,20873,20877,22143,26886,66336,66468,66570,67037,67629,67849,107995	Bub1b,Nudc,Plk4,Aurkb,Tuba1b,Cenph,Cenpp,Ska1,Cenpm,Pmf1,Spc24,Cdca5,Cdc20
1_Member	GO Biological Processes	GO:0051301	cell division	-6.89416	-4.27588	22/574	12236,12444,12447,14793,17863,18221,19384,20319,20877,28114,30877,56321,56505,57028,66468,67037,67177,67629,67849,71846,100088,107995	Bub1b,Ccnd2,Ccne1,Cdca3,Myb,Nudc,Ran,Sfrp2,Aurkb,Nsun2,Gnl3,Aatf,Ruvbl1,Pdxp,Ska1,Pmf1,Cdt1,Spc24,Cdca5,Syce2,Rcc1,Cdc20
1_Member	Reactome Gene Sets	R-MMU-69618	Mitotic Spindle Checkpoint	-6.76438	-4.1654	10/108	12236,18221,20877,26886,66336,66468,66570,67037,67629,107995	Bub1b,Nudc,Aurkb,Cenph,Cenpp,Ska1,Cenpm,Pmf1,Spc24,Cdc20
1_Member	Reactome Gene Sets	R-MMU-195258	RHO GTPase Effectors	-6.14085	-3.67027	15/307	12236,17970,18221,20877,22143,26886,51788,57778,66336,66468,66570,67037,67629,107995,544963	Bub1b,Ncf2,Nudc,Aurkb,Tuba1b,Cenph,H2afz,Fmnl1,Cenpp,Ska1,Cenpm,Pmf1,Spc24,Cdc20,Iqgap2
1_Member	Reactome Gene Sets	R-MMU-68886	M Phase	-4.98526	-2.72315	14/335	12236,18221,20873,20877,22143,26886,51788,66336,66468,66570,67037,67629,67849,107995	Bub1b,Nudc,Plk4,Aurkb,Tuba1b,Cenph,H2afz,Cenpp,Ska1,Cenpm,Pmf1,Spc24,Cdca5,Cdc20
1_Member	Reactome Gene Sets	R-MMU-194315	Signaling by Rho GTPases	-4.44118	-2.25065	15/425	12236,17970,18221,20877,22143,26886,51788,57778,66336,66468,66570,67037,67629,107995,544963	Bub1b,Ncf2,Nudc,Aurkb,Tuba1b,Cenph,H2afz,Fmnl1,Cenpp,Ska1,Cenpm,Pmf1,Spc24,Cdc20,Iqgap2
2_Summary	GO Biological Processes	GO:0042254	ribosome biogenesis	-12.3711	-8.58648	22/294	12261,14113,17089,17975,18148,18813,19384,27966,27998,52530,55989,56321,57750,59028,66164,66181,67134,68147,69072,69902,110109,245474,27041,56505,67242,21453,70333,28114,30877,78372,108121	C1qbp,Fbl,Lyar,Ncl,Npm1,Pa2g4,Ran,Rrp9,Exosc5,Nhp2,Nop58,Aatf,Wdr12,Rcl1,Nip7,Nop10,Nop56,Gar1,Ebna1bp2,Mrto4,Nop2,Dkc1,G3bp1,Ruvbl1,Gemin6,Tcof1,Cd3eap,Nsun2,Gnl3,Snrnp25,U2af1
2_Member	GO Biological Processes	GO:0042254	ribosome biogenesis	-12.3711	-8.58648	22/294	12261,14113,17089,17975,18148,18813,19384,27966,27998,52530,55989,56321,57750,59028,66164,66181,67134,68147,69072,69902,110109,245474	C1qbp,Fbl,Lyar,Ncl,Npm1,Pa2g4,Ran,Rrp9,Exosc5,Nhp2,Nop58,Aatf,Wdr12,Rcl1,Nip7,Nop10,Nop56,Gar1,Ebna1bp2,Mrto4,Nop2,Dkc1
2_Member	GO Biological Processes	GO:0022613	ribonucleoprotein complex biogenesis	-11.3549	-7.79208	25/439	12261,14113,17089,17975,18148,18813,19384,27041,27966,27998,52530,55989,56321,56505,57750,59028,66164,66181,67134,67242,68147,69072,69902,110109,245474	C1qbp,Fbl,Lyar,Ncl,Npm1,Pa2g4,Ran,G3bp1,Rrp9,Exosc5,Nhp2,Nop58,Aatf,Ruvbl1,Wdr12,Rcl1,Nip7,Nop10,Nop56,Gemin6,Gar1,Ebna1bp2,Mrto4,Nop2,Dkc1
2_Member	GO Biological Processes	GO:0016072	rRNA metabolic process	-10.5224	-7.18026	18/230	14113,17089,17975,18148,18813,21453,27966,27998,52530,57750,59028,66181,68147,69072,69902,70333,110109,245474	Fbl,Lyar,Ncl,Npm1,Pa2g4,Tcof1,Rrp9,Exosc5,Nhp2,Wdr12,Rcl1,Nop10,Gar1,Ebna1bp2,Mrto4,Cd3eap,Nop2,Dkc1
2_Member	GO Biological Processes	GO:0006364	rRNA processing	-9.61374	-6.55613	16/198	14113,17089,17975,18148,18813,27966,27998,52530,57750,59028,66181,68147,69072,69902,110109,245474	Fbl,Lyar,Ncl,Npm1,Pa2g4,Rrp9,Exosc5,Nhp2,Wdr12,Rcl1,Nop10,Gar1,Ebna1bp2,Mrto4,Nop2,Dkc1
2_Member	CORUM	CORUM:3047	Parvulin-associated pre-rRNP complex	-7.46378	-4.67917	8/49	14113,17975,55989,57750,67134,69072,69902,110109	Fbl,Ncl,Nop58,Wdr12,Nop56,Ebna1bp2,Mrto4,Nop2
2_Member	GO Biological Processes	GO:0034470	ncRNA processing	-6.97974	-4.34252	17/343	14113,17089,17975,18148,18813,27966,27998,28114,52530,57750,59028,66181,68147,69072,69902,110109,245474	Fbl,Lyar,Ncl,Npm1,Pa2g4,Rrp9,Exosc5,Nsun2,Nhp2,Wdr12,Rcl1,Nop10,Gar1,Ebna1bp2,Mrto4,Nop2,Dkc1
2_Member	GO Biological Processes	GO:0034660	ncRNA metabolic process	-6.39206	-3.8862	19/468	14113,17089,17975,18148,18813,21453,27966,27998,28114,52530,57750,59028,66181,68147,69072,69902,70333,110109,245474	Fbl,Lyar,Ncl,Npm1,Pa2g4,Tcof1,Rrp9,Exosc5,Nsun2,Nhp2,Wdr12,Rcl1,Nop10,Gar1,Ebna1bp2,Mrto4,Cd3eap,Nop2,Dkc1
2_Member	Reactome Gene Sets	R-MMU-6791226	Major pathway of rRNA processing in the nucleolus and cytosol	-5.68628	-3.31664	11/175	14113,17975,27966,27998,30877,55989,57750,59028,66164,67134,69072	Fbl,Ncl,Rrp9,Exosc5,Gnl3,Nop58,Wdr12,Rcl1,Nip7,Nop56,Ebna1bp2
2_Member	Reactome Gene Sets	R-MMU-72312	rRNA processing	-5.68628	-3.31664	11/175	14113,17975,27966,27998,30877,55989,57750,59028,66164,67134,69072	Fbl,Ncl,Rrp9,Exosc5,Gnl3,Nop58,Wdr12,Rcl1,Nip7,Nop56,Ebna1bp2
2_Member	Reactome Gene Sets	R-MMU-8868773	rRNA processing in the nucleus and cytosol	-5.68628	-3.31664	11/175	14113,17975,27966,27998,30877,55989,57750,59028,66164,67134,69072	Fbl,Ncl,Rrp9,Exosc5,Gnl3,Nop58,Wdr12,Rcl1,Nip7,Nop56,Ebna1bp2
2_Member	Reactome Gene Sets	R-MMU-8953854	Metabolism of RNA	-3.11215	-1.17879	14/505	14113,17975,27966,27998,30877,55989,57750,59028,66164,67134,67242,69072,78372,108121	Fbl,Ncl,Rrp9,Exosc5,Gnl3,Nop58,Wdr12,Rcl1,Nip7,Nop56,Gemin6,Ebna1bp2,Snrnp25,U2af1
3_Summary	KEGG Pathway	mmu00240	Pyrimidine metabolism	-11.4723	-7.81265	14/104	18102,18968,18971,18972,19075,21877,21915,22247,56520,66422,67486,69719,110074,320685,20425,66194,11564,108147,381101,19139,19384	Nme1,Pola1,Pold1,Pold2,Prim1,Tk1,Dtymk,Umps,Nme4,Dctpp1,Polr3g,Cad,Dut,Dctd,Shmt1,Pycrl,Adsl,Atic,Dnph1,Prps1,Ran
3_Member	KEGG Pathway	mmu00240	Pyrimidine metabolism	-11.4723	-7.81265	14/104	18102,18968,18971,18972,19075,21877,21915,22247,56520,66422,67486,69719,110074,320685	Nme1,Pola1,Pold1,Pold2,Prim1,Tk1,Dtymk,Umps,Nme4,Dctpp1,Polr3g,Cad,Dut,Dctd
3_Member	GO Biological Processes	GO:0072527	pyrimidine-containing compound metabolic process	-10.8943	-7.41074	11/57	18102,20425,21877,21915,22247,56520,66194,66422,69719,110074,320685	Nme1,Shmt1,Tk1,Dtymk,Umps,Nme4,Pycrl,Dctpp1,Cad,Dut,Dctd
3_Member	GO Biological Processes	GO:0006220	pyrimidine nucleotide metabolic process	-10.6064	-7.18976	9/32	18102,20425,21915,22247,56520,66422,69719,110074,320685	Nme1,Shmt1,Dtymk,Umps,Nme4,Dctpp1,Cad,Dut,Dctd
3_Member	GO Biological Processes	GO:0006221	pyrimidine nucleotide biosynthetic process	-10.1556	-6.94452	8/24	18102,20425,21915,22247,56520,69719,110074,320685	Nme1,Shmt1,Dtymk,Umps,Nme4,Cad,Dut,Dctd
3_Member	GO Biological Processes	GO:0072528	pyrimidine-containing compound biosynthetic process	-9.68734	-6.60169	8/27	18102,20425,21915,22247,56520,69719,110074,320685	Nme1,Shmt1,Dtymk,Umps,Nme4,Cad,Dut,Dctd
3_Member	Reactome Gene Sets	R-MMU-15869	Metabolism of nucleotides	-8.27056	-5.35125	11/98	11564,18102,21877,21915,22247,56520,69719,108147,110074,320685,381101	Adsl,Nme1,Tk1,Dtymk,Umps,Nme4,Cad,Atic,Dut,Dctd,Dnph1
3_Member	GO Biological Processes	GO:0009147	pyrimidine nucleoside triphosphate metabolic process	-8.09186	-5.19184	6/16	18102,21915,56520,66422,69719,110074	Nme1,Dtymk,Nme4,Dctpp1,Cad,Dut
3_Member	GO Biological Processes	GO:0006213	pyrimidine nucleoside metabolic process	-6.6705	-4.11633	6/26	18102,21877,22247,56520,66194,69719	Nme1,Tk1,Umps,Nme4,Pycrl,Cad
3_Member	GO Biological Processes	GO:0009116	nucleoside metabolic process	-6.51334	-3.984	9/88	18102,19139,19384,21877,22247,56520,66194,69719,108147	Nme1,Prps1,Ran,Tk1,Umps,Nme4,Pycrl,Cad,Atic
3_Member	GO Biological Processes	GO:0046131	pyrimidine ribonucleoside metabolic process	-5.82403	-3.41355	5/20	18102,22247,56520,66194,69719	Nme1,Umps,Nme4,Pycrl,Cad
3_Member	GO Biological Processes	GO:1901657	glycosyl compound metabolic process	-5.68806	-3.31664	9/110	18102,19139,19384,21877,22247,56520,66194,69719,108147	Nme1,Prps1,Ran,Tk1,Umps,Nme4,Pycrl,Cad,Atic
3_Member	GO Biological Processes	GO:0009148	pyrimidine nucleoside triphosphate biosynthetic process	-5.14102	-2.83964	4/13	18102,21915,56520,69719	Nme1,Dtymk,Nme4,Cad
3_Member	Reactome Gene Sets	R-MMU-499943	Interconversion of nucleotide di- and triphosphates	-5.13289	-2.83964	5/27	18102,21915,56520,110074,320685	Nme1,Dtymk,Nme4,Dut,Dctd
3_Member	GO Biological Processes	GO:0046132	pyrimidine ribonucleoside biosynthetic process	-4.99841	-2.72344	4/14	18102,22247,56520,69719	Nme1,Umps,Nme4,Cad
3_Member	GO Biological Processes	GO:0046134	pyrimidine nucleoside biosynthetic process	-4.99841	-2.72344	4/14	18102,22247,56520,69719	Nme1,Umps,Nme4,Cad
3_Member	GO Biological Processes	GO:0009220	pyrimidine ribonucleotide biosynthetic process	-4.86722	-2.62251	4/15	18102,22247,56520,69719	Nme1,Umps,Nme4,Cad
3_Member	Reactome Gene Sets	R-MMU-8956320	Nucleobase biosynthesis	-4.86722	-2.62251	4/15	11564,22247,69719,108147	Adsl,Umps,Cad,Atic
3_Member	GO Biological Processes	GO:0009218	pyrimidine ribonucleotide metabolic process	-4.74579	-2.52544	4/16	18102,22247,56520,69719	Nme1,Umps,Nme4,Cad
3_Member	GO Biological Processes	GO:0046112	nucleobase biosynthetic process	-4.74579	-2.52544	4/16	19139,20425,22247,69719	Prps1,Shmt1,Umps,Cad
3_Member	GO Biological Processes	GO:0006228	UTP biosynthetic process	-4.23803	-2.09023	3/8	18102,56520,69719	Nme1,Nme4,Cad
3_Member	GO Biological Processes	GO:0009119	ribonucleoside metabolic process	-4.07838	-1.96277	6/70	18102,19384,22247,56520,66194,69719	Nme1,Ran,Umps,Nme4,Pycrl,Cad
3_Member	GO Biological Processes	GO:0046051	UTP metabolic process	-4.06524	-1.95884	3/9	18102,56520,69719	Nme1,Nme4,Cad
3_Member	GO Biological Processes	GO:0009209	pyrimidine ribonucleoside triphosphate biosynthetic process	-3.91365	-1.82217	3/10	18102,56520,69719	Nme1,Nme4,Cad
3_Member	GO Biological Processes	GO:0009163	nucleoside biosynthetic process	-3.8001	-1.73975	4/27	18102,22247,56520,69719	Nme1,Umps,Nme4,Cad
3_Member	GO Biological Processes	GO:0042455	ribonucleoside biosynthetic process	-3.8001	-1.73975	4/27	18102,22247,56520,69719	Nme1,Umps,Nme4,Cad
3_Member	GO Biological Processes	GO:0009208	pyrimidine ribonucleoside triphosphate metabolic process	-3.77865	-1.72103	3/11	18102,56520,69719	Nme1,Nme4,Cad
3_Member	GO Biological Processes	GO:1901659	glycosyl compound biosynthetic process	-3.56052	-1.53933	4/31	18102,22247,56520,69719	Nme1,Umps,Nme4,Cad
3_Member	GO Biological Processes	GO:0009112	nucleobase metabolic process	-3.04773	-1.14202	4/42	19139,20425,22247,69719	Prps1,Shmt1,Umps,Cad
3_Member	KEGG Pathway	M00049	Adenine ribonucleotide biosynthesis, IMP => ADP,ATP	-2.96889	-1.091	3/20	11564,18102,56520	Adsl,Nme1,Nme4
3_Member	KEGG Pathway	mmu_M00049	Adenine ribonucleotide biosynthesis, IMP => ADP,ATP	-2.96889	-1.091	3/20	11564,18102,56520	Adsl,Nme1,Nme4
3_Member	GO Biological Processes	GO:0046039	GTP metabolic process	-2.49256	-0.750645	3/29	18102,19384,56520	Nme1,Ran,Nme4
3_Member	GO Biological Processes	GO:1901068	guanosine-containing compound metabolic process	-2.25903	-0.590575	3/35	18102,19384,56520	Nme1,Ran,Nme4
4_Summary	GO Biological Processes	GO:0044283	small molecule biosynthetic process	-10.4878	-7.18026	29/652	11690,11816,12035,13361,14581,15277,16592,17319,17970,18102,18441,18783,19139,19224,19229,20425,22247,56312,56520,66194,66422,69719,103711,107272,108147,110074,110391,236539,381101,11564,21915,60596,72433,320685,19384,21877,105675,18968,18971,18972,19075,67486,57028,114663,18148,27998,69902,245474,327762,11600,56321,13433,16423,14860	Alox5ap,Apoe,Bcat1,Dhfr,Gfi1,Hk2,Fabp5,Mif,Ncf2,Nme1,P2ry1,Pla2g4a,Prps1,Ptgs1,Ptk2b,Shmt1,Umps,Nupr1,Nme4,Pycrl,Dctpp1,Cad,Pnpo,Psat1,Atic,Dut,Qdpr,Phgdh,Dnph1,Adsl,Dtymk,Gucy1a1,Rab38,Dctd,Ran,Tk1,Ppif,Pola1,Pold1,Pold2,Prim1,Polr3g,Pdxp,Impa2,Npm1,Exosc5,Mrto4,Dkc1,Dna2,Angpt1,Aatf,Dnmt1,Cd47,Gsta4
4_Member	GO Biological Processes	GO:0044283	small molecule biosynthetic process	-10.4878	-7.18026	29/652	11690,11816,12035,13361,14581,15277,16592,17319,17970,18102,18441,18783,19139,19224,19229,20425,22247,56312,56520,66194,66422,69719,103711,107272,108147,110074,110391,236539,381101	Alox5ap,Apoe,Bcat1,Dhfr,Gfi1,Hk2,Fabp5,Mif,Ncf2,Nme1,P2ry1,Pla2g4a,Prps1,Ptgs1,Ptk2b,Shmt1,Umps,Nupr1,Nme4,Pycrl,Dctpp1,Cad,Pnpo,Psat1,Atic,Dut,Qdpr,Phgdh,Dnph1
4_Member	GO Biological Processes	GO:0090407	organophosphate biosynthetic process	-6.55976	-4.01402	20/503	11564,15277,16592,17319,18102,18441,19139,19229,20425,21915,22247,56312,56520,60596,69719,72433,103711,108147,110074,320685	Adsl,Hk2,Fabp5,Mif,Nme1,P2ry1,Prps1,Ptk2b,Shmt1,Dtymk,Umps,Nupr1,Nme4,Gucy1a1,Cad,Rab38,Pnpo,Atic,Dut,Dctd
4_Member	GO Biological Processes	GO:0009165	nucleotide biosynthetic process	-6.55104	-4.01357	15/285	11564,15277,17319,18102,19139,20425,21915,22247,56312,56520,60596,69719,108147,110074,320685	Adsl,Hk2,Mif,Nme1,Prps1,Shmt1,Dtymk,Umps,Nupr1,Nme4,Gucy1a1,Cad,Atic,Dut,Dctd
4_Member	GO Biological Processes	GO:1901293	nucleoside phosphate biosynthetic process	-6.43537	-3.9209	15/291	11564,15277,17319,18102,19139,20425,21915,22247,56312,56520,60596,69719,108147,110074,320685	Adsl,Hk2,Mif,Nme1,Prps1,Shmt1,Dtymk,Umps,Nupr1,Nme4,Gucy1a1,Cad,Atic,Dut,Dctd
4_Member	GO Biological Processes	GO:0055086	nucleobase-containing small molecule metabolic process	-6.15	-3.67027	22/635	11564,15277,17319,17970,18102,19139,19384,20425,21877,21915,22247,56312,56520,60596,66194,66422,69719,105675,108147,110074,320685,381101	Adsl,Hk2,Mif,Ncf2,Nme1,Prps1,Ran,Shmt1,Tk1,Dtymk,Umps,Nupr1,Nme4,Gucy1a1,Pycrl,Dctpp1,Cad,Ppif,Atic,Dut,Dctd,Dnph1
4_Member	GO Biological Processes	GO:0009117	nucleotide metabolic process	-5.89281	-3.45168	20/555	11564,15277,17319,17970,18102,19139,19384,20425,21915,22247,56312,56520,60596,66422,69719,105675,108147,110074,320685,381101	Adsl,Hk2,Mif,Ncf2,Nme1,Prps1,Ran,Shmt1,Dtymk,Umps,Nupr1,Nme4,Gucy1a1,Dctpp1,Cad,Ppif,Atic,Dut,Dctd,Dnph1
4_Member	GO Biological Processes	GO:0006753	nucleoside phosphate metabolic process	-5.78586	-3.38146	20/564	11564,15277,17319,17970,18102,19139,19384,20425,21915,22247,56312,56520,60596,66422,69719,105675,108147,110074,320685,381101	Adsl,Hk2,Mif,Ncf2,Nme1,Prps1,Ran,Shmt1,Dtymk,Umps,Nupr1,Nme4,Gucy1a1,Dctpp1,Cad,Ppif,Atic,Dut,Dctd,Dnph1
4_Member	GO Biological Processes	GO:0034404	nucleobase-containing small molecule biosynthetic process	-5.75972	-3.36131	11/172	15277,17319,17970,18102,22247,56312,56520,66422,69719,110074,381101	Hk2,Mif,Ncf2,Nme1,Umps,Nupr1,Nme4,Dctpp1,Cad,Dut,Dnph1
4_Member	KEGG Pathway	mmu00230	Purine metabolism	-5.61433	-3.25568	11/178	11564,18102,18968,18971,18972,19075,19139,56520,60596,67486,108147	Adsl,Nme1,Pola1,Pold1,Pold2,Prim1,Prps1,Nme4,Gucy1a1,Polr3g,Atic
4_Member	GO Biological Processes	GO:0046394	carboxylic acid biosynthetic process	-5.23041	-2.91316	15/364	11690,12035,13361,15277,16592,17319,18783,19224,20425,56312,66194,69719,107272,108147,236539	Alox5ap,Bcat1,Dhfr,Hk2,Fabp5,Mif,Pla2g4a,Ptgs1,Shmt1,Nupr1,Pycrl,Cad,Psat1,Atic,Phgdh
4_Member	GO Biological Processes	GO:0016053	organic acid biosynthetic process	-5.2161	-2.90375	15/365	11690,12035,13361,15277,16592,17319,18783,19224,20425,56312,66194,69719,107272,108147,236539	Alox5ap,Bcat1,Dhfr,Hk2,Fabp5,Mif,Pla2g4a,Ptgs1,Shmt1,Nupr1,Pycrl,Cad,Psat1,Atic,Phgdh
4_Member	GO Biological Processes	GO:0009124	nucleoside monophosphate biosynthetic process	-5.00961	-2.72344	10/168	11564,15277,17319,19139,20425,22247,56312,108147,110074,320685	Adsl,Hk2,Mif,Prps1,Shmt1,Umps,Nupr1,Atic,Dut,Dctd
4_Member	GO Biological Processes	GO:0009260	ribonucleotide biosynthetic process	-4.52563	-2.32835	11/232	11564,15277,17319,18102,19139,22247,56312,56520,60596,69719,108147	Adsl,Hk2,Mif,Nme1,Prps1,Umps,Nupr1,Nme4,Gucy1a1,Cad,Atic
4_Member	GO Biological Processes	GO:0046390	ribose phosphate biosynthetic process	-4.40762	-2.22867	11/239	11564,15277,17319,18102,19139,22247,56312,56520,60596,69719,108147	Adsl,Hk2,Mif,Nme1,Prps1,Umps,Nupr1,Nme4,Gucy1a1,Cad,Atic
4_Member	GO Biological Processes	GO:0009123	nucleoside monophosphate metabolic process	-4.38045	-2.20507	12/285	11564,15277,17319,19139,20425,22247,56312,105675,108147,110074,320685,381101	Adsl,Hk2,Mif,Prps1,Shmt1,Umps,Nupr1,Ppif,Atic,Dut,Dctd,Dnph1
4_Member	GO Biological Processes	GO:0046434	organophosphate catabolic process	-4.17843	-2.04054	10/210	15277,17319,17970,18783,56312,57028,66422,110074,114663,381101	Hk2,Mif,Ncf2,Pla2g4a,Nupr1,Pdxp,Dctpp1,Dut,Impa2,Dnph1
4_Member	GO Biological Processes	GO:1901361	organic cyclic compound catabolic process	-3.99523	-1.89785	16/520	11816,15277,17319,17970,18148,27998,56312,57028,66194,66422,69902,110074,110391,245474,327762,381101	Apoe,Hk2,Mif,Ncf2,Npm1,Exosc5,Nupr1,Pdxp,Pycrl,Dctpp1,Mrto4,Dut,Qdpr,Dkc1,Dna2,Dnph1
4_Member	GO Biological Processes	GO:0019439	aromatic compound catabolic process	-3.80178	-1.73975	15/485	15277,17319,17970,18148,27998,56312,57028,66194,66422,69902,110074,110391,245474,327762,381101	Hk2,Mif,Ncf2,Npm1,Exosc5,Nupr1,Pdxp,Pycrl,Dctpp1,Mrto4,Dut,Qdpr,Dkc1,Dna2,Dnph1
4_Member	GO Biological Processes	GO:1901137	carbohydrate derivative biosynthetic process	-3.77309	-1.71817	17/601	11564,11600,15277,17319,18102,19139,20425,21915,22247,56312,56321,56520,60596,69719,108147,110074,320685	Adsl,Angpt1,Hk2,Mif,Nme1,Prps1,Shmt1,Dtymk,Umps,Nupr1,Aatf,Nme4,Gucy1a1,Cad,Atic,Dut,Dctd
4_Member	GO Biological Processes	GO:0072522	purine-containing compound biosynthetic process	-3.62999	-1.59356	10/245	11564,15277,17319,18102,19139,20425,56312,56520,60596,108147	Adsl,Hk2,Mif,Nme1,Prps1,Shmt1,Nupr1,Nme4,Gucy1a1,Atic
4_Member	GO Biological Processes	GO:0009141	nucleoside triphosphate metabolic process	-3.56149	-1.53933	11/298	15277,17319,18102,19384,21915,56312,56520,66422,69719,105675,110074	Hk2,Mif,Nme1,Ran,Dtymk,Nupr1,Nme4,Dctpp1,Cad,Ppif,Dut
4_Member	GO Biological Processes	GO:0044270	cellular nitrogen compound catabolic process	-3.41851	-1.42628	14/470	15277,17319,17970,18148,27998,56312,57028,66194,66422,69902,110074,245474,327762,381101	Hk2,Mif,Ncf2,Npm1,Exosc5,Nupr1,Pdxp,Pycrl,Dctpp1,Mrto4,Dut,Dkc1,Dna2,Dnph1
4_Member	GO Biological Processes	GO:0046700	heterocycle catabolic process	-3.36368	-1.38524	14/476	15277,17319,17970,18148,27998,56312,57028,66194,66422,69902,110074,245474,327762,381101	Hk2,Mif,Ncf2,Npm1,Exosc5,Nupr1,Pdxp,Pycrl,Dctpp1,Mrto4,Dut,Dkc1,Dna2,Dnph1
4_Member	GO Biological Processes	GO:0034655	nucleobase-containing compound catabolic process	-3.30908	-1.34401	13/426	15277,17319,17970,18148,27998,56312,66194,66422,69902,110074,245474,327762,381101	Hk2,Mif,Ncf2,Npm1,Exosc5,Nupr1,Pycrl,Dctpp1,Mrto4,Dut,Dkc1,Dna2,Dnph1
4_Member	GO Biological Processes	GO:0009152	purine ribonucleotide biosynthetic process	-3.28374	-1.32086	9/223	11564,15277,17319,18102,19139,56312,56520,60596,108147	Adsl,Hk2,Mif,Nme1,Prps1,Nupr1,Nme4,Gucy1a1,Atic
4_Member	GO Biological Processes	GO:0009259	ribonucleotide metabolic process	-3.24295	-1.28613	13/433	11564,15277,17319,18102,19139,19384,22247,56312,56520,60596,69719,105675,108147	Adsl,Hk2,Mif,Nme1,Prps1,Ran,Umps,Nupr1,Nme4,Gucy1a1,Cad,Ppif,Atic
4_Member	GO Biological Processes	GO:0006732	coenzyme metabolic process	-3.16816	-1.22448	11/332	13361,13433,15277,17319,17970,20425,56312,57028,103711,108147,110391	Dhfr,Dnmt1,Hk2,Mif,Ncf2,Shmt1,Nupr1,Pdxp,Pnpo,Atic,Qdpr
4_Member	GO Biological Processes	GO:0019693	ribose phosphate metabolic process	-3.08853	-1.16753	13/450	11564,15277,17319,18102,19139,19384,22247,56312,56520,60596,69719,105675,108147	Adsl,Hk2,Mif,Nme1,Prps1,Ran,Umps,Nupr1,Nme4,Gucy1a1,Cad,Ppif,Atic
4_Member	GO Biological Processes	GO:1901292	nucleoside phosphate catabolic process	-3.0626	-1.14917	7/148	15277,17319,17970,56312,66422,110074,381101	Hk2,Mif,Ncf2,Nupr1,Dctpp1,Dut,Dnph1
4_Member	GO Biological Processes	GO:0006164	purine nucleotide biosynthetic process	-3.05629	-1.14673	9/240	11564,15277,17319,18102,19139,56312,56520,60596,108147	Adsl,Hk2,Mif,Nme1,Prps1,Nupr1,Nme4,Gucy1a1,Atic
4_Member	GO Biological Processes	GO:0009142	nucleoside triphosphate biosynthetic process	-2.86561	-1.01381	7/160	15277,17319,18102,21915,56312,56520,69719	Hk2,Mif,Nme1,Dtymk,Nupr1,Nme4,Cad
4_Member	GO Biological Processes	GO:0017144	drug metabolic process	-2.83711	-0.996086	17/728	11564,13361,13433,15277,16423,17319,19139,19229,20425,56312,57028,66194,69719,103711,105675,110391,236539	Adsl,Dhfr,Dnmt1,Hk2,Cd47,Mif,Prps1,Ptk2b,Shmt1,Nupr1,Pdxp,Pycrl,Cad,Pnpo,Ppif,Qdpr,Phgdh
4_Member	GO Biological Processes	GO:0009156	ribonucleoside monophosphate biosynthetic process	-2.83458	-0.996086	7/162	11564,15277,17319,19139,22247,56312,108147	Adsl,Hk2,Mif,Prps1,Umps,Nupr1,Atic
4_Member	GO Biological Processes	GO:0009166	nucleotide catabolic process	-2.54356	-0.785617	6/136	15277,17319,17970,56312,66422,110074	Hk2,Mif,Ncf2,Nupr1,Dctpp1,Dut
4_Member	GO Biological Processes	GO:0009108	coenzyme biosynthetic process	-2.39604	-0.679608	7/194	13361,15277,17319,56312,103711,108147,110391	Dhfr,Hk2,Mif,Nupr1,Pnpo,Atic,Qdpr
4_Member	GO Biological Processes	GO:0009150	purine ribonucleotide metabolic process	-2.34506	-0.6468	11/423	11564,15277,17319,18102,19139,19384,56312,56520,60596,105675,108147	Adsl,Hk2,Mif,Nme1,Prps1,Ran,Nupr1,Nme4,Gucy1a1,Ppif,Atic
4_Member	GO Biological Processes	GO:0009201	ribonucleoside triphosphate biosynthetic process	-2.33481	-0.637735	6/150	15277,17319,18102,56312,56520,69719	Hk2,Mif,Nme1,Nupr1,Nme4,Cad
4_Member	GO Biological Processes	GO:0072521	purine-containing compound metabolic process	-2.30652	-0.615329	12/490	11564,15277,17319,18102,19139,19384,20425,56312,56520,60596,105675,108147	Adsl,Hk2,Mif,Nme1,Prps1,Ran,Shmt1,Nupr1,Nme4,Gucy1a1,Ppif,Atic
4_Member	GO Biological Processes	GO:0009127	purine nucleoside monophosphate biosynthetic process	-2.22632	-0.572358	6/158	11564,15277,17319,19139,56312,108147	Adsl,Hk2,Mif,Prps1,Nupr1,Atic
4_Member	GO Biological Processes	GO:0009168	purine ribonucleoside monophosphate biosynthetic process	-2.22632	-0.572358	6/158	11564,15277,17319,19139,56312,108147	Adsl,Hk2,Mif,Prps1,Nupr1,Atic
4_Member	GO Biological Processes	GO:0051186	cofactor metabolic process	-2.17266	-0.533139	12/510	13361,13433,14860,15277,17319,17970,20425,56312,57028,103711,108147,110391	Dhfr,Dnmt1,Gsta4,Hk2,Mif,Ncf2,Shmt1,Nupr1,Pdxp,Pnpo,Atic,Qdpr
4_Member	GO Biological Processes	GO:0006163	purine nucleotide metabolic process	-2.17027	-0.532813	11/447	11564,15277,17319,18102,19139,19384,56312,56520,60596,105675,108147	Adsl,Hk2,Mif,Nme1,Prps1,Ran,Nupr1,Nme4,Gucy1a1,Ppif,Atic
4_Member	GO Biological Processes	GO:0072524	pyridine-containing compound metabolic process	-2.13705	-0.511803	6/165	15277,17319,17970,56312,57028,103711	Hk2,Mif,Ncf2,Nupr1,Pdxp,Pnpo
4_Member	GO Biological Processes	GO:0009161	ribonucleoside monophosphate metabolic process	-2.10012	-0.489879	8/276	11564,15277,17319,19139,22247,56312,105675,108147	Adsl,Hk2,Mif,Prps1,Umps,Nupr1,Ppif,Atic
4_Member	GO Biological Processes	GO:0009199	ribonucleoside triphosphate metabolic process	-2.10012	-0.489879	8/276	15277,17319,18102,19384,56312,56520,69719,105675	Hk2,Mif,Nme1,Ran,Nupr1,Nme4,Cad,Ppif
4_Member	GO Biological Processes	GO:0009132	nucleoside diphosphate metabolic process	-2.07942	-0.477596	5/121	15277,17319,18102,21915,56312	Hk2,Mif,Nme1,Dtymk,Nupr1
5_Summary	KEGG Pathway	mmu03030	DNA replication	-10.217	-6.95531	9/35	17218,17220,18968,18971,18972,19075,19891,72151,327762,12447,18148,22791,57441,67177,70024,71988,101612,218973,67849,19171,245474,51788,26909,22256,14049,56505,101831	Mcm5,Mcm7,Pola1,Pold1,Pold2,Prim1,Rpa2,Rfc5,Dna2,Ccne1,Npm1,Dnajc2,Gmnn,Cdt1,Mcm10,Esco2,Grwd1,Wdhd1,Cdca5,Psmb10,Dkc1,H2afz,Exo1,Ung,Eya2,Ruvbl1,Faap24
5_Member	KEGG Pathway	mmu03030	DNA replication	-10.217	-6.95531	9/35	17218,17220,18968,18971,18972,19075,19891,72151,327762	Mcm5,Mcm7,Pola1,Pold1,Pold2,Prim1,Rpa2,Rfc5,Dna2
5_Member	GO Biological Processes	GO:0006260	DNA replication	-10.1271	-6.94452	18/243	12447,17218,17220,18148,18968,18971,18972,19075,19891,22791,57441,67177,70024,71988,72151,101612,218973,327762	Ccne1,Mcm5,Mcm7,Npm1,Pola1,Pold1,Pold2,Prim1,Rpa2,Dnajc2,Gmnn,Cdt1,Mcm10,Esco2,Rfc5,Grwd1,Wdhd1,Dna2
5_Member	Reactome Gene Sets	R-MMU-69242	S Phase	-9.85913	-6.74351	12/90	12447,17218,17220,18968,18971,18972,19075,67177,67849,71988,72151,327762	Ccne1,Mcm5,Mcm7,Pola1,Pold1,Pold2,Prim1,Cdt1,Cdca5,Esco2,Rfc5,Dna2
5_Member	Reactome Gene Sets	R-MMU-69306	DNA Replication	-9.34615	-6.31486	13/123	12447,17218,17220,18968,18971,18972,19075,19171,57441,67177,70024,72151,327762	Ccne1,Mcm5,Mcm7,Pola1,Pold1,Pold2,Prim1,Psmb10,Gmnn,Cdt1,Mcm10,Rfc5,Dna2
5_Member	GO Biological Processes	GO:0006261	DNA-dependent DNA replication	-8.84128	-5.83481	13/135	12447,17218,17220,18148,18968,18971,18972,19075,67177,70024,72151,218973,327762	Ccne1,Mcm5,Mcm7,Npm1,Pola1,Pold1,Pold2,Prim1,Cdt1,Mcm10,Rfc5,Wdhd1,Dna2
5_Member	Reactome Gene Sets	R-MMU-180786	Extension of Telomeres	-8.62962	-5.64664	7/23	18968,18971,18972,19075,72151,245474,327762	Pola1,Pold1,Pold2,Prim1,Rfc5,Dkc1,Dna2
5_Member	Reactome Gene Sets	R-MMU-69239	Synthesis of DNA	-8.60663	-5.64592	10/70	12447,17218,17220,18968,18971,18972,19075,67177,72151,327762	Ccne1,Mcm5,Mcm7,Pola1,Pold1,Pold2,Prim1,Cdt1,Rfc5,Dna2
5_Member	Reactome Gene Sets	R-MMU-69186	Lagging Strand Synthesis	-7.73417	-4.90379	6/18	18968,18971,18972,19075,72151,327762	Pola1,Pold1,Pold2,Prim1,Rfc5,Dna2
5_Member	Reactome Gene Sets	R-MMU-174417	Telomere C-strand (Lagging Strand) Synthesis	-7.27951	-4.5628	6/21	18968,18971,18972,19075,72151,327762	Pola1,Pold1,Pold2,Prim1,Rfc5,Dna2
5_Member	Reactome Gene Sets	R-MMU-69190	DNA strand elongation	-7.14494	-4.46298	6/22	18968,18971,18972,19075,72151,327762	Pola1,Pold1,Pold2,Prim1,Rfc5,Dna2
5_Member	Reactome Gene Sets	R-MMU-69166	Removal of the Flap Intermediate	-7.08662	-4.42694	5/12	18968,18971,18972,19075,327762	Pola1,Pold1,Pold2,Prim1,Dna2
5_Member	Reactome Gene Sets	R-MMU-69183	Processive synthesis on the lagging strand	-6.87941	-4.27089	5/13	18968,18971,18972,19075,327762	Pola1,Pold1,Pold2,Prim1,Dna2
5_Member	Reactome Gene Sets	R-MMU-174411	Polymerase switching on the C-strand of the telomere	-6.69117	-4.11963	5/14	18968,18971,18972,19075,72151	Pola1,Pold1,Pold2,Prim1,Rfc5
5_Member	Reactome Gene Sets	R-MMU-69091	Polymerase switching	-6.69117	-4.11963	5/14	18968,18971,18972,19075,72151	Pola1,Pold1,Pold2,Prim1,Rfc5
5_Member	Reactome Gene Sets	R-MMU-69109	Leading Strand Synthesis	-6.69117	-4.11963	5/14	18968,18971,18972,19075,72151	Pola1,Pold1,Pold2,Prim1,Rfc5
5_Member	Reactome Gene Sets	R-MMU-157579	Telomere Maintenance	-5.65187	-3.28776	8/83	18968,18971,18972,19075,51788,72151,245474,327762	Pola1,Pold1,Pold2,Prim1,H2afz,Rfc5,Dkc1,Dna2
5_Member	KEGG Pathway	mmu03430	Mismatch repair	-5.60124	-3.25331	5/22	18971,18972,19891,26909,72151	Pold1,Pold2,Rpa2,Exo1,Rfc5
5_Member	CORUM	CORUM:1001	DNA synthesome complex	-5.29721	-2.97499	4/12	18968,18971,18972,19075	Pola1,Pold1,Pold2,Prim1
5_Member	CORUM	CORUM:309	RC complex	-4.43884	-2.25065	3/7	18968,19075,72151	Pola1,Prim1,Rfc5
5_Member	Reactome Gene Sets	R-MMU-174414	Processive synthesis on the C-strand of the telomere	-4.23803	-2.09023	3/8	18971,18972,327762	Pold1,Pold2,Dna2
5_Member	Reactome Gene Sets	R-MMU-174437	Removal of the Flap Intermediate from the C-strand	-4.23803	-2.09023	3/8	18971,18972,327762	Pold1,Pold2,Dna2
5_Member	Reactome Gene Sets	R-MMU-73933	Resolution of Abasic Sites (AP sites)	-3.50602	-1.4947	4/32	18971,18972,22256,72151	Pold1,Pold2,Ung,Rfc5
5_Member	Reactome Gene Sets	R-MMU-5685942	HDR through Homologous Recombination (HRR)	-3.38855	-1.40784	5/61	18971,18972,26909,72151,327762	Pold1,Pold2,Exo1,Rfc5,Dna2
5_Member	GO Biological Processes	GO:0006284	base-excision repair	-3.21461	-1.2625	4/38	18971,19891,22256,327762	Pold1,Rpa2,Ung,Dna2
5_Member	Reactome Gene Sets	R-MMU-5651801	PCNA-Dependent Long Patch Base Excision Repair	-3.03618	-1.13586	3/19	18971,18972,72151	Pold1,Pold2,Rfc5
5_Member	KEGG Pathway	mmu03420	Nucleotide excision repair	-2.97089	-1.091	4/44	18971,18972,19891,72151	Pold1,Pold2,Rpa2,Rfc5
5_Member	Reactome Gene Sets	R-MMU-110373	Resolution of AP sites via the multiple-nucleotide patch replacement pathway	-2.90523	-1.04661	3/21	18971,18972,72151	Pold1,Pold2,Rfc5
5_Member	Reactome Gene Sets	R-MMU-5696397	Gap-filling DNA repair synthesis and ligation in GG-NER	-2.90523	-1.04661	3/21	18971,18972,72151	Pold1,Pold2,Rfc5
5_Member	Reactome Gene Sets	R-MMU-73894	DNA Repair	-2.79911	-0.967123	10/314	14049,18971,18972,22256,26909,51788,56505,72151,101831,327762	Eya2,Pold1,Pold2,Ung,Exo1,H2afz,Ruvbl1,Rfc5,Faap24,Dna2
5_Member	Reactome Gene Sets	R-MMU-73884	Base Excision Repair	-2.5622	-0.797277	5/93	18971,18972,22256,51788,72151	Pold1,Pold2,Ung,H2afz,Rfc5
5_Member	Reactome Gene Sets	R-MMU-110314	Recognition of DNA damage by PCNA-containing replication complex	-2.49256	-0.750645	3/29	18971,18972,72151	Pold1,Pold2,Rfc5
5_Member	Reactome Gene Sets	R-MMU-5656169	Termination of translesion DNA synthesis	-2.40914	-0.690225	3/31	18971,18972,72151	Pold1,Pold2,Rfc5
5_Member	KEGG Pathway	mmu03410	Base excision repair	-2.25903	-0.590575	3/35	18971,18972,22256	Pold1,Pold2,Ung
5_Member	Reactome Gene Sets	R-MMU-5693532	DNA Double-Strand Break Repair	-2.23949	-0.577639	6/157	14049,18971,18972,26909,72151,327762	Eya2,Pold1,Pold2,Exo1,Rfc5,Dna2
5_Member	Reactome Gene Sets	R-MMU-110313	Translesion synthesis by Y family DNA polymerases bypasses lesions on DNA template	-2.15858	-0.528395	3/38	18971,18972,72151	Pold1,Pold2,Rfc5
5_Member	Reactome Gene Sets	R-MMU-5696400	Dual Incision in GG-NER	-2.12708	-0.506907	3/39	18971,18972,72151	Pold1,Pold2,Rfc5
5_Member	Reactome Gene Sets	R-MMU-5696399	Global Genome Nucleotide Excision Repair (GG-NER)	-2.10606	-0.491701	4/76	18971,18972,56505,72151	Pold1,Pold2,Ruvbl1,Rfc5
5_Member	KEGG Pathway	mmu03440	Homologous recombination	-2.06673	-0.471513	3/41	18971,18972,19891	Pold1,Pold2,Rpa2
6_Summary	Reactome Gene Sets	R-MMU-73886	Chromosome Maintenance	-10.0118	-6.86401	13/109	18148,18968,18971,18972,19075,26886,51788,56505,66336,66570,72151,245474,327762	Npm1,Pola1,Pold1,Pold2,Prim1,Cenph,H2afz,Ruvbl1,Cenpp,Cenpm,Rfc5,Dkc1,Dna2
6_Member	Reactome Gene Sets	R-MMU-73886	Chromosome Maintenance	-10.0118	-6.86401	13/109	18148,18968,18971,18972,19075,26886,51788,56505,66336,66570,72151,245474,327762	Npm1,Pola1,Pold1,Pold2,Prim1,Cenph,H2afz,Ruvbl1,Cenpp,Cenpm,Rfc5,Dkc1,Dna2
6_Member	Reactome Gene Sets	R-MMU-606279	Deposition of new CENPA-containing nucleosomes at the centromere	-3.84701	-1.76711	6/77	18148,26886,51788,56505,66336,66570	Npm1,Cenph,H2afz,Ruvbl1,Cenpp,Cenpm
6_Member	Reactome Gene Sets	R-MMU-774815	Nucleosome assembly	-3.84701	-1.76711	6/77	18148,26886,51788,56505,66336,66570	Npm1,Cenph,H2afz,Ruvbl1,Cenpp,Cenpm
7_Summary	Reactome Gene Sets	R-MMU-68962	Activation of the pre-replicative complex	-7.73685	-4.90379	7/30	17218,17220,18968,19075,57441,67177,70024,12447,12444,19171,327762,72151,18148,26886,66336,101612	Mcm5,Mcm7,Pola1,Prim1,Gmnn,Cdt1,Mcm10,Ccne1,Ccnd2,Psmb10,Dna2,Rfc5,Npm1,Cenph,Cenpp,Grwd1
7_Member	Reactome Gene Sets	R-MMU-68962	Activation of the pre-replicative complex	-7.73685	-4.90379	7/30	17218,17220,18968,19075,57441,67177,70024	Mcm5,Mcm7,Pola1,Prim1,Gmnn,Cdt1,Mcm10
7_Member	Reactome Gene Sets	R-MMU-69206	G1/S Transition	-7.05539	-4.40644	8/55	12447,17218,17220,18968,19075,57441,67177,70024	Ccne1,Mcm5,Mcm7,Pola1,Prim1,Gmnn,Cdt1,Mcm10
7_Member	Reactome Gene Sets	R-MMU-453279	Mitotic G1-G1/S phases	-6.97079	-4.34252	9/78	12444,12447,17218,17220,18968,19075,57441,67177,70024	Ccnd2,Ccne1,Mcm5,Mcm7,Pola1,Prim1,Gmnn,Cdt1,Mcm10
7_Member	GO Biological Processes	GO:0006270	DNA replication initiation	-6.36712	-3.86881	6/29	12447,17218,17220,18968,67177,70024	Ccne1,Mcm5,Mcm7,Pola1,Cdt1,Mcm10
7_Member	Reactome Gene Sets	R-MMU-69002	DNA Replication Pre-Initiation	-5.69207	-3.31664	8/82	17218,17220,18968,19075,19171,57441,67177,70024	Mcm5,Mcm7,Pola1,Prim1,Psmb10,Gmnn,Cdt1,Mcm10
7_Member	GO Biological Processes	GO:0033260	nuclear DNA replication	-4.43684	-2.25065	5/37	17218,17220,18968,67177,327762	Mcm5,Mcm7,Pola1,Cdt1,Dna2
7_Member	GO Biological Processes	GO:0044786	cell cycle DNA replication	-3.88247	-1.79683	5/48	17218,17220,18968,67177,327762	Mcm5,Mcm7,Pola1,Cdt1,Dna2
7_Member	Reactome Gene Sets	R-MMU-176187	Activation of ATR in response to replication stress	-3.40252	-1.41262	4/34	17218,17220,70024,72151	Mcm5,Mcm7,Mcm10,Rfc5
7_Member	Reactome Gene Sets	R-MMU-68867	Assembly of the pre-replicative complex	-3.19975	-1.24977	5/67	17218,17220,19171,57441,67177	Mcm5,Mcm7,Psmb10,Gmnn,Cdt1
7_Member	Reactome Gene Sets	R-MMU-69052	Switching of origins to a post-replicative state	-2.97089	-1.091	4/44	12447,17218,17220,67177	Ccne1,Mcm5,Mcm7,Cdt1
7_Member	GO Biological Processes	GO:0065004	protein-DNA complex assembly	-2.68637	-0.877947	7/172	17218,17220,18148,26886,66336,67177,101612	Mcm5,Mcm7,Npm1,Cenph,Cenpp,Cdt1,Grwd1
7_Member	Reactome Gene Sets	R-MMU-68949	Orc1 removal from chromatin	-2.68049	-0.873594	3/25	17218,17220,67177	Mcm5,Mcm7,Cdt1
7_Member	GO Biological Processes	GO:0071824	protein-DNA complex subunit organization	-2.15666	-0.528395	7/215	17218,17220,18148,26886,66336,67177,101612	Mcm5,Mcm7,Npm1,Cenph,Cenpp,Cdt1,Grwd1
8_Summary	KEGG Pathway	mmu03008	Ribosome biogenesis in eukaryotes	-7.49452	-4.69518	11/116	14113,19384,21453,30877,52530,55989,59028,66181,67134,68147,245474,110109,12349,12447,12721,16416,18436,18441,18783,19229,19891,20877,22042,72828,327762,27998,28114,18148,276770	Fbl,Ran,Tcof1,Gnl3,Nhp2,Nop58,Rcl1,Nop10,Nop56,Gar1,Dkc1,Nop2,Car2,Ccne1,Coro1a,Itgb3,P2rx1,P2ry1,Pla2g4a,Ptk2b,Rpa2,Aurkb,Tfrc,Ubash3b,Dna2,Exosc5,Nsun2,Npm1,Eif5a
8_Member	KEGG Pathway	mmu03008	Ribosome biogenesis in eukaryotes	-7.49452	-4.69518	11/116	14113,19384,21453,30877,52530,55989,59028,66181,67134,68147,245474	Fbl,Ran,Tcof1,Gnl3,Nhp2,Nop58,Rcl1,Nop10,Nop56,Gar1,Dkc1
8_Member	GO Biological Processes	GO:0031118	rRNA pseudouridine synthesis	-7.26824	-4.5628	4/5	52530,66181,68147,245474	Nhp2,Nop10,Gar1,Dkc1
8_Member	GO Biological Processes	GO:0000154	rRNA modification	-6.6705	-4.11633	6/26	14113,52530,66181,68147,110109,245474	Fbl,Nhp2,Nop10,Gar1,Nop2,Dkc1
8_Member	GO Biological Processes	GO:0060249	anatomical structure homeostasis	-6.13293	-3.67027	17/394	12349,12447,12721,16416,18436,18441,18783,19229,19891,20877,22042,30877,52530,66181,72828,245474,327762	Car2,Ccne1,Coro1a,Itgb3,P2rx1,P2ry1,Pla2g4a,Ptk2b,Rpa2,Aurkb,Tfrc,Gnl3,Nhp2,Nop10,Ubash3b,Dkc1,Dna2
8_Member	GO Biological Processes	GO:0031120	snRNA pseudouridine synthesis	-5.96966	-3.52083	3/3	52530,66181,245474	Nhp2,Nop10,Dkc1
8_Member	GO Biological Processes	GO:0016074	snoRNA metabolic process	-5.82403	-3.41355	5/20	14113,27998,66181,68147,245474	Fbl,Exosc5,Nop10,Gar1,Dkc1
8_Member	GO Biological Processes	GO:0000454	snoRNA guided rRNA pseudouridine synthesis	-5.37091	-3.04367	3/4	66181,68147,245474	Nop10,Gar1,Dkc1
8_Member	GO Biological Processes	GO:0040031	snRNA modification	-4.97628	-2.72315	3/5	52530,66181,245474	Nhp2,Nop10,Dkc1
8_Member	GO Biological Processes	GO:0001522	pseudouridine synthesis	-4.63279	-2.42795	4/17	52530,66181,68147,245474	Nhp2,Nop10,Gar1,Dkc1
8_Member	GO Biological Processes	GO:0000723	telomere maintenance	-4.33734	-2.1655	8/125	12447,19891,20877,30877,52530,66181,245474,327762	Ccne1,Rpa2,Aurkb,Gnl3,Nhp2,Nop10,Dkc1,Dna2
8_Member	GO Biological Processes	GO:0032200	telomere organization	-4.28819	-2.12682	8/127	12447,19891,20877,30877,52530,66181,245474,327762	Ccne1,Rpa2,Aurkb,Gnl3,Nhp2,Nop10,Dkc1,Dna2
8_Member	GO Biological Processes	GO:0031126	snoRNA 3'-end processing	-3.65701	-1.61276	3/12	14113,27998,245474	Fbl,Exosc5,Dkc1
8_Member	GO Biological Processes	GO:0043144	snoRNA processing	-3.44493	-1.45036	3/14	14113,27998,245474	Fbl,Exosc5,Dkc1
8_Member	GO Biological Processes	GO:0009451	RNA modification	-3.24252	-1.28613	7/138	14113,28114,52530,66181,68147,110109,245474	Fbl,Nsun2,Nhp2,Nop10,Gar1,Nop2,Dkc1
8_Member	GO Biological Processes	GO:0016073	snRNA metabolic process	-3.00881	-1.11256	4/43	27998,52530,66181,245474	Exosc5,Nhp2,Nop10,Dkc1
8_Member	GO Biological Processes	GO:0006278	RNA-dependent DNA biosynthetic process	-2.34576	-0.6468	4/65	20877,52530,66181,245474	Aurkb,Nhp2,Nop10,Dkc1
8_Member	GO Biological Processes	GO:0007004	telomere maintenance via telomerase	-2.34576	-0.6468	4/65	20877,52530,66181,245474	Aurkb,Nhp2,Nop10,Dkc1
8_Member	GO Biological Processes	GO:0043628	ncRNA 3'-end processing	-2.15858	-0.528395	3/38	14113,27998,245474	Fbl,Exosc5,Dkc1
8_Member	GO Biological Processes	GO:0006403	RNA localization	-2.05259	-0.462022	6/172	14113,18148,19384,55989,245474,276770	Fbl,Npm1,Ran,Nop58,Dkc1,Eif5a
8_Member	GO Biological Processes	GO:0010833	telomere maintenance via telomere lengthening	-2.04777	-0.459052	4/79	20877,52530,66181,245474	Aurkb,Nhp2,Nop10,Dkc1
9_Summary	GO Biological Processes	GO:0009219	pyrimidine deoxyribonucleotide metabolic process	-7.08662	-4.42694	5/12	20425,21915,66422,110074,320685,22247,381101,66194	Shmt1,Dtymk,Dctpp1,Dut,Dctd,Umps,Dnph1,Pycrl
9_Member	GO Biological Processes	GO:0009219	pyrimidine deoxyribonucleotide metabolic process	-7.08662	-4.42694	5/12	20425,21915,66422,110074,320685	Shmt1,Dtymk,Dctpp1,Dut,Dctd
9_Member	GO Biological Processes	GO:0009130	pyrimidine nucleoside monophosphate biosynthetic process	-6.13266	-3.67027	4/8	20425,22247,110074,320685	Shmt1,Umps,Dut,Dctd
9_Member	GO Biological Processes	GO:0009162	deoxyribonucleoside monophosphate metabolic process	-6.13266	-3.67027	4/8	20425,110074,320685,381101	Shmt1,Dut,Dctd,Dnph1
9_Member	GO Biological Processes	GO:0009129	pyrimidine nucleoside monophosphate metabolic process	-5.88091	-3.45168	4/9	20425,22247,110074,320685	Shmt1,Umps,Dut,Dctd
9_Member	GO Biological Processes	GO:0009221	pyrimidine deoxyribonucleotide biosynthetic process	-5.88091	-3.45168	4/9	20425,21915,110074,320685	Shmt1,Dtymk,Dut,Dctd
9_Member	GO Biological Processes	GO:0009265	2'-deoxyribonucleotide biosynthetic process	-5.46979	-3.13747	4/11	20425,21915,110074,320685	Shmt1,Dtymk,Dut,Dctd
9_Member	GO Biological Processes	GO:0046385	deoxyribose phosphate biosynthetic process	-5.46979	-3.13747	4/11	20425,21915,110074,320685	Shmt1,Dtymk,Dut,Dctd
9_Member	GO Biological Processes	GO:0009394	2'-deoxyribonucleotide metabolic process	-5.13289	-2.83964	5/27	20425,21915,66422,110074,320685	Shmt1,Dtymk,Dctpp1,Dut,Dctd
9_Member	GO Biological Processes	GO:0019692	deoxyribose phosphate metabolic process	-5.13289	-2.83964	5/27	20425,21915,66422,110074,320685	Shmt1,Dtymk,Dctpp1,Dut,Dctd
9_Member	GO Biological Processes	GO:0009263	deoxyribonucleotide biosynthetic process	-4.99841	-2.72344	4/14	20425,21915,110074,320685	Shmt1,Dtymk,Dut,Dctd
9_Member	GO Biological Processes	GO:0009157	deoxyribonucleoside monophosphate biosynthetic process	-4.97628	-2.72315	3/5	20425,110074,320685	Shmt1,Dut,Dctd
9_Member	GO Biological Processes	GO:0009177	pyrimidine deoxyribonucleoside monophosphate biosynthetic process	-4.97628	-2.72315	3/5	20425,110074,320685	Shmt1,Dut,Dctd
9_Member	GO Biological Processes	GO:0009211	pyrimidine deoxyribonucleoside triphosphate metabolic process	-4.97628	-2.72315	3/5	21915,66422,110074	Dtymk,Dctpp1,Dut
9_Member	GO Biological Processes	GO:0009262	deoxyribonucleotide metabolic process	-4.75408	-2.52544	5/32	20425,21915,66422,110074,320685	Shmt1,Dtymk,Dctpp1,Dut,Dctd
9_Member	GO Biological Processes	GO:0009176	pyrimidine deoxyribonucleoside monophosphate metabolic process	-4.67857	-2.46991	3/6	20425,110074,320685	Shmt1,Dut,Dctd
9_Member	GO Biological Processes	GO:0009200	deoxyribonucleoside triphosphate metabolic process	-2.96889	-1.091	3/20	21915,66422,110074	Dtymk,Dctpp1,Dut
9_Member	GO Biological Processes	GO:0072529	pyrimidine-containing compound catabolic process	-2.90523	-1.04661	3/21	66194,66422,110074	Pycrl,Dctpp1,Dut
10_Summary	GO Biological Processes	GO:0006281	DNA repair	-6.43445	-3.9209	19/465	14049,17218,17220,18140,18148,18968,18971,18972,19891,22256,26909,56505,66209,67849,71988,72170,101831,218973,327762,17319,56312,70024,226830	Eya2,Mcm5,Mcm7,Uhrf1,Npm1,Pola1,Pold1,Pold2,Rpa2,Ung,Exo1,Ruvbl1,Inip,Cdca5,Esco2,Chchd4,Faap24,Wdhd1,Dna2,Mif,Nupr1,Mcm10,Smyd2
10_Member	GO Biological Processes	GO:0006281	DNA repair	-6.43445	-3.9209	19/465	14049,17218,17220,18140,18148,18968,18971,18972,19891,22256,26909,56505,66209,67849,71988,72170,101831,218973,327762	Eya2,Mcm5,Mcm7,Uhrf1,Npm1,Pola1,Pold1,Pold2,Rpa2,Ung,Exo1,Ruvbl1,Inip,Cdca5,Esco2,Chchd4,Faap24,Wdhd1,Dna2
10_Member	GO Biological Processes	GO:0006974	cellular response to DNA damage stimulus	-5.60517	-3.25331	23/740	14049,17218,17220,17319,18140,18148,18968,18971,18972,19891,22256,26909,56312,56505,66209,67849,70024,71988,72170,101831,218973,226830,327762	Eya2,Mcm5,Mcm7,Mif,Uhrf1,Npm1,Pola1,Pold1,Pold2,Rpa2,Ung,Exo1,Nupr1,Ruvbl1,Inip,Cdca5,Mcm10,Esco2,Chchd4,Faap24,Wdhd1,Smyd2,Dna2
10_Member	GO Biological Processes	GO:0006271	DNA strand elongation involved in DNA replication	-4.74579	-2.52544	4/16	17220,18968,18972,327762	Mcm7,Pola1,Pold2,Dna2
10_Member	GO Biological Processes	GO:0022616	DNA strand elongation	-4.08319	-1.96447	4/23	17220,18968,18972,327762	Mcm7,Pola1,Pold2,Dna2
10_Member	GO Biological Processes	GO:0006302	double-strand break repair	-2.10427	-0.490893	7/220	17218,17220,18968,19891,67849,71988,327762	Mcm5,Mcm7,Pola1,Rpa2,Cdca5,Esco2,Dna2
11_Summary	GO Biological Processes	GO:0010638	positive regulation of organelle organization	-6.01924	-3.56369	21/595	12721,13433,13436,15277,16423,17863,18148,18783,19229,20873,20877,27041,30877,30954,57028,67177,67849,105675,227753,245474,544963,11816,12236,14581,18022,20375,56312,73914,78771	Coro1a,Dnmt1,Dnmt3b,Hk2,Cd47,Myb,Npm1,Pla2g4a,Ptk2b,Plk4,Aurkb,G3bp1,Gnl3,Siva1,Pdxp,Cdt1,Cdca5,Ppif,Gsn,Dkc1,Iqgap2,Apoe,Bub1b,Gfi1,Nfe2,Spi1,Nupr1,Irak3,Mctp1
11_Member	GO Biological Processes	GO:0010638	positive regulation of organelle organization	-6.01924	-3.56369	21/595	12721,13433,13436,15277,16423,17863,18148,18783,19229,20873,20877,27041,30877,30954,57028,67177,67849,105675,227753,245474,544963	Coro1a,Dnmt1,Dnmt3b,Hk2,Cd47,Myb,Npm1,Pla2g4a,Ptk2b,Plk4,Aurkb,G3bp1,Gnl3,Siva1,Pdxp,Cdt1,Cdca5,Ppif,Gsn,Dkc1,Iqgap2
11_Member	GO Biological Processes	GO:0051495	positive regulation of cytoskeleton organization	-2.71405	-0.901021	8/218	12721,16423,18148,19229,20873,57028,227753,544963	Coro1a,Cd47,Npm1,Ptk2b,Plk4,Pdxp,Gsn,Iqgap2
11_Member	GO Biological Processes	GO:0051129	negative regulation of cellular component organization	-2.6589	-0.864029	17/757	11816,12236,12721,13433,13436,14581,16423,18022,18148,20375,20877,56312,67177,73914,78771,105675,227753	Apoe,Bub1b,Coro1a,Dnmt1,Dnmt3b,Gfi1,Cd47,Nfe2,Npm1,Spi1,Aurkb,Nupr1,Cdt1,Irak3,Mctp1,Ppif,Gsn
11_Member	GO Biological Processes	GO:0010639	negative regulation of organelle organization	-2.4863	-0.745698	11/405	12236,12721,13433,13436,18148,20375,20877,56312,67177,105675,227753	Bub1b,Coro1a,Dnmt1,Dnmt3b,Npm1,Spi1,Aurkb,Nupr1,Cdt1,Ppif,Gsn
12_Summary	GO Biological Processes	GO:0071897	DNA biosynthetic process	-5.86005	-3.43716	11/168	18148,18968,18971,19229,20877,21877,22791,52530,66181,72151,245474,13433,14049,19891,20375,22042,30877,57441,67177,71988,327762	Npm1,Pola1,Pold1,Ptk2b,Aurkb,Tk1,Dnajc2,Nhp2,Nop10,Rfc5,Dkc1,Dnmt1,Eya2,Rpa2,Spi1,Tfrc,Gnl3,Gmnn,Cdt1,Esco2,Dna2
12_Member	GO Biological Processes	GO:0071897	DNA biosynthetic process	-5.86005	-3.43716	11/168	18148,18968,18971,19229,20877,21877,22791,52530,66181,72151,245474	Npm1,Pola1,Pold1,Ptk2b,Aurkb,Tk1,Dnajc2,Nhp2,Nop10,Rfc5,Dkc1
12_Member	GO Biological Processes	GO:0051052	regulation of DNA metabolic process	-4.86165	-2.6211	16/440	13433,14049,18148,19229,19891,20375,20877,22042,22791,30877,57441,67177,71988,72151,245474,327762	Dnmt1,Eya2,Npm1,Ptk2b,Rpa2,Spi1,Aurkb,Tfrc,Dnajc2,Gnl3,Gmnn,Cdt1,Esco2,Rfc5,Dkc1,Dna2
12_Member	GO Biological Processes	GO:0051054	positive regulation of DNA metabolic process	-4.30989	-2.14157	11/245	13433,14049,18148,19229,20877,22042,30877,67177,72151,245474,327762	Dnmt1,Eya2,Npm1,Ptk2b,Aurkb,Tfrc,Gnl3,Cdt1,Rfc5,Dkc1,Dna2
12_Member	GO Biological Processes	GO:2000573	positive regulation of DNA biosynthetic process	-3.00275	-1.10978	5/74	18148,19229,20877,72151,245474	Npm1,Ptk2b,Aurkb,Rfc5,Dkc1
12_Member	GO Biological Processes	GO:2000278	regulation of DNA biosynthetic process	-2.83628	-0.996086	6/119	18148,19229,20877,22791,72151,245474	Npm1,Ptk2b,Aurkb,Dnajc2,Rfc5,Dkc1
13_Summary	GO Biological Processes	GO:0034502	protein localization to chromosome	-5.5731	-3.23044	8/85	12236,19891,20877,30877,67177,67849,71988,245474,12447,19384,26886,66468,67037,71846,100088,107995,13433,13436,14581,17863,20375,218973,11600,15277,15510,18148,30058,68512,70572,72170,57028,76915,19171	Bub1b,Rpa2,Aurkb,Gnl3,Cdt1,Cdca5,Esco2,Dkc1,Ccne1,Ran,Cenph,Ska1,Pmf1,Syce2,Rcc1,Cdc20,Dnmt1,Dnmt3b,Gfi1,Myb,Spi1,Wdhd1,Angpt1,Hk2,Hspd1,Npm1,Timm8a1,Tomm5,Ipo5,Chchd4,Pdxp,Mnd1,Psmb10
13_Member	GO Biological Processes	GO:0034502	protein localization to chromosome	-5.5731	-3.23044	8/85	12236,19891,20877,30877,67177,67849,71988,245474	Bub1b,Rpa2,Aurkb,Gnl3,Cdt1,Cdca5,Esco2,Dkc1
13_Member	GO Biological Processes	GO:0007059	chromosome segregation	-4.58146	-2.38042	13/317	12236,12447,19384,20877,26886,66468,67037,67177,67849,71846,71988,100088,107995	Bub1b,Ccne1,Ran,Aurkb,Cenph,Ska1,Pmf1,Cdt1,Cdca5,Syce2,Esco2,Rcc1,Cdc20
13_Member	GO Biological Processes	GO:0033044	regulation of chromosome organization	-3.47617	-1.47211	12/356	12236,13433,13436,14581,17863,20375,20877,30877,67177,67849,218973,245474	Bub1b,Dnmt1,Dnmt3b,Gfi1,Myb,Spi1,Aurkb,Gnl3,Cdt1,Cdca5,Wdhd1,Dkc1
13_Member	GO Biological Processes	GO:0071459	protein localization to chromosome, centromeric region	-2.84485	-0.998081	3/22	12236,20877,67177	Bub1b,Aurkb,Cdt1
13_Member	GO Biological Processes	GO:0098813	nuclear chromosome segregation	-2.83746	-0.996086	9/258	12236,12447,19384,20877,67177,67849,71846,71988,107995	Bub1b,Ccne1,Ran,Aurkb,Cdt1,Cdca5,Syce2,Esco2,Cdc20
13_Member	GO Biological Processes	GO:0007062	sister chromatid cohesion	-2.58026	-0.808477	4/56	12236,67849,71988,107995	Bub1b,Cdca5,Esco2,Cdc20
13_Member	GO Biological Processes	GO:0000819	sister chromatid segregation	-2.5755	-0.807914	7/180	12236,19384,20877,67177,67849,71988,107995	Bub1b,Ran,Aurkb,Cdt1,Cdca5,Esco2,Cdc20
13_Member	GO Biological Processes	GO:0033365	protein localization to organelle	-2.55961	-0.796179	17/774	11600,12236,15277,15510,18148,19384,19891,20877,30058,30877,67177,67849,68512,70572,71988,72170,245474	Angpt1,Bub1b,Hk2,Hspd1,Npm1,Ran,Rpa2,Aurkb,Timm8a1,Gnl3,Cdt1,Cdca5,Tomm5,Ipo5,Esco2,Chchd4,Dkc1
13_Member	GO Biological Processes	GO:2001252	positive regulation of chromosome organization	-2.54877	-0.788854	7/182	13433,13436,17863,20877,30877,67177,245474	Dnmt1,Dnmt3b,Myb,Aurkb,Gnl3,Cdt1,Dkc1
13_Member	GO Biological Processes	GO:0000280	nuclear division	-2.44614	-0.719796	11/410	12236,12447,19384,20877,57028,67177,67849,71846,76915,100088,107995	Bub1b,Ccne1,Ran,Aurkb,Pdxp,Cdt1,Cdca5,Syce2,Mnd1,Rcc1,Cdc20
13_Member	GO Biological Processes	GO:0000070	mitotic sister chromatid segregation	-2.39186	-0.677895	6/146	12236,19384,20877,67177,67849,107995	Bub1b,Ran,Aurkb,Cdt1,Cdca5,Cdc20
13_Member	GO Biological Processes	GO:2001251	negative regulation of chromosome organization	-2.39186	-0.677895	6/146	12236,13433,13436,20375,20877,67177	Bub1b,Dnmt1,Dnmt3b,Spi1,Aurkb,Cdt1
13_Member	GO Biological Processes	GO:0051783	regulation of nuclear division	-2.38387	-0.672361	7/195	12236,20877,57028,67177,67849,100088,107995	Bub1b,Aurkb,Pdxp,Cdt1,Cdca5,Rcc1,Cdc20
13_Member	GO Biological Processes	GO:0140014	mitotic nuclear division	-2.27018	-0.593907	8/258	12236,19384,20877,57028,67177,67849,100088,107995	Bub1b,Ran,Aurkb,Pdxp,Cdt1,Cdca5,Rcc1,Cdc20
13_Member	GO Biological Processes	GO:0007094	mitotic spindle assembly checkpoint	-2.19104	-0.546302	3/37	12236,20877,67177	Bub1b,Aurkb,Cdt1
13_Member	GO Biological Processes	GO:0071173	spindle assembly checkpoint	-2.19104	-0.546302	3/37	12236,20877,67177	Bub1b,Aurkb,Cdt1
13_Member	GO Biological Processes	GO:0007088	regulation of mitotic nuclear division	-2.16205	-0.528701	6/163	12236,20877,57028,67177,67849,100088	Bub1b,Aurkb,Pdxp,Cdt1,Cdca5,Rcc1
13_Member	GO Biological Processes	GO:0071174	mitotic spindle checkpoint	-2.12708	-0.506907	3/39	12236,20877,67177	Bub1b,Aurkb,Cdt1
13_Member	GO Biological Processes	GO:0048285	organelle fission	-2.10164	-0.489879	11/457	12236,12447,19384,20877,57028,67177,67849,71846,76915,100088,107995	Bub1b,Ccne1,Ran,Aurkb,Pdxp,Cdt1,Cdca5,Syce2,Mnd1,Rcc1,Cdc20
13_Member	GO Biological Processes	GO:0031577	spindle checkpoint	-2.06673	-0.471513	3/41	12236,20877,67177	Bub1b,Aurkb,Cdt1
13_Member	GO Biological Processes	GO:0045841	negative regulation of mitotic metaphase/anaphase transition	-2.06673	-0.471513	3/41	12236,20877,67177	Bub1b,Aurkb,Cdt1
13_Member	GO Biological Processes	GO:2000816	negative regulation of mitotic sister chromatid separation	-2.0378	-0.451841	3/42	12236,20877,67177	Bub1b,Aurkb,Cdt1
13_Member	Reactome Gene Sets	R-MMU-174143	APC/C-mediated degradation of cell cycle proteins	-2.02893	-0.447524	4/80	12236,19171,20877,107995	Bub1b,Psmb10,Aurkb,Cdc20
13_Member	Reactome Gene Sets	R-MMU-453276	Regulation of mitotic cell cycle	-2.02893	-0.447524	4/80	12236,19171,20877,107995	Bub1b,Psmb10,Aurkb,Cdc20
13_Member	GO Biological Processes	GO:1902100	negative regulation of metaphase/anaphase transition of cell cycle	-2.00964	-0.432751	3/43	12236,20877,67177	Bub1b,Aurkb,Cdt1
14_Summary	GO Biological Processes	GO:0030168	platelet activation	-4.84203	-2.6056	7/77	11816,15170,16399,16416,18436,18441,72828,12349,12394,12608,14057,15469,17089,17863,18102,19229,20375,22042,70945,16859,12721,54672,94176,15277,227753	Apoe,Ptpn6,Itga2b,Itgb3,P2rx1,P2ry1,Ubash3b,Car2,Runx1,Cebpb,Sfxn1,Prmt1,Lyar,Myb,Nme1,Ptk2b,Spi1,Tfrc,Mmrn1,Lgals9,Coro1a,Adgrg3,Dock2,Hk2,Gsn
14_Member	GO Biological Processes	GO:0030168	platelet activation	-4.84203	-2.6056	7/77	11816,15170,16399,16416,18436,18441,72828	Apoe,Ptpn6,Itga2b,Itgb3,P2rx1,P2ry1,Ubash3b
14_Member	GO Biological Processes	GO:0030099	myeloid cell differentiation	-4.10666	-1.98165	14/403	12349,12394,12608,14057,15170,15469,16416,17089,17863,18102,19229,20375,22042,72828	Car2,Runx1,Cebpb,Sfxn1,Ptpn6,Prmt1,Itgb3,Lyar,Myb,Nme1,Ptk2b,Spi1,Tfrc,Ubash3b
14_Member	GO Biological Processes	GO:0007596	blood coagulation	-3.64632	-1.60469	8/157	11816,15170,16399,16416,18436,18441,70945,72828	Apoe,Ptpn6,Itga2b,Itgb3,P2rx1,P2ry1,Mmrn1,Ubash3b
14_Member	GO Biological Processes	GO:0007599	hemostasis	-3.60891	-1.58017	8/159	11816,15170,16399,16416,18436,18441,70945,72828	Apoe,Ptpn6,Itga2b,Itgb3,P2rx1,P2ry1,Mmrn1,Ubash3b
14_Member	GO Biological Processes	GO:0050817	coagulation	-3.59043	-1.56422	8/160	11816,15170,16399,16416,18436,18441,70945,72828	Apoe,Ptpn6,Itga2b,Itgb3,P2rx1,P2ry1,Mmrn1,Ubash3b
14_Member	GO Biological Processes	GO:0045637	regulation of myeloid cell differentiation	-3.3987	-1.41112	9/215	12349,12394,12608,15469,16416,18102,19229,20375,72828	Car2,Runx1,Cebpb,Prmt1,Itgb3,Nme1,Ptk2b,Spi1,Ubash3b
14_Member	GO Biological Processes	GO:0045453	bone resorption	-2.97638	-1.091	5/75	12349,16416,19229,22042,72828	Car2,Itgb3,Ptk2b,Tfrc,Ubash3b
14_Member	GO Biological Processes	GO:1903706	regulation of hemopoiesis	-2.94743	-1.07662	12/409	12349,12394,12608,15170,15469,16416,16859,17863,18102,19229,20375,72828	Car2,Runx1,Cebpb,Ptpn6,Prmt1,Itgb3,Lgals9,Myb,Nme1,Ptk2b,Spi1,Ubash3b
14_Member	GO Biological Processes	GO:0070527	platelet aggregation	-2.93394	-1.0649	4/45	15170,16399,16416,72828	Ptpn6,Itga2b,Itgb3,Ubash3b
14_Member	GO Biological Processes	GO:0051279	regulation of release of sequestered calcium ion into cytosol	-2.87487	-1.01967	5/79	12721,15170,16416,19229,72828	Coro1a,Ptpn6,Itgb3,Ptk2b,Ubash3b
14_Member	GO Biological Processes	GO:0045124	regulation of bone resorption	-2.73017	-0.910914	4/51	12349,16416,22042,72828	Car2,Itgb3,Tfrc,Ubash3b
14_Member	GO Biological Processes	GO:0002761	regulation of myeloid leukocyte differentiation	-2.7274	-0.910391	6/125	12349,12394,12608,16416,18102,72828	Car2,Runx1,Cebpb,Itgb3,Nme1,Ubash3b
14_Member	GO Biological Processes	GO:0002573	myeloid leukocyte differentiation	-2.72652	-0.910391	8/217	12349,12394,12608,16416,18102,20375,22042,72828	Car2,Runx1,Cebpb,Itgb3,Nme1,Spi1,Tfrc,Ubash3b
14_Member	GO Biological Processes	GO:0002521	leukocyte differentiation	-2.61275	-0.831016	14/571	12349,12394,12608,15170,16416,16859,17863,18102,19229,20375,22042,54672,72828,94176	Car2,Runx1,Cebpb,Ptpn6,Itgb3,Lgals9,Myb,Nme1,Ptk2b,Spi1,Tfrc,Adgrg3,Ubash3b,Dock2
14_Member	GO Biological Processes	GO:0045780	positive regulation of bone resorption	-2.58265	-0.809459	3/27	12349,16416,22042	Car2,Itgb3,Tfrc
14_Member	GO Biological Processes	GO:0046852	positive regulation of bone remodeling	-2.58265	-0.809459	3/27	12349,16416,22042	Car2,Itgb3,Tfrc
14_Member	GO Biological Processes	GO:0045638	negative regulation of myeloid cell differentiation	-2.48308	-0.745086	5/97	12394,15469,18102,19229,72828	Runx1,Prmt1,Nme1,Ptk2b,Ubash3b
14_Member	GO Biological Processes	GO:0046850	regulation of bone remodeling	-2.44501	-0.719796	4/61	12349,16416,22042,72828	Car2,Itgb3,Tfrc,Ubash3b
14_Member	GO Biological Processes	GO:1902105	regulation of leukocyte differentiation	-2.42713	-0.703211	9/297	12349,12394,12608,15170,16416,16859,17863,18102,72828	Car2,Runx1,Cebpb,Ptpn6,Itgb3,Lgals9,Myb,Nme1,Ubash3b
14_Member	GO Biological Processes	GO:0010522	regulation of calcium ion transport into cytosol	-2.38954	-0.676802	5/102	12721,15170,16416,19229,72828	Coro1a,Ptpn6,Itgb3,Ptk2b,Ubash3b
14_Member	GO Biological Processes	GO:0046849	bone remodeling	-2.3715	-0.662426	5/103	12349,16416,19229,22042,72828	Car2,Itgb3,Ptk2b,Tfrc,Ubash3b
14_Member	GO Biological Processes	GO:0030316	osteoclast differentiation	-2.28439	-0.605853	5/108	12349,12608,16416,22042,72828	Car2,Cebpb,Itgb3,Tfrc,Ubash3b
14_Member	GO Biological Processes	GO:0034109	homotypic cell-cell adhesion	-2.25341	-0.588269	4/69	15170,16399,16416,72828	Ptpn6,Itga2b,Itgb3,Ubash3b
14_Member	GO Biological Processes	GO:0051235	maintenance of location	-2.18471	-0.543112	9/324	11816,12721,15170,15277,16416,16859,19229,72828,227753	Apoe,Coro1a,Ptpn6,Hk2,Itgb3,Lgals9,Ptk2b,Ubash3b,Gsn
14_Member	GO Biological Processes	GO:0051209	release of sequestered calcium ion into cytosol	-2.17044	-0.532813	5/115	12721,15170,16416,19229,72828	Coro1a,Ptpn6,Itgb3,Ptk2b,Ubash3b
14_Member	GO Biological Processes	GO:0045670	regulation of osteoclast differentiation	-2.16715	-0.532781	4/73	12349,12608,16416,72828	Car2,Cebpb,Itgb3,Ubash3b
14_Member	GO Biological Processes	GO:0051283	negative regulation of sequestering of calcium ion	-2.13945	-0.513199	5/117	12721,15170,16416,19229,72828	Coro1a,Ptpn6,Itgb3,Ptk2b,Ubash3b
14_Member	GO Biological Processes	GO:0051282	regulation of sequestering of calcium ion	-2.10912	-0.493786	5/119	12721,15170,16416,19229,72828	Coro1a,Ptpn6,Itgb3,Ptk2b,Ubash3b
14_Member	GO Biological Processes	GO:0034105	positive regulation of tissue remodeling	-2.09648	-0.489879	3/40	12349,16416,22042	Car2,Itgb3,Tfrc
14_Member	GO Biological Processes	GO:0051208	sequestering of calcium ion	-2.09419	-0.489509	5/120	12721,15170,16416,19229,72828	Coro1a,Ptpn6,Itgb3,Ptk2b,Ubash3b
14_Member	GO Biological Processes	GO:0050878	regulation of body fluid levels	-2.03096	-0.447524	9/343	11816,15170,16399,16416,18102,18436,18441,70945,72828	Apoe,Ptpn6,Itga2b,Itgb3,Nme1,P2rx1,P2ry1,Mmrn1,Ubash3b
15_Summary	Reactome Gene Sets	R-MMU-202733	Cell surface interactions at the vascular wall	-4.73827	-2.52186	8/110	11600,13449,15170,16416,16423,17319,20501,50934,16399,18022,18436,18441,18783,22143,70945,94176	Angpt1,Dok2,Ptpn6,Itgb3,Cd47,Mif,Slc16a1,Slc7a8,Itga2b,Nfe2,P2rx1,P2ry1,Pla2g4a,Tuba1b,Mmrn1,Dock2
15_Member	Reactome Gene Sets	R-MMU-202733	Cell surface interactions at the vascular wall	-4.73827	-2.52186	8/110	11600,13449,15170,16416,16423,17319,20501,50934	Angpt1,Dok2,Ptpn6,Itgb3,Cd47,Mif,Slc16a1,Slc7a8
15_Member	Reactome Gene Sets	R-MMU-109582	Hemostasis	-4.10298	-1.98112	16/509	11600,13449,15170,16399,16416,16423,17319,18022,18436,18441,18783,20501,22143,50934,70945,94176	Angpt1,Dok2,Ptpn6,Itga2b,Itgb3,Cd47,Mif,Nfe2,P2rx1,P2ry1,Pla2g4a,Slc16a1,Tuba1b,Slc7a8,Mmrn1,Dock2
16_Summary	GO Biological Processes	GO:0042273	ribosomal large subunit biogenesis	-4.69695	-2.48443	7/81	18148,52530,57750,66164,69072,69902,110109,12261,27041,56505,67242	Npm1,Nhp2,Wdr12,Nip7,Ebna1bp2,Mrto4,Nop2,C1qbp,G3bp1,Ruvbl1,Gemin6
16_Member	GO Biological Processes	GO:0042273	ribosomal large subunit biogenesis	-4.69695	-2.48443	7/81	18148,52530,57750,66164,69072,69902,110109	Npm1,Nhp2,Wdr12,Nip7,Ebna1bp2,Mrto4,Nop2
16_Member	GO Biological Processes	GO:0042255	ribosome assembly	-2.20956	-0.559549	4/71	12261,66164,69902,110109	C1qbp,Nip7,Mrto4,Nop2
16_Member	GO Biological Processes	GO:0022618	ribonucleoprotein complex assembly	-2.07361	-0.473682	7/223	12261,27041,56505,66164,67242,69902,110109	C1qbp,G3bp1,Ruvbl1,Nip7,Gemin6,Mrto4,Nop2
17_Summary	GO Biological Processes	GO:1901607	alpha-amino acid biosynthetic process	-4.41822	-2.23566	6/61	12035,20425,66194,69719,107272,236539,19139,110391,20810,15277	Bcat1,Shmt1,Pycrl,Cad,Psat1,Phgdh,Prps1,Qdpr,Srm,Hk2
17_Member	GO Biological Processes	GO:1901607	alpha-amino acid biosynthetic process	-4.41822	-2.23566	6/61	12035,20425,66194,69719,107272,236539	Bcat1,Shmt1,Pycrl,Cad,Psat1,Phgdh
17_Member	GO Biological Processes	GO:0008652	cellular amino acid biosynthetic process	-4.29891	-2.13408	6/64	12035,20425,66194,69719,107272,236539	Bcat1,Shmt1,Pycrl,Cad,Psat1,Phgdh
17_Member	GO Biological Processes	GO:0006563	L-serine metabolic process	-4.06524	-1.95884	3/9	20425,107272,236539	Shmt1,Psat1,Phgdh
17_Member	KEGG Pathway	mmu01230	Biosynthesis of amino acids	-3.81594	-1.74172	6/78	12035,19139,20425,66194,107272,236539	Bcat1,Prps1,Shmt1,Pycrl,Psat1,Phgdh
17_Member	GO Biological Processes	GO:0009070	serine family amino acid biosynthetic process	-3.35132	-1.37738	3/15	20425,107272,236539	Shmt1,Psat1,Phgdh
17_Member	GO Biological Processes	GO:1901605	alpha-amino acid metabolic process	-2.39604	-0.679608	7/194	12035,20425,66194,69719,107272,110391,236539	Bcat1,Shmt1,Pycrl,Cad,Psat1,Qdpr,Phgdh
17_Member	Reactome Gene Sets	R-MMU-71291	Metabolism of amino acids and derivatives	-2.26657	-0.592539	7/205	12035,20425,20810,66194,107272,110391,236539	Bcat1,Shmt1,Srm,Pycrl,Psat1,Qdpr,Phgdh
17_Member	GO Biological Processes	GO:0009069	serine family amino acid metabolic process	-2.12708	-0.506907	3/39	20425,107272,236539	Shmt1,Psat1,Phgdh
17_Member	KEGG Pathway	mmu01200	Carbon metabolism	-2.12421	-0.506907	5/118	15277,19139,20425,107272,236539	Hk2,Prps1,Shmt1,Psat1,Phgdh
17_Member	KEGG Pathway	mmu00260	Glycine, serine and threonine metabolism	-2.09648	-0.489879	3/40	20425,107272,236539	Shmt1,Psat1,Phgdh
18_Summary	GO Biological Processes	GO:0032680	regulation of tumor necrosis factor production	-4.26482	-2.10689	9/165	11600,14131,15170,15510,16423,16859,17319,17975,73914,12261,12394,12721,14766,16416,17863,19229,22042,70945,11690,12608,18783,56312,14581,67486,57781,11816,109594,227753,15469,18102,72828,19171,94176,27041	Angpt1,Fcgr3,Ptpn6,Hspd1,Cd47,Lgals9,Mif,Ncl,Irak3,C1qbp,Runx1,Coro1a,Adgrg1,Itgb3,Myb,Ptk2b,Tfrc,Mmrn1,Alox5ap,Cebpb,Pla2g4a,Nupr1,Gfi1,Polr3g,Cd200r1,Apoe,Lmo1,Gsn,Prmt1,Nme1,Ubash3b,Psmb10,Dock2,G3bp1
18_Member	GO Biological Processes	GO:0032680	regulation of tumor necrosis factor production	-4.26482	-2.10689	9/165	11600,14131,15170,15510,16423,16859,17319,17975,73914	Angpt1,Fcgr3,Ptpn6,Hspd1,Cd47,Lgals9,Mif,Ncl,Irak3
18_Member	GO Biological Processes	GO:1903555	regulation of tumor necrosis factor superfamily cytokine production	-4.22421	-2.07975	9/167	11600,14131,15170,15510,16423,16859,17319,17975,73914	Angpt1,Fcgr3,Ptpn6,Hspd1,Cd47,Lgals9,Mif,Ncl,Irak3
18_Member	GO Biological Processes	GO:0032640	tumor necrosis factor production	-4.20413	-2.06297	9/168	11600,14131,15170,15510,16423,16859,17319,17975,73914	Angpt1,Fcgr3,Ptpn6,Hspd1,Cd47,Lgals9,Mif,Ncl,Irak3
18_Member	GO Biological Processes	GO:0071706	tumor necrosis factor superfamily cytokine production	-4.14475	-2.01335	9/171	11600,14131,15170,15510,16423,16859,17319,17975,73914	Angpt1,Fcgr3,Ptpn6,Hspd1,Cd47,Lgals9,Mif,Ncl,Irak3
18_Member	GO Biological Processes	GO:0045785	positive regulation of cell adhesion	-4.00529	-1.90492	14/412	11600,12261,12394,12721,14766,15170,15510,16416,16423,16859,17863,19229,22042,70945	Angpt1,C1qbp,Runx1,Coro1a,Adgrg1,Ptpn6,Hspd1,Itgb3,Cd47,Lgals9,Myb,Ptk2b,Tfrc,Mmrn1
18_Member	GO Biological Processes	GO:0050729	positive regulation of inflammatory response	-3.94678	-1.85236	8/142	11690,12608,14131,15510,16423,17319,18783,56312	Alox5ap,Cebpb,Fcgr3,Hspd1,Cd47,Mif,Pla2g4a,Nupr1
18_Member	GO Biological Processes	GO:0031349	positive regulation of defense response	-3.89932	-1.81077	13/370	11690,12261,12608,14131,14581,15510,16423,16859,17319,18783,56312,67486,73914	Alox5ap,C1qbp,Cebpb,Fcgr3,Gfi1,Hspd1,Cd47,Lgals9,Mif,Pla2g4a,Nupr1,Polr3g,Irak3
18_Member	GO Biological Processes	GO:0032675	regulation of interleukin-6 production	-3.70354	-1.65399	8/154	12608,15170,15510,16423,16859,17975,57781,73914	Cebpb,Ptpn6,Hspd1,Cd47,Lgals9,Ncl,Cd200r1,Irak3
18_Member	GO Biological Processes	GO:0032635	interleukin-6 production	-3.53581	-1.51711	8/163	12608,15170,15510,16423,16859,17975,57781,73914	Cebpb,Ptpn6,Hspd1,Cd47,Lgals9,Ncl,Cd200r1,Irak3
18_Member	GO Biological Processes	GO:0050727	regulation of inflammatory response	-3.49825	-1.48936	12/354	11690,11816,12261,12608,14131,15510,16423,16859,17319,18783,56312,57781	Alox5ap,Apoe,C1qbp,Cebpb,Fcgr3,Hspd1,Cd47,Lgals9,Mif,Pla2g4a,Nupr1,Cd200r1
18_Member	GO Biological Processes	GO:0050863	regulation of T cell activation	-3.45169	-1.45241	11/307	12394,12608,12721,15170,15510,16423,16859,17863,22042,109594,227753	Runx1,Cebpb,Coro1a,Ptpn6,Hspd1,Cd47,Lgals9,Myb,Tfrc,Lmo1,Gsn
18_Member	GO Biological Processes	GO:0032103	positive regulation of response to external stimulus	-3.39254	-1.40798	11/312	11690,12261,12608,14131,15510,16423,16859,17319,18783,19229,56312	Alox5ap,C1qbp,Cebpb,Fcgr3,Hspd1,Cd47,Lgals9,Mif,Pla2g4a,Ptk2b,Nupr1
18_Member	GO Biological Processes	GO:0002683	negative regulation of immune system process	-3.39097	-1.40798	14/473	11600,12261,12394,12608,15170,15469,16423,16859,17319,18102,19229,57781,72828,73914	Angpt1,C1qbp,Runx1,Cebpb,Ptpn6,Prmt1,Cd47,Lgals9,Mif,Nme1,Ptk2b,Cd200r1,Ubash3b,Irak3
18_Member	GO Biological Processes	GO:0030155	regulation of cell adhesion	-3.10968	-1.17836	17/687	11600,12261,12394,12608,12721,14766,15170,15510,16416,16423,16859,17863,19229,22042,70945,72828,227753	Angpt1,C1qbp,Runx1,Cebpb,Coro1a,Adgrg1,Ptpn6,Hspd1,Itgb3,Cd47,Lgals9,Myb,Ptk2b,Tfrc,Mmrn1,Ubash3b,Gsn
18_Member	GO Biological Processes	GO:0072604	interleukin-6 secretion	-2.8979	-1.041	4/46	15510,16859,17975,57781	Hspd1,Lgals9,Ncl,Cd200r1
18_Member	GO Biological Processes	GO:0042098	T cell proliferation	-2.86888	-1.01538	8/206	12608,12721,15170,16859,19171,22042,94176,109594	Cebpb,Coro1a,Ptpn6,Lgals9,Psmb10,Tfrc,Dock2,Lmo1
18_Member	GO Biological Processes	GO:0046651	lymphocyte proliferation	-2.85071	-1.00199	10/309	12608,12721,15170,15510,16859,17319,19171,22042,94176,109594	Cebpb,Coro1a,Ptpn6,Hspd1,Lgals9,Mif,Psmb10,Tfrc,Dock2,Lmo1
18_Member	GO Biological Processes	GO:0032943	mononuclear cell proliferation	-2.82993	-0.993204	10/311	12608,12721,15170,15510,16859,17319,19171,22042,94176,109594	Cebpb,Coro1a,Ptpn6,Hspd1,Lgals9,Mif,Psmb10,Tfrc,Dock2,Lmo1
18_Member	GO Biological Processes	GO:0042110	T cell activation	-2.71799	-0.90341	13/495	12394,12608,12721,15170,15510,16423,16859,17863,19171,22042,94176,109594,227753	Runx1,Cebpb,Coro1a,Ptpn6,Hspd1,Cd47,Lgals9,Myb,Psmb10,Tfrc,Dock2,Lmo1,Gsn
18_Member	GO Biological Processes	GO:0070661	leukocyte proliferation	-2.62242	-0.837804	10/332	12608,12721,15170,15510,16859,17319,19171,22042,94176,109594	Cebpb,Coro1a,Ptpn6,Hspd1,Lgals9,Mif,Psmb10,Tfrc,Dock2,Lmo1
18_Member	GO Biological Processes	GO:0032655	regulation of interleukin-12 production	-2.60898	-0.828682	4/55	12261,15510,16423,73914	C1qbp,Hspd1,Cd47,Irak3
18_Member	GO Biological Processes	GO:0031347	regulation of defense response	-2.5765	-0.807914	15/640	11690,11816,12261,12608,14131,14581,15510,16423,16859,17319,18783,56312,57781,67486,73914	Alox5ap,Apoe,C1qbp,Cebpb,Fcgr3,Gfi1,Hspd1,Cd47,Lgals9,Mif,Pla2g4a,Nupr1,Cd200r1,Polr3g,Irak3
18_Member	GO Biological Processes	GO:0002698	negative regulation of immune effector process	-2.57559	-0.807914	6/134	11600,12261,15170,16423,16859,73914	Angpt1,C1qbp,Ptpn6,Cd47,Lgals9,Irak3
18_Member	GO Biological Processes	GO:1903037	regulation of leukocyte cell-cell adhesion	-2.52497	-0.770663	9/287	12394,12608,12721,15170,15510,16423,16859,17863,22042	Runx1,Cebpb,Coro1a,Ptpn6,Hspd1,Cd47,Lgals9,Myb,Tfrc
18_Member	GO Biological Processes	GO:0032615	interleukin-12 production	-2.49752	-0.750645	4/59	12261,15510,16423,73914	C1qbp,Hspd1,Cd47,Irak3
18_Member	GO Biological Processes	GO:0050870	positive regulation of T cell activation	-2.48358	-0.745086	7/187	12394,12721,15510,16423,16859,17863,22042	Runx1,Coro1a,Hspd1,Cd47,Lgals9,Myb,Tfrc
18_Member	GO Biological Processes	GO:0032760	positive regulation of tumor necrosis factor production	-2.46391	-0.729801	5/98	14131,15510,16859,17319,17975	Fcgr3,Hspd1,Lgals9,Mif,Ncl
18_Member	GO Biological Processes	GO:2000778	positive regulation of interleukin-6 secretion	-2.45007	-0.719811	3/30	15510,16859,17975	Hspd1,Lgals9,Ncl
18_Member	GO Biological Processes	GO:1903557	positive regulation of tumor necrosis factor superfamily cytokine production	-2.44498	-0.719796	5/99	14131,15510,16859,17319,17975	Fcgr3,Hspd1,Lgals9,Mif,Ncl
18_Member	GO Biological Processes	GO:0002697	regulation of immune effector process	-2.35267	-0.647231	11/422	11600,12261,14131,15170,15510,16423,16859,17319,17863,22042,73914	Angpt1,C1qbp,Fcgr3,Ptpn6,Hspd1,Cd47,Lgals9,Mif,Myb,Tfrc,Irak3
18_Member	GO Biological Processes	GO:1903039	positive regulation of leukocyte cell-cell adhesion	-2.28941	-0.607456	7/203	12394,12721,15510,16423,16859,17863,22042	Runx1,Coro1a,Hspd1,Cd47,Lgals9,Myb,Tfrc
18_Member	GO Biological Processes	GO:0001816	cytokine production	-2.28462	-0.605853	16/756	11600,12261,12394,12608,14131,14766,15170,15510,16423,16859,17319,17975,27041,57781,67486,73914	Angpt1,C1qbp,Runx1,Cebpb,Fcgr3,Adgrg1,Ptpn6,Hspd1,Cd47,Lgals9,Mif,Ncl,G3bp1,Cd200r1,Polr3g,Irak3
18_Member	GO Biological Processes	GO:0032649	regulation of interferon-gamma production	-2.25092	-0.586881	5/110	12261,12394,15510,16423,16859	C1qbp,Runx1,Hspd1,Cd47,Lgals9
18_Member	GO Biological Processes	GO:0007159	leukocyte cell-cell adhesion	-2.22738	-0.572358	9/319	12394,12608,12721,15170,15510,16423,16859,17863,22042	Runx1,Cebpb,Coro1a,Ptpn6,Hspd1,Cd47,Lgals9,Myb,Tfrc
18_Member	GO Biological Processes	GO:0022407	regulation of cell-cell adhesion	-2.09843	-0.489879	10/395	12394,12608,12721,15170,15510,16423,16859,17863,22042,72828	Runx1,Cebpb,Coro1a,Ptpn6,Hspd1,Cd47,Lgals9,Myb,Tfrc,Ubash3b
18_Member	GO Biological Processes	GO:0042129	regulation of T cell proliferation	-2.07625	-0.475381	6/170	12608,12721,15170,16859,22042,109594	Cebpb,Coro1a,Ptpn6,Lgals9,Tfrc,Lmo1
18_Member	GO Biological Processes	GO:0050670	regulation of lymphocyte proliferation	-2.05348	-0.462022	7/225	12608,12721,15170,16859,17319,22042,109594	Cebpb,Coro1a,Ptpn6,Lgals9,Mif,Tfrc,Lmo1
18_Member	GO Biological Processes	GO:0032609	interferon-gamma production	-2.05033	-0.460685	5/123	12261,12394,15510,16423,16859	C1qbp,Runx1,Hspd1,Cd47,Lgals9
18_Member	GO Biological Processes	GO:0032944	regulation of mononuclear cell proliferation	-2.03359	-0.448547	7/227	12608,12721,15170,16859,17319,22042,109594	Cebpb,Coro1a,Ptpn6,Lgals9,Mif,Tfrc,Lmo1
19_Summary	GO Biological Processes	GO:0046456	icosanoid biosynthetic process	-4.16458	-2.02995	5/42	11690,16592,17319,18783,19224,20514,110074,12261,14131,56312	Alox5ap,Fabp5,Mif,Pla2g4a,Ptgs1,Slc1a5,Dut,C1qbp,Fcgr3,Nupr1
19_Member	GO Biological Processes	GO:0046456	icosanoid biosynthetic process	-4.16458	-2.02995	5/42	11690,16592,17319,18783,19224	Alox5ap,Fabp5,Mif,Pla2g4a,Ptgs1
19_Member	GO Biological Processes	GO:0001516	prostaglandin biosynthetic process	-3.8001	-1.73975	4/27	16592,17319,18783,19224	Fabp5,Mif,Pla2g4a,Ptgs1
19_Member	GO Biological Processes	GO:0046457	prostanoid biosynthetic process	-3.8001	-1.73975	4/27	16592,17319,18783,19224	Fabp5,Mif,Pla2g4a,Ptgs1
19_Member	GO Biological Processes	GO:1901570	fatty acid derivative biosynthetic process	-3.63771	-1.59869	5/54	11690,16592,17319,18783,19224	Alox5ap,Fabp5,Mif,Pla2g4a,Ptgs1
19_Member	GO Biological Processes	GO:0006636	unsaturated fatty acid biosynthetic process	-3.12882	-1.1893	4/40	16592,17319,18783,19224	Fabp5,Mif,Pla2g4a,Ptgs1
19_Member	GO Biological Processes	GO:0070207	protein homotrimerization	-3.12882	-1.1893	4/40	11690,17319,20514,110074	Alox5ap,Mif,Slc1a5,Dut
19_Member	GO Biological Processes	GO:0006692	prostanoid metabolic process	-3.08772	-1.16753	4/41	16592,17319,18783,19224	Fabp5,Mif,Pla2g4a,Ptgs1
19_Member	GO Biological Processes	GO:0006693	prostaglandin metabolic process	-3.08772	-1.16753	4/41	16592,17319,18783,19224	Fabp5,Mif,Pla2g4a,Ptgs1
19_Member	GO Biological Processes	GO:0070206	protein trimerization	-2.41951	-0.696843	4/62	11690,17319,20514,110074	Alox5ap,Mif,Slc1a5,Dut
19_Member	GO Biological Processes	GO:0002673	regulation of acute inflammatory response	-2.29878	-0.612229	4/67	11690,12261,14131,17319	Alox5ap,C1qbp,Fcgr3,Mif
19_Member	GO Biological Processes	GO:0006690	icosanoid metabolic process	-2.23447	-0.574792	5/111	11690,16592,17319,18783,19224	Alox5ap,Fabp5,Mif,Pla2g4a,Ptgs1
19_Member	GO Biological Processes	GO:0002675	positive regulation of acute inflammatory response	-2.19104	-0.546302	3/37	11690,14131,17319	Alox5ap,Fcgr3,Mif
19_Member	GO Biological Processes	GO:0002526	acute inflammatory response	-2.0648	-0.471444	5/122	11690,12261,14131,17319,56312	Alox5ap,C1qbp,Fcgr3,Mif,Nupr1
20_Summary	GO Biological Processes	GO:0006325	chromatin organization	-4.11245	-1.98425	20/736	13433,13436,14049,14113,14581,15469,17863,18140,18148,20375,20877,22791,51788,56505,66336,70088,71974,101612,218973,226830,28114,110109,12035,20810,18022,30877	Dnmt1,Dnmt3b,Eya2,Fbl,Gfi1,Prmt1,Myb,Uhrf1,Npm1,Spi1,Aurkb,Dnajc2,H2afz,Ruvbl1,Cenpp,Meaf6,Prmt3,Grwd1,Wdhd1,Smyd2,Nsun2,Nop2,Bcat1,Srm,Nfe2,Gnl3
20_Member	GO Biological Processes	GO:0006325	chromatin organization	-4.11245	-1.98425	20/736	13433,13436,14049,14113,14581,15469,17863,18140,18148,20375,20877,22791,51788,56505,66336,70088,71974,101612,218973,226830	Dnmt1,Dnmt3b,Eya2,Fbl,Gfi1,Prmt1,Myb,Uhrf1,Npm1,Spi1,Aurkb,Dnajc2,H2afz,Ruvbl1,Cenpp,Meaf6,Prmt3,Grwd1,Wdhd1,Smyd2
20_Member	GO Biological Processes	GO:0016571	histone methylation	-4.03345	-1.93007	8/138	13433,13436,14113,14581,15469,17863,71974,226830	Dnmt1,Dnmt3b,Fbl,Gfi1,Prmt1,Myb,Prmt3,Smyd2
20_Member	GO Biological Processes	GO:0016570	histone modification	-3.83238	-1.75533	14/428	13433,13436,14049,14113,14581,15469,17863,18140,20375,20877,56505,70088,71974,226830	Dnmt1,Dnmt3b,Eya2,Fbl,Gfi1,Prmt1,Myb,Uhrf1,Spi1,Aurkb,Ruvbl1,Meaf6,Prmt3,Smyd2
20_Member	GO Biological Processes	GO:0043414	macromolecule methylation	-3.71493	-1.6627	11/286	13433,13436,14113,14581,15469,17863,20375,28114,71974,110109,226830	Dnmt1,Dnmt3b,Fbl,Gfi1,Prmt1,Myb,Spi1,Nsun2,Prmt3,Nop2,Smyd2
20_Member	GO Biological Processes	GO:0016569	covalent chromatin modification	-3.65823	-1.61276	14/445	13433,13436,14049,14113,14581,15469,17863,18140,20375,20877,56505,70088,71974,226830	Dnmt1,Dnmt3b,Eya2,Fbl,Gfi1,Prmt1,Myb,Uhrf1,Spi1,Aurkb,Ruvbl1,Meaf6,Prmt3,Smyd2
20_Member	GO Biological Processes	GO:0051569	regulation of histone H3-K4 methylation	-3.61702	-1.58573	4/30	13433,13436,14581,17863	Dnmt1,Dnmt3b,Gfi1,Myb
20_Member	GO Biological Processes	GO:0051571	positive regulation of histone H3-K4 methylation	-3.35132	-1.37738	3/15	13433,13436,17863	Dnmt1,Dnmt3b,Myb
20_Member	GO Biological Processes	GO:0006479	protein methylation	-3.31274	-1.34547	8/176	13433,13436,14113,14581,15469,17863,71974,226830	Dnmt1,Dnmt3b,Fbl,Gfi1,Prmt1,Myb,Prmt3,Smyd2
20_Member	GO Biological Processes	GO:0008213	protein alkylation	-3.31274	-1.34547	8/176	13433,13436,14113,14581,15469,17863,71974,226830	Dnmt1,Dnmt3b,Fbl,Gfi1,Prmt1,Myb,Prmt3,Smyd2
20_Member	GO Biological Processes	GO:0032259	methylation	-3.10442	-1.17713	11/338	13433,13436,14113,14581,15469,17863,20375,28114,71974,110109,226830	Dnmt1,Dnmt3b,Fbl,Gfi1,Prmt1,Myb,Spi1,Nsun2,Prmt3,Nop2,Smyd2
20_Member	KEGG Pathway	mmu00270	Cysteine and methionine metabolism	-2.82843	-0.993204	4/48	12035,13433,13436,20810	Bcat1,Dnmt1,Dnmt3b,Srm
20_Member	GO Biological Processes	GO:0051568	histone H3-K4 methylation	-2.63831	-0.844916	4/54	13433,13436,14581,17863	Dnmt1,Dnmt3b,Gfi1,Myb
20_Member	GO Biological Processes	GO:0051570	regulation of histone H3-K9 methylation	-2.63052	-0.842999	3/26	13433,13436,17863	Dnmt1,Dnmt3b,Myb
20_Member	GO Biological Processes	GO:0018205	peptidyl-lysine modification	-2.49409	-0.750645	10/346	13433,13436,14581,17863,18022,20375,30877,56505,70088,226830	Dnmt1,Dnmt3b,Gfi1,Myb,Nfe2,Spi1,Gnl3,Ruvbl1,Meaf6,Smyd2
20_Member	GO Biological Processes	GO:0071354	cellular response to interleukin-6	-2.49256	-0.750645	3/29	14581,17863,20375	Gfi1,Myb,Spi1
20_Member	GO Biological Processes	GO:0070741	response to interleukin-6	-2.40914	-0.690225	3/31	14581,17863,20375	Gfi1,Myb,Spi1
20_Member	GO Biological Processes	GO:0034968	histone lysine methylation	-2.26756	-0.592539	5/109	13433,13436,14581,17863,226830	Dnmt1,Dnmt3b,Gfi1,Myb,Smyd2
20_Member	GO Biological Processes	GO:0051567	histone H3-K9 methylation	-2.25903	-0.590575	3/35	13433,13436,17863	Dnmt1,Dnmt3b,Myb
20_Member	GO Biological Processes	GO:0031060	regulation of histone methylation	-2.16715	-0.532781	4/73	13433,13436,14581,17863	Dnmt1,Dnmt3b,Gfi1,Myb
20_Member	GO Biological Processes	GO:0031062	positive regulation of histone methylation	-2.09648	-0.489879	3/40	13433,13436,17863	Dnmt1,Dnmt3b,Myb
20_Member	GO Biological Processes	GO:0018022	peptidyl-lysine methylation	-2.0648	-0.471444	5/122	13433,13436,14581,17863,226830	Dnmt1,Dnmt3b,Gfi1,Myb,Smyd2
20_Member	GO Biological Processes	GO:0031057	negative regulation of histone modification	-2.00964	-0.432751	3/43	13433,13436,20375	Dnmt1,Dnmt3b,Spi1
