# Supplementary material for: Embryonic endothelial evolution towards first hematopoietic stem cells revealed by single-cell transcriptomic and functional analyses
Source: Cell Res. 2020 Mar 20;30(5):376–92. doi: 10.1038/s41422-020-0300-2 (PMC7196075; doi:10.1038/s41422-020-0300-2)
Supplement: Supplementary file 7 — Table S3 [file 41422_2020_300_MOESM7_ESM.xls]

## Sheet: Patterns
Table S3. Identification of eight major gene patterns among earlyAEC, lateAEC and HEC.
gene	mean_expression_in_HEC	mean_expression_in_meAEC	mean_expression_in_miAEC	aov.pvalue	aov.padj	isTFs	patternID
Actb	8.42003	7.978	9.09843	4.5701e-25	1.70334e-22	FALSE	Pattern1
2810417H13Rik	5.1289	1.8585	4.6016	2.46845e-20	4.29345e-18	FALSE	Pattern1
Tuba1b	7.05904	5.02241	6.34219	5.78757e-19	7.74347e-17	FALSE	Pattern1
Slc2a3	2.66068	0.384308	2.41785	1.31498e-17	1.54772e-15	FALSE	Pattern1
Tubb6	3.03863	1.16107	4.13822	5.25016e-15	4.39497e-13	FALSE	Pattern1
Ppa1	4.24662	2.61706	3.69666	9.18993e-15	7.2291e-13	FALSE	Pattern1
Lmnb1	3.33443	1.92208	3.24632	1.02162e-14	7.87806e-13	FALSE	Pattern1
Nxt1	3.81177	1.82772	3.20836	1.47371e-14	1.11988e-12	FALSE	Pattern1
Tkt	4.55081	3.14148	4.12987	3.34443e-14	2.33722e-12	FALSE	Pattern1
Nap1l1	5.88249	4.62405	5.40528	3.85139e-14	2.65593e-12	FALSE	Pattern1
Rbmxl1	4.59996	3.11773	4.21969	8.81914e-14	5.72842e-12	FALSE	Pattern1
Rrm2	3.89821	1.04373	3.47941	1.30767e-13	8.22099e-12	FALSE	Pattern1
Kpna2	4.11095	2.02546	3.6294	2.94614e-13	1.72085e-11	FALSE	Pattern1
Slc2a1	4.58206	3.37628	5.35816	9.76484e-13	5.21703e-11	FALSE	Pattern1
Mcm3	4.4726	2.95077	4.01534	1.07899e-12	5.66052e-11	FALSE	Pattern1
Eif1ax	4.72163	3.28797	4.11697	1.17934e-12	6.07283e-11	FALSE	Pattern1
Sms	4.67027	3.35758	4.16896	1.44737e-12	7.30875e-11	FALSE	Pattern1
Snrnp70	4.4916	3.23689	4.28872	1.49785e-12	7.51519e-11	FALSE	Pattern1
Mat2a	4.86009	3.33935	4.12397	1.98422e-12	9.73697e-11	FALSE	Pattern1
Nup62	3.8244	2.30046	3.26137	2.87388e-12	1.36326e-10	FALSE	Pattern1
Cenpw	3.53272	1.92322	2.90772	4.9681e-12	2.26122e-10	FALSE	Pattern1
Ddx39	4.19249	2.62006	3.55552	1.26214e-11	5.32549e-10	FALSE	Pattern1
Gmps	3.6625	2.20599	3.04035	1.34315e-11	5.63693e-10	FALSE	Pattern1
Cdca3	3.50107	0.814949	2.63743	1.61919e-11	6.63527e-10	FALSE	Pattern1
Gpx3	2.41099	1.32029	3.54475	3.08103e-11	1.20878e-09	FALSE	Pattern1
Tubb4b	4.51486	2.55161	3.98762	4.22857e-11	1.60276e-09	FALSE	Pattern1
Exosc6	3.17376	1.25366	2.49767	5.39138e-11	1.96271e-09	FALSE	Pattern1
Farsb	3.50932	2.19568	3.228	8.05613e-11	2.85318e-09	FALSE	Pattern1
Ube2c	5.22859	3.09532	4.35654	8.59199e-11	3.01567e-09	FALSE	Pattern1
Kars	4.23634	3.05744	3.78767	8.73621e-11	3.05943e-09	FALSE	Pattern1
Smagp	3.43504	2.23253	3.60491	9.99396e-11	3.47656e-09	FALSE	Pattern1
Birc5	4.77766	2.78255	4.3524	1.09692e-10	3.77388e-09	FALSE	Pattern1
Psmd11	3.57818	2.45602	3.50863	1.09486e-10	3.77388e-09	FALSE	Pattern1
Me2	2.55745	1.45058	2.73474	1.26158e-10	4.2781e-09	FALSE	Pattern1
Crmp1	1.27437	0.549392	2.39906	1.40492e-10	4.66934e-09	FALSE	Pattern1
Hmgb2	7.11573	5.42031	6.41753	1.54881e-10	5.12582e-09	TRUE	Pattern1
Pcbp4	3.53388	2.43028	3.49592	2.10537e-10	6.65808e-09	FALSE	Pattern1
Vdac1	4.57587	3.77196	4.63927	2.95073e-10	9.04956e-09	FALSE	Pattern1
Pf4	0.838017	0.00647825	2.65342	2.97699e-10	9.10191e-09	FALSE	Pattern1
Tacc3	3.56362	1.79807	3.16807	3.75297e-10	1.12694e-08	FALSE	Pattern1
Ccna2	3.19331	1.11881	2.80751	4.21058e-10	1.24834e-08	FALSE	Pattern1
Gfer	3.0964	1.68103	2.48439	1.0217e-09	2.81083e-08	FALSE	Pattern1
Nudt5	3.12124	1.5993	2.62201	1.03293e-09	2.82783e-08	FALSE	Pattern1
Pgk1	5.14617	4.63352	5.79392	1.12585e-09	3.05974e-08	FALSE	Pattern1
Tnfaip8l1	1.61099	1.00231	2.7719	1.25484e-09	3.35209e-08	FALSE	Pattern1
Zranb2	3.98322	3.03223	3.93144	1.427e-09	3.76064e-08	FALSE	Pattern1
Carhsp1	3.0409	2.04136	2.99119	3.25649e-09	8.04056e-08	TRUE	Pattern1
Mrpl43	3.9274	2.78238	3.63267	3.50723e-09	8.59188e-08	FALSE	Pattern1
Ccnb2	4.26146	2.43017	4.09231	3.85524e-09	9.32765e-08	FALSE	Pattern1
Cpsf2	3.09155	2.03619	3.07235	4.30948e-09	1.02993e-07	FALSE	Pattern1
Mrpl17	4.69878	3.66887	4.57492	5.09261e-09	1.1952e-07	FALSE	Pattern1
Tpx2	3.44095	1.88554	3.06847	5.52881e-09	1.28984e-07	FALSE	Pattern1
Fxyd6	2.84261	1.25529	3.25084	5.77333e-09	1.3389e-07	FALSE	Pattern1
Ptp4a3	4.36827	3.0294	4.46631	8.26475e-09	1.84823e-07	FALSE	Pattern1
Psmd13	3.84123	2.87553	3.67697	9.22082e-09	2.04451e-07	FALSE	Pattern1
2019-09-09	3.1395	2.37821	3.29028	1.21316e-08	2.62666e-07	FALSE	Pattern1
Nop14	3.5652	2.41021	3.47415	1.41441e-08	3.00831e-07	FALSE	Pattern1
Blmh	3.99683	2.89125	3.66745	1.52014e-08	3.20273e-07	FALSE	Pattern1
2810025M15Rik	3.81013	3.74042	4.60015	1.54557e-08	3.24321e-07	FALSE	Pattern1
S100a10	4.32366	3.7959	5.17177	1.71549e-08	3.56157e-07	FALSE	Pattern1
Eprs	4.66215	3.64659	4.23647	1.72567e-08	3.57323e-07	FALSE	Pattern1
Zcchc3	3.34996	2.24865	3.17017	1.80678e-08	3.70202e-07	FALSE	Pattern1
Ndn	3.62121	2.53124	3.50101	2.18621e-08	4.38194e-07	FALSE	Pattern1
Hbb-y	3.54033	1.57268	3.73651	2.7002e-08	5.29022e-07	FALSE	Pattern1
Rbpms2	1.97212	1.34577	2.84449	2.93145e-08	5.6752e-07	FALSE	Pattern1
Mki67	3.63047	1.92004	3.70853	3.34749e-08	6.36714e-07	FALSE	Pattern1
Rfc1	4.02301	2.84906	3.75113	3.42232e-08	6.47016e-07	FALSE	Pattern1
Coa3	4.72764	3.6777	4.28598	3.69487e-08	6.95187e-07	FALSE	Pattern1
Capn2	2.8907	2.99769	3.77674	4.08375e-08	7.56534e-07	FALSE	Pattern1
Slc38a4	2.47219	1.94094	3.15136	4.32362e-08	7.97197e-07	FALSE	Pattern1
Igf2bp3	2.99128	2.45577	3.35674	4.75077e-08	8.65758e-07	FALSE	Pattern1
Igf1	2.76631	1.70133	3.21779	5.1921e-08	9.36373e-07	FALSE	Pattern1
Atp2b1	4.10704	3.78105	4.70923	5.49551e-08	9.85416e-07	FALSE	Pattern1
Phax	3.61754	2.82821	3.48891	1.37631e-07	2.25129e-06	FALSE	Pattern1
Parp1	3.62502	2.70333	3.3715	1.43137e-07	2.3389e-06	FALSE	Pattern1
Ppp1r7	3.21967	2.21405	3.07311	1.52794e-07	2.47346e-06	FALSE	Pattern1
Degs1	3.91841	3.78516	4.73181	1.72666e-07	2.77506e-06	FALSE	Pattern1
Dars	3.44014	2.8464	3.53294	1.74089e-07	2.79507e-06	FALSE	Pattern1
Emc8	3.98934	3.2632	4.04438	2.06039e-07	3.25135e-06	FALSE	Pattern1
Bub3	4.44331	3.24801	4.21187	2.75169e-07	4.22304e-06	FALSE	Pattern1
Acp1	4.36469	3.57609	4.28905	2.82069e-07	4.32045e-06	FALSE	Pattern1
Snx6	3.9601	3.51979	4.42312	2.8809e-07	4.40836e-06	FALSE	Pattern1
Ckap5	3.06933	1.87572	3.09283	3.17876e-07	4.79848e-06	FALSE	Pattern1
Fer	2.27369	2.06353	3.30014	3.27401e-07	4.91384e-06	FALSE	Pattern1
Coro1c	3.78092	2.9771	3.93001	3.71315e-07	5.48873e-06	FALSE	Pattern1
Zfp422	3.54442	2.95563	3.49006	4.10836e-07	5.99995e-06	TRUE	Pattern1
Cmtm3	3.15904	2.44885	3.44703	4.92399e-07	7.02645e-06	FALSE	Pattern1
Cmtm7	2.92319	2.36181	3.42689	5.51711e-07	7.82999e-06	FALSE	Pattern1
Smc4	4.5673	3.30939	4.23858	5.59626e-07	7.92795e-06	FALSE	Pattern1
Cpne3	3.14001	2.44046	3.16143	5.80757e-07	8.18208e-06	FALSE	Pattern1
Knop1	5.04449	4.13636	4.889	5.81223e-07	8.18208e-06	FALSE	Pattern1
Rbm14	2.86604	1.82698	2.63108	6.14283e-07	8.5857e-06	FALSE	Pattern1
Pagr1a	3.23187	2.34458	3.00896	6.56985e-07	9.04525e-06	FALSE	Pattern1
Asap2	3.09142	3.07453	3.90214	7.09763e-07	9.67825e-06	FALSE	Pattern1
Slc16a3	1.23438	0.875562	2.17529	8.05539e-07	1.08018e-05	FALSE	Pattern1
Mfap3	2.63755	2.38776	3.35688	8.64033e-07	1.14721e-05	FALSE	Pattern1
Bex1	3.5233	2.48315	3.83422	9.60611e-07	1.26153e-05	FALSE	Pattern1
Tars	3.33318	2.84767	3.63502	1.05121e-06	1.36789e-05	FALSE	Pattern1
Nucks1	4.26488	3.36472	4.24665	1.33198e-06	1.67342e-05	FALSE	Pattern1
Cdkn1c	5.2053	5.00167	6.04619	1.55614e-06	1.9181e-05	FALSE	Pattern1
Hist1h1e	3.27313	1.54203	3.24887	1.75396e-06	2.12453e-05	FALSE	Pattern1
Tex261	2.96939	2.43065	3.12197	1.90833e-06	2.28038e-05	FALSE	Pattern1
Cotl1	2.65854	2.55904	3.62897	1.97186e-06	2.34556e-05	FALSE	Pattern1
Ict1	3.62803	3.35754	4.01741	2.19811e-06	2.5885e-05	FALSE	Pattern1
Fnta	2.87731	2.06916	3.06817	2.78063e-06	3.21003e-05	FALSE	Pattern1
Pctp	2.22113	1.83433	2.66447	2.88618e-06	3.3172e-05	FALSE	Pattern1
Myl9	3.21472	2.27265	4.53856	4.10491e-06	4.53801e-05	FALSE	Pattern1
Cenpe	3.30786	2.01248	3.1072	4.18419e-06	4.62239e-05	FALSE	Pattern1
Vgll4	4.08993	3.05071	3.7484	4.74415e-06	5.19335e-05	FALSE	Pattern1
Glipr2	1.95481	1.27927	2.54742	5.68599e-06	6.07982e-05	FALSE	Pattern1
Tbrg1	4.25971	3.94384	4.66255	5.97036e-06	6.3277e-05	FALSE	Pattern1
Rap1a	2.77647	2.38836	3.02183	6.12514e-06	6.45242e-05	FALSE	Pattern1
Srpk1	3.56968	2.85004	3.70615	6.57012e-06	6.84289e-05	FALSE	Pattern1
Acta2	3.99409	1.65311	5.30946	7.17344e-06	7.42188e-05	FALSE	Pattern1
Commd10	2.33772	1.77033	2.65547	7.32382e-06	7.56284e-05	FALSE	Pattern1
Eif4ebp1	4.40259	3.88132	4.56406	9.86802e-06	9.80787e-05	FALSE	Pattern1
Trappc3	2.62704	2.11276	2.99048	1.15825e-05	0.000112616	FALSE	Pattern1
Vamp5	4.18729	3.84698	4.49468	1.32053e-05	0.000126509	FALSE	Pattern1
Anapc15	2.48894	1.78484	2.82314	1.36167e-05	0.000129973	FALSE	Pattern1
Ets2	3.45825	2.59903	3.96022	1.36938e-05	0.00013062	TRUE	Pattern1
Ly6h	1.77228	1.3188	2.82276	1.43032e-05	0.000135207	FALSE	Pattern1
Clu	2.88594	3.14223	3.89328	1.97962e-05	0.000179334	FALSE	Pattern1
Upp1	2.88422	2.46896	3.46703	2.21484e-05	0.000198234	FALSE	Pattern1
Tagln	1.34087	0.997022	3.73597	2.29778e-05	0.000204837	FALSE	Pattern1
Gja1	1.97132	1.60454	3.33517	2.53503e-05	0.00022244	FALSE	Pattern1
Pkig	3.34602	3.07948	4.08528	3.17753e-05	0.000270479	FALSE	Pattern1
Gmpr	1.67482	1.12411	2.48771	3.8845e-05	0.000321395	FALSE	Pattern1
Cenpa	4.61778	3.48446	4.19292	5.10449e-05	0.000408515	FALSE	Pattern1
Nnat	2.79082	2.40231	3.73869	6.82389e-05	0.000527512	FALSE	Pattern1
Gm1673	3.53441	3.04912	3.86257	0.000132059	0.000947414	FALSE	Pattern1
Aprt	5.35378	4.90103	5.53966	0.000162395	0.00112933	FALSE	Pattern1
Phgdh	4.93584	0.669767	1.97153	9.63529e-45	7.54154e-41	FALSE	Pattern2
Runx1	4.76569	1.24728	2.11568	2.16774e-39	5.65564e-36	TRUE	Pattern2
Myb	2.47321	0.0503257	0.347645	5.23969e-38	1.02528e-34	TRUE	Pattern2
Mycn	4.26663	0.602346	1.90121	3.95143e-36	6.18557e-33	TRUE	Pattern2
Spi1	4.65539	0.700092	0.947481	5.11074e-34	6.15412e-31	TRUE	Pattern2
Adgrg1	4.97848	2.36269	2.59393	7.7357e-28	4.48499e-25	FALSE	Pattern2
Sfrp2	4.52277	1.41152	1.89931	7.00193e-26	3.22377e-23	FALSE	Pattern2
Npm1	8.00706	6.37835	7.08191	1.66405e-25	6.67923e-23	FALSE	Pattern2
Lyz2	3.06832	0.13711	0.40141	1.85253e-25	7.24987e-23	FALSE	Pattern2
Dnmt3b	4.17436	1.66015	2.24594	2.82926e-25	1.08023e-22	FALSE	Pattern2
Dnph1	2.89289	0.25992	0.811186	1.05376e-24	3.74899e-22	FALSE	Pattern2
Pla2g4a	2.27781	0.387453	0.435571	1.1767e-24	4.09334e-22	FALSE	Pattern2
Fcgr3	2.24111	0.00938666	0.149164	1.20448e-24	4.0989e-22	FALSE	Pattern2
Eif5a	7.91447	6.28667	6.84276	5.33725e-23	1.60672e-20	FALSE	Pattern2
Coro1a	4.23587	1.77663	1.63794	6.83339e-23	2.0183e-20	FALSE	Pattern2
Hlf	2.69546	0.410121	0.456314	2.67252e-22	6.85829e-20	TRUE	Pattern2
Rab38	2.11663	0.0421846	0.17025	5.05477e-22	1.21734e-19	FALSE	Pattern2
Cnbp	6.90995	5.55276	5.9339	1.12259e-21	2.51043e-19	FALSE	Pattern2
Pa2g4	5.45463	3.53314	4.36627	2.35008e-21	4.86412e-19	FALSE	Pattern2
Dctd	3.35382	0.920598	1.99074	3.01129e-21	6.04343e-19	FALSE	Pattern2
Ptk2b	1.95302	0.248889	0.384595	3.70052e-21	7.33264e-19	FALSE	Pattern2
Slc7a8	1.52686	0.140064	0.044716	7.61901e-21	1.38684e-18	FALSE	Pattern2
Ncl	7.0492	5.60399	6.11446	1.44192e-20	2.53615e-18	FALSE	Pattern2
Gnl3	4.91826	2.5278	3.33736	3.94932e-20	6.43986e-18	FALSE	Pattern2
Dctpp1	5.51964	3.1374	3.68462	4.49128e-20	7.17413e-18	FALSE	Pattern2
Chchd4	3.82679	1.55534	2.21669	7.10628e-20	1.1014e-17	FALSE	Pattern2
Ptpn6	3.49754	1.23879	1.72481	9.45841e-20	1.42367e-17	FALSE	Pattern2
Syce2	3.71987	1.1063	1.66228	1.35775e-19	2.00511e-17	FALSE	Pattern2
Gfi1	3.18275	0.910098	0.849212	2.73494e-19	3.82257e-17	TRUE	Pattern2
Dok2	3.4963	1.45606	1.31675	3.71352e-19	5.09925e-17	FALSE	Pattern2
Atic	3.5227	1.41219	2.23735	3.26472e-18	4.15495e-16	FALSE	Pattern2
Lgals9	3.30356	1.1268	0.941489	5.88936e-18	7.2025e-16	FALSE	Pattern2
Nme4	3.74152	1.91589	1.945	1.02614e-17	1.2262e-15	FALSE	Pattern2
Prps1	3.17529	1.19746	1.97097	1.46506e-17	1.69882e-15	FALSE	Pattern2
Shmt1	2.19805	0.325501	0.864578	1.45687e-17	1.69882e-15	FALSE	Pattern2
Rcc1	3.19442	1.26577	2.01715	1.57893e-17	1.81739e-15	FALSE	Pattern2
Psat1	3.14666	0.933097	1.81361	1.87021e-17	2.13696e-15	FALSE	Pattern2
Ptgs1	2.38198	0.641982	0.755893	6.60145e-17	7.02987e-15	FALSE	Pattern2
Hspe1	6.8574	5.31893	5.72114	8.23672e-17	8.59584e-15	FALSE	Pattern2
Impa2	2.59294	0.443303	1.08667	8.53135e-17	8.84436e-15	FALSE	Pattern2
Nudc	5.97697	4.22327	4.77723	2.45659e-16	2.4651e-14	FALSE	Pattern2
Nhp2	6.03411	4.17148	4.81854	4.73372e-16	4.66049e-14	FALSE	Pattern2
Cebpb	1.8065	0.593233	0.274317	4.93038e-16	4.82376e-14	TRUE	Pattern2
Prmt1	3.74336	1.87504	2.79405	1.56564e-15	1.40854e-13	FALSE	Pattern2
Mrto4	4.4183	2.68128	3.07671	2.42891e-15	2.13607e-13	FALSE	Pattern2
Neurl3	4.78074	3.184	2.70529	3.70784e-15	3.18915e-13	FALSE	Pattern2
Wdr12	3.59123	1.72379	2.16943	3.85924e-15	3.30123e-13	FALSE	Pattern2
Dkc1	4.40081	2.33015	3.00751	4.19584e-15	3.55036e-13	FALSE	Pattern2
Srm	4.92698	2.81669	3.32382	5.5027e-15	4.58187e-13	FALSE	Pattern2
Bri3bp	3.61475	1.89735	2.15225	6.16784e-15	5.08165e-13	FALSE	Pattern2
Cdc45	2.83556	0.722299	2.01861	7.17806e-15	5.76233e-13	FALSE	Pattern2
Nop2	3.06914	1.25118	1.97409	1.49051e-14	1.12717e-12	FALSE	Pattern2
Prim1	3.60523	1.49827	2.35128	1.63464e-14	1.23022e-12	FALSE	Pattern2
Nop10	6.40234	5.10789	4.98144	1.72422e-14	1.27919e-12	FALSE	Pattern2
Grwd1	3.04942	1.36704	2.16214	2.3869e-14	1.74601e-12	FALSE	Pattern2
Nsun2	3.97925	2.37282	2.83817	2.46824e-14	1.79711e-12	FALSE	Pattern2
Tcof1	4.34291	2.3821	3.04312	3.06999e-14	2.16476e-12	FALSE	Pattern2
Hn1l	3.71529	1.98367	2.65562	5.83403e-14	3.88621e-12	FALSE	Pattern2
Pold2	3.07468	1.0586	2.141	7.90551e-14	5.17794e-12	FALSE	Pattern2
Cyth4	2.66507	0.743581	1.04916	1.51304e-13	9.43629e-12	FALSE	Pattern2
C1qbp	4.84983	3.22231	3.7833	1.72464e-13	1.05459e-11	FALSE	Pattern2
Cdt1	3.69469	1.87909	2.53292	1.8048e-13	1.09931e-11	FALSE	Pattern2
Eya2	1.76368	0.337499	0.278103	1.88383e-13	1.13938e-11	FALSE	Pattern2
Nop56	5.71665	3.95731	4.47091	1.88514e-13	1.13938e-11	FALSE	Pattern2
Clspn	3.08477	0.687953	2.38257	2.21946e-13	1.32608e-11	FALSE	Pattern2
Dtymk	5.23873	3.55376	4.10093	2.29145e-13	1.36389e-11	FALSE	Pattern2
Aatf	2.84799	1.03752	1.61541	2.85629e-13	1.68092e-11	FALSE	Pattern2
Mcm5	4.30746	2.50723	3.28028	3.14109e-13	1.82791e-11	FALSE	Pattern2
Smyd2	3.53542	1.84139	2.47209	3.93172e-13	2.25447e-11	FALSE	Pattern2
Rpa2	4.33276	2.44225	3.25932	4.55251e-13	2.59145e-11	FALSE	Pattern2
Gmnn	4.42206	2.11416	3.17843	4.6704e-13	2.63937e-11	FALSE	Pattern2
Pus7	2.4853	1.07563	1.47589	7.38323e-13	4.09848e-11	FALSE	Pattern2
2010204K13Rik	1.98603	0.484008	0.890282	7.49693e-13	4.14689e-11	FALSE	Pattern2
Atad3a	3.46567	1.62899	2.2836	7.98973e-13	4.40391e-11	FALSE	Pattern2
Umps	3.51966	1.63245	2.38974	8.18087e-13	4.49345e-11	FALSE	Pattern2
Wdr77	3.6306	2.20846	2.85137	9.34799e-13	5.01142e-11	FALSE	Pattern2
Ung	3.36175	1.02675	1.86245	1.08119e-12	5.66052e-11	FALSE	Pattern2
Alox5ap	3.52616	1.71157	1.91967	1.38629e-12	7.02296e-11	FALSE	Pattern2
Wdr36	2.79005	1.2614	2.0879	2.03763e-12	9.96784e-11	FALSE	Pattern2
Nupr1	4.31782	1.18737	1.62462	2.45676e-12	1.19065e-10	FALSE	Pattern2
Prmt3	2.75421	1.2869	1.71699	2.8516e-12	1.35681e-10	FALSE	Pattern2
Angpt1	2.69431	1.06115	1.00497	3.0921e-12	1.46235e-10	FALSE	Pattern2
Snx5	4.61334	3.11447	3.87298	4.67504e-12	2.14613e-10	FALSE	Pattern2
G3bp1	5.48877	4.20215	4.56472	4.83945e-12	2.21511e-10	FALSE	Pattern2
Ncf2	2.51338	0.702377	1.18145	4.96907e-12	2.26122e-10	FALSE	Pattern2
Nfe2	2.07388	0.705256	0.544436	5.19912e-12	2.35905e-10	TRUE	Pattern2
Adsl	4.02259	2.51238	2.92205	6.42353e-12	2.85665e-10	FALSE	Pattern2
Sephs2	3.26643	1.72771	2.29723	7.48288e-12	3.30896e-10	FALSE	Pattern2
Sec11c	3.82323	2.1199	2.66164	7.70772e-12	3.39878e-10	FALSE	Pattern2
Rfc5	3.27393	1.34987	2.20825	8.63129e-12	3.78933e-10	FALSE	Pattern2
Ccne1	2.85321	0.468093	1.65888	9.22866e-12	4.01293e-10	FALSE	Pattern2
Cd47	4.41084	2.91237	2.96124	9.303e-12	4.03405e-10	FALSE	Pattern2
Ruvbl1	4.5147	2.95834	3.63558	9.41867e-12	4.07292e-10	FALSE	Pattern2
Cct3	5.64204	4.36519	4.79708	9.72155e-12	4.18341e-10	FALSE	Pattern2
Wdhd1	2.19327	0.483389	1.00215	1.06892e-11	4.54697e-10	TRUE	Pattern2
Pycrl	3.69042	2.07647	2.72733	1.20341e-11	5.0914e-10	FALSE	Pattern2
Cenpm	2.81136	0.967993	1.6158	1.52524e-11	6.31642e-10	FALSE	Pattern2
Gck	2.28508	0.886229	1.14191	1.59968e-11	6.57733e-10	FALSE	Pattern2
Stat4	2.27029	0.637661	0.873244	2.15149e-11	8.72523e-10	TRUE	Pattern2
Ndufaf2	3.97889	2.44811	2.91995	2.3062e-11	9.30444e-10	FALSE	Pattern2
U2af1	5.36561	3.80453	4.35099	2.33284e-11	9.38774e-10	FALSE	Pattern2
Ifrd2	2.70807	1.19203	1.65158	2.43652e-11	9.77982e-10	FALSE	Pattern2
Dapp1	2.76554	1.04429	1.2035	2.57019e-11	1.02637e-09	FALSE	Pattern2
Rpap3	3.12181	1.80951	2.75485	2.95108e-11	1.16657e-09	FALSE	Pattern2
Slbp	4.36357	2.83141	3.74442	3.47252e-11	1.34551e-09	FALSE	Pattern2
Slc1a5	2.76506	1.08473	1.74391	3.88094e-11	1.48176e-09	FALSE	Pattern2
Ikzf2	3.22084	1.76843	1.64767	3.91971e-11	1.49292e-09	TRUE	Pattern2
Naa10	4.48273	3.12654	3.53653	4.10391e-11	1.55929e-09	FALSE	Pattern2
Xrcc6bp1	2.29644	0.707582	0.899202	4.33313e-11	1.63843e-09	FALSE	Pattern2
Cad	3.11304	1.48086	1.96769	4.68521e-11	1.75881e-09	FALSE	Pattern2
Cenph	3.37048	1.34916	2.39596	4.70285e-11	1.76121e-09	FALSE	Pattern2
Gins2	3.25803	1.46258	2.49058	5.18748e-11	1.89288e-09	FALSE	Pattern2
Pdxp	2.03515	0.790662	0.884812	5.54675e-11	2.01459e-09	FALSE	Pattern2
Gm11974	3.04288	1.64833	1.93431	5.7388e-11	2.07952e-09	FALSE	Pattern2
Nr2c2ap	2.42679	1.15038	1.38017	6.37501e-11	2.29941e-09	FALSE	Pattern2
Lsm3	4.52854	3.14923	3.74725	7.40034e-11	2.65699e-09	FALSE	Pattern2
Snrnp40	4.17455	2.79332	3.3222	7.43845e-11	2.66457e-09	FALSE	Pattern2
Fbl	5.187	3.75036	3.92608	7.6685e-11	2.73446e-09	FALSE	Pattern2
Fxn	3.34174	1.78322	2.47769	8.09519e-11	2.86054e-09	FALSE	Pattern2
Anp32e	4.21814	2.78235	3.52767	9.95174e-11	3.46959e-09	FALSE	Pattern2
Aimp2	3.80668	2.41661	2.64436	1.2827e-10	4.32744e-09	FALSE	Pattern2
Cd3eap	3.04421	1.37734	1.94242	1.33737e-10	4.48292e-09	FALSE	Pattern2
Mri1	3.3424	2.09084	2.16281	1.34942e-10	4.51363e-09	FALSE	Pattern2
Tyms	4.66905	3.00626	3.89911	1.51781e-10	5.03386e-09	FALSE	Pattern2
Cks1b	5.85466	4.32627	5.10274	1.6031e-10	5.26098e-09	FALSE	Pattern2
Slc16a1	2.29289	1.01458	1.24561	1.6201e-10	5.30567e-09	FALSE	Pattern2
Gsta4	4.94146	2.95945	3.01902	1.67483e-10	5.45067e-09	FALSE	Pattern2
Skp2	3.09148	1.58636	2.41088	1.69205e-10	5.48391e-09	FALSE	Pattern2
Ppid	4.91853	4.03139	3.74455	1.76516e-10	5.68556e-09	FALSE	Pattern2
Rrp9	3.16983	1.7215	2.17147	1.96619e-10	6.28139e-09	FALSE	Pattern2
Mthfd1	2.57571	1.1684	1.74549	2.52282e-10	7.86697e-09	FALSE	Pattern2
Gsn	2.49637	0.688657	1.35226	2.65443e-10	8.21194e-09	FALSE	Pattern2
Ppm1g	4.20862	2.81296	3.36963	2.73307e-10	8.43856e-09	FALSE	Pattern2
Rsl1d1	4.74535	3.4515	3.87406	2.88479e-10	8.872e-09	FALSE	Pattern2
Gart	3.41514	2.05888	2.5594	3.21403e-10	9.7884e-09	FALSE	Pattern2
Tspan4	2.77991	1.70883	1.42223	3.51211e-10	1.05932e-08	FALSE	Pattern2
Ahsa1	4.95235	3.78599	3.7755	3.73889e-10	1.12555e-08	FALSE	Pattern2
Bola1	3.46998	1.93066	2.62746	3.75791e-10	1.12694e-08	FALSE	Pattern2
Qdpr	4.49644	3.11637	3.54673	4.1462e-10	1.23159e-08	FALSE	Pattern2
Exosc5	4.25147	3.11283	2.77739	4.2913e-10	1.26987e-08	FALSE	Pattern2
Ipo5	4.0549	2.74953	3.04328	4.33649e-10	1.28082e-08	FALSE	Pattern2
Ppif	3.01979	1.63944	1.773	5.58045e-10	1.60877e-08	FALSE	Pattern2
Rpa1	3.18772	1.84391	2.47217	5.73049e-10	1.64899e-08	FALSE	Pattern2
Chaf1a	3.09455	1.51115	2.33458	6.63604e-10	1.88704e-08	FALSE	Pattern2
Alg3	3.09622	1.5261	2.16723	6.80258e-10	1.92912e-08	FALSE	Pattern2
Ccdc115	3.20764	1.84859	2.27688	7.91496e-10	2.22443e-08	FALSE	Pattern2
Uchl3	3.96715	2.62323	3.17191	8.06701e-10	2.25905e-08	FALSE	Pattern2
Siva1	5.53374	4.1415	4.2923	9.11463e-10	2.53429e-08	FALSE	Pattern2
Dnajc2	4.60254	3.22752	3.63887	1.01315e-09	2.79222e-08	TRUE	Pattern2
Polr3g	2.58528	1.07759	1.47749	1.03119e-09	2.82783e-08	FALSE	Pattern2
Gar1	3.36873	2.25091	2.04483	1.18369e-09	3.20026e-08	FALSE	Pattern2
Tsfm	3.08018	1.76716	2.40442	1.19492e-09	3.2195e-08	FALSE	Pattern2
Exosc8	4.31568	3.11601	3.46203	1.21597e-09	3.25381e-08	FALSE	Pattern2
Nop58	5.2983	3.9929	4.1227	1.25795e-09	3.35467e-08	FALSE	Pattern2
Ruvbl2	4.06676	2.83212	3.08203	1.30796e-09	3.48211e-08	FALSE	Pattern2
Rpf2	3.20712	2.0712	2.29798	1.38147e-09	3.65296e-08	FALSE	Pattern2
Dna2	2.30296	0.999779	1.29997	1.8495e-09	4.76969e-08	FALSE	Pattern2
Itga4	2.52364	1.79554	0.772139	1.84836e-09	4.76969e-08	FALSE	Pattern2
Pus1	2.72813	1.55647	1.54815	1.87756e-09	4.83411e-08	FALSE	Pattern2
Aurkb	3.00923	0.785832	2.0679	1.8929e-09	4.8656e-08	FALSE	Pattern2
Trmt6	3.07842	1.87735	2.25925	2.11131e-09	5.3828e-08	FALSE	Pattern2
Rrm1	4.10167	2.62487	3.5873	2.26439e-09	5.74501e-08	FALSE	Pattern2
A430005L14Rik	2.99046	1.29801	2.13543	2.62596e-09	6.58763e-08	FALSE	Pattern2
Polr2f	5.2496	4.09481	4.25226	2.97973e-09	7.4275e-08	FALSE	Pattern2
Rae1	4.26691	2.99398	3.42208	2.99023e-09	7.43002e-08	FALSE	Pattern2
Vars	4.08892	2.55119	3.25305	4.10431e-09	9.86926e-08	FALSE	Pattern2
Bag2	3.21159	1.59958	2.13227	4.65161e-09	1.10495e-07	FALSE	Pattern2
Dis3	2.78765	1.67844	1.73518	4.8577e-09	1.14703e-07	FALSE	Pattern2
Ppan	3.32933	2.175	2.16985	4.86539e-09	1.14703e-07	FALSE	Pattern2
Wdr5	3.46669	2.31968	2.37969	4.96808e-09	1.16948e-07	FALSE	Pattern2
D19Bwg1357e	4.12159	2.87649	3.35866	5.46229e-09	1.27813e-07	FALSE	Pattern2
Bcl11a	3.79543	2.94403	2.47975	5.50343e-09	1.28583e-07	TRUE	Pattern2
Rcbtb2	4.42674	3.07701	3.73935	5.63715e-09	1.3112e-07	FALSE	Pattern2
Prmt5	3.83004	2.62582	2.96203	6.12328e-09	1.41377e-07	FALSE	Pattern2
Uchl5	4.60053	3.36339	3.64712	6.66768e-09	1.52151e-07	FALSE	Pattern2
P2rx1	2.39744	0.808837	0.630078	6.82688e-09	1.55331e-07	FALSE	Pattern2
Hspa14	3.86147	2.7492	3.18381	7.6234e-09	1.72203e-07	FALSE	Pattern2
Ebna1bp2	4.80372	3.46075	3.80182	8.16302e-09	1.8281e-07	FALSE	Pattern2
Tomm5	4.96819	3.74874	3.77747	8.73374e-09	1.95033e-07	FALSE	Pattern2
Psmc3ip	2.25093	0.761024	1.32177	1.09715e-08	2.40208e-07	FALSE	Pattern2
Taf5l	2.33963	1.0459	1.50497	1.34621e-08	2.89075e-07	FALSE	Pattern2
Nifk	3.62944	2.47011	2.56046	1.38353e-08	2.95468e-07	FALSE	Pattern2
Rbm38	4.37612	3.81381	3.22597	1.40514e-08	2.99267e-07	FALSE	Pattern2
Haus4	3.31433	2.15463	2.51893	1.53752e-08	3.23065e-07	FALSE	Pattern2
Ola1	3.90622	2.63867	2.92928	1.56119e-08	3.2716e-07	FALSE	Pattern2
Thop1	3.67716	2.39378	2.51845	1.68097e-08	3.49918e-07	FALSE	Pattern2
Pnpo	2.58115	1.31439	1.35457	1.78429e-08	3.66923e-07	FALSE	Pattern2
Prmt7	3.09	1.89551	2.3096	1.89451e-08	3.86658e-07	FALSE	Pattern2
Psmb10	3.39121	2.16795	2.03799	2.00886e-08	4.07869e-07	FALSE	Pattern2
Mis18bp1	3.23224	1.41867	1.95262	2.04814e-08	4.14768e-07	FALSE	Pattern2
Cdc20	3.94907	1.79208	2.82085	2.11473e-08	4.26597e-07	FALSE	Pattern2
Mrps26	3.99268	2.8374	3.03342	2.12582e-08	4.28284e-07	FALSE	Pattern2
Pold1	3.28344	1.7957	2.21915	2.23443e-08	4.46714e-07	FALSE	Pattern2
Rpp30	2.89637	1.74319	2.07034	2.28187e-08	4.54458e-07	FALSE	Pattern2
Dohh	3.53521	2.53752	2.70268	2.32544e-08	4.61375e-07	FALSE	Pattern2
Slc50a1	3.1742	1.85776	2.0824	2.51536e-08	4.97165e-07	FALSE	Pattern2
Ahcy	2.55699	1.64191	1.67742	2.6931e-08	5.28293e-07	FALSE	Pattern2
Mcm2	4.15625	3.09032	3.51451	2.80552e-08	5.46239e-07	FALSE	Pattern2
Tamm41	2.81033	1.66654	2.12729	3.26343e-08	6.2452e-07	FALSE	Pattern2
Smtnl2	3.70999	2.66584	2.09529	3.49227e-08	6.59446e-07	FALSE	Pattern2
Exosc7	3.6786	2.43678	2.7162	3.50357e-08	6.60781e-07	FALSE	Pattern2
Mrpl40	4.13399	3.06717	3.15712	3.75286e-08	7.04403e-07	FALSE	Pattern2
Atp5g1	6.2981	5.34856	5.51902	4.13222e-08	7.63705e-07	FALSE	Pattern2
Cks2	5.40726	4.0289	4.56717	4.46329e-08	8.1813e-07	FALSE	Pattern2
Rnaseh2a	3.79914	2.77113	2.48872	4.63818e-08	8.46224e-07	FALSE	Pattern2
Imp4	3.47628	2.35542	2.84719	4.78747e-08	8.71431e-07	FALSE	Pattern2
Nolc1	4.82389	3.40431	3.61401	5.55857e-08	9.94444e-07	FALSE	Pattern2
Pola1	2.83665	1.27392	1.70981	5.62895e-08	1.00474e-06	FALSE	Pattern2
Eci1	3.89659	3.02219	2.53437	5.64363e-08	1.00621e-06	FALSE	Pattern2
Plk4	2.88557	1.22813	1.93108	5.72616e-08	1.01745e-06	FALSE	Pattern2
Aarsd1	3.38004	2.21382	2.55837	5.81978e-08	1.03057e-06	FALSE	Pattern2
Exosc1	3.42539	2.29551	2.70397	6.27189e-08	1.10068e-06	FALSE	Pattern2
Inip	2.99478	1.7248	1.83436	7.03232e-08	1.22452e-06	FALSE	Pattern2
Idh3a	3.23617	2.08676	2.45701	7.50021e-08	1.3002e-06	FALSE	Pattern2
Pbdc1	4.33944	3.17732	3.63704	8.32065e-08	1.42351e-06	FALSE	Pattern2
Pcna	5.35365	3.97081	4.67204	8.40609e-08	1.43499e-06	FALSE	Pattern2
Mrpl36	4.58991	3.47047	3.765	8.98922e-08	1.51962e-06	FALSE	Pattern2
Nol8	2.7394	1.92347	1.94948	9.08328e-08	1.53222e-06	FALSE	Pattern2
Rrp15	3.59894	2.47688	2.64246	1.02804e-07	1.71699e-06	FALSE	Pattern2
Lig1	5.17939	3.53651	4.41308	1.12178e-07	1.86217e-06	FALSE	Pattern2
Kit	3.16636	1.86741	2.08454	1.16056e-07	1.92451e-06	FALSE	Pattern2
Mybbp1a	3.75764	2.69299	3.05338	1.30255e-07	2.13733e-06	FALSE	Pattern2
Gusb	3.54051	2.87567	2.33388	1.46798e-07	2.3867e-06	FALSE	Pattern2
Mrps25	3.54734	2.49034	2.549	1.52048e-07	2.46393e-06	FALSE	Pattern2
Prpf31	3.69967	2.45482	2.78717	1.66306e-07	2.6792e-06	FALSE	Pattern2
D030056L22Rik	2.57938	1.04383	1.10299	1.8897e-07	3.0093e-06	FALSE	Pattern2
Gnl1	2.68449	1.56528	1.84985	1.9417e-07	3.0827e-06	FALSE	Pattern2
Nudt21	4.56424	3.6674	3.6699	2.20296e-07	3.46179e-06	FALSE	Pattern2
Frrs1	3.33969	2.85951	2.12712	2.68131e-07	4.13018e-06	FALSE	Pattern2
Mrpl18	4.6736	3.6331	4.07549	2.79168e-07	4.28022e-06	FALSE	Pattern2
Mcm4	4.02542	2.91596	3.16568	2.92344e-07	4.4691e-06	FALSE	Pattern2
Cacybp	5.35887	4.44971	4.38423	2.94746e-07	4.50143e-06	FALSE	Pattern2
Cd63	5.68136	5.52409	4.89039	3.05865e-07	4.64856e-06	FALSE	Pattern2
Mphosph10	3.4787	2.415	2.7654	3.07132e-07	4.66329e-06	FALSE	Pattern2
Ccnd2	6.21128	4.87144	5.188	3.09711e-07	4.69788e-06	FALSE	Pattern2
Meaf6	3.328	2.43471	2.03801	3.15503e-07	4.77187e-06	FALSE	Pattern2
Tpst2	3.93052	2.93921	3.07674	3.23941e-07	4.87125e-06	FALSE	Pattern2
Ctps2	2.75113	2.15351	1.50184	3.61693e-07	5.36677e-06	FALSE	Pattern2
2810004N23Rik	4.21044	2.96606	3.39596	3.62601e-07	5.37515e-06	FALSE	Pattern2
Slfn2	2.29107	1.01242	1.23923	3.65078e-07	5.40675e-06	FALSE	Pattern2
Ppp5c	3.45389	2.45306	2.72193	3.82104e-07	5.62166e-06	FALSE	Pattern2
Timm50	3.75532	2.72105	2.97737	4.21968e-07	6.15609e-06	FALSE	Pattern2
Tnfaip8	3.60904	2.76058	2.47638	4.32017e-07	6.26185e-06	FALSE	Pattern2
Fam181b	3.78562	2.82739	2.19809	4.41818e-07	6.38617e-06	FALSE	Pattern2
Cmss1	3.20091	2.05976	1.76947	4.46208e-07	6.43774e-06	FALSE	Pattern2
Fam212a	4.6384	3.48736	3.62712	5.62179e-07	7.95691e-06	FALSE	Pattern2
Rangrf	3.78592	2.83856	2.64609	6.15983e-07	8.59411e-06	FALSE	Pattern2
Shmt2	3.38414	2.2847	2.58042	6.93079e-07	9.48379e-06	FALSE	Pattern2
Meis1	3.09988	2.51803	1.9562	6.99637e-07	9.55683e-06	TRUE	Pattern2
Gpn3	2.68031	1.76398	1.74812	7.14177e-07	9.71305e-06	FALSE	Pattern2
Dek	5.66345	4.38377	5.02838	7.32897e-07	9.93085e-06	FALSE	Pattern2
Pdcd2	2.78231	1.76223	1.83323	7.43543e-07	1.00567e-05	FALSE	Pattern2
Pgp	3.90619	2.68569	3.24039	8.15925e-07	1.0898e-05	FALSE	Pattern2
Hoxa5	2.28626	2.38877	0.970364	8.33139e-07	1.1109e-05	TRUE	Pattern2
Cdk2	3.37802	2.30569	2.63474	8.74299e-07	1.15691e-05	FALSE	Pattern2
Rp9	3.99773	3.12554	3.36963	9.28827e-07	1.22286e-05	FALSE	Pattern2
Dbf4	2.9416	1.93406	2.08953	1.02464e-06	1.33776e-05	FALSE	Pattern2
Apoe	7.05453	5.75271	6.00772	1.02995e-06	1.34133e-05	FALSE	Pattern2
Eif4e	4.27672	3.28905	3.39843	1.05472e-06	1.37102e-05	FALSE	Pattern2
Eef1e1	2.97585	2.04816	2.28782	1.17967e-06	1.50625e-05	FALSE	Pattern2
Fkbp4	5.89733	4.91548	5.02249	1.20728e-06	1.53524e-05	FALSE	Pattern2
Nudcd2	4.57334	3.58575	3.7301	1.25401e-06	1.59078e-05	FALSE	Pattern2
Timm9	3.21142	2.62278	1.98356	1.34495e-06	1.68835e-05	FALSE	Pattern2
Lrwd1	2.86597	1.97518	2.1153	1.4381e-06	1.79093e-05	FALSE	Pattern2
Jarid2	4.06193	2.93554	3.11796	1.45453e-06	1.80996e-05	TRUE	Pattern2
Ak6	3.4887	2.56339	2.82569	1.56976e-06	1.92881e-05	FALSE	Pattern2
Tma16	2.99216	1.78676	1.88512	1.57384e-06	1.9323e-05	FALSE	Pattern2
Tex30	3.15578	2.37542	2.12727	1.64977e-06	2.01762e-05	FALSE	Pattern2
Mrpl19	3.54816	2.49754	2.82414	1.74015e-06	2.11657e-05	FALSE	Pattern2
Ifitm1	3.51179	2.5693	2.0941	1.76834e-06	2.13922e-05	FALSE	Pattern2
Vrk1	3.56549	2.39261	2.58674	1.77714e-06	2.14569e-05	FALSE	Pattern2
Got2	3.73978	2.95138	3.09579	1.8391e-06	2.21116e-05	FALSE	Pattern2
Dcakd	4.71506	3.85437	3.69458	1.98304e-06	2.35706e-05	FALSE	Pattern2
D930015E06Rik	2.14232	1.29163	1.25298	2.06267e-06	2.44799e-05	FALSE	Pattern2
Aldh16a1	2.61641	1.44194	1.84871	2.20643e-06	2.59356e-05	FALSE	Pattern2
Ftsj3	3.34372	2.2042	2.43864	2.22455e-06	2.61239e-05	FALSE	Pattern2
Galk1	4.49584	3.47894	3.67549	2.41091e-06	2.81225e-05	FALSE	Pattern2
Rad50	3.52764	2.57882	2.80408	2.95106e-06	3.38679e-05	FALSE	Pattern2
Hoxa9	3.35808	2.88691	2.37202	2.95778e-06	3.39202e-05	TRUE	Pattern2
Ampd2	3.44751	2.50722	2.49737	3.04197e-06	3.48347e-05	FALSE	Pattern2
Ccdc34	3.97246	2.83377	3.23919	3.67552e-06	4.09859e-05	FALSE	Pattern2
Smarcc1	4.32365	3.36291	3.78843	3.87878e-06	4.30933e-05	TRUE	Pattern2
Utp18	2.75373	2.04909	1.90428	4.00628e-06	4.43524e-05	FALSE	Pattern2
Tfrc	2.42437	1.44333	1.23991	4.21317e-06	4.65113e-05	FALSE	Pattern2
Nob1	3.38197	2.43194	2.60798	4.22373e-06	4.6595e-05	FALSE	Pattern2
Odc1	3.65166	3.3728	2.67636	5.13577e-06	5.5714e-05	FALSE	Pattern2
Ppat	3.17554	2.3333	2.42485	5.22622e-06	5.64995e-05	FALSE	Pattern2
Rnf219	3.10947	2.10074	2.1361	5.24272e-06	5.66387e-05	FALSE	Pattern2
Sod2	4.22068	3.39411	2.99674	5.25504e-06	5.67327e-05	FALSE	Pattern2
Nmral1	2.95979	1.9365	1.96768	5.66435e-06	6.06082e-05	FALSE	Pattern2
Pde3b	2.52163	1.9794	1.36529	5.72707e-06	6.11956e-05	FALSE	Pattern2
Hacd4	3.37042	2.48394	2.06875	6.04421e-06	6.37825e-05	FALSE	Pattern2
1190007I07Rik	3.00411	1.88575	1.97788	6.54236e-06	6.82761e-05	FALSE	Pattern2
Adk	2.7114	1.86781	2.12165	6.53732e-06	6.82761e-05	FALSE	Pattern2
Smc2	4.61863	3.35972	4.09923	7.32417e-06	7.56284e-05	FALSE	Pattern2
Igsf8	2.10281	1.49676	1.04671	7.91188e-06	8.10023e-05	FALSE	Pattern2
Plcg2	3.8074	3.61435	2.98666	9.41949e-06	9.4219e-05	FALSE	Pattern2
Gse1	2.52743	2.04772	1.34548	1.0024e-05	9.95654e-05	FALSE	Pattern2
Clpp	4.25752	3.39181	3.44289	1.09206e-05	0.000107382	FALSE	Pattern2
Ift22	3.01974	2.44071	2.1864	1.22244e-05	0.000118197	FALSE	Pattern2
1810032O08Rik	2.92875	1.84962	1.67324	1.69387e-05	0.000156805	FALSE	Pattern2
Rfc2	4.51418	3.54418	3.60741	1.74226e-05	0.000160432	FALSE	Pattern2
Ubqln4	2.6491	1.89568	1.80487	1.92942e-05	0.000175702	FALSE	Pattern2
Gsto1	4.55581	3.66298	3.90582	1.94846e-05	0.00017723	FALSE	Pattern2
Atad2	3.42142	2.5284	2.75384	2.1025e-05	0.000189289	FALSE	Pattern2
Scrn2	2.45234	1.70915	1.4245	2.24368e-05	0.000200471	FALSE	Pattern2
Brix1	3.90034	3.07938	3.08248	2.28528e-05	0.000203932	FALSE	Pattern2
Ccdc101	3.88846	3.15264	2.9354	2.37106e-05	0.000210054	FALSE	Pattern2
Dcps	3.16443	2.46848	2.4307	2.4744e-05	0.000218001	FALSE	Pattern2
F10	3.26302	2.97629	2.09165	2.52616e-05	0.000221911	FALSE	Pattern2
Nipsnap1	3.37761	2.53007	2.46704	2.81374e-05	0.000243889	FALSE	Pattern2
Oser1	3.75766	3.62706	2.80926	2.92438e-05	0.000251806	FALSE	Pattern2
Znrd1	3.82708	3.82645	2.96997	3.11043e-05	0.000265779	FALSE	Pattern2
Crlf3	3.43435	2.6439	2.58018	3.89834e-05	0.000322304	FALSE	Pattern2
Ninj1	4.45423	4.17421	3.4618	4.21381e-05	0.000344995	FALSE	Pattern2
Galnt7	2.80003	2.47359	1.92286	4.38519e-05	0.00035809	FALSE	Pattern2
Parp2	3.14462	2.21483	2.23775	5.79984e-05	0.000458043	FALSE	Pattern2
BC003965	3.27406	2.28081	2.44089	5.85948e-05	0.000462087	FALSE	Pattern2
Hsph1	3.41596	2.8696	2.45613	6.43809e-05	0.000502152	FALSE	Pattern2
1110007C09Rik	3.53335	3.40206	2.72459	6.79005e-05	0.000525415	FALSE	Pattern2
Wdr61	3.99953	3.41621	3.19947	7.09335e-05	0.000545581	FALSE	Pattern2
Ddx27	3.43178	2.80417	2.81165	7.29569e-05	0.000559289	FALSE	Pattern2
Tbc1d15	3.19235	2.41885	2.31388	7.30665e-05	0.000559855	FALSE	Pattern2
Gabarapl1	4.29492	3.78854	3.35519	9.06995e-05	0.00068028	FALSE	Pattern2
Gata2	4.16713	3.83351	3.47493	9.38326e-05	0.00070079	TRUE	Pattern2
Mrpl37	3.29127	2.65599	2.69974	0.000128908	0.00092693	FALSE	Pattern2
Fkbp11	2.90307	2.13085	2.06419	0.000146508	0.00103635	FALSE	Pattern2
Plrg1	3.13343	2.52221	2.31269	0.000151215	0.00106244	FALSE	Pattern2
Laptm5	4.42371	4.37905	3.85158	0.000173522	0.00119189	FALSE	Pattern2
Trappc6a	3.9378	3.37812	3.25408	0.000174295	0.00119563	FALSE	Pattern2
Lrpprc	2.8878	2.46531	2.05159	0.000182229	0.00124568	FALSE	Pattern2
Lyl1	4.72837	4.7238	4.08432	0.000184456	0.00125761	TRUE	Pattern2
Naa50	3.87673	3.31367	3.15622	0.000200118	0.00135145	FALSE	Pattern2
Cuta	4.64344	4.1843	3.98655	0.000241593	0.00158837	FALSE	Pattern2
Rnf149	2.95238	2.58562	2.18528	0.000249998	0.00162993	FALSE	Pattern2
Mien1	3.56639	3.21325	2.66302	0.0002819	0.00180781	FALSE	Pattern2
Hmces	3.07221	2.46119	2.43876	0.000347277	0.00215982	FALSE	Pattern2
Gypc	3.72493	3.09434	3.21266	0.000354676	0.00219885	FALSE	Pattern2
Spint2	2.30299	1.99123	1.37244	0.000355755	0.0022038	FALSE	Pattern2
Bckdha	2.9543	2.58789	2.0711	0.000364413	0.00224853	FALSE	Pattern2
Zpr1	3.24832	2.86939	2.40487	0.000401268	0.00244224	FALSE	Pattern2
Pim3	3.15558	2.90769	2.10679	0.000526306	0.00308685	FALSE	Pattern2
Slc18a2	4.31894	4.10727	3.74867	0.000543856	0.00317077	FALSE	Pattern2
Acot13	3.25748	2.86361	2.43097	0.000660497	0.00375296	FALSE	Pattern2
Tab2	4.38919	3.78231	3.55806	0.000784245	0.00434569	FALSE	Pattern2
Med25	3.01422	2.68799	2.18583	0.00103081	0.00550537	FALSE	Pattern2
Ctnnal1	2.93285	2.40811	2.08676	0.00105505	0.00561185	FALSE	Pattern2
Znrf3	2.45553	2.4438	1.58996	0.00112763	0.00592945	FALSE	Pattern2
Ctla2a	4.08998	3.36101	3.29559	0.00171208	0.00844922	FALSE	Pattern2
Pigx	3.72929	3.35106	3.14421	0.00250301	0.0116579	FALSE	Pattern2
Elovl6	3.23102	2.96693	2.59911	0.00313802	0.0141645	FALSE	Pattern2
Ran	7.38831	5.45729	6.52961	6.22943e-27	3.25052e-24	FALSE	Pattern3
Mif	8.06844	5.60544	6.78172	8.23747e-25	2.99882e-22	FALSE	Pattern3
Cdca7	4.35442	1.87804	2.9844	1.72643e-23	5.63031e-21	FALSE	Pattern3
Hspd1	6.03694	3.70722	4.69014	3.59095e-22	8.95438e-20	FALSE	Pattern3
Anp32b	6.47081	4.28007	5.34056	5.3398e-22	1.26078e-19	FALSE	Pattern3
Nme1	6.6448	4.66416	5.64388	2.3926e-21	4.86412e-19	FALSE	Pattern3
Timm8a1	4.25785	1.70198	2.79774	2.30851e-21	4.86412e-19	FALSE	Pattern3
Dut	5.8286	3.38146	4.50368	2.81786e-20	4.79464e-18	FALSE	Pattern3
Itgb3	3.76055	0.915471	2.21597	3.936e-20	6.43986e-18	FALSE	Pattern3
Rcl1	3.01526	0.683598	2.15329	4.63116e-20	7.32285e-18	FALSE	Pattern3
Uhrf1	4.09079	1.91602	3.23625	5.76518e-18	7.11852e-16	FALSE	Pattern3
Sfxn1	3.89583	1.81037	2.91527	5.85448e-17	6.27712e-15	FALSE	Pattern3
Gpatch4	3.75193	1.62524	2.92506	8.95247e-16	8.34178e-14	FALSE	Pattern3
Snrnp25	3.31387	1.07532	2.35467	2.36319e-15	2.09002e-13	FALSE	Pattern3
Dnmt1	4.47058	2.33525	3.64554	2.95007e-15	2.56558e-13	FALSE	Pattern3
Dhfr	3.34624	1.04734	2.54914	4.17104e-15	3.54856e-13	FALSE	Pattern3
Tk1	3.75791	0.989109	2.76883	7.57009e-15	6.04603e-13	FALSE	Pattern3
Chaf1b	3.16997	1.30004	2.48398	8.14523e-15	6.43967e-13	FALSE	Pattern3
Lyar	4.61654	2.75668	3.54714	2.6284e-14	1.90486e-12	FALSE	Pattern3
Fabp5	5.41386	3.39689	4.53482	4.58366e-14	3.11968e-12	FALSE	Pattern3
Fkbp3	4.67253	3.07821	3.86539	1.10141e-13	7.06616e-12	FALSE	Pattern3
Pmf1	4.20666	2.52378	3.17964	3.48747e-13	2.01449e-11	FALSE	Pattern3
Mcm7	4.64493	2.65785	3.72096	1.22871e-12	6.26523e-11	FALSE	Pattern3
Nop16	3.95984	2.46976	3.21401	1.84e-12	9.11498e-11	FALSE	Pattern3
Lsm2	4.91108	3.46506	4.08116	8.64181e-12	3.78933e-10	FALSE	Pattern3
Tipin	4.22268	2.72499	3.61848	1.51906e-11	6.30753e-10	FALSE	Pattern3
Hapln1	4.36369	2.63464	4.08642	2.00698e-11	8.18159e-10	FALSE	Pattern3
Cdca8	4.06929	1.75949	3.41448	2.10038e-11	8.5401e-10	FALSE	Pattern3
Top2a	4.46316	2.05933	3.95308	3.51196e-11	1.35744e-09	FALSE	Pattern3
Spc24	4.30297	1.73397	2.91542	1.37158e-10	4.57796e-09	FALSE	Pattern3
Fam111a	3.41172	1.61248	2.8094	1.80012e-10	5.78627e-09	FALSE	Pattern3
H2afx	5.1745	3.60205	4.37534	2.60541e-10	8.09227e-09	FALSE	Pattern3
Cdk1	4.84496	3.1965	4.33912	9.46014e-10	2.62569e-08	FALSE	Pattern3
Pecam1	4.66149	6.61273	5.97246	1.31425e-39	4.11464e-36	FALSE	Pattern4
Epas1	3.09006	6.02928	5.21504	2.40174e-38	5.37097e-35	FALSE	Pattern4
Cald1	3.3293	6.88478	6.14136	6.54273e-37	1.138e-33	FALSE	Pattern4
Gja5	3.14008	6.33412	6.01721	4.08025e-34	5.80657e-31	FALSE	Pattern4
Sparc	5.9783	7.58763	7.92277	4.61766e-34	6.02373e-31	FALSE	Pattern4
Cdh5	4.73045	6.87697	6.07745	2.40412e-33	2.68815e-30	FALSE	Pattern4
Marcks	3.6572	5.74452	5.91121	6.71954e-32	6.18751e-29	FALSE	Pattern4
Fstl1	4.94483	6.99431	6.19595	6.68656e-31	5.50902e-28	FALSE	Pattern4
Col4a1	5.3738	7.42516	7.24391	1.69711e-30	1.32833e-27	FALSE	Pattern4
Efnb2	3.56902	5.954	5.07982	1.21229e-29	8.25094e-27	FALSE	Pattern4
Plxnd1	4.34638	6.26395	5.51834	3.07373e-29	2.00484e-26	FALSE	Pattern4
Mmrn2	3.76501	6.04641	5.51094	3.13315e-28	1.8864e-25	FALSE	Pattern4
Efna1	3.23762	6.15007	5.77716	3.58377e-27	1.93449e-24	FALSE	Pattern4
Mcam	1.66884	4.20445	4.27744	1.01472e-26	5.124e-24	FALSE	Pattern4
Sat1	4.43661	6.93421	7.08316	3.57494e-26	1.69582e-23	FALSE	Pattern4
Anxa2	2.80691	5.41861	5.87769	1.04656e-25	4.5508e-23	FALSE	Pattern4
Col4a2	5.0143	6.96156	6.7628	1.12742e-25	4.76991e-23	FALSE	Pattern4
Aplp2	4.4572	6.3446	5.75548	1.17236e-25	4.82952e-23	FALSE	Pattern4
Hspg2	3.1182	5.16328	4.79654	7.51018e-23	2.17712e-20	FALSE	Pattern4
Cd93	3.98396	5.98696	5.91533	1.25628e-22	3.51175e-20	FALSE	Pattern4
Cav1	0.460223	4.53923	4.10099	1.77128e-22	4.86449e-20	FALSE	Pattern4
Ecscr	5.29906	6.92394	6.31542	2.23019e-22	6.0192e-20	FALSE	Pattern4
Maged1	3.1687	5.23429	5.02586	5.3962e-22	1.26078e-19	FALSE	Pattern4
Tmem2	3.74189	5.69514	5.33983	1.1067e-21	2.51043e-19	FALSE	Pattern4
Plagl1	3.45121	5.70253	4.96209	1.5936e-21	3.51356e-19	TRUE	Pattern4
Anxa3	2.01249	4.66511	4.66294	1.66225e-21	3.61402e-19	FALSE	Pattern4
Col18a1	6.27233	7.65917	7.30425	1.87327e-21	4.01701e-19	FALSE	Pattern4
Cd40	0.607345	3.91636	3.1697	2.64176e-20	4.54441e-18	FALSE	Pattern4
Cttnbp2nl	1.3412	4.25635	3.72706	2.8834e-20	4.85342e-18	FALSE	Pattern4
Gja4	5.06555	6.94601	7.16713	4.34088e-20	7.00538e-18	FALSE	Pattern4
Nid1	3.05036	5.07515	5.04489	7.48979e-20	1.14946e-17	FALSE	Pattern4
Notch4	1.39705	4.02743	3.71705	8.17853e-20	1.24298e-17	FALSE	Pattern4
Icam2	5.41662	6.77885	6.41845	1.41525e-19	2.0705e-17	FALSE	Pattern4
Flt1	3.01857	4.94781	5.02766	1.93304e-19	2.77612e-17	FALSE	Pattern4
Nrp1	5.53008	7.07893	6.76969	2.21152e-19	3.13449e-17	FALSE	Pattern4
Actg1	7.44238	7.83418	8.50023	1.16875e-18	1.55047e-16	FALSE	Pattern4
Gnai2	5.66924	6.01192	6.75433	1.33019e-18	1.74982e-16	FALSE	Pattern4
Vim	6.7058	7.54755	7.71226	3.8995e-18	4.92281e-16	FALSE	Pattern4
Mall	0.523313	3.46935	2.63373	4.01841e-18	5.03233e-16	FALSE	Pattern4
Tpm4	5.17836	5.66308	6.41606	2.06847e-17	2.34636e-15	FALSE	Pattern4
Parva	1.03584	3.67633	3.61567	2.87332e-17	3.19e-15	FALSE	Pattern4
Nedd9	1.45008	4.21297	3.79175	7.34158e-17	7.76521e-15	FALSE	Pattern4
Ctsl	4.87713	6.45377	5.99305	1.35701e-16	1.37939e-14	FALSE	Pattern4
Notch1	2.95552	4.97395	4.69486	1.53696e-16	1.55223e-14	FALSE	Pattern4
Npr3	1.7551	4.62251	4.37903	5.51437e-16	5.32852e-14	FALSE	Pattern4
Maged2	5.00087	6.58359	6.27567	5.58608e-16	5.3647e-14	FALSE	Pattern4
Hey2	0.880932	3.88617	3.00962	1.99708e-15	1.78641e-13	TRUE	Pattern4
Emcn	4.02393	5.88131	5.90862	7.64087e-15	6.07158e-13	FALSE	Pattern4
Anxa6	3.06428	4.78995	5.20886	9.77373e-15	7.6499e-13	FALSE	Pattern4
Arhgap29	1.96454	3.80425	3.95287	9.86169e-15	7.68034e-13	FALSE	Pattern4
Cav2	0.887266	3.34883	3.15271	1.34899e-14	1.0301e-12	FALSE	Pattern4
Dll4	2.17823	4.39316	4.30373	1.65621e-14	1.24049e-12	FALSE	Pattern4
Plk2	3.6118	5.66968	5.1911	3.05755e-14	2.16476e-12	FALSE	Pattern4
Unc5b	2.80807	4.6127	4.76175	3.15268e-14	2.2131e-12	FALSE	Pattern4
Ptrf	3.08407	4.73575	4.63493	4.32917e-14	2.97232e-12	FALSE	Pattern4
Acvrl1	2.35932	4.18562	4.19299	4.34849e-14	2.97254e-12	FALSE	Pattern4
Pdlim5	0.885878	3.39793	3.78422	4.8137e-14	3.24801e-12	FALSE	Pattern4
Lamb1	2.96902	5.13616	4.39032	7.53306e-14	4.95473e-12	FALSE	Pattern4
S100a11	5.08231	6.20533	6.60392	1.29573e-13	8.17875e-12	FALSE	Pattern4
Rgs3	2.957	4.69274	4.68716	1.57797e-13	9.80218e-12	FALSE	Pattern4
Lgmn	0.934239	3.21617	2.79732	1.99455e-13	1.20087e-11	FALSE	Pattern4
Gata6	0.663528	3.4675	2.88264	3.26494e-13	1.89294e-11	TRUE	Pattern4
Clec14a	4.30493	5.79384	5.23708	6.30713e-13	3.52614e-11	FALSE	Pattern4
Prex2	2.37002	4.16091	4.25187	8.76579e-13	4.78117e-11	FALSE	Pattern4
Tspan13	3.7157	5.23152	4.61574	9.27408e-13	4.98888e-11	FALSE	Pattern4
Tmem100	2.70913	4.95909	4.98257	1.11438e-12	5.81483e-11	FALSE	Pattern4
App	3.14038	4.81275	4.71869	1.12742e-12	5.84393e-11	FALSE	Pattern4
Ctnna1	3.21474	4.67661	4.72574	1.13639e-12	5.87097e-11	FALSE	Pattern4
Tspan2	1.65821	3.66518	3.22807	1.45526e-12	7.32496e-11	FALSE	Pattern4
Plekha1	0.666612	2.76393	3.04085	1.92472e-12	9.50459e-11	FALSE	Pattern4
Adcy4	1.20092	3.5958	3.34814	2.46464e-12	1.19079e-10	FALSE	Pattern4
Flt4	1.05894	3.29934	3.30216	2.66074e-12	1.27765e-10	FALSE	Pattern4
Sptan1	2.72498	4.6342	4.11522	2.68759e-12	1.28659e-10	FALSE	Pattern4
Vegfc	3.11121	4.87351	4.53642	2.79204e-12	1.33252e-10	FALSE	Pattern4
Sox17	3.06022	4.8262	4.78278	3.69872e-12	1.72835e-10	TRUE	Pattern4
Dock6	3.30084	4.84491	4.38997	3.87032e-12	1.7978e-10	FALSE	Pattern4
Fndc3b	1.73532	3.8416	3.03543	1.01902e-11	4.35839e-10	FALSE	Pattern4
Sema6d	0.782015	3.00659	2.68252	2.22346e-11	8.99379e-10	FALSE	Pattern4
Nrep	3.40454	5.00104	4.48606	2.44297e-11	9.78064e-10	FALSE	Pattern4
Tjp1	3.18923	4.79628	4.3955	3.20047e-11	1.24938e-09	FALSE	Pattern4
Pea15a	3.60735	5.01658	4.99603	3.21933e-11	1.2505e-09	FALSE	Pattern4
Sox7	2.82636	4.68545	4.08738	3.67392e-11	1.41654e-09	TRUE	Pattern4
Lipa	2.98977	4.64019	3.89613	3.70168e-11	1.42374e-09	FALSE	Pattern4
Kdr	3.15766	4.79952	4.79941	4.73361e-11	1.76428e-09	FALSE	Pattern4
Ralb	4.07852	4.82808	5.36808	5.05536e-11	1.86643e-09	FALSE	Pattern4
Rrbp1	5.11147	5.78503	6.41214	8.27023e-11	2.91581e-09	FALSE	Pattern4
Stmn2	2.67958	5.61927	5.44325	9.41185e-11	3.28869e-09	FALSE	Pattern4
Apbb2	0.362536	3.2412	3.03427	1.05142e-10	3.64364e-09	FALSE	Pattern4
Slc9a3r2	3.33091	5.1911	5.03318	1.05746e-10	3.65419e-09	FALSE	Pattern4
Bmpr2	2.48712	4.28148	3.65323	1.26932e-10	4.29156e-09	FALSE	Pattern4
Crip2	5.66857	6.62455	6.6659	1.40341e-10	4.66934e-09	FALSE	Pattern4
Fblim1	2.93694	4.5434	4.20655	1.64249e-10	5.36775e-09	FALSE	Pattern4
Lama4	2.09544	3.54303	4.44394	1.66647e-10	5.43477e-09	FALSE	Pattern4
St3gal5	2.46497	4.29356	3.70715	2.01476e-10	6.41038e-09	FALSE	Pattern4
Amotl1	1.63721	3.79303	3.6532	2.12275e-10	6.6995e-09	FALSE	Pattern4
Cldn5	5.89913	7.2079	7.1137	2.31938e-10	7.26152e-09	FALSE	Pattern4
Serpinh1	4.72108	5.31172	5.78238	2.33611e-10	7.29929e-09	FALSE	Pattern4
Anxa5	4.28586	5.35198	5.55378	2.61444e-10	8.10425e-09	FALSE	Pattern4
Cgnl1	4.12734	5.43842	5.27732	3.31956e-10	1.00511e-08	FALSE	Pattern4
Rtn4	3.14498	4.69847	4.48566	3.97375e-10	1.1826e-08	FALSE	Pattern4
Robo4	0.629156	2.78699	3.33157	4.38117e-10	1.29158e-08	FALSE	Pattern4
Nckap1	2.31607	4.12084	3.84535	4.47621e-10	1.31712e-08	FALSE	Pattern4
Phldb2	0.24736	2.83976	2.56026	4.75496e-10	1.3939e-08	FALSE	Pattern4
Flna	3.79196	4.99617	5.21617	4.87252e-10	1.42569e-08	FALSE	Pattern4
Flnb	2.30721	4.06517	4.07688	6.52878e-10	1.86159e-08	FALSE	Pattern4
Myadm	1.37244	3.14573	3.52303	6.64213e-10	1.88704e-08	FALSE	Pattern4
Dab2	0.255336	2.72171	2.79866	7.99434e-10	2.24271e-08	FALSE	Pattern4
Klhl4	2.47355	4.15341	3.60438	9.06228e-10	2.52422e-08	FALSE	Pattern4
Arl4a	1.95095	4.32857	3.59476	9.69083e-10	2.68496e-08	FALSE	Pattern4
Gata3	1.97843	3.83439	3.0567	1.05606e-09	2.8851e-08	TRUE	Pattern4
Tinagl1	1.17837	3.53521	3.1343	1.20564e-09	3.23724e-08	FALSE	Pattern4
Pls3	1.78909	2.60394	3.30368	1.35007e-09	3.58812e-08	FALSE	Pattern4
Tnfaip1	2.42896	3.52116	4.34424	1.36967e-09	3.62788e-08	FALSE	Pattern4
Ushbp1	1.40777	2.77754	3.5543	1.49897e-09	3.94368e-08	FALSE	Pattern4
Asb4	0.785156	3.33613	3.29457	2.22526e-09	5.65491e-08	FALSE	Pattern4
Nos3	1.76119	3.39314	3.10932	2.47606e-09	6.25166e-08	FALSE	Pattern4
Scd2	3.77368	5.21211	4.79963	3.42732e-09	8.42249e-08	FALSE	Pattern4
Ddah2	3.80261	4.73352	4.91935	3.49903e-09	8.58523e-08	FALSE	Pattern4
Mmp15	0.670265	1.52073	2.55123	3.58901e-09	8.75114e-08	FALSE	Pattern4
Dst	0.736534	3.23873	3.30389	3.75366e-09	9.11006e-08	FALSE	Pattern4
Ggta1	1.23587	3.29702	2.96697	6.85905e-09	1.55837e-07	FALSE	Pattern4
Alox12	0.40583	3.19735	2.669	8.04528e-09	1.8069e-07	FALSE	Pattern4
Sox11	0.748379	3.3022	2.74328	1.36353e-08	2.92393e-07	TRUE	Pattern4
Jup	2.42036	4.03363	3.96963	1.36548e-08	2.9241e-07	FALSE	Pattern4
Adam19	0.537539	2.59703	2.85483	1.44964e-08	3.07073e-07	FALSE	Pattern4
Prom1	1.48566	3.39927	3.01196	1.46004e-08	3.08857e-07	FALSE	Pattern4
Lamc1	1.88003	3.2203	3.63862	1.5985e-08	3.34084e-07	FALSE	Pattern4
Grb10	3.57852	5.11281	4.62159	1.8648e-08	3.81092e-07	FALSE	Pattern4
Mmp14	3.50152	4.90113	4.56498	2.22221e-08	4.44839e-07	FALSE	Pattern4
Lifr	1.58318	3.18775	3.61814	2.54182e-08	5.01128e-07	FALSE	Pattern4
Mllt4	2.52117	3.84338	4.08757	2.61452e-08	5.14167e-07	FALSE	Pattern4
Ppfibp1	1.80224	3.20949	3.60329	2.705e-08	5.29301e-07	FALSE	Pattern4
Lasp1	2.32767	3.74303	3.55221	2.80943e-08	5.46321e-07	FALSE	Pattern4
Ube2h	2.12108	3.97401	3.26311	2.88776e-08	5.60161e-07	FALSE	Pattern4
Reep3	1.90398	3.7776	3.07118	3.12161e-08	5.99579e-07	FALSE	Pattern4
Armcx4	1.78485	3.66371	3.17458	3.80351e-08	7.12202e-07	FALSE	Pattern4
Dbn1	3.56053	4.59698	4.64216	3.8484e-08	7.18032e-07	FALSE	Pattern4
Acer2	2.36225	3.99095	3.42114	4.06813e-08	7.54533e-07	FALSE	Pattern4
Dchs1	0.876932	2.82119	2.88166	4.19847e-08	7.75034e-07	FALSE	Pattern4
Itpr3	1.78148	3.56888	3.48555	5.80814e-08	1.02968e-06	FALSE	Pattern4
Ppap2b	0.363224	2.46593	3.34644	5.84504e-08	1.03289e-06	FALSE	Pattern4
Pcdh12	0.071834	1.00622	2.45525	5.88255e-08	1.03817e-06	FALSE	Pattern4
1810011O10Rik	1.09562	3.25313	2.97097	7.445e-08	1.29206e-06	FALSE	Pattern4
S1pr1	3.14999	4.41462	4.42285	8.16126e-08	1.40003e-06	FALSE	Pattern4
Lpar4	1.54104	3.16555	3.30873	8.19276e-08	1.40317e-06	FALSE	Pattern4
Adam15	2.71012	4.08277	4.15425	8.45753e-08	1.44149e-06	FALSE	Pattern4
Ahnak	0.738758	3.04645	2.93226	1.25286e-07	2.06228e-06	FALSE	Pattern4
Tmem255a	0.225452	1.28271	3.31551	1.46824e-07	2.3867e-06	FALSE	Pattern4
Utrn	3.45073	5.04302	4.80855	1.51239e-07	2.45337e-06	FALSE	Pattern4
Sh3bp5	1.47713	2.48854	3.15056	1.78768e-07	2.86138e-06	FALSE	Pattern4
Map4k3	1.47413	2.98839	3.13646	1.88208e-07	3.00022e-06	FALSE	Pattern4
Limch1	2.88906	4.3179	4.32619	2.15931e-07	3.39717e-06	FALSE	Pattern4
Ehd4	3.30705	4.56854	4.80761	2.20481e-07	3.46179e-06	FALSE	Pattern4
Ppap2a	0.580192	2.46478	2.47792	2.38191e-07	3.72491e-06	FALSE	Pattern4
Ptprm	1.79881	3.54233	3.27077	2.73163e-07	4.20048e-06	FALSE	Pattern4
Cd151	2.30589	3.83674	3.22981	3.17649e-07	4.79848e-06	FALSE	Pattern4
Ets1	2.39113	3.04851	3.97013	3.21605e-07	4.84543e-06	TRUE	Pattern4
Tcf7l1	1.03485	2.92741	2.62385	3.40126e-07	5.07079e-06	TRUE	Pattern4
Map4k4	3.34602	4.78893	4.46843	3.86141e-07	5.67573e-06	FALSE	Pattern4
Cd38	2.75984	3.40146	4.07221	3.95691e-07	5.79976e-06	FALSE	Pattern4
Ssfa2	2.10016	3.70404	3.31071	4.52853e-07	6.52759e-06	FALSE	Pattern4
Parvb	2.20067	3.71523	3.31348	4.88886e-07	6.98268e-06	FALSE	Pattern4
Filip1l	1.82442	3.54291	3.68391	5.99292e-07	8.4062e-06	FALSE	Pattern4
Arhgef15	2.35917	3.36152	3.63748	6.24418e-07	8.68857e-06	FALSE	Pattern4
Cracr2b	1.88591	3.39264	3.18351	6.34399e-07	8.78839e-06	FALSE	Pattern4
Cdc42bpb	1.69412	3.62658	3.04603	6.46518e-07	8.92469e-06	FALSE	Pattern4
Tanc1	0.316295	2.31608	2.31925	7.00587e-07	9.56146e-06	FALSE	Pattern4
Armcx2	2.96586	4.30592	4.57411	7.11651e-07	9.69555e-06	FALSE	Pattern4
Slc6a6	3.94532	5.26264	5.33667	7.43944e-07	1.00567e-05	FALSE	Pattern4
Map4	1.79636	3.57248	3.64131	7.49465e-07	1.01226e-05	FALSE	Pattern4
Rasip1	3.99177	5.07451	5.07954	7.67162e-07	1.03438e-05	FALSE	Pattern4
Tspan9	2.73755	3.98651	3.96063	8.05961e-07	1.08018e-05	FALSE	Pattern4
Slc45a4	1.19366	3.40385	3.50006	8.15692e-07	1.0898e-05	FALSE	Pattern4
Tead1	0.703869	2.53651	2.36899	8.28127e-07	1.10516e-05	TRUE	Pattern4
Camsap2	0.166452	2.21513	1.94281	8.54706e-07	1.13675e-05	FALSE	Pattern4
Tgif1	0.7333	2.76098	2.25754	1.05565e-06	1.37102e-05	TRUE	Pattern4
Snrk	2.00926	2.94607	3.44006	1.13396e-06	1.45739e-05	FALSE	Pattern4
Itsn1	0.293556	2.42203	2.44044	1.14657e-06	1.46998e-05	FALSE	Pattern4
Eogt	0.709343	2.56696	2.55159	1.35065e-06	1.69416e-05	FALSE	Pattern4
Uchl1	0.873403	2.94172	3.00946	1.39809e-06	1.74945e-05	FALSE	Pattern4
Lpp	2.51897	3.61846	4.11251	1.50791e-06	1.86878e-05	FALSE	Pattern4
Ptk2	2.1911	3.67901	3.3292	1.60377e-06	1.96751e-05	FALSE	Pattern4
Adgre5	1.82314	3.25208	3.38487	1.63224e-06	1.9993e-05	FALSE	Pattern4
Daam1	0.968387	2.64452	2.9793	1.73264e-06	2.10908e-05	FALSE	Pattern4
Rapgef4	0.623579	2.4491	2.85923	1.82925e-06	2.201e-05	FALSE	Pattern4
Pald1	1.41207	3.09618	3.21261	2.06785e-06	2.45228e-05	FALSE	Pattern4
Exoc3l4	2.42366	4.07883	3.58585	2.23898e-06	2.62736e-05	FALSE	Pattern4
Dab2ip	2.35458	3.91353	3.73626	2.52462e-06	2.93178e-05	FALSE	Pattern4
Armcx1	1.27544	2.91461	3.04761	2.70856e-06	3.13376e-05	FALSE	Pattern4
Oaz2	4.04884	5.02621	5.43182	3.12333e-06	3.561e-05	FALSE	Pattern4
Rnf144a	0.853945	2.6294	2.73066	3.26999e-06	3.72279e-05	FALSE	Pattern4
9430020K01Rik	1.51897	3.56162	2.93521	3.27414e-06	3.72481e-05	FALSE	Pattern4
Bvht	1.76478	2.80078	3.25349	3.32897e-06	3.77895e-05	FALSE	Pattern4
Lcp1	2.29615	3.83409	3.65296	3.71402e-06	4.13638e-05	FALSE	Pattern4
Pcdh1	0.595336	1.76508	2.23492	3.88239e-06	4.31028e-05	FALSE	Pattern4
Ckap4	3.24905	4.66027	4.74234	4.79858e-06	5.24258e-05	FALSE	Pattern4
Palm	0.906761	1.97815	2.5972	4.79917e-06	5.24258e-05	FALSE	Pattern4
Timp1	0.250286	2.48375	2.49813	5.08664e-06	5.52193e-05	FALSE	Pattern4
Fam114a1	0.915509	2.30112	2.61728	5.98123e-06	6.33492e-05	FALSE	Pattern4
8430408G22Rik	0.649661	3.09824	4.32194	6.04658e-06	6.37825e-05	FALSE	Pattern4
Kitl	0.114385	1.86815	2.73393	6.49247e-06	6.79366e-05	FALSE	Pattern4
Bin1	1.23265	1.83221	2.85627	6.99893e-06	7.25571e-05	FALSE	Pattern4
Sema6a	0.857218	2.69781	2.30001	7.74293e-06	7.94805e-05	FALSE	Pattern4
Rapgef5	0.904787	2.8193	2.38418	8.4466e-06	8.57478e-05	FALSE	Pattern4
Rras	1.6996	3.29062	3.36168	8.68699e-06	8.79032e-05	FALSE	Pattern4
Ap2b1	1.21993	2.83629	2.52434	8.87914e-06	8.96735e-05	FALSE	Pattern4
Gng12	2.06449	3.13002	3.51826	1.10158e-05	0.000108046	FALSE	Pattern4
Rbms1	2.96291	3.67779	4.10899	1.11817e-05	0.000109468	FALSE	Pattern4
Spata6	1.68901	2.74876	3.01559	1.15236e-05	0.000112183	FALSE	Pattern4
Sgce	2.11302	3.52604	3.4436	1.25139e-05	0.000120698	FALSE	Pattern4
Hey1	3.88552	5.01405	5.08518	1.37751e-05	0.000131165	TRUE	Pattern4
Tgfbr3	1.63714	2.78593	2.99396	1.40427e-05	0.000133307	FALSE	Pattern4
Frmd4b	1.70595	3.01005	3.06055	1.51199e-05	0.000142154	FALSE	Pattern4
Plxna2	1.41561	2.95422	2.71958	1.56166e-05	0.000146035	FALSE	Pattern4
Ptms	3.04377	3.99795	4.22526	1.65633e-05	0.000153961	FALSE	Pattern4
She	2.30324	3.79231	3.58167	1.65724e-05	0.000153961	FALSE	Pattern4
Nucb2	0.273086	1.9673	2.05958	1.68658e-05	0.000156224	FALSE	Pattern4
Wwp1	1.83032	3.50727	3.18381	1.93475e-05	0.000176085	FALSE	Pattern4
Map1b	1.85622	3.97806	3.28786	1.99184e-05	0.000180337	FALSE	Pattern4
Mtss1	1.07339	1.62319	2.45533	2.16558e-05	0.000194381	FALSE	Pattern4
Rhoc	4.27633	4.83862	5.5324	2.28567e-05	0.000203932	FALSE	Pattern4
Myh10	3.24599	3.88108	4.34298	2.36875e-05	0.000209969	FALSE	Pattern4
Nudt4	2.99751	3.93831	4.63958	2.6111e-05	0.000227838	FALSE	Pattern4
C430049B03Rik	2.49703	3.65164	4.52381	2.61415e-05	0.000227977	FALSE	Pattern4
Plat	0.418887	2.2879	2.15872	2.83367e-05	0.000245209	FALSE	Pattern4
Palld	2.96919	4.03132	4.32947	3.087e-05	0.000264209	FALSE	Pattern4
Gpx7	2.12384	3.56383	3.27336	3.46359e-05	0.0002915	FALSE	Pattern4
Spag9	2.79053	4.04076	3.96429	3.8359e-05	0.000317878	FALSE	Pattern4
Cdh2	0.943234	1.91053	2.3945	4.04639e-05	0.00033338	FALSE	Pattern4
Tnks1bp1	0.534415	2.02791	1.96082	4.10073e-05	0.000337147	FALSE	Pattern4
Arhgap27	1.49992	3.01157	2.85802	4.46176e-05	0.000363206	FALSE	Pattern4
Prkcdbp	5.26731	5.76505	6.174	5.09428e-05	0.000407907	FALSE	Pattern4
Bcl6b	2.32716	3.22531	3.27026	5.12052e-05	0.00040938	TRUE	Pattern4
Pdzd2	0.818774	1.98737	2.89676	5.33692e-05	0.000424513	FALSE	Pattern4
Cyfip1	2.81977	3.47458	3.89658	5.78484e-05	0.000457327	FALSE	Pattern4
Tax1bp3	4.11067	4.96718	5.30536	5.87595e-05	0.000463153	FALSE	Pattern4
Rell1	1.34353	2.52026	2.9358	6.2736e-05	0.000491526	FALSE	Pattern4
Sgpl1	0.470519	1.72841	1.86116	6.32184e-05	0.000494564	FALSE	Pattern4
Meg3	2.3745	4.14969	4.25397	6.41602e-05	0.00050068	FALSE	Pattern4
Tmem204	1.4713	2.83502	2.93001	7.16848e-05	0.000550345	FALSE	Pattern4
Eva1b	3.43169	4.4704	4.32311	7.5724e-05	0.000577672	FALSE	Pattern4
Hs6st1	1.0906	2.71731	2.82813	7.83095e-05	0.000596234	FALSE	Pattern4
Ehd2	1.12431	2.20564	2.68312	8.20373e-05	0.000622196	FALSE	Pattern4
Dysf	1.47495	2.74944	2.97651	8.27344e-05	0.000627179	FALSE	Pattern4
Myo1e	0.242006	1.47159	2.27595	9.49838e-05	0.0007077	FALSE	Pattern4
Myh9	3.04991	3.8478	4.04032	0.000129167	0.000928363	FALSE	Pattern4
Pdia5	2.80102	3.34705	3.99446	0.000137766	0.000983845	FALSE	Pattern4
Clip1	2.16924	2.7343	3.20792	0.000142325	0.00101087	FALSE	Pattern4
Podxl	2.38508	3.70203	3.99518	0.000143371	0.00101737	FALSE	Pattern4
Tbc1d1	1.26662	2.72535	2.79314	0.000148063	0.00104593	FALSE	Pattern4
Arhgef28	1.39796	2.52809	2.59579	0.000160902	0.00112125	FALSE	Pattern4
Ccser2	2.22203	3.48345	3.81579	0.000165534	0.00114607	FALSE	Pattern4
Ddah1	2.45384	3.7156	4.10042	0.000165842	0.00114668	FALSE	Pattern4
Cxx1b	1.69037	2.57655	2.85583	0.000167995	0.00115901	FALSE	Pattern4
Efemp2	2.24145	3.48758	3.49182	0.000170529	0.00117288	FALSE	Pattern4
Lrch3	0.710401	2.03739	2.46256	0.00018409	0.00125566	FALSE	Pattern4
Ajuba	1.64421	3.04727	2.92534	0.000201022	0.00135638	FALSE	Pattern4
Syne2	2.51566	3.46304	3.85776	0.000210404	0.00141238	FALSE	Pattern4
Myo10	2.13326	3.16925	3.88426	0.000239845	0.00158152	FALSE	Pattern4
Itga1	0.630405	1.81373	2.51407	0.000244382	0.00160333	FALSE	Pattern4
Lima1	1.7986	2.90704	2.97423	0.000249794	0.00162928	FALSE	Pattern4
Adgrf5	2.99592	3.98402	4.25841	0.000253648	0.00165085	FALSE	Pattern4
Lamb2	1.05402	2.47905	2.59255	0.00027048	0.0017453	FALSE	Pattern4
Cttn	3.08331	3.86827	4.19272	0.000287115	0.00183674	FALSE	Pattern4
Shroom2	1.5059	2.90643	2.8204	0.00028993	0.00185297	FALSE	Pattern4
Epb4.1l2	2.3403	3.55095	3.3861	0.000299214	0.00189785	FALSE	Pattern4
Golm1	1.15775	2.96664	2.73316	0.000374989	0.00230109	FALSE	Pattern4
Ptprg	0.918177	2.50106	2.6742	0.000406407	0.00246776	FALSE	Pattern4
Glg1	3.06451	3.86282	4.19527	0.000416621	0.00252001	FALSE	Pattern4
Adam12	1.59752	3.11081	3.10843	0.000424788	0.00255853	FALSE	Pattern4
Bcar1	1.97561	2.9247	2.941	0.000507039	0.00299856	FALSE	Pattern4
Npdc1	1.79106	3.03293	2.9156	0.000603314	0.00346706	FALSE	Pattern4
Uaca	2.49781	3.22136	3.64828	0.000693914	0.00391085	FALSE	Pattern4
Dpysl3	2.80786	4.03442	3.89459	0.000709977	0.00398351	FALSE	Pattern4
Mtmr11	0.581315	2.32229	2.4245	0.000788863	0.00436664	FALSE	Pattern4
Prex1	1.60053	2.89977	3.05707	0.00104221	0.00555489	FALSE	Pattern4
Lrp10	2.75404	3.9094	3.85475	0.00107914	0.00571864	FALSE	Pattern4
Pcdh17	0.571529	2.32144	2.93863	0.00115517	0.00605189	FALSE	Pattern4
Epn2	1.04505	2.43039	2.62184	0.00154074	0.00773771	FALSE	Pattern4
Sox6	1.99397	3.14614	3.04072	0.00214999	0.0102986	TRUE	Pattern4
Gm14207	1.74991	2.86376	2.78099	0.00227761	0.010837	FALSE	Pattern4
Ccdc88a	2.58526	3.32474	3.76463	0.00262212	0.012144	FALSE	Pattern4
Lgals1	4.57717	5.51498	5.97087	0.00268548	0.0123898	FALSE	Pattern4
Smtn	1.98071	3.02367	3.34564	0.00368607	0.0161992	FALSE	Pattern4
Tcf4	3.15409	4.19684	4.33898	0.00488902	0.0204414	TRUE	Pattern4
Htra1	1.46397	5.58551	2.97544	1.03882e-32	1.08411e-29	FALSE	Pattern5
Tek	3.57478	6.16997	4.59945	1.77749e-32	1.73905e-29	FALSE	Pattern5
Fbln5	0.0617689	4.26723	0.388719	1.84674e-30	1.33995e-27	FALSE	Pattern5
P4ha3	0.109308	2.90212	0.598789	4.97156e-29	3.11299e-26	FALSE	Pattern5
Sgk1	0.997769	3.87879	1.7201	1.28815e-27	7.20169e-25	FALSE	Pattern5
Vwf	5.46802	7.99786	6.47998	2.13261e-26	1.04324e-23	FALSE	Pattern5
Eln	1.27572	4.76699	1.4925	9.09101e-26	4.06602e-23	FALSE	Pattern5
Wipf3	0.416274	3.60566	1.71305	1.78912e-23	5.71568e-21	FALSE	Pattern5
Hspa1b	0.415731	3.34512	0.256595	2.39187e-21	4.86412e-19	FALSE	Pattern5
Mgp	0.102115	3.84945	0.223502	4.09428e-21	8.01148e-19	FALSE	Pattern5
Mmp2	3.67334	5.84023	4.83679	5.69215e-21	1.07355e-18	FALSE	Pattern5
Edn1	3.91974	6.45396	4.5555	6.49838e-21	1.21102e-18	FALSE	Pattern5
Fosb	3.76184	6.2558	3.72741	6.60826e-21	1.21701e-18	TRUE	Pattern5
Nfia	0.242184	3.40862	2.05426	8.75414e-21	1.57514e-18	TRUE	Pattern5
Lypd6	0.713053	3.26146	0.909394	3.70619e-20	6.17199e-18	FALSE	Pattern5
Fbln2	0.0765116	3.90943	1.31973	5.32507e-20	8.33586e-18	FALSE	Pattern5
Mfap2	3.87328	6.0132	4.45353	9.88512e-20	1.47373e-17	FALSE	Pattern5
Irf6	0.853585	3.43372	1.12128	1.72738e-19	2.50374e-17	TRUE	Pattern5
Ramp2	6.58727	8.40264	7.53797	3.23209e-19	4.47745e-17	FALSE	Pattern5
Klf4	2.19268	4.9068	3.1339	1.90899e-18	2.49028e-16	TRUE	Pattern5
Tsc22d2	2.52641	4.01761	2.00068	9.88393e-18	1.19018e-15	TRUE	Pattern5
Dusp6	2.66467	5.13142	3.67094	1.17674e-17	1.39551e-15	FALSE	Pattern5
Bpgm	2.10488	4.49382	2.57891	2.42345e-17	2.72925e-15	FALSE	Pattern5
Nfat5	1.83218	3.99537	2.70984	2.80052e-17	3.13138e-15	TRUE	Pattern5
Gkn3	1.04761	4.0446	0.538066	5.53442e-17	5.97488e-15	FALSE	Pattern5
AU021092	2.22685	4.72848	3.11871	8.02189e-17	8.42783e-15	FALSE	Pattern5
Zfp36l1	3.30442	5.04991	4.02246	8.74049e-17	9.00155e-15	FALSE	Pattern5
Egr1	2.2759	4.69223	1.97653	3.50754e-16	3.49726e-14	TRUE	Pattern5
Mgst3	3.62708	4.75915	2.89459	5.12879e-16	4.98671e-14	FALSE	Pattern5
Malat1	9.24974	10.6759	9.86153	6.51382e-16	6.17984e-14	FALSE	Pattern5
Calcrl	5.0491	6.41953	5.37196	1.02674e-15	9.51044e-14	FALSE	Pattern5
Agr2	0.818487	4.08498	1.20599	1.40358e-15	1.27742e-13	FALSE	Pattern5
Hes1	4.00102	5.8283	3.87867	6.38579e-15	5.23368e-13	TRUE	Pattern5
Smad7	2.39175	4.3303	3.01526	1.01957e-14	7.87806e-13	TRUE	Pattern5
Zfp36	1.95286	4.53137	2.48639	1.26651e-14	9.71863e-13	FALSE	Pattern5
Bmx	2.36826	4.16807	2.84917	1.72325e-14	1.27919e-12	FALSE	Pattern5
Klf2	4.54497	6.42258	4.65615	2.23053e-14	1.63928e-12	TRUE	Pattern5
Lama3	1.45544	3.51385	2.02015	3.65888e-14	2.53434e-12	FALSE	Pattern5
Nfkbiz	2.11323	4.07981	2.21581	5.4478e-14	3.66008e-12	FALSE	Pattern5
Fgfr1	2.87716	4.68802	3.44961	5.55619e-14	3.71695e-12	FALSE	Pattern5
Tiparp	1.8749	3.26778	1.28924	1.23461e-13	7.85633e-12	FALSE	Pattern5
Rassf9	0.332944	3.07369	1.4828	1.66185e-13	1.02018e-11	FALSE	Pattern5
Cdc42ep3	0.502202	3.0372	1.3485	2.06233e-13	1.23693e-11	FALSE	Pattern5
Skil	3.12461	4.59213	3.31474	2.85238e-13	1.68092e-11	FALSE	Pattern5
Bmp1	2.83021	4.44106	3.29979	2.89338e-13	1.69636e-11	FALSE	Pattern5
Sncg	3.02606	4.96499	3.24912	3.60778e-13	2.07633e-11	FALSE	Pattern5
Synpo	2.25512	3.73735	2.72237	4.2024e-13	2.40089e-11	FALSE	Pattern5
Dhh	0.585648	3.18539	2.12957	5.72959e-13	3.21473e-11	FALSE	Pattern5
Adam10	3.24007	4.72483	3.55853	8.8984e-13	4.8033e-11	FALSE	Pattern5
Plod1	3.23859	4.77839	3.92558	9.91892e-13	5.28132e-11	FALSE	Pattern5
Fos	4.75742	7.04291	5.31494	1.29909e-12	6.6026e-11	TRUE	Pattern5
Foxc1	0.184015	2.61634	1.36478	1.97017e-12	9.69843e-11	TRUE	Pattern5
Dusp1	4.03125	5.85376	4.43829	2.23457e-12	1.08972e-10	FALSE	Pattern5
Wbp1l	3.3391	4.86388	3.93861	3.17112e-12	1.4952e-10	FALSE	Pattern5
Tspan12	0.76474	3.16953	1.69892	3.62712e-12	1.69997e-10	FALSE	Pattern5
Tsc22d1	5.37345	7.07694	6.24112	5.40726e-12	2.4464e-10	TRUE	Pattern5
Clk1	4.39849	5.34366	4.31109	5.97904e-12	2.68183e-10	FALSE	Pattern5
Bgn	1.0663	4.14454	2.58607	6.39584e-12	2.85243e-10	FALSE	Pattern5
Rasl11b	1.73642	3.69846	1.68231	1.19656e-11	5.07615e-10	FALSE	Pattern5
Rhob	3.33896	5.15605	3.79176	1.87665e-11	7.67026e-10	FALSE	Pattern5
Junb	3.1297	4.99222	3.68165	3.06383e-11	1.20506e-09	TRUE	Pattern5
Itm2a	3.49593	5.07139	3.94787	3.09852e-11	1.21261e-09	FALSE	Pattern5
Mtus1	2.53119	4.41649	3.32414	3.82255e-11	1.46662e-09	FALSE	Pattern5
Hid1	2.54309	4.26111	3.38153	3.83864e-11	1.46919e-09	FALSE	Pattern5
Wnk1	3.98627	5.3619	4.25066	4.72136e-11	1.76392e-09	FALSE	Pattern5
Slc8a1	0.568851	3.01626	1.06304	4.83029e-11	1.79604e-09	FALSE	Pattern5
Btg1	3.29468	4.86928	3.725	4.8476e-11	1.79821e-09	FALSE	Pattern5
Ppp1r15a	4.58832	6.08066	4.55844	4.86116e-11	1.79897e-09	FALSE	Pattern5
Wnk4	1.32629	2.91607	1.34114	7.26155e-11	2.61316e-09	FALSE	Pattern5
Eva1a	1.60017	3.72583	2.64616	7.62439e-11	2.72494e-09	FALSE	Pattern5
Klf11	1.07716	3.03378	1.64754	7.80534e-11	2.77693e-09	TRUE	Pattern5
Tmem255b	0.476089	2.72034	1.59046	1.05208e-10	3.64364e-09	FALSE	Pattern5
Adgrg6	1.37292	3.74594	2.67643	1.68875e-10	5.48391e-09	FALSE	Pattern5
Jun	6.53997	7.31299	5.99196	1.70136e-10	5.5027e-09	TRUE	Pattern5
Megf6	1.42216	3.30045	2.07275	2.56544e-10	7.98398e-09	FALSE	Pattern5
Gls	2.66034	3.98802	2.88587	3.34057e-10	1.00952e-08	FALSE	Pattern5
Smpdl3a	1.35476	3.30425	2.17268	3.94594e-10	1.17657e-08	FALSE	Pattern5
Sfrp1	0.1851	2.71253	0.570475	4.55943e-10	1.33909e-08	FALSE	Pattern5
Adamts10	2.16047	3.57977	2.41422	4.89795e-10	1.43046e-08	FALSE	Pattern5
Klhl13	1.33771	3.37793	2.32923	5.54241e-10	1.60371e-08	FALSE	Pattern5
Pde3a	0.316334	2.37016	0.825811	5.9284e-10	1.70281e-08	FALSE	Pattern5
Ltbp1	2.73659	3.88875	2.698	7.62244e-10	2.14994e-08	FALSE	Pattern5
Myct1	3.88456	5.23757	4.26269	9.90574e-10	2.73966e-08	FALSE	Pattern5
Id2	4.17384	5.46646	4.64166	1.18183e-09	3.20026e-08	TRUE	Pattern5
Tmem176b	4.69396	5.50598	4.53143	1.73299e-09	4.50634e-08	FALSE	Pattern5
Fbxo33	1.04124	2.18062	0.530055	1.75602e-09	4.55865e-08	FALSE	Pattern5
Tanc2	1.32078	3.22889	1.69486	4.0692e-09	9.79989e-08	FALSE	Pattern5
Entpd1	1.81394	3.64591	2.76678	4.11784e-09	9.88661e-08	FALSE	Pattern5
Csrnp1	0.601606	2.45117	0.784414	4.14061e-09	9.92605e-08	FALSE	Pattern5
Ubb	4.70011	4.85504	4.17314	4.38283e-09	1.04587e-07	FALSE	Pattern5
Saraf	4.17684	5.25806	4.31984	4.73112e-09	1.1221e-07	FALSE	Pattern5
Pycard	2.60374	3.08577	1.97122	5.06592e-09	1.19072e-07	FALSE	Pattern5
Hspa1a	1.72875	3.93294	1.71028	7.09611e-09	1.60756e-07	FALSE	Pattern5
Sepn1	2.58091	4.01282	3.06638	7.93358e-09	1.78437e-07	FALSE	Pattern5
Mllt3	3.9312	4.70442	3.61391	9.25686e-09	2.0496e-07	FALSE	Pattern5
Col23a1	0.671203	2.67209	1.13876	1.10788e-08	2.42217e-07	FALSE	Pattern5
Fbxl20	2.04637	2.72667	1.31725	1.1538e-08	2.51906e-07	FALSE	Pattern5
Ccnl1	4.88605	5.75023	4.80049	1.1824e-08	2.5729e-07	FALSE	Pattern5
Dnajb9	3.10706	4.1495	2.83598	1.31937e-08	2.83701e-07	FALSE	Pattern5
Socs3	0.799168	3.48247	1.80984	1.47441e-08	3.11056e-07	FALSE	Pattern5
Gadd45b	1.88417	3.61544	2.48459	1.66614e-08	3.47294e-07	FALSE	Pattern5
Ier3	3.55701	5.2384	3.55141	1.73281e-08	3.58327e-07	FALSE	Pattern5
Bcr	2.20651	4.40041	3.25164	3.20714e-08	6.14499e-07	FALSE	Pattern5
Ski	2.86198	4.22755	3.12129	3.31134e-08	6.31373e-07	FALSE	Pattern5
Nr4a1	2.97899	4.42684	2.5896	4.52931e-08	8.28292e-07	TRUE	Pattern5
Nfix	1.57321	2.53901	1.05896	4.54226e-08	8.29691e-07	TRUE	Pattern5
Pik3c2b	2.3396	3.81574	2.84074	8.36947e-08	1.4303e-06	FALSE	Pattern5
Elf1	3.18884	3.9583	2.55456	8.46254e-08	1.44149e-06	TRUE	Pattern5
Ccdc36	4.7777	5.83275	4.70607	8.75962e-08	1.48885e-06	FALSE	Pattern5
Sbno2	1.11754	2.73202	1.62542	8.90441e-08	1.50855e-06	FALSE	Pattern5
Isl1	1.31728	3.50782	2.83058	9.55375e-08	1.60638e-06	TRUE	Pattern5
Fhl1	2.13463	3.25382	1.84943	9.76135e-08	1.63777e-06	FALSE	Pattern5
Atf3	3.57067	4.91517	3.78001	1.17101e-07	1.93773e-06	TRUE	Pattern5
Ccdc60	1.34132	2.5818	1.28237	1.18625e-07	1.95884e-06	FALSE	Pattern5
P3h3	2.66632	3.32081	2.09236	1.99715e-07	3.16111e-06	FALSE	Pattern5
Grn	3.54174	4.29732	3.41079	3.78758e-07	5.5882e-06	FALSE	Pattern5
Btg2	4.38202	5.88113	4.65141	4.34259e-07	6.28852e-06	FALSE	Pattern5
Hotairm1	1.7656	3.46427	2.23598	5.37871e-07	7.64744e-06	FALSE	Pattern5
Jund	4.10652	4.95032	3.68796	6.63182e-07	9.10653e-06	TRUE	Pattern5
Tmx4	2.6236	3.39083	2.30396	7.22196e-07	9.81359e-06	FALSE	Pattern5
Pcf11	2.54091	3.66875	2.64444	8.62461e-07	1.14609e-05	FALSE	Pattern5
Adamts1	2.04473	3.98309	2.92528	8.73713e-07	1.15691e-05	FALSE	Pattern5
Zbtb10	1.45266	3.06845	1.69835	8.91996e-07	1.17833e-05	FALSE	Pattern5
Zfp521	2.37763	3.21745	2.08395	8.9274e-07	1.17833e-05	TRUE	Pattern5
Slco3a1	3.07889	4.33692	3.49935	1.07022e-06	1.38686e-05	FALSE	Pattern5
Sdc1	2.44475	4.03216	2.89321	1.14967e-06	1.47154e-05	FALSE	Pattern5
Nfic	3.56585	4.73089	3.87737	1.16365e-06	1.487e-05	TRUE	Pattern5
Dennd5a	2.66469	3.90504	2.95293	3.59131e-06	4.02422e-05	FALSE	Pattern5
Ier2	5.29391	6.17775	5.03916	4.35882e-06	4.79501e-05	FALSE	Pattern5
Fkbp7	2.64007	3.57373	2.60229	5.3058e-06	5.71624e-05	FALSE	Pattern5
Tle4	1.89082	3.1537	1.99525	5.89305e-06	6.25422e-05	FALSE	Pattern5
Spty2d1	2.06456	3.32822	2.18005	6.42598e-06	6.7376e-05	FALSE	Pattern5
Klf10	3.18649	4.80176	3.47776	6.74568e-06	7.01175e-05	TRUE	Pattern5
Igsf3	2.7946	4.02304	2.7309	9.7121e-06	9.67748e-05	FALSE	Pattern5
Tmem176a	3.7946	4.3501	3.53264	1.01821e-05	0.000100817	FALSE	Pattern5
Klf6	5.36222	6.35733	5.3283	1.17364e-05	0.00011383	TRUE	Pattern5
Vaultrc5	2.45728	3.62194	1.94651	1.54296e-05	0.00014459	FALSE	Pattern5
Timp2	2.52989	3.63988	2.62191	1.59894e-05	0.000148987	FALSE	Pattern5
Pdcd4	4.65768	4.91301	4.3003	1.86404e-05	0.000170045	FALSE	Pattern5
Pqlc1	2.0252	3.4151	2.65898	1.97449e-05	0.000179077	FALSE	Pattern5
Sde2	4.05819	4.52595	3.17678	3.39699e-05	0.000286975	FALSE	Pattern5
Ltbp4	1.36918	6.30057	3.73287	6.54454e-46	1.02448e-41	FALSE	Pattern6
Stab1	1.07852	4.68531	3.68917	6.01502e-41	3.13863e-37	FALSE	Pattern6
Sparcl1	1.25161	6.49665	5.39302	2.56149e-40	1.00244e-36	FALSE	Pattern6
Jag1	1.88571	5.22216	3.62103	2.57554e-31	2.23987e-28	FALSE	Pattern6
H19	7.58192	9.86404	8.9577	1.88315e-30	1.33995e-27	FALSE	Pattern6
Ptprb	3.74454	5.95532	5.16875	6.08206e-24	2.02571e-21	FALSE	Pattern6
Nfib	1.33833	4.28677	3.06009	1.92296e-23	6.02039e-21	TRUE	Pattern6
Col5a2	3.14899	5.51878	4.04483	4.61696e-22	1.12928e-19	FALSE	Pattern6
Ctsh	4.21757	6.88345	5.51996	7.4227e-22	1.70875e-19	FALSE	Pattern6
Tm4sf1	1.69427	6.03398	4.87139	4.24819e-21	8.21002e-19	FALSE	Pattern6
Pmepa1	1.87064	4.73814	3.41551	4.92784e-21	9.40737e-19	FALSE	Pattern6
Dkk2	1.62392	4.8693	3.54839	9.67051e-21	1.72025e-18	FALSE	Pattern6
Agrn	2.78337	4.89645	4.16145	4.37044e-19	5.94912e-17	FALSE	Pattern6
Sdpr	2.88245	5.48941	4.67793	2.20773e-18	2.85619e-16	FALSE	Pattern6
Ccdc80	1.67872	4.20366	3.21875	2.67927e-18	3.43781e-16	FALSE	Pattern6
St6gal1	1.17368	3.97474	2.77524	5.77521e-18	7.11852e-16	FALSE	Pattern6
Cyr61	3.18303	5.72706	4.42535	3.98001e-17	4.35686e-15	FALSE	Pattern6
Elovl5	1.96053	4.53849	3.53383	4.10001e-17	4.45705e-15	FALSE	Pattern6
Pcsk5	2.29467	4.58973	3.4137	1.18105e-15	1.08118e-13	FALSE	Pattern6
Npr1	2.68469	4.62947	3.69313	1.55651e-15	1.40841e-13	FALSE	Pattern6
Ecm1	3.12159	5.56844	4.60261	2.34317e-15	2.08409e-13	FALSE	Pattern6
Stx1a	0.524312	3.24879	2.08093	6.73611e-15	5.46358e-13	FALSE	Pattern6
Fbn1	3.1859	5.35387	4.37047	1.83276e-14	1.3533e-12	FALSE	Pattern6
Foxc2	1.80049	3.95032	3.20529	8.99472e-12	3.9221e-10	TRUE	Pattern6
Gadd45g	4.20274	4.99177	3.49392	5.50245e-12	2.48229e-10	FALSE	Pattern7
Rbp1	6.02263	6.62426	5.23761	5.96736e-12	2.68183e-10	FALSE	Pattern7
Procr	5.06632	5.38031	4.21208	1.5581e-09	4.07868e-08	FALSE	Pattern7
Pbx1	3.93594	4.10406	3.08004	2.59021e-09	6.51884e-08	TRUE	Pattern7
Pdzk1ip1	2.62939	3.11828	0.735433	2.7537e-09	6.87503e-08	FALSE	Pattern7
Art4	3.11858	3.35189	1.88203	3.87579e-09	9.3629e-08	FALSE	Pattern7
Ifrd1	3.47127	3.39552	2.34322	1.02883e-07	1.71699e-06	FALSE	Pattern7
Serf1	5.12751	5.29296	4.53896	2.48674e-07	3.87338e-06	FALSE	Pattern7
Dnajb1	4.31575	4.6471	3.18942	3.45828e-07	5.146e-06	FALSE	Pattern7
Akr1c14	3.1955	2.95265	1.30592	4.23445e-07	6.17189e-06	FALSE	Pattern7
Krt18	3.89724	3.34066	2.34835	1.098e-06	1.41816e-05	FALSE	Pattern7
Isyna1	3.83137	4.36511	3.22456	3.27707e-06	3.72544e-05	FALSE	Pattern7
Emp3	4.437	4.73143	3.80432	9.16576e-06	9.22706e-05	FALSE	Pattern7
Igfbp3	1.74479	4.59541	5.77048	1.06156e-22	3.0214e-20	FALSE	Pattern8
Tuba1a	4.51671	4.9063	6.32387	1.25923e-16	1.28836e-14	FALSE	Pattern8
Mest	2.59578	3.61321	4.95598	3.78715e-16	3.75216e-14	FALSE	Pattern8
Pmp22	0.54536	1.59251	3.3388	3.44584e-15	2.98018e-13	FALSE	Pattern8
Gap43	1.84421	1.24159	3.62498	6.61851e-15	5.39615e-13	FALSE	Pattern8
Hmcn1	1.77538	3.64323	4.74946	2.69104e-14	1.93237e-12	FALSE	Pattern8
Tubb2a	1.5086	2.11166	3.82809	2.93961e-14	2.10122e-12	FALSE	Pattern8
Akap12	0.537947	2.2769	3.38496	1.01804e-13	6.55819e-12	FALSE	Pattern8
Tgfb1i1	1.33548	2.11709	3.72202	6.38281e-13	3.55575e-11	FALSE	Pattern8
Nes	2.44283	2.50621	4.14225	1.74397e-12	8.6667e-11	FALSE	Pattern8
Prss23	0.599902	1.23209	2.67177	2.91457e-11	1.15506e-09	FALSE	Pattern8
Rasgrp3	2.50523	2.92397	4.12968	2.14377e-10	6.73868e-09	FALSE	Pattern8
Hbb-bh1	0.290508	0.351634	2.67036	3.27639e-10	9.93965e-09	FALSE	Pattern8
Tmem88	2.82734	3.53279	4.67082	8.73181e-10	2.4365e-08	FALSE	Pattern8
Serpinb6a	1.62788	1.96749	3.02365	1.91673e-09	4.91071e-08	FALSE	Pattern8
Fermt2	3.27466	3.54456	4.62617	2.98639e-09	7.43002e-08	FALSE	Pattern8
Cd109	1.32712	1.69381	2.87178	3.62726e-09	8.81694e-08	FALSE	Pattern8
Tbxa2r	1.28325	2.16645	3.30517	4.8647e-09	1.14703e-07	FALSE	Pattern8
Cnn2	4.75413	5.20085	6.17751	6.52438e-09	1.49317e-07	FALSE	Pattern8
Myo1b	2.68556	3.07371	4.11806	1.2079e-08	2.62253e-07	FALSE	Pattern8
Rsu1	3.36201	3.45421	4.44402	1.28601e-08	2.77289e-07	FALSE	Pattern8
Hba-x	0.490427	0.599992	2.51955	3.51415e-08	6.6198e-07	FALSE	Pattern8
Tpm1	3.87631	4.03864	5.6015	3.84231e-08	7.17751e-07	FALSE	Pattern8
Kank3	1.23221	1.53877	2.61154	7.96771e-08	1.37364e-06	FALSE	Pattern8
Soat1	1.83113	2.57923	3.46709	4.43498e-07	6.40453e-06	FALSE	Pattern8
Grrp1	1.48042	2.00462	2.80881	8.70658e-07	1.15502e-05	FALSE	Pattern8
Gpx8	1.84688	2.68786	3.47398	1.94835e-06	2.31935e-05	FALSE	Pattern8
