# Supplementary material for: Embryonic endothelial evolution towards first hematopoietic stem cells revealed by single-cell transcriptomic and functional analyses
Source: Cell Res. 2020 Mar 20;30(5):376–92. doi: 10.1038/s41422-020-0300-2 (PMC7196075; doi:10.1038/s41422-020-0300-2)
Supplement: Supplementary file 8 — Table S4 [file 41422_2020_300_MOESM8_ESM.xls]

## Sheet: Legends
Table S4. Identification of surface marker combination for enrichment of HECs.
Sheet 1: DEGs overrepresented in HEC as compared to other EC populations including vEC, earlyAEC and lateAEC. Surface molecules are indicated.
Sheet 2: DEGs overrepresented in HEC as compared to earlyAEC. Surface molecules are indicated.
Sheet 3: DEGs overrepresented in HEC as compared to lateAEC. Surface molecules are indicated.
Sheet 4: Pearson correlation coefficients of all genes with Runx1 expression within EC populations including vEC, earlyAEC, lateAEC and HEC. Surface molecules are indicated.

## Sheet: HEC vs non-HEC
	myAUC	avg_diff	power	avg_logFC	pct.1	pct.2	SufaceMarker
Adgrg1	0.979	2.84094	0.958	2.84094	1	0.736	TRUE
Runx1	0.967	3.17805	0.934	3.17805	0.974	0.474	FALSE
Neurl3	0.93	2.24092	0.86	2.24092	0.974	0.426	FALSE
Myb	0.929	2.51975	0.858	2.51975	0.923	0.203	FALSE
Spi1	0.927	4.27217	0.854	4.27217	0.923	0.244	FALSE
Coro1a	0.923	2.74564	0.846	2.74564	0.974	0.536	FALSE
Phgdh	0.92	2.40575	0.84	2.40575	0.949	0.626	FALSE
Ptpn6	0.917	2.13255	0.834	2.13255	0.974	0.403	FALSE
Dok2	0.915	2.47135	0.83	2.47135	0.949	0.377	FALSE
Sfrp2	0.904	2.3283	0.808	2.3283	0.923	0.441	FALSE
H3f3a	0.9	0.755796	0.8	0.755796	1	1	FALSE
Lgals9	0.899	2.65782	0.798	2.65782	0.923	0.39	FALSE
Gfi1	0.898	2.767	0.796	2.767	0.897	0.215	FALSE
Bcl11a	0.894	1.49385	0.788	1.49385	0.974	0.456	FALSE
Nop10	0.893	1.10824	0.786	1.10824	1	0.985	FALSE
Gsta4	0.89	2.52723	0.78	2.52723	0.949	0.467	FALSE
Dnmt3b	0.89	1.55871	0.78	1.55871	1	0.685	FALSE
Ikzf2	0.888	1.87808	0.776	1.87808	0.949	0.359	FALSE
Alox5ap	0.882	1.89743	0.764	1.89743	0.974	0.449	FALSE
Ptk2b	0.878	1.91346	0.756	1.91346	0.821	0.167	FALSE
Rbm38	0.878	1.32479	0.756	1.32479	1	0.841	FALSE
Apoe	0.877	1.70939	0.754	1.70939	1	0.954	FALSE
Eif5a	0.877	0.762369	0.754	0.762369	1	1	FALSE
Mycn	0.873	1.79239	0.746	1.79239	0.974	0.715	FALSE
Ifitm1	0.871	1.66127	0.742	1.66127	0.974	0.423	FALSE
Cnbp	0.868	0.785406	0.736	0.785406	1	0.997	FALSE
Smtnl2	0.866	1.88059	0.732	1.88059	1	0.659	FALSE
Pla2g4a	0.864	1.99743	0.728	1.99743	0.846	0.323	FALSE
Tagln2	0.863	0.728366	0.726	0.728366	1	0.992	FALSE
Dctpp1	0.862	1.07193	0.724	1.07193	1	0.915	FALSE
Gck	0.86	1.49514	0.72	1.49514	0.821	0.149	FALSE
Angpt1	0.859	2.10205	0.718	2.10205	0.872	0.328	TRUE
Meis1	0.859	1.26763	0.718	1.26763	0.974	0.638	FALSE
Lyz2	0.857	3.21165	0.714	3.21165	0.769	0.128	FALSE
Cyth4	0.857	1.79026	0.714	1.79026	0.923	0.318	FALSE
Exosc5	0.853	1.12931	0.706	1.12931	0.974	0.823	FALSE
Itgb3	0.85	2.22149	0.7	2.22149	0.897	0.528	TRUE
Hlf	0.849	2.37599	0.698	2.37599	0.769	0.123	FALSE
Polr2f	0.849	0.896078	0.698	0.896078	1	0.959	FALSE
Nudc	0.848	0.922331	0.696	0.922331	1	0.992	FALSE
Plcg2	0.847	1.08183	0.694	1.08183	1	0.646	FALSE
Dut	0.846	1.14935	0.692	1.14935	1	0.969	FALSE
Krt18	0.844	1.66974	0.688	1.66974	0.949	0.397	FALSE
Fam181b	0.843	1.66784	0.686	1.66784	0.974	0.467	FALSE
Siva1	0.841	1.04258	0.682	1.04258	1	0.941	FALSE
Cebpb	0.838	1.52778	0.676	1.52778	0.769	0.19	FALSE
Cd63	0.837	0.952982	0.674	0.952982	1	0.908	TRUE
Cd44	0.836	1.22528	0.672	1.22528	0.974	0.597	TRUE
Frrs1	0.836	0.908672	0.672	0.908672	1	0.603	FALSE
Syce2	0.834	1.86832	0.668	1.86832	0.949	0.515	FALSE
Bola2	0.834	0.787362	0.668	0.787362	1	0.987	FALSE
Fkbp4	0.832	0.823957	0.664	0.823957	1	0.977	FALSE
Nupr1	0.831	3.41023	0.662	3.41023	0.769	0.19	FALSE
Eci1	0.831	1.23222	0.662	1.23222	0.974	0.69	FALSE
Ctps2	0.828	1.05111	0.656	1.05111	0.949	0.467	FALSE
Slc18a2	0.828	0.955229	0.656	0.955229	1	0.733	FALSE
Stat4	0.827	1.91412	0.654	1.91412	0.769	0.19	FALSE
Lyz1	0.827	1.7485	0.654	1.7485	0.692	0.069	FALSE
Slfn2	0.827	1.37601	0.654	1.37601	0.769	0.151	FALSE
Ccdc101	0.827	1.16282	0.654	1.16282	0.974	0.721	FALSE
Apobec3	0.827	1.14684	0.654	1.14684	0.974	0.518	FALSE
Dapp1	0.826	1.90542	0.652	1.90542	0.923	0.474	FALSE
Cdca7	0.826	0.952901	0.652	0.952901	1	0.867	FALSE
Gsto1	0.825	0.99295	0.65	0.99295	1	0.869	FALSE
Ahsa1	0.825	0.832521	0.65	0.832521	1	0.944	FALSE
Cd47	0.823	1.16561	0.646	1.16561	1	0.826	TRUE
Art4	0.823	0.926232	0.646	0.926232	0.897	0.367	FALSE
Tnfaip8	0.822	1.07978	0.644	1.07978	1	0.746	FALSE
Ocln	0.821	1.1648	0.642	1.1648	0.897	0.354	FALSE
Dtymk	0.821	0.953395	0.642	0.953395	1	0.954	FALSE
Procr	0.821	0.781665	0.642	0.781665	1	0.656	TRUE
Lyl1	0.821	0.772259	0.642	0.772259	1	0.826	FALSE
Ccnd2	0.82	1.08691	0.64	1.08691	1	0.918	FALSE
Ncf2	0.817	1.53002	0.634	1.53002	0.872	0.346	FALSE
Ninj1	0.817	1.08515	0.634	1.08515	0.974	0.736	FALSE
Pebp1	0.817	0.719439	0.634	0.719439	1	0.995	FALSE
Gsn	0.816	1.85269	0.632	1.85269	0.795	0.3	FALSE
1110007C09Rik	0.816	0.854373	0.632	0.854373	0.974	0.667	FALSE
AI467606	0.815	1.19123	0.63	1.19123	0.769	0.197	FALSE
Fabp5	0.815	1.09406	0.63	1.09406	1	0.941	FALSE
Tomm5	0.815	0.851306	0.63	0.851306	1	0.931	FALSE
Rangrf	0.814	1.12958	0.628	1.12958	1	0.715	FALSE
Gm12657	0.811	0.706571	0.622	0.706571	1	0.985	FALSE
Tspan4	0.81	1.24431	0.62	1.24431	1	0.69	FALSE
Limd2	0.809	0.720053	0.618	0.720053	1	0.959	FALSE
Gltp	0.807	0.951165	0.614	0.951165	0.974	0.608	FALSE
Ift22	0.805	0.799089	0.61	0.799089	1	0.531	FALSE
Slc7a8	0.804	1.63794	0.608	1.63794	0.641	0.064	FALSE
Pnpo	0.804	1.39257	0.608	1.39257	0.923	0.559	FALSE
Fam212a	0.801	1.09666	0.602	1.09666	0.974	0.877	FALSE
Pdlim1	0.801	0.795508	0.602	0.795508	1	0.682	FALSE
Psmb10	0.8	1.38254	0.6	1.38254	0.923	0.595	FALSE
Acp6	0.8	1.10016	0.6	1.10016	0.923	0.582	FALSE
Dnph1	0.799	1.56738	0.598	1.56738	0.949	0.487	FALSE
Csf1	0.799	0.800599	0.598	0.800599	0.923	0.341	TRUE
Akr1c14	0.798	1.48611	0.596	1.48611	0.872	0.326	FALSE
Hoxa9	0.798	0.833129	0.596	0.833129	0.949	0.564	FALSE
Ttpa	0.798	0.756064	0.596	0.756064	0.923	0.462	FALSE
Hacd4	0.797	1.38605	0.594	1.38605	0.821	0.379	FALSE
Nipsnap1	0.797	1.09309	0.594	1.09309	0.949	0.61	FALSE
Tmem158	0.796	0.935327	0.592	0.935327	0.923	0.518	FALSE
Nfe2	0.795	1.36287	0.59	1.36287	0.821	0.356	FALSE
Trim47	0.795	0.793785	0.59	0.793785	1	0.621	FALSE
F10	0.794	1.22155	0.588	1.22155	0.872	0.518	FALSE
Gusb	0.794	0.950899	0.588	0.950899	1	0.823	FALSE
Trmt112	0.794	0.707146	0.588	0.707146	1	0.879	FALSE
Stxbp2	0.792	1.23254	0.584	1.23254	0.949	0.682	FALSE
Chchd4	0.791	1.12275	0.582	1.12275	0.974	0.664	FALSE
Gata2	0.791	0.918942	0.582	0.918942	0.974	0.769	FALSE
Ccdc12	0.791	0.758149	0.582	0.758149	1	0.956	FALSE
Lmo1	0.79	1.9097	0.58	1.9097	0.641	0.103	FALSE
Scrn2	0.79	0.952416	0.58	0.952416	0.949	0.423	FALSE
Ppif	0.789	1.1967	0.578	1.1967	0.949	0.633	FALSE
Aes	0.789	0.852879	0.578	0.852879	1	0.762	FALSE
Pdzk1ip1	0.789	0.846639	0.578	0.846639	0.846	0.287	FALSE
Dqx1	0.788	2.22451	0.576	2.22451	0.846	0.3	FALSE
Slc50a1	0.787	1.10051	0.574	1.10051	0.974	0.631	FALSE
Nr2c2ap	0.787	0.960687	0.574	0.960687	0.897	0.528	FALSE
Was	0.787	0.926157	0.574	0.926157	0.821	0.408	FALSE
Eya2	0.786	1.77177	0.572	1.77177	0.641	0.11	FALSE
Arpc1b	0.786	0.783928	0.572	0.783928	1	0.972	FALSE
Qdpr	0.786	0.707614	0.572	0.707614	0.974	0.89	FALSE
Dock2	0.783	1.7685	0.566	1.7685	0.615	0.072	FALSE
Bri3bp	0.783	0.868968	0.566	0.868968	0.974	0.844	FALSE
Rab38	0.782	2.17108	0.564	2.17108	0.641	0.136	FALSE
Slc9a3r1	0.782	0.955443	0.564	0.955443	0.923	0.508	FALSE
Uqcc2	0.782	0.735517	0.564	0.735517	1	0.977	FALSE
Pdcd2	0.781	0.942731	0.562	0.942731	0.949	0.574	FALSE
Spint2	0.779	1.04556	0.558	1.04556	0.821	0.374	FALSE
Gse1	0.779	0.932779	0.558	0.932779	0.923	0.492	FALSE
Ank	0.778	1.35786	0.556	1.35786	0.769	0.285	FALSE
Pcbd1	0.777	0.952148	0.554	0.952148	0.872	0.49	FALSE
Mrpl36	0.776	0.799991	0.552	0.799991	1	0.9	FALSE
Rnaseh2c	0.776	0.78997	0.552	0.78997	1	0.928	FALSE
P2ry1	0.775	1.28208	0.55	1.28208	0.744	0.313	FALSE
Timm8a1	0.775	0.970907	0.55	0.970907	1	0.779	FALSE
Rnaseh2a	0.775	0.945161	0.55	0.945161	0.974	0.792	FALSE
Igsf8	0.775	0.843164	0.55	0.843164	0.923	0.441	TRUE
Haus4	0.774	0.879041	0.548	0.879041	0.949	0.779	FALSE
Trappc6a	0.774	0.770427	0.548	0.770427	0.974	0.831	FALSE
Dhrs4	0.773	0.715577	0.546	0.715577	0.974	0.682	FALSE
Lamtor4	0.772	0.824017	0.544	0.824017	0.974	0.836	FALSE
Rnf187	0.771	0.743923	0.542	0.743923	1	0.964	FALSE
Timm8b	0.771	0.714445	0.542	0.714445	0.974	0.882	FALSE
Cdc123	0.768	0.854211	0.536	0.854211	0.974	0.892	FALSE
Ift57	0.767	1.00439	0.534	1.00439	0.821	0.333	FALSE
Impa2	0.767	0.986221	0.534	0.986221	0.872	0.405	FALSE
Meaf6	0.764	1.03813	0.528	1.03813	0.974	0.797	FALSE
Naga	0.764	0.797716	0.528	0.797716	0.897	0.479	FALSE
Tmem180	0.764	0.767981	0.528	0.767981	0.923	0.513	FALSE
Hnrnpa1	0.764	0.760226	0.528	0.760226	1	0.877	FALSE
Rpa2	0.764	0.748772	0.528	0.748772	1	0.815	FALSE
Ndufab1	0.764	0.719405	0.528	0.719405	1	0.956	FALSE
Sod2	0.763	0.945406	0.526	0.945406	1	0.874	FALSE
Pnpla2	0.763	0.897448	0.526	0.897448	0.923	0.579	FALSE
Pycrl	0.763	0.868446	0.526	0.868446	1	0.774	FALSE
Def6	0.762	1.08143	0.524	1.08143	0.872	0.459	FALSE
Aldh2	0.761	1.04923	0.522	1.04923	0.846	0.459	FALSE
Crlf3	0.761	0.817332	0.522	0.817332	0.974	0.836	FALSE
Nme4	0.761	0.784535	0.522	0.784535	0.974	0.736	FALSE
Emp3	0.761	0.709597	0.522	0.709597	0.974	0.646	FALSE
Anpep	0.76	0.748309	0.52	0.748309	0.769	0.238	FALSE
Uchl5	0.76	0.744029	0.52	0.744029	1	0.926	FALSE
Ikzf1	0.759	0.887777	0.518	0.887777	0.615	0.115	FALSE
Ebna1bp2	0.759	0.725105	0.518	0.725105	1	0.933	FALSE
Rae1	0.758	0.715435	0.516	0.715435	0.974	0.926	FALSE
Fcgr3	0.757	2.11301	0.514	2.11301	0.564	0.092	FALSE
Bag2	0.757	1.14145	0.514	1.14145	0.949	0.587	FALSE
Atic	0.757	0.711018	0.514	0.711018	0.949	0.779	FALSE
Tsr2	0.756	0.896174	0.512	0.896174	0.897	0.423	FALSE
Frmd7	0.756	0.800463	0.512	0.800463	0.615	0.128	FALSE
Dctd	0.756	0.761302	0.512	0.761302	0.949	0.677	FALSE
Dazap2	0.755	0.710723	0.51	0.710723	1	0.949	FALSE
Fmnl1	0.754	1.51923	0.508	1.51923	0.564	0.087	FALSE
Xrcc6bp1	0.754	1.08672	0.508	1.08672	0.821	0.367	FALSE
Pfdn6	0.754	0.847501	0.508	0.847501	0.949	0.908	FALSE
Nubp2	0.754	0.782748	0.508	0.782748	0.974	0.762	FALSE
Ccdc115	0.753	0.734625	0.506	0.734625	0.949	0.692	FALSE
Pde3b	0.752	0.858957	0.504	0.858957	0.897	0.574	FALSE
Sec11c	0.748	1.04782	0.496	1.04782	0.974	0.849	FALSE
Hscb	0.748	0.853763	0.496	0.853763	0.974	0.703	FALSE
Jarid2	0.748	0.806506	0.496	0.806506	0.974	0.879	FALSE
Prmt1	0.747	0.886786	0.494	0.886786	1	0.854	FALSE
Tab2	0.747	0.83557	0.494	0.83557	1	0.915	FALSE
Polr3h	0.747	0.786965	0.494	0.786965	0.897	0.538	FALSE
Fam96a	0.747	0.714451	0.494	0.714451	1	0.944	FALSE
Ctnnal1	0.746	1.17626	0.492	1.17626	0.795	0.451	FALSE
Hn1l	0.745	0.779036	0.49	0.779036	1	0.859	FALSE
Camta1	0.745	0.776213	0.49	0.776213	0.974	0.795	FALSE
Ppil1	0.744	0.813866	0.488	0.813866	1	0.903	FALSE
P2rx1	0.743	2.07477	0.486	2.07477	0.744	0.382	FALSE
Rcl1	0.743	0.780727	0.486	0.780727	0.923	0.695	FALSE
D030056L22Rik	0.741	1.58811	0.482	1.58811	0.846	0.451	FALSE
Bmper	0.741	1.11205	0.482	1.11205	0.641	0.169	FALSE
Pmf1	0.741	0.758295	0.482	0.758295	0.974	0.854	FALSE
U2af1	0.741	0.751508	0.482	0.751508	1	0.959	FALSE
Ndufaf2	0.741	0.714493	0.482	0.714493	0.949	0.8	FALSE
Cenpm	0.74	0.920683	0.48	0.920683	0.897	0.551	FALSE
Inafm1	0.739	1.04449	0.478	1.04449	0.718	0.251	FALSE
Shmt1	0.739	0.791673	0.478	0.791673	0.795	0.392	FALSE
Syngr2	0.739	0.719979	0.478	0.719979	0.974	0.792	FALSE
Mctp1	0.738	1.30199	0.476	1.30199	0.538	0.074	FALSE
Aatf	0.738	0.875711	0.476	0.875711	0.974	0.603	FALSE
Alg5	0.738	0.747598	0.476	0.747598	1	0.805	FALSE
Mrpl40	0.737	0.702522	0.474	0.702522	1	0.874	FALSE
Map4k1	0.736	0.974833	0.472	0.974833	0.872	0.541	FALSE
Wdr12	0.736	0.720701	0.472	0.720701	0.949	0.736	FALSE
Sp110	0.736	0.712371	0.472	0.712371	0.769	0.31	FALSE
Trf	0.734	1.36229	0.468	1.36229	0.923	0.564	FALSE
Acot13	0.734	0.799326	0.468	0.799326	0.923	0.721	FALSE
Ampd2	0.734	0.773601	0.468	0.773601	0.974	0.818	FALSE
Mapkapk3	0.733	0.736693	0.466	0.736693	0.795	0.4	FALSE
Plscr1	0.732	1.37451	0.464	1.37451	0.718	0.397	FALSE
Rfc5	0.732	0.931396	0.464	0.931396	0.949	0.667	FALSE
Cd200r1	0.731	1.73482	0.462	1.73482	0.564	0.128	TRUE
Inip	0.731	0.909387	0.462	0.909387	0.872	0.659	FALSE
Mien1	0.731	0.721878	0.462	0.721878	0.974	0.782	FALSE
Gpc3	0.731	0.699507	0.462	0.699507	0.821	0.444	TRUE
1810032O08Rik	0.73	1.22388	0.46	1.22388	0.897	0.587	FALSE
Snrnp25	0.73	0.905998	0.46	0.905998	0.897	0.672	FALSE
Bid	0.73	0.700686	0.46	0.700686	0.744	0.349	FALSE
Ung	0.729	0.907974	0.458	0.907974	0.923	0.603	FALSE
Umps	0.729	0.850663	0.458	0.850663	0.949	0.728	FALSE
Smyd2	0.728	0.696606	0.456	0.696606	0.974	0.733	FALSE
Cdkn2d	0.726	0.895584	0.452	0.895584	0.949	0.741	FALSE
H2afj	0.726	0.826184	0.452	0.826184	1	0.921	FALSE
Clstn3	0.725	1.2796	0.45	1.2796	0.487	0.051	FALSE
Ptpn18	0.725	0.700055	0.45	0.700055	0.974	0.777	FALSE
Ly6e	0.724	1.4095	0.448	1.4095	0.667	0.274	FALSE
Selenbp1	0.724	1.06892	0.448	1.06892	0.564	0.136	FALSE
Zfp771	0.724	0.82341	0.448	0.82341	0.923	0.628	FALSE
Rhof	0.723	1.66901	0.446	1.66901	0.641	0.259	FALSE
Zfp688	0.723	0.949814	0.446	0.949814	0.872	0.408	FALSE
Orai2	0.723	0.903353	0.446	0.903353	0.59	0.179	FALSE
Akr1b10	0.723	0.842489	0.446	0.842489	0.692	0.297	FALSE
Zfp385a	0.723	0.804416	0.446	0.804416	0.821	0.405	FALSE
Ifrd2	0.723	0.736621	0.446	0.736621	0.923	0.644	FALSE
Rgs2	0.723	0.71671	0.446	0.71671	1	0.918	FALSE
Cmss1	0.722	0.928188	0.444	0.928188	0.872	0.633	FALSE
Ak1	0.722	0.785221	0.444	0.785221	0.718	0.308	FALSE
Psmg4	0.722	0.75119	0.444	0.75119	0.949	0.81	FALSE
Psen2	0.721	0.798044	0.442	0.798044	0.872	0.49	FALSE
Mrpl41	0.721	0.793898	0.442	0.793898	0.974	0.862	FALSE
Ino80e	0.721	0.75629	0.442	0.75629	0.821	0.456	FALSE
Avpi1	0.72	1.03042	0.44	1.03042	0.821	0.469	FALSE
Rgs14	0.72	0.78611	0.44	0.78611	0.538	0.103	FALSE
Bola1	0.72	0.742286	0.44	0.742286	0.949	0.733	FALSE
Pxmp2	0.718	0.868922	0.436	0.868922	0.692	0.272	FALSE
Abhd11	0.717	0.743406	0.434	0.743406	0.795	0.469	FALSE
1190007I07Rik	0.716	0.881672	0.432	0.881672	0.872	0.615	FALSE
Mad2l2	0.716	0.782915	0.432	0.782915	0.897	0.633	FALSE
Smim3	0.715	0.948248	0.43	0.948248	0.795	0.559	FALSE
Rfc2	0.715	0.729595	0.43	0.729595	1	0.938	FALSE
Mrps12	0.715	0.701131	0.43	0.701131	1	0.926	FALSE
Nt5c3	0.713	0.72642	0.426	0.72642	0.949	0.795	FALSE
Tal1	0.711	0.762314	0.422	0.762314	0.949	0.736	FALSE
Nudt1	0.709	0.781519	0.418	0.781519	0.949	0.697	FALSE
Gng10	0.709	0.73378	0.418	0.73378	0.846	0.549	FALSE
Apoc1	0.708	1.43922	0.416	1.43922	0.513	0.097	FALSE
Hsd11b2	0.707	0.787393	0.414	0.787393	0.846	0.523	FALSE
Slx1b	0.707	0.747443	0.414	0.747443	0.949	0.859	FALSE
Lgals3bp	0.705	1.34119	0.41	1.34119	0.59	0.195	TRUE
Mrps16	0.705	0.754466	0.41	0.754466	1	0.928	FALSE
Tmem26	0.704	1.05472	0.408	1.05472	0.564	0.187	FALSE
Syne4	0.704	1.00924	0.408	1.00924	0.59	0.228	FALSE
Speg	0.703	1.09588	0.406	1.09588	0.641	0.29	FALSE
Rasgrp2	0.703	0.79694	0.406	0.79694	1	0.808	FALSE
Prtn3	0.701	1.51659	0.402	1.51659	0.487	0.108	FALSE
Aldh16a1	0.701	0.723187	0.402	0.723187	0.846	0.562	FALSE

## Sheet: HEC vs earlyAEC
	myAUC	avg_diff	power	avg_logFC	pct.1	pct.2	SufaceMarker
Eif5a	0.961	1.01859	0.922	1.01859	1	1	FALSE
Adgrg1	0.947	2.11096	0.894	2.11096	1	0.886	TRUE
Dctpp1	0.939	1.655	0.878	1.655	1	0.898	FALSE
Mif	0.938	1.15851	0.876	1.15851	1	1	FALSE
Nop10	0.935	1.37194	0.87	1.37194	1	0.989	FALSE
Cnbp	0.934	0.954741	0.868	0.954741	1	1	FALSE
Runx1	0.933	2.17939	0.866	2.17939	0.974	0.693	FALSE
Phgdh	0.93	2.71841	0.86	2.71841	0.949	0.761	FALSE
Hspe1	0.93	1.10738	0.86	1.10738	1	1	FALSE
Dnmt3b	0.909	1.7761	0.818	1.7761	1	0.795	FALSE
Npm1	0.906	0.892828	0.812	0.892828	1	1	FALSE
Nme1	0.905	0.939771	0.81	0.939771	1	0.989	FALSE
Nudc	0.902	1.15761	0.804	1.15761	1	0.989	FALSE
Nop56	0.902	1.15018	0.804	1.15018	1	0.977	FALSE
Nhp2	0.9	1.0937	0.8	1.0937	1	0.989	FALSE
Mycn	0.899	2.07377	0.798	2.07377	0.974	0.727	FALSE
Ppid	0.899	1.08511	0.798	1.08511	1	0.966	FALSE
Hspd1	0.892	1.25135	0.784	1.25135	1	0.989	FALSE
Neurl3	0.89	1.75754	0.78	1.75754	0.974	0.693	FALSE
Gnl3	0.89	1.44819	0.78	1.44819	1	0.932	FALSE
Anp32b	0.888	1.06982	0.776	1.06982	1	0.989	FALSE
Coro1a	0.881	2.56567	0.762	2.56567	0.974	0.727	FALSE
Pa2g4	0.879	1.00849	0.758	1.00849	1	0.989	FALSE
Exosc5	0.877	1.35332	0.754	1.35332	0.974	0.898	FALSE
Ncl	0.877	0.877874	0.754	0.877874	1	1	FALSE
Spi1	0.875	3.7721	0.75	3.7721	0.923	0.534	FALSE
Ahsa1	0.875	1.07033	0.75	1.07033	1	0.977	FALSE
Ran	0.875	0.81658	0.75	0.81658	1	1	FALSE
Myb	0.874	2.26428	0.748	2.26428	0.923	0.477	FALSE
Dok2	0.868	2.03756	0.736	2.03756	0.949	0.625	FALSE
Hsp90aa1	0.866	0.769031	0.732	0.769031	1	1	FALSE
Mrto4	0.865	1.25594	0.73	1.25594	1	0.932	FALSE
Tomm5	0.865	1.10671	0.73	1.10671	1	0.943	FALSE
Nop58	0.865	1.06453	0.73	1.06453	1	0.966	FALSE
Nme4	0.864	1.66907	0.728	1.66907	0.974	0.739	FALSE
Sfrp2	0.862	2.32793	0.724	2.32793	0.923	0.693	FALSE
Cdca7	0.862	1.21792	0.724	1.21792	1	0.898	FALSE
G3bp1	0.862	0.917942	0.724	0.917942	1	0.989	FALSE
Cct3	0.86	0.78388	0.72	0.78388	1	1	FALSE
Dut	0.859	1.19832	0.718	1.19832	1	0.966	FALSE
Fbl	0.857	1.20271	0.714	1.20271	1	0.966	FALSE
Polr2f	0.857	0.937403	0.714	0.937403	1	0.966	FALSE
Cacybp	0.854	0.909986	0.708	0.909986	1	0.977	FALSE
Siva1	0.851	1.11093	0.702	1.11093	1	0.955	FALSE
Srm	0.849	1.54339	0.698	1.54339	1	0.898	FALSE
Ptpn6	0.847	1.59019	0.694	1.59019	0.974	0.648	FALSE
Dtymk	0.847	1.05899	0.694	1.05899	1	0.955	FALSE
Ranbp1	0.847	0.725109	0.694	0.725109	1	1	FALSE
Lgals9	0.846	2.37658	0.692	2.37658	0.923	0.591	FALSE
Cd47	0.845	1.32614	0.69	1.32614	1	0.886	TRUE
Cct6a	0.845	0.727849	0.69	0.727849	1	0.977	FALSE
Nsun2	0.842	1.03492	0.684	1.03492	0.974	0.886	FALSE
Pla2g4a	0.84	1.91307	0.68	1.91307	0.846	0.466	FALSE
Dnph1	0.838	2.08595	0.676	2.08595	0.949	0.58	FALSE
Gfi1	0.836	2.36634	0.672	2.36634	0.897	0.466	FALSE
Bcl11a	0.836	1.13121	0.672	1.13121	0.974	0.682	FALSE
Rbm38	0.835	1.04029	0.67	1.04029	1	0.932	FALSE
Atic	0.834	1.06228	0.668	1.06228	0.949	0.818	FALSE
Hlf	0.833	2.2401	0.666	2.2401	0.769	0.182	FALSE
Chchd4	0.833	1.53301	0.666	1.53301	0.974	0.795	FALSE
Bri3bp	0.833	1.33874	0.666	1.33874	0.974	0.864	FALSE
Sumo2	0.833	0.757605	0.666	0.757605	1	1	FALSE
Ldha	0.833	0.704034	0.666	0.704034	1	1	FALSE
Ptk2b	0.832	1.62968	0.664	1.62968	0.821	0.386	FALSE
Atp5g1	0.832	0.719714	0.664	0.719714	1	1	FALSE
Gar1	0.831	1.18111	0.662	1.18111	0.974	0.841	FALSE
Tspan4	0.828	1.30239	0.656	1.30239	1	0.682	FALSE
Dcakd	0.828	0.938402	0.656	0.938402	1	0.943	FALSE
Prps1	0.827	1.00461	0.654	1.00461	1	0.75	FALSE
Srsf7	0.825	0.773829	0.65	0.773829	1	0.989	FALSE
Timm8a1	0.824	1.37055	0.648	1.37055	1	0.875	FALSE
Syce2	0.823	2.01834	0.646	2.01834	0.949	0.705	FALSE
Fkbp4	0.823	0.803688	0.646	0.803688	1	0.977	FALSE
Dkc1	0.822	1.28955	0.644	1.28955	0.974	0.875	FALSE
Frrs1	0.821	1.111	0.642	1.111	1	0.75	FALSE
Qdpr	0.821	0.862277	0.642	0.862277	0.974	0.932	FALSE
Eci1	0.819	1.23582	0.638	1.23582	0.974	0.761	FALSE
Pebp1	0.819	0.699309	0.638	0.699309	1	0.989	FALSE
Alox5ap	0.817	1.34886	0.634	1.34886	0.974	0.682	FALSE
Dnajc2	0.817	0.868301	0.634	0.868301	1	0.92	FALSE
Adsl	0.816	0.99488	0.632	0.99488	0.974	0.932	FALSE
Ebna1bp2	0.816	0.958123	0.632	0.958123	1	0.955	FALSE
C1qbp	0.815	1.01198	0.63	1.01198	1	0.955	FALSE
Hmgn2	0.815	0.740741	0.63	0.740741	1	1	FALSE
Gusb	0.813	1.12505	0.626	1.12505	1	0.875	FALSE
Nolc1	0.812	1.11146	0.624	1.11146	1	0.92	FALSE
Nudt21	0.812	0.840165	0.624	0.840165	1	0.943	FALSE
Lyz2	0.811	2.77606	0.622	2.77606	0.769	0.341	FALSE
Tcof1	0.81	1.11784	0.62	1.11784	0.974	0.841	FALSE
Cebpb	0.809	1.64338	0.618	1.64338	0.769	0.341	FALSE
Ikzf2	0.809	1.37498	0.618	1.37498	0.949	0.659	FALSE
Ipo5	0.809	0.906121	0.618	0.906121	1	0.966	FALSE
Ptgs1	0.808	1.55535	0.616	1.55535	0.923	0.545	FALSE
Rsl1d1	0.808	0.734994	0.616	0.734994	1	0.966	FALSE
Dctd	0.807	1.14864	0.614	1.14864	0.949	0.75	FALSE
Naa10	0.807	0.827581	0.614	0.827581	1	0.943	FALSE
Gsta4	0.806	1.75897	0.612	1.75897	0.949	0.727	FALSE
Wdr12	0.806	1.32559	0.612	1.32559	0.949	0.795	FALSE
Set	0.806	0.721934	0.612	0.721934	1	1	FALSE
Rnaseh2a	0.804	1.21082	0.608	1.21082	0.974	0.83	FALSE
Mri1	0.804	1.02294	0.608	1.02294	0.949	0.739	FALSE
Mrpl42	0.804	0.79866	0.608	0.79866	1	0.977	FALSE
Lyz1	0.802	1.59131	0.604	1.59131	0.692	0.148	FALSE
Ruvbl2	0.802	0.893495	0.604	0.893495	0.974	0.943	FALSE
Itga4	0.801	1.69747	0.602	1.69747	0.872	0.489	TRUE
Aimp2	0.801	1.03973	0.602	1.03973	1	0.807	FALSE
Pus7	0.798	0.841915	0.596	0.841915	0.949	0.591	FALSE
Cyth4	0.797	1.5652	0.594	1.5652	0.923	0.489	FALSE
Uqcc2	0.796	0.772996	0.592	0.772996	1	0.989	FALSE
Smtnl2	0.795	1.50995	0.59	1.50995	1	0.784	FALSE
Ppan	0.795	1.04556	0.59	1.04556	0.974	0.852	FALSE
U2af1	0.794	0.981631	0.588	0.981631	1	0.966	FALSE
Tnfaip8	0.793	0.972338	0.586	0.972338	1	0.795	FALSE
Gck	0.793	0.792275	0.586	0.792275	0.821	0.352	FALSE
Ruvbl1	0.792	0.792306	0.584	0.792306	0.974	0.943	FALSE
Meaf6	0.791	1.29945	0.582	1.29945	0.974	0.83	FALSE
Uchl5	0.791	0.86652	0.582	0.86652	1	0.909	FALSE
Impdh2	0.791	0.726773	0.582	0.726773	1	0.977	FALSE
Thop1	0.79	1.04441	0.58	1.04441	0.974	0.898	FALSE
Tfap4	0.79	1.03224	0.58	1.03224	0.846	0.5	FALSE
Lyar	0.79	0.988147	0.58	0.988147	1	0.943	FALSE
Wdr5	0.79	0.982691	0.58	0.982691	1	0.852	FALSE
Impa2	0.789	1.41518	0.578	1.41518	0.872	0.455	FALSE
Psat1	0.789	1.16009	0.578	1.16009	0.923	0.739	FALSE
Pdzk1ip1	0.788	1.95176	0.576	1.95176	0.846	0.352	FALSE
Meis1	0.788	1.036	0.576	1.036	0.974	0.784	FALSE
Ctps2	0.787	1.1598	0.574	1.1598	0.949	0.58	FALSE
Rangrf	0.787	1.01691	0.574	1.01691	1	0.784	FALSE
Cdt1	0.787	0.996921	0.574	0.996921	1	0.795	FALSE
Pdxp	0.786	1.06475	0.572	1.06475	0.872	0.432	FALSE
Rcc1	0.786	1.04704	0.572	1.04704	0.949	0.795	FALSE
Gm11974	0.786	0.956446	0.572	0.956446	1	0.818	FALSE
Sephs2	0.786	0.701693	0.572	0.701693	0.974	0.795	FALSE
Timm9	0.785	1.09616	0.57	1.09616	0.974	0.67	FALSE
Ahcy	0.785	0.759905	0.57	0.759905	0.974	0.818	FALSE
Snora65	0.784	0.954141	0.568	0.954141	0.641	0.102	FALSE
Fam181b	0.783	1.48995	0.566	1.48995	0.974	0.614	FALSE
Dalrd3	0.783	0.840743	0.566	0.840743	0.821	0.455	FALSE
Exosc8	0.783	0.780531	0.566	0.780531	1	0.966	FALSE
Nudcd2	0.782	0.753511	0.564	0.753511	1	0.989	FALSE
Slc7a8	0.781	1.6554	0.562	1.6554	0.641	0.17	FALSE
Atad3a	0.781	1.05142	0.562	1.05142	0.974	0.818	FALSE
Art4	0.781	1.00179	0.562	1.00179	0.897	0.659	FALSE
Prmt3	0.781	0.877025	0.562	0.877025	0.949	0.67	FALSE
Angpt1	0.78	1.70289	0.56	1.70289	0.872	0.625	TRUE
Dis3	0.78	0.914734	0.56	0.914734	0.974	0.727	FALSE
Sod2	0.779	1.17333	0.558	1.17333	1	0.943	FALSE
Nifk	0.779	0.950362	0.558	0.950362	1	0.898	FALSE
Pus1	0.777	1.0709	0.554	1.0709	0.897	0.67	FALSE
Ifrd1	0.777	0.993574	0.554	0.993574	0.974	0.773	FALSE
Snrnp40	0.777	0.76258	0.554	0.76258	1	0.932	FALSE
Eif4e	0.776	0.830495	0.552	0.830495	0.974	0.977	FALSE
Gse1	0.775	1.12835	0.55	1.12835	0.923	0.636	FALSE
Slc16a1	0.775	0.965813	0.55	0.965813	0.949	0.659	FALSE
Rpa2	0.775	0.872768	0.55	0.872768	1	0.875	FALSE
Ppm1g	0.775	0.76129	0.55	0.76129	1	0.92	FALSE
Hn1l	0.774	0.993568	0.548	0.993568	1	0.875	FALSE
Tex30	0.774	0.872983	0.548	0.872983	0.974	0.773	FALSE
Igsf8	0.773	0.940198	0.546	0.940198	0.923	0.511	TRUE
Samd1	0.773	0.887747	0.546	0.887747	0.949	0.545	FALSE
Tsr2	0.772	0.942167	0.544	0.942167	0.897	0.398	FALSE
Gabarapl1	0.772	0.839723	0.544	0.839723	0.974	0.932	FALSE
Pfas	0.772	0.707651	0.544	0.707651	0.949	0.67	FALSE
Xrcc6bp1	0.771	1.39537	0.542	1.39537	0.821	0.42	FALSE
Nr2c2ap	0.77	0.91975	0.54	0.91975	0.897	0.705	FALSE
Rae1	0.77	0.755838	0.54	0.755838	0.974	0.943	FALSE
Rrp15	0.768	0.854398	0.536	0.854398	1	0.909	FALSE
Mcm5	0.767	0.909638	0.534	0.909638	1	0.932	FALSE
Pmf1	0.767	0.895452	0.534	0.895452	0.974	0.92	FALSE
Rnf187	0.767	0.739054	0.534	0.739054	1	0.989	FALSE
Psmb10	0.766	1.19515	0.532	1.19515	0.923	0.693	FALSE
Pde3b	0.765	1.03003	0.53	1.03003	0.897	0.614	FALSE
Umps	0.765	0.997951	0.53	0.997951	0.949	0.784	FALSE
Fam212a	0.765	0.955052	0.53	0.955052	0.974	0.92	FALSE
Ifitm1	0.764	1.33439	0.528	1.33439	0.974	0.67	FALSE
Ndufaf2	0.764	0.95648	0.528	0.95648	0.949	0.898	FALSE
Ccnd2	0.764	0.939362	0.528	0.939362	1	0.955	FALSE
Mrpl40	0.764	0.932235	0.528	0.932235	1	0.943	FALSE
Ppif	0.763	1.1843	0.526	1.1843	0.949	0.75	FALSE
Prim1	0.763	1.11342	0.526	1.11342	0.974	0.75	FALSE
Hoxa9	0.763	0.746291	0.526	0.746291	0.949	0.705	FALSE
Mrps26	0.762	0.838944	0.524	0.838944	0.974	0.875	FALSE
Krt18	0.761	1.37172	0.522	1.37172	0.949	0.693	FALSE
Ift57	0.761	1.24217	0.522	1.24217	0.821	0.443	FALSE
Jarid2	0.761	0.763268	0.522	0.763268	0.974	0.886	FALSE
Wdr61	0.761	0.713163	0.522	0.713163	1	0.909	FALSE
Nupr1	0.76	2.47994	0.52	2.47994	0.769	0.432	FALSE
Itgb3	0.76	1.47853	0.52	1.47853	0.897	0.784	TRUE
Shmt1	0.76	1.28954	0.52	1.28954	0.795	0.5	FALSE
Aatf	0.76	1.23436	0.52	1.23436	0.974	0.682	FALSE
Nfe2	0.759	1.61592	0.518	1.61592	0.821	0.523	FALSE
Ifrd2	0.759	1.00196	0.518	1.00196	0.923	0.705	FALSE
Eya2	0.758	1.58119	0.516	1.58119	0.641	0.205	FALSE
Pnpo	0.758	1.1968	0.516	1.1968	0.923	0.716	FALSE
Nop2	0.758	1.03886	0.516	1.03886	0.974	0.773	FALSE
Smyd2	0.758	0.962778	0.516	0.962778	0.974	0.773	FALSE
2010204K13Rik	0.758	0.907902	0.516	0.907902	0.769	0.42	FALSE
Slc1a5	0.758	0.902	0.516	0.902	0.974	0.659	FALSE
Lsm2	0.758	0.753052	0.516	0.753052	1	0.932	FALSE
Kit	0.757	0.908016	0.514	0.908016	0.974	0.705	TRUE
Pycrl	0.757	0.88172	0.514	0.88172	1	0.818	FALSE
Ndufab1	0.757	0.71039	0.514	0.71039	1	0.955	FALSE
Scrn2	0.756	0.928789	0.512	0.928789	0.949	0.545	FALSE
Ninj1	0.756	0.883327	0.512	0.883327	0.974	0.909	FALSE
Tpst2	0.756	0.780473	0.512	0.780473	1	0.943	FALSE
D930015E06Rik	0.756	0.700123	0.512	0.700123	0.872	0.5	FALSE
Apoe	0.755	0.982676	0.51	0.982676	1	1	FALSE
Pdcd2	0.755	0.775688	0.51	0.775688	0.949	0.648	FALSE
Utp18	0.755	0.757227	0.51	0.757227	1	0.841	FALSE
Dpy30	0.754	0.759865	0.508	0.759865	0.974	0.955	FALSE
Grwd1	0.754	0.731441	0.508	0.731441	0.974	0.807	FALSE
Pnpla7	0.753	1.44801	0.506	1.44801	0.692	0.295	FALSE
Gmnn	0.753	1.11661	0.506	1.11661	1	0.841	FALSE
Cad	0.753	1.03488	0.506	1.03488	0.974	0.784	FALSE
Ccdc115	0.753	0.790694	0.506	0.790694	0.949	0.795	FALSE
Fkbp3	0.753	0.74683	0.506	0.74683	1	0.989	FALSE
Mrpl36	0.753	0.73806	0.506	0.73806	1	0.92	FALSE
Plcg2	0.753	0.703559	0.506	0.703559	1	0.886	FALSE
Ung	0.752	1.31977	0.504	1.31977	0.923	0.67	FALSE
Ola1	0.752	0.863764	0.504	0.863764	0.949	0.875	FALSE
Prmt5	0.752	0.760173	0.504	0.760173	1	0.886	FALSE
Gpn3	0.75	0.811015	0.5	0.811015	0.949	0.67	FALSE
Cdc123	0.75	0.778171	0.5	0.778171	0.974	0.966	FALSE
Clpp	0.75	0.703849	0.5	0.703849	1	0.943	FALSE
Dock2	0.749	1.53441	0.498	1.53441	0.615	0.17	FALSE
Cmss1	0.749	1.34804	0.498	1.34804	0.872	0.716	FALSE
Prmt1	0.748	0.923855	0.496	0.923855	1	0.886	FALSE
Ccdc101	0.747	0.858126	0.494	0.858126	0.974	0.864	FALSE
Ncf2	0.744	1.34481	0.488	1.34481	0.872	0.591	FALSE
Cenpm	0.744	1.09391	0.488	1.09391	0.897	0.602	FALSE
Crlf3	0.744	0.791032	0.488	0.791032	0.974	0.864	FALSE
Pbx1	0.744	0.709694	0.488	0.709694	0.974	0.909	FALSE
Ubqln4	0.744	0.698676	0.488	0.698676	0.923	0.818	FALSE
Lmo1	0.743	1.74803	0.486	1.74803	0.641	0.261	FALSE
Dapp1	0.743	1.59989	0.486	1.59989	0.923	0.727	FALSE
Ampd2	0.743	0.900343	0.486	0.900343	0.974	0.841	FALSE
Ppil1	0.743	0.840475	0.486	0.840475	1	0.955	FALSE
Lsm3	0.743	0.709892	0.486	0.709892	1	0.977	FALSE
Tfrc	0.742	1.19759	0.484	1.19759	0.923	0.705	TRUE
Bckdha	0.742	0.764645	0.484	0.764645	0.949	0.761	FALSE
Ankrd54	0.742	0.727085	0.484	0.727085	1	0.784	FALSE
Dazap2	0.742	0.7114	0.484	0.7114	1	0.989	FALSE
Slc50a1	0.741	1.00978	0.482	1.00978	0.974	0.739	FALSE
Rfc5	0.741	0.923595	0.482	0.923595	0.949	0.739	FALSE
Sfxn1	0.741	0.892719	0.482	0.892719	0.974	0.875	FALSE
Emg1	0.741	0.849313	0.482	0.849313	0.974	0.807	FALSE
Rpf2	0.741	0.795221	0.482	0.795221	1	0.807	FALSE
Mrps25	0.74	0.938888	0.48	0.938888	0.949	0.852	FALSE
Dna2	0.74	0.892161	0.48	0.892161	0.872	0.648	FALSE
Lrpprc	0.74	0.694829	0.48	0.694829	0.974	0.784	FALSE
Orai2	0.739	1.43215	0.478	1.43215	0.59	0.205	FALSE
Inip	0.739	1.06423	0.478	1.06423	0.872	0.75	FALSE
Mcm7	0.739	0.763503	0.478	0.763503	0.974	0.909	FALSE
Akr1c14	0.738	1.96873	0.476	1.96873	0.872	0.534	FALSE
Stat4	0.738	1.40731	0.476	1.40731	0.769	0.466	FALSE
Hsph1	0.738	0.839085	0.476	0.839085	0.974	0.841	FALSE
Brix1	0.738	0.716095	0.476	0.716095	0.974	0.92	FALSE
Rfc2	0.737	0.85002	0.474	0.85002	1	0.955	FALSE
Fam96a	0.737	0.708939	0.474	0.708939	1	0.966	FALSE
Rrp9	0.736	0.916021	0.472	0.916021	0.974	0.75	FALSE
Mcm4	0.736	0.769654	0.472	0.769654	0.974	0.909	FALSE
Galk1	0.736	0.76915	0.472	0.76915	0.974	0.955	FALSE
Rab38	0.735	2.25312	0.47	2.25312	0.641	0.341	FALSE
Wdhd1	0.735	1.15203	0.47	1.15203	0.846	0.523	FALSE
Ank	0.735	1.11882	0.47	1.11882	0.769	0.432	FALSE
Hacd4	0.735	1.09255	0.47	1.09255	0.821	0.58	FALSE
Naga	0.735	0.821099	0.47	0.821099	0.897	0.602	FALSE
Gart	0.735	0.737963	0.47	0.737963	0.949	0.886	FALSE
A630089N07Rik	0.734	1.27288	0.468	1.27288	0.821	0.523	FALSE
Sec11c	0.734	1.11673	0.468	1.11673	0.974	0.92	FALSE
Oser1	0.733	0.861974	0.466	0.861974	1	0.852	FALSE
Prpf31	0.733	0.833915	0.466	0.833915	1	0.898	FALSE
Znrd1	0.733	0.784273	0.466	0.784273	1	0.886	FALSE
Fabp5	0.733	0.733834	0.466	0.733834	1	0.932	FALSE
Cd3eap	0.732	0.980618	0.464	0.980618	0.872	0.602	FALSE
Odc1	0.732	0.879705	0.464	0.879705	0.974	0.943	FALSE
Exosc7	0.732	0.839585	0.464	0.839585	0.974	0.773	FALSE
Mien1	0.732	0.798489	0.464	0.798489	0.974	0.864	FALSE
Gnl1	0.731	0.753808	0.462	0.753808	0.974	0.75	FALSE
Tbc1d15	0.731	0.731989	0.462	0.731989	0.974	0.75	FALSE
Cpsf3	0.731	0.729896	0.462	0.729896	0.974	0.852	FALSE
Hoxa5	0.73	1.29167	0.46	1.29167	0.769	0.455	FALSE
Plk4	0.73	0.795739	0.46	0.795739	0.897	0.568	FALSE
Pfdn6	0.73	0.728564	0.46	0.728564	0.949	0.932	FALSE
Fcgr3	0.728	2.28007	0.456	2.28007	0.564	0.227	FALSE
Tma16	0.728	1.10822	0.456	1.10822	0.949	0.682	FALSE
F10	0.728	0.982359	0.456	0.982359	0.872	0.727	FALSE
Anpep	0.728	0.778622	0.456	0.778622	0.769	0.341	FALSE
Nipsnap1	0.727	0.806736	0.454	0.806736	0.949	0.75	FALSE
Tab2	0.727	0.752599	0.454	0.752599	1	0.932	FALSE
P2ry1	0.726	1.08423	0.452	1.08423	0.744	0.489	FALSE
F2rl3	0.726	0.740228	0.452	0.740228	0.821	0.477	FALSE
Dohh	0.726	0.72406	0.452	0.72406	1	0.864	FALSE
D030056L22Rik	0.724	1.65972	0.448	1.65972	0.846	0.545	FALSE
Mctp1	0.724	1.36437	0.448	1.36437	0.538	0.136	FALSE
Cdc20	0.724	0.985926	0.448	0.985926	0.949	0.773	FALSE
Spint2	0.724	0.797951	0.448	0.797951	0.821	0.523	FALSE
Med25	0.724	0.715807	0.448	0.715807	0.923	0.795	FALSE
Snrpd3	0.724	0.697889	0.448	0.697889	1	0.966	FALSE
1810032O08Rik	0.723	1.35688	0.446	1.35688	0.897	0.648	FALSE
Inafm1	0.722	0.9812	0.444	0.9812	0.718	0.273	FALSE
Mmrn1	0.722	0.911349	0.444	0.911349	0.923	0.739	TRUE
Alg3	0.722	0.810974	0.444	0.810974	0.923	0.727	FALSE
Suv39h1	0.722	0.782313	0.444	0.782313	0.872	0.659	FALSE
Polr1b	0.721	0.705791	0.442	0.705791	0.846	0.5	FALSE
Rsl24d1	0.72	0.707444	0.44	0.707444	0.974	0.898	FALSE
Xrcc6	0.719	0.79611	0.438	0.79611	0.897	0.659	FALSE
Rcl1	0.719	0.759115	0.438	0.759115	0.923	0.761	FALSE
Plrg1	0.719	0.719704	0.438	0.719704	0.974	0.807	FALSE
Zpr1	0.717	0.787243	0.434	0.787243	1	0.807	FALSE
Vrk1	0.716	0.996758	0.432	0.996758	0.974	0.864	FALSE
Ftsj3	0.716	0.790704	0.432	0.790704	0.949	0.818	FALSE
Ica1	0.716	0.707959	0.432	0.707959	0.974	0.83	FALSE
Celf2	0.715	0.83523	0.43	0.83523	0.872	0.58	FALSE
Dnmt1	0.715	0.733711	0.43	0.733711	0.974	0.932	FALSE
Rnf8	0.715	0.733197	0.43	0.733197	0.974	0.773	FALSE
Psph	0.715	0.70247	0.43	0.70247	0.846	0.523	FALSE
Fmnl1	0.713	1.49909	0.426	1.49909	0.564	0.227	FALSE
Sec14l2	0.712	0.766684	0.424	0.766684	0.59	0.216	FALSE
Psmc3ip	0.712	0.734335	0.424	0.734335	0.744	0.455	FALSE
Gsn	0.711	1.07164	0.422	1.07164	0.795	0.58	FALSE
Trmt6	0.711	0.730983	0.422	0.730983	0.949	0.795	FALSE
Mrpl41	0.71	0.810069	0.42	0.810069	0.974	0.909	FALSE
Ssbp2	0.71	0.766715	0.42	0.766715	0.923	0.693	FALSE
Nmral1	0.709	0.914351	0.418	0.914351	0.923	0.773	FALSE
Cks2	0.709	0.761337	0.418	0.761337	1	0.989	FALSE
Uhrf1	0.709	0.759252	0.418	0.759252	1	0.966	FALSE
Gpatch4	0.708	0.708209	0.416	0.708209	0.949	0.795	FALSE
Rnf219	0.707	0.884184	0.414	0.884184	0.923	0.693	FALSE
Pold1	0.706	0.977971	0.412	0.977971	0.897	0.727	FALSE
Exo1	0.706	0.959565	0.412	0.959565	0.821	0.591	FALSE
1190007I07Rik	0.705	0.912251	0.41	0.912251	0.872	0.75	FALSE
Pold2	0.705	0.864467	0.41	0.864467	0.897	0.67	FALSE
Snrnp25	0.705	0.845874	0.41	0.845874	0.897	0.841	FALSE
Pola1	0.704	1.19376	0.408	1.19376	0.846	0.614	FALSE
Gemin6	0.703	1.14449	0.406	1.14449	0.846	0.614	FALSE
Fxn	0.703	0.77789	0.406	0.77789	0.923	0.83	FALSE
Bola1	0.703	0.736318	0.406	0.736318	0.949	0.795	FALSE
1700037H04Rik	0.703	0.706354	0.406	0.706354	0.846	0.636	FALSE
Nip7	0.702	1.00405	0.404	1.00405	1	0.932	FALSE
1110001J03Rik	0.702	0.699986	0.404	0.699986	0.923	0.886	FALSE
Cenph	0.701	0.810899	0.402	0.810899	0.897	0.727	FALSE
Cln6	0.701	0.783022	0.402	0.783022	0.846	0.659	FALSE
2810004N23Rik	0.701	0.75675	0.402	0.75675	0.974	0.909	FALSE
Ocln	0.701	0.694181	0.402	0.694181	0.897	0.591	FALSE

## Sheet: HEC vs lateAEC
	myAUC	avg_diff	power	avg_logFC	pct.1	pct.2	SufaceMarker
Mif	1	2.36298	1	2.36298	1	1	FALSE
Eif5a	0.999	1.59498	0.998	1.59498	1	1	FALSE
Ran	0.993	1.86824	0.986	1.86824	1	1	FALSE
Nme1	0.99	1.86331	0.98	1.86331	1	1	FALSE
Anp32b	0.985	2.07824	0.97	2.07824	1	1	FALSE
Ptma	0.985	0.844529	0.97	0.844529	1	1	FALSE
Hspd1	0.981	2.22502	0.962	2.22502	1	1	FALSE
Npm1	0.972	1.60944	0.944	1.60944	1	1	FALSE
Dctpp1	0.971	2.12979	0.942	2.12979	1	0.861	FALSE
Pa2g4	0.971	1.81594	0.942	1.81594	1	0.987	FALSE
Cnbp	0.97	1.3127	0.94	1.3127	1	1	FALSE
Dut	0.966	2.24929	0.932	2.24929	1	0.962	FALSE
Mycn	0.964	3.59617	0.928	3.59617	0.974	0.544	FALSE
Gnl3	0.964	2.21375	0.928	2.21375	1	0.81	FALSE
Nhp2	0.964	1.68109	0.928	1.68109	1	0.987	FALSE
Rpl27	0.964	0.998061	0.928	0.998061	1	1	FALSE
Phgdh	0.963	4.13418	0.926	4.13418	0.949	0.329	FALSE
Runx1	0.961	3.0165	0.922	3.0165	0.974	0.494	FALSE
Adgrg1	0.961	2.32548	0.922	2.32548	1	0.962	TRUE
Serbp1	0.957	1.1038	0.914	1.1038	1	1	FALSE
Ncl	0.956	1.3923	0.912	1.3923	1	1	FALSE
Cdca7	0.955	2.22497	0.91	2.22497	1	0.658	FALSE
H2afz	0.955	1.60238	0.91	1.60238	1	1	FALSE
Hspe1	0.955	1.48202	0.91	1.48202	1	1	FALSE
Cct6a	0.953	1.23176	0.906	1.23176	1	0.987	FALSE
Nudc	0.948	1.64346	0.896	1.64346	1	1	FALSE
Dnmt3b	0.947	2.24463	0.894	2.24463	1	0.557	FALSE
Gapdh	0.946	1.0872	0.892	1.0872	1	1	FALSE
Nop56	0.945	1.61571	0.89	1.61571	1	1	FALSE
Tuba1b	0.944	1.91198	0.888	1.91198	1	1	FALSE
Myb	0.941	2.60703	0.882	2.60703	0.923	0.139	FALSE
Rps2	0.941	0.809595	0.882	0.809595	1	1	FALSE
Rpl12	0.939	0.971047	0.878	0.971047	1	1	FALSE
Ldha	0.937	1.26442	0.874	1.26442	1	1	FALSE
Ranbp1	0.937	1.18398	0.874	1.18398	1	1	FALSE
Cct3	0.937	1.18157	0.874	1.18157	1	1	FALSE
Sumo2	0.936	1.2481	0.872	1.2481	1	1	FALSE
Rplp0	0.936	0.748354	0.872	0.748354	1	1	FALSE
Timm8a1	0.934	2.27579	0.868	2.27579	1	0.532	FALSE
Dnph1	0.932	2.81642	0.864	2.81642	0.949	0.203	FALSE
2810417H13Rik	0.932	2.69615	0.864	2.69615	1	0.608	FALSE
Rpl8	0.932	0.701105	0.864	0.701105	1	1	FALSE
Rpl19	0.929	0.711134	0.858	0.711134	1	1	FALSE
Cct8	0.926	1.16932	0.852	1.16932	1	0.987	FALSE
Dtymk	0.925	1.54811	0.85	1.54811	1	0.975	FALSE
Bola2	0.925	1.23594	0.85	1.23594	1	0.987	FALSE
Snrpd1	0.923	1.06308	0.846	1.06308	1	1	FALSE
Slc2a3	0.922	2.28371	0.844	2.28371	0.923	0.19	FALSE
Dctd	0.919	2.19715	0.838	2.19715	0.949	0.367	FALSE
Spi1	0.915	3.89489	0.83	3.89489	0.923	0.354	FALSE
Rcl1	0.915	2.28821	0.83	2.28821	0.923	0.443	FALSE
Prps1	0.914	1.77256	0.828	1.77256	1	0.405	FALSE
Set	0.914	1.21729	0.828	1.21729	1	1	FALSE
Prdx6	0.914	1.18161	0.828	1.18161	1	1	FALSE
Tagln2	0.914	0.89459	0.828	0.89459	1	1	FALSE
Ptpn6	0.912	1.90068	0.824	1.90068	0.974	0.354	FALSE
Eef1b2	0.912	0.712108	0.824	0.712108	1	1	FALSE
Rpl38	0.912	0.699622	0.824	0.699622	1	1	FALSE
Tk1	0.909	2.62539	0.818	2.62539	0.949	0.329	FALSE
Syce2	0.909	2.46435	0.818	2.46435	0.949	0.253	FALSE
Rrm2	0.908	2.73299	0.816	2.73299	0.974	0.38	FALSE
Nop10	0.908	1.22229	0.816	1.22229	1	1	FALSE
Coro1a	0.907	1.98888	0.814	1.98888	0.974	0.519	FALSE
Slc25a5	0.907	1.11289	0.814	1.11289	1	1	FALSE
Rps4x	0.907	0.743934	0.814	0.743934	1	1	FALSE
Dhfr	0.906	2.0221	0.812	2.0221	0.949	0.215	FALSE
G3bp1	0.906	1.23581	0.812	1.23581	1	0.975	FALSE
Eif1ax	0.905	1.26506	0.81	1.26506	1	0.937	FALSE
Phb2	0.905	1.2014	0.81	1.2014	1	0.987	FALSE
Hmgn2	0.905	1.12622	0.81	1.12622	1	1	FALSE
Atic	0.904	1.94293	0.808	1.94293	0.949	0.544	FALSE
Pfn1	0.904	0.736783	0.808	0.736783	1	1	FALSE
Srm	0.902	1.95782	0.804	1.95782	1	0.823	FALSE
Chchd4	0.901	1.99841	0.802	1.99841	0.974	0.418	FALSE
Stmn1	0.901	1.14312	0.802	1.14312	1	1	FALSE
Ptgs1	0.9	1.55571	0.8	1.55571	0.923	0.152	FALSE
Rpl7a	0.9	0.760628	0.8	0.760628	1	1	FALSE
Rpsa	0.899	0.719241	0.798	0.719241	1	1	FALSE
Sfrp2	0.898	2.66428	0.796	2.66428	0.923	0.443	FALSE
Mrto4	0.897	1.5254	0.794	1.5254	1	0.722	FALSE
Uhrf1	0.896	1.95347	0.792	1.95347	1	0.671	FALSE
Impa2	0.895	2.07803	0.79	2.07803	0.872	0.139	FALSE
Eif2s1	0.895	1.25244	0.79	1.25244	0.974	0.949	FALSE
Eef1d	0.895	0.934709	0.79	0.934709	1	1	FALSE
Cdc45	0.894	2.03344	0.788	2.03344	0.923	0.253	FALSE
Prmt1	0.894	1.74621	0.788	1.74621	1	0.772	FALSE
Lyar	0.894	1.64218	0.788	1.64218	1	0.747	FALSE
Chaf1b	0.894	1.58944	0.788	1.58944	0.974	0.367	FALSE
Cdk4	0.894	0.745705	0.788	0.745705	1	1	FALSE
Rcc1	0.893	1.61153	0.786	1.61153	0.949	0.494	FALSE
Sfxn1	0.892	1.76261	0.784	1.76261	0.974	0.354	FALSE
C1qbp	0.892	1.43924	0.784	1.43924	1	0.81	FALSE
Nsun2	0.892	1.33951	0.784	1.33951	0.974	0.823	FALSE
Dkc1	0.891	1.87446	0.782	1.87446	0.974	0.684	FALSE
Chek1	0.891	1.18742	0.782	1.18742	0.923	0.291	FALSE
Itgb3	0.889	2.73697	0.778	2.73697	0.897	0.392	TRUE
Snx5	0.889	1.34292	0.778	1.34292	1	0.949	FALSE
Cks1b	0.888	1.40652	0.776	1.40652	1	1	FALSE
Rpl36al	0.888	0.786186	0.776	0.786186	1	1	FALSE
Tkt	0.887	1.23248	0.774	1.23248	1	0.873	FALSE
Gpatch4	0.886	1.84887	0.772	1.84887	0.949	0.468	FALSE
Fabp5	0.886	1.73297	0.772	1.73297	1	0.899	FALSE
Cct7	0.886	0.92185	0.772	0.92185	1	1	FALSE
Psat1	0.885	2.04252	0.77	2.04252	0.923	0.468	FALSE
Trp53	0.885	1.20181	0.77	1.20181	1	1	FALSE
Dqx1	0.884	3.92174	0.768	3.92174	0.846	0.089	FALSE
Clspn	0.884	2.23126	0.768	2.23126	0.872	0.228	FALSE
Dnmt1	0.884	1.95121	0.768	1.95121	0.974	0.848	FALSE
Slbp	0.884	1.34141	0.768	1.34141	1	0.924	FALSE
Hn1l	0.883	1.55189	0.766	1.55189	1	0.734	FALSE
Nme4	0.883	1.43625	0.766	1.43625	0.974	0.557	FALSE
Aatf	0.882	1.68039	0.764	1.68039	0.974	0.354	FALSE
Tcof1	0.882	1.6762	0.764	1.6762	0.974	0.595	FALSE
Rpa2	0.882	1.63544	0.764	1.63544	1	0.671	FALSE
Snrnp40	0.882	1.26263	0.764	1.26263	1	0.861	FALSE
Srsf7	0.882	1.03606	0.764	1.03606	1	1	FALSE
Nop2	0.88	1.6713	0.76	1.6713	0.974	0.595	FALSE
Fkbp3	0.88	1.43728	0.76	1.43728	1	0.886	FALSE
Pkm	0.88	0.824681	0.76	0.824681	1	1	FALSE
Mcm7	0.879	1.79542	0.758	1.79542	0.974	0.734	FALSE
Hapln1	0.879	1.46976	0.758	1.46976	1	0.899	FALSE
Dnajc2	0.879	1.22313	0.758	1.22313	1	0.873	FALSE
Siva1	0.878	1.27009	0.756	1.27009	1	0.987	FALSE
Hspa9	0.878	1.12857	0.756	1.12857	1	0.987	FALSE
Sf3a2	0.878	1.10459	0.756	1.10459	1	0.62	FALSE
Top2a	0.877	1.8459	0.754	1.8459	0.974	0.532	FALSE
Ruvbl1	0.877	1.36553	0.754	1.36553	0.974	0.886	FALSE
Nap1l1	0.877	1.16998	0.754	1.16998	1	1	FALSE
Gmnn	0.876	2.19964	0.752	2.19964	1	0.696	FALSE
Kpna2	0.876	1.8869	0.752	1.8869	1	0.747	FALSE
Grwd1	0.876	1.42285	0.752	1.42285	0.974	0.582	FALSE
Ppa1	0.876	1.37111	0.752	1.37111	1	0.835	FALSE
Polr2f	0.876	1.03354	0.752	1.03354	1	0.975	FALSE
Rcbtb2	0.875	1.24771	0.75	1.24771	1	0.924	FALSE
Qdpr	0.875	1.22834	0.75	1.22834	0.974	0.899	FALSE
Nop58	0.875	1.11875	0.75	1.11875	1	0.937	FALSE
Pla2g4a	0.874	1.89465	0.748	1.89465	0.846	0.203	FALSE
Mcm3	0.874	1.34438	0.748	1.34438	1	0.823	FALSE
Fbl	0.874	1.27646	0.748	1.27646	1	0.962	FALSE
Ppm1g	0.874	1.2433	0.748	1.2433	1	0.899	FALSE
Metap2	0.874	0.908809	0.748	0.908809	1	1	FALSE
Txn1	0.874	0.801411	0.748	0.801411	1	1	FALSE
Itga2b	0.873	1.86586	0.746	1.86586	0.821	0.127	FALSE
Prim1	0.873	1.81896	0.746	1.81896	0.974	0.608	FALSE
Mcm5	0.873	1.5664	0.746	1.5664	1	0.759	FALSE
Cdt1	0.872	1.58948	0.744	1.58948	1	0.595	FALSE
U2af1	0.872	1.44192	0.744	1.44192	1	0.949	FALSE
Mat2a	0.872	1.35838	0.744	1.35838	0.974	0.899	FALSE
Rbmxl1	0.872	1.29372	0.744	1.29372	1	0.937	FALSE
Rsl1d1	0.872	1.12284	0.744	1.12284	1	0.924	FALSE
Ptk2b	0.871	1.78435	0.742	1.78435	0.821	0.127	FALSE
Adsl	0.871	1.30389	0.742	1.30389	0.974	0.911	FALSE
Ddx39b	0.871	0.880943	0.742	0.880943	1	1	FALSE
Eif4a1	0.871	0.858891	0.742	0.858891	1	1	FALSE
Wdr36	0.87	1.24996	0.74	1.24996	0.923	0.595	FALSE
Rbbp4	0.87	0.940809	0.74	0.940809	1	1	FALSE
Snrnp25	0.868	2.10084	0.736	2.10084	0.897	0.443	FALSE
Dok2	0.868	1.81814	0.736	1.81814	0.949	0.456	FALSE
Ahsa1	0.868	1.03853	0.736	1.03853	1	0.937	FALSE
Cdca8	0.867	1.94238	0.734	1.94238	0.974	0.658	FALSE
Wdr12	0.867	1.57806	0.734	1.57806	0.949	0.481	FALSE
Cox8a	0.867	0.715897	0.734	0.715897	1	1	FALSE
Pold2	0.866	1.8926	0.732	1.8926	0.897	0.304	FALSE
Ebna1bp2	0.866	1.24424	0.732	1.24424	1	0.886	FALSE
Impdh2	0.866	1.09406	0.732	1.09406	1	0.962	FALSE
Atp5g1	0.866	0.859231	0.732	0.859231	1	1	FALSE
Lyz2	0.865	3.24198	0.73	3.24198	0.769	0.076	FALSE
Ptges3	0.865	0.907433	0.73	0.907433	1	1	FALSE
Pebp1	0.865	0.893419	0.73	0.893419	1	1	FALSE
Fignl1	0.864	1.4217	0.728	1.4217	0.872	0.215	FALSE
Cox7b	0.864	0.778372	0.728	0.778372	1	1	FALSE
Rfc5	0.863	1.73758	0.726	1.73758	0.949	0.418	FALSE
Wdhd1	0.863	1.71731	0.726	1.71731	0.846	0.139	FALSE
Bri3bp	0.863	1.47064	0.726	1.47064	0.974	0.759	FALSE
Tpi1	0.862	0.964873	0.724	0.964873	1	1	FALSE
Lgals9	0.861	2.03803	0.722	2.03803	0.923	0.481	FALSE
Nxt1	0.861	1.77589	0.722	1.77589	0.974	0.608	FALSE
Umps	0.861	1.73264	0.722	1.73264	0.949	0.494	FALSE
Lsm3	0.861	1.1651	0.722	1.1651	1	0.924	FALSE
Shmt1	0.86	1.86137	0.72	1.86137	0.795	0.114	FALSE
Pus7	0.86	1.20973	0.72	1.20973	0.949	0.418	FALSE
Nop16	0.859	1.23503	0.718	1.23503	0.974	0.734	FALSE
Prmt3	0.859	1.20454	0.718	1.20454	0.949	0.544	FALSE
Naa10	0.859	1.15364	0.718	1.15364	1	0.886	FALSE
Snrnp70	0.859	1.13176	0.718	1.13176	1	0.962	FALSE
Fkbp4	0.859	0.929411	0.718	0.929411	1	0.987	FALSE
Eif3g	0.859	0.879787	0.718	0.879787	1	0.987	FALSE
Ddx39	0.858	1.42093	0.716	1.42093	0.974	0.747	FALSE
Pmf1	0.858	1.36522	0.716	1.36522	0.974	0.684	FALSE
Rpap3	0.858	0.964429	0.716	0.964429	1	0.494	FALSE
Atad3a	0.857	1.70245	0.714	1.70245	0.974	0.722	FALSE
Nup62	0.857	1.25689	0.714	1.25689	1	0.81	FALSE
Lsm2	0.857	1.227	0.714	1.227	1	0.873	FALSE
Aldoa	0.857	0.754926	0.714	0.754926	1	1	FALSE
Pycrl	0.856	1.43697	0.712	1.43697	1	0.684	FALSE
Dek	0.856	1.23015	0.712	1.23015	1	0.975	FALSE
Ung	0.855	2.22262	0.71	2.22262	0.923	0.43	FALSE
Aurkb	0.855	2.17301	0.71	2.17301	0.923	0.367	FALSE
Mmrn1	0.855	2.04592	0.71	2.04592	0.923	0.405	TRUE
Smyd2	0.855	1.42918	0.71	1.42918	0.974	0.582	FALSE
Tomm5	0.855	1.05671	0.71	1.05671	1	0.975	FALSE
Pdxp	0.855	0.966726	0.71	0.966726	0.872	0.177	FALSE
Stip1	0.855	0.926815	0.71	0.926815	1	1	FALSE
Wdr77	0.854	1.20317	0.708	1.20317	1	0.696	FALSE
Cdca3	0.853	2.63044	0.706	2.63044	0.923	0.481	FALSE
Ndufab1	0.853	1.03947	0.706	1.03947	1	0.962	FALSE
Anp32e	0.852	1.26777	0.704	1.26777	1	0.899	FALSE
Clns1a	0.852	1.12956	0.704	1.12956	1	0.987	FALSE
Cdc37	0.852	0.696825	0.704	0.696825	1	1	FALSE
Cyth4	0.851	1.91738	0.702	1.91738	0.923	0.329	FALSE
Cd47	0.85	1.30727	0.7	1.30727	1	0.797	TRUE
Chaf1a	0.85	1.28772	0.7	1.28772	0.949	0.342	FALSE
Tipin	0.85	1.25562	0.7	1.25562	1	0.785	FALSE
Ipo5	0.85	1.14207	0.7	1.14207	1	0.924	FALSE
Cct4	0.85	0.764885	0.7	0.764885	1	1	FALSE
Rpl7l1	0.849	1.17032	0.698	1.17032	1	0.924	FALSE
Cycs	0.849	1.13045	0.698	1.13045	1	0.987	FALSE
Fam111a	0.848	1.48441	0.696	1.48441	0.897	0.304	FALSE
Hint1	0.848	0.811971	0.696	0.811971	1	1	FALSE
Slc1a5	0.847	1.5823	0.694	1.5823	0.974	0.544	FALSE
Rrm1	0.847	1.28208	0.694	1.28208	1	0.81	FALSE
Gfi1	0.846	2.1712	0.692	2.1712	0.897	0.405	FALSE
Ncf2	0.846	1.79293	0.692	1.79293	0.872	0.304	FALSE
Tyms	0.846	1.52945	0.692	1.52945	1	0.886	FALSE
Lmnb1	0.846	1.12278	0.692	1.12278	0.974	0.709	FALSE
Rad51	0.846	1.05523	0.692	1.05523	0.872	0.215	FALSE
Alox5ap	0.845	1.59152	0.69	1.59152	0.974	0.582	FALSE
Nolc1	0.845	1.28585	0.69	1.28585	1	0.886	FALSE
Cenpw	0.845	1.26451	0.69	1.26451	1	0.684	FALSE
Exosc8	0.845	1.08831	0.69	1.08831	1	0.987	FALSE
Sms	0.845	1.05906	0.69	1.05906	1	0.848	FALSE
Mrpl12	0.845	1.03277	0.69	1.03277	1	0.962	FALSE
Kars	0.844	1.02799	0.688	1.02799	1	0.911	FALSE
Cct5	0.844	0.708328	0.688	0.708328	1	1	FALSE
Cad	0.843	1.42188	0.686	1.42188	0.974	0.532	FALSE
Fen1	0.843	1.38686	0.686	1.38686	0.949	0.468	FALSE
Gmps	0.843	1.29595	0.686	1.29595	1	0.759	FALSE
Rrp9	0.843	1.18673	0.686	1.18673	0.974	0.506	FALSE
Naa25	0.842	1.79808	0.684	1.79808	0.795	0.203	FALSE
Exosc6	0.842	1.77622	0.684	1.77622	0.897	0.342	FALSE
Asf1b	0.841	1.69697	0.682	1.69697	0.795	0.19	FALSE
Tacc3	0.841	1.50515	0.682	1.50515	0.974	0.62	FALSE
Cdk1	0.841	1.39474	0.682	1.39474	1	0.937	FALSE
F2rl3	0.841	1.34591	0.682	1.34591	0.821	0.152	FALSE
Mrpl18	0.841	0.911264	0.682	0.911264	1	0.911	FALSE
Cenpm	0.84	1.70907	0.68	1.70907	0.897	0.392	FALSE
Sephs2	0.84	1.35718	0.68	1.35718	0.974	0.519	FALSE
Skp2	0.84	1.34642	0.68	1.34642	0.974	0.544	FALSE
Ccnd2	0.84	1.21603	0.68	1.21603	1	0.975	FALSE
Tpx2	0.84	1.09588	0.68	1.09588	0.974	0.544	FALSE
Gm5148	0.84	0.917868	0.68	0.917868	1	1	FALSE
Banf1	0.84	0.8754	0.68	0.8754	1	1	FALSE
Prc1	0.839	1.69638	0.678	1.69638	0.872	0.329	FALSE
Ddx18	0.839	0.956325	0.678	0.956325	1	0.924	FALSE
Ssb	0.839	0.740735	0.678	0.740735	1	1	FALSE
Pbk	0.838	3.02203	0.676	3.02203	0.846	0.278	FALSE
Ccne1	0.838	2.35521	0.676	2.35521	0.744	0.089	FALSE
Alg3	0.838	1.3217	0.676	1.3217	0.923	0.38	FALSE
Neurl3	0.838	1.29884	0.676	1.29884	0.974	0.823	FALSE
E2f1	0.838	1.23856	0.676	1.23856	0.821	0.19	FALSE
Cdc7	0.838	1.15452	0.676	1.15452	0.897	0.316	FALSE
Rae1	0.838	1.10051	0.676	1.10051	0.974	0.937	FALSE
Wdr55	0.838	0.84074	0.676	0.84074	0.872	0.253	FALSE
Cacybp	0.838	0.836755	0.676	0.836755	1	1	FALSE
2010204K13Rik	0.837	1.31248	0.674	1.31248	0.769	0.177	FALSE
Farsb	0.837	1.12426	0.674	1.12426	0.974	0.734	FALSE
Gins2	0.836	1.53288	0.672	1.53288	0.872	0.38	FALSE
Hirip3	0.836	1.28752	0.672	1.28752	0.897	0.38	FALSE
Dpy30	0.836	1.2398	0.672	1.2398	0.974	0.949	FALSE
D19Bwg1357e	0.836	1.06084	0.672	1.06084	1	0.861	FALSE
Aldh2	0.835	1.57704	0.67	1.57704	0.846	0.253	FALSE
Hmgb2	0.835	1.50264	0.67	1.50264	1	1	FALSE
Ifrd2	0.835	1.38566	0.67	1.38566	0.923	0.418	FALSE
Nasp	0.835	1.21545	0.67	1.21545	1	0.975	FALSE
Rpa1	0.835	1.19913	0.67	1.19913	1	0.747	FALSE
Hspa14	0.835	0.932016	0.67	0.932016	1	0.873	FALSE
Nfe2	0.834	1.25935	0.668	1.25935	0.821	0.165	FALSE
Mthfd1	0.834	1.15378	0.668	1.15378	0.897	0.405	FALSE
H2afx	0.833	1.38573	0.666	1.38573	1	0.975	FALSE
Aimp2	0.833	1.19591	0.666	1.19591	1	0.684	FALSE
Gck	0.833	1.15897	0.666	1.15897	0.821	0.165	FALSE
Adarb2	0.833	0.99629	0.666	0.99629	0.949	0.62	FALSE
Eif3c	0.833	0.712413	0.666	0.712413	1	1	FALSE
Cenph	0.832	1.81449	0.664	1.81449	0.897	0.57	FALSE
Slc16a1	0.832	1.14724	0.664	1.14724	0.949	0.506	FALSE
Spdl1	0.832	0.923685	0.664	0.923685	0.846	0.215	FALSE
Ppid	0.832	0.813414	0.664	0.813414	1	1	FALSE
P2ry1	0.831	1.51285	0.662	1.51285	0.744	0.114	FALSE
Acads	0.831	1.096	0.662	1.096	0.923	0.367	FALSE
Uchl5	0.831	1.05753	0.662	1.05753	1	0.975	FALSE
Snrpa	0.831	0.840223	0.662	0.840223	1	0.987	FALSE
Isoc1	0.83	2.1244	0.66	2.1244	0.769	0.152	FALSE
Dapp1	0.83	1.64778	0.66	1.64778	0.923	0.392	FALSE
Cd3eap	0.83	1.3775	0.66	1.3775	0.872	0.316	FALSE
Ndufaf2	0.83	1.20413	0.66	1.20413	0.949	0.684	FALSE
Exo1	0.829	1.79129	0.658	1.79129	0.821	0.253	FALSE
Ccdc115	0.829	1.10867	0.658	1.10867	0.949	0.582	FALSE
Park7	0.829	0.793246	0.658	0.793246	1	1	FALSE
Cenpp	0.828	1.64104	0.656	1.64104	0.769	0.127	FALSE
Nip7	0.828	1.36357	0.656	1.36357	1	0.772	FALSE
Hlf	0.827	2.31451	0.654	2.31451	0.769	0.203	FALSE
Cdc20	0.827	2.06151	0.654	2.06151	0.949	0.506	FALSE
Rfc4	0.827	1.37854	0.654	1.37854	0.872	0.291	FALSE
Mybl2	0.827	1.37521	0.654	1.37521	0.769	0.127	FALSE
Ncapg2	0.827	1.29951	0.654	1.29951	0.744	0.089	FALSE
Gm11974	0.827	1.16464	0.654	1.16464	1	0.797	FALSE
Eif3m	0.827	0.958953	0.654	0.958953	1	0.937	FALSE
Uqcc2	0.827	0.92113	0.654	0.92113	1	0.987	FALSE
Bub1b	0.826	1.99889	0.652	1.99889	0.846	0.316	FALSE
Psmc5	0.826	0.944412	0.652	0.944412	0.974	0.975	FALSE
Mri1	0.825	0.924675	0.65	0.924675	0.949	0.709	FALSE
Lyz1	0.824	1.68513	0.648	1.68513	0.692	0.063	FALSE
Mki67	0.824	1.41449	0.648	1.41449	0.949	0.456	FALSE
Polr2e	0.824	0.900367	0.648	0.900367	1	0.975	FALSE
Xrcc6bp1	0.823	1.5585	0.646	1.5585	0.821	0.253	FALSE
Spc25	0.823	1.51302	0.646	1.51302	0.897	0.532	FALSE
Melk	0.823	1.45316	0.646	1.45316	0.744	0.139	FALSE
Pcna	0.823	1.25035	0.646	1.25035	1	0.975	FALSE
Gart	0.823	1.12161	0.646	1.12161	0.949	0.658	FALSE
Uchl3	0.823	1.11465	0.646	1.11465	0.974	0.696	FALSE
Usp39	0.823	1.0007	0.646	1.0007	0.974	0.582	FALSE
Rpf2	0.823	0.801673	0.646	0.801673	1	0.481	FALSE
Psma5	0.823	0.738163	0.646	0.738163	1	1	FALSE
Rrs1	0.822	1.60537	0.644	1.60537	0.872	0.405	FALSE
Ppif	0.822	1.14679	0.644	1.14679	0.949	0.456	FALSE
Ruvbl2	0.822	1.03789	0.644	1.03789	0.974	0.899	FALSE
Exosc5	0.822	0.94159	0.644	0.94159	0.974	0.873	FALSE
Psmd14	0.822	0.933261	0.644	0.933261	1	0.911	FALSE
Spc24	0.821	2.43909	0.642	2.43909	0.949	0.797	FALSE
Nt5dc2	0.821	1.43021	0.642	1.43021	0.974	0.62	FALSE
Bola1	0.821	1.28713	0.642	1.28713	0.949	0.57	FALSE
Prmt5	0.821	0.983147	0.642	0.983147	1	0.823	FALSE
Polr3g	0.82	1.21528	0.64	1.21528	0.795	0.215	FALSE
Tsfm	0.82	1.12147	0.64	1.12147	0.949	0.57	FALSE
Mdh2	0.82	0.813049	0.64	0.813049	1	1	FALSE
Orc6	0.819	1.40412	0.638	1.40412	0.974	0.759	FALSE
Aaas	0.819	1.36064	0.638	1.36064	0.897	0.532	FALSE
Pbdc1	0.819	1.02751	0.638	1.02751	1	0.873	FALSE
AI467606	0.818	1.58145	0.636	1.58145	0.769	0.215	FALSE
Tsr2	0.818	1.00158	0.636	1.00158	0.897	0.278	FALSE
Psma1	0.818	0.80422	0.636	0.80422	1	0.975	FALSE
Tubb4b	0.817	1.93475	0.634	1.93475	0.974	0.759	FALSE
Ccna2	0.817	1.92591	0.634	1.92591	0.923	0.57	FALSE
Sec11c	0.817	1.4353	0.634	1.4353	0.974	0.835	FALSE
Mcm6	0.817	1.08584	0.634	1.08584	1	0.987	FALSE
Nle1	0.817	1.06444	0.634	1.06444	0.846	0.405	FALSE
Mcm2	0.817	0.83429	0.634	0.83429	1	0.924	FALSE
Rab38	0.816	2.38298	0.632	2.38298	0.641	0.013	FALSE
Fxn	0.816	1.31121	0.632	1.31121	0.923	0.633	FALSE
Nr2c2ap	0.816	1.09845	0.632	1.09845	0.897	0.43	FALSE
Tamm41	0.816	0.866099	0.632	0.866099	0.949	0.57	FALSE
Dis3	0.816	0.860666	0.632	0.860666	0.974	0.633	FALSE
Ube2c	0.815	1.46773	0.63	1.46773	0.974	0.797	FALSE
Trmt6	0.815	0.904707	0.63	0.904707	0.949	0.468	FALSE
Ppil3	0.815	0.895366	0.63	0.895366	0.872	0.253	FALSE
Uri1	0.814	1.21813	0.628	1.21813	0.872	0.329	FALSE
Gpc3	0.814	1.13808	0.628	1.13808	0.821	0.19	TRUE
Rbm3	0.814	0.744211	0.628	0.744211	1	1	FALSE
Lmo1	0.813	1.96213	0.626	1.96213	0.641	0.013	FALSE
Ska1	0.813	1.55571	0.626	1.55571	0.795	0.241	FALSE
Zfp385a	0.813	1.36976	0.626	1.36976	0.821	0.241	FALSE
Thop1	0.813	1.13309	0.626	1.13309	0.974	0.709	FALSE
Ddx56	0.813	0.894772	0.626	0.894772	1	0.709	FALSE
Timm23	0.813	0.772876	0.626	0.772876	0.974	1	FALSE
Mtap	0.812	1.17848	0.624	1.17848	0.974	0.848	FALSE
Gsn	0.811	1.81429	0.622	1.81429	0.795	0.278	FALSE
Lig1	0.811	1.49605	0.622	1.49605	1	0.848	FALSE
Vars	0.811	1.35984	0.622	1.35984	0.949	0.797	FALSE
Slc2a1	0.811	1.04826	0.622	1.04826	1	1	TRUE
Eif3d	0.811	0.73347	0.622	0.73347	1	0.987	FALSE
Bcl7c	0.81	1.77181	0.62	1.77181	0.744	0.228	FALSE
Rnf8	0.81	1.1153	0.62	1.1153	0.974	0.608	FALSE
Pcbp1	0.81	0.73809	0.62	0.73809	1	1	FALSE
Ndufaf4	0.809	1.64532	0.618	1.64532	0.923	0.57	FALSE
Pola1	0.809	1.52013	0.618	1.52013	0.846	0.253	FALSE
Nup107	0.809	0.885159	0.618	0.885159	0.897	0.367	FALSE
Gtf2h5	0.809	0.824956	0.618	0.824956	1	0.987	FALSE
Ndufb8	0.809	0.719991	0.618	0.719991	0.974	1	FALSE
Gsta4	0.808	1.84638	0.616	1.84638	0.949	0.759	FALSE
Hmha1	0.808	1.65949	0.616	1.65949	0.667	0.063	FALSE
Plk4	0.808	1.50789	0.616	1.50789	0.897	0.405	FALSE
Mrps30	0.808	1.26207	0.616	1.26207	0.949	0.684	FALSE
Nrros	0.808	1.12491	0.616	1.12491	0.846	0.291	FALSE
Brca1	0.808	1.08575	0.616	1.08575	0.769	0.177	FALSE
Mrpl36	0.808	0.955297	0.616	0.955297	1	0.911	FALSE
Sgol1	0.807	1.50389	0.614	1.50389	0.769	0.228	FALSE
Angpt1	0.807	1.49947	0.614	1.49947	0.872	0.481	TRUE
A430005L14Rik	0.807	1.49306	0.614	1.49306	0.846	0.38	FALSE
Cdca2	0.807	1.48361	0.614	1.48361	0.795	0.316	FALSE
Cebpb	0.807	1.0778	0.614	1.0778	0.769	0.253	FALSE
Mrpl57	0.807	1.05206	0.614	1.05206	0.974	0.886	FALSE
Dph5	0.806	1.17191	0.612	1.17191	0.795	0.304	FALSE
Dnajc15	0.806	0.92038	0.612	0.92038	1	0.835	FALSE
Rpp30	0.806	0.917545	0.612	0.917545	0.974	0.57	FALSE
Ralgps2	0.806	0.900019	0.612	0.900019	1	0.696	FALSE
Srrm2	0.806	0.881236	0.612	0.881236	0.974	1	FALSE
Eif3i	0.806	0.761625	0.612	0.761625	1	0.987	FALSE
Gmfg	0.805	2.03948	0.61	2.03948	0.872	0.468	FALSE
Xrcc6	0.805	1.26252	0.61	1.26252	0.897	0.443	FALSE
Dna2	0.805	1.14124	0.61	1.14124	0.872	0.43	FALSE
Ola1	0.805	1.05745	0.61	1.05745	0.949	0.785	FALSE
Aarsd1	0.805	0.932808	0.61	0.932808	0.974	0.608	FALSE
Gfer	0.804	1.24261	0.608	1.24261	0.949	0.57	FALSE
Hprt	0.804	1.08828	0.608	1.08828	0.974	0.835	FALSE
Nop14	0.804	0.879187	0.608	0.879187	1	0.671	FALSE
Kif2c	0.803	2.02838	0.606	2.02838	0.744	0.203	FALSE
Asf1a	0.803	1.11145	0.606	1.11145	1	0.81	FALSE
Prmt7	0.803	0.988114	0.606	0.988114	0.949	0.532	FALSE
Rnf187	0.803	0.866402	0.606	0.866402	1	0.987	FALSE
Lrr1	0.802	2.59548	0.604	2.59548	0.667	0.076	FALSE
Cenpk	0.802	1.97656	0.604	1.97656	0.795	0.241	FALSE
Psmc3ip	0.802	1.37255	0.604	1.37255	0.744	0.139	FALSE
Cep295	0.802	1.24643	0.604	1.24643	0.923	0.506	FALSE
Cks2	0.802	1.23021	0.604	1.23021	1	1	FALSE
Mrps18b	0.802	1.15205	0.604	1.15205	0.949	0.506	FALSE
Hat1	0.802	1.04393	0.604	1.04393	1	0.886	FALSE
Macrod2	0.802	1.04031	0.604	1.04031	0.897	0.354	FALSE
Wdr5	0.802	0.948068	0.604	0.948068	1	0.747	FALSE
Ahcy	0.802	0.708447	0.604	0.708447	0.974	0.608	FALSE
Srrm1	0.802	0.693854	0.604	0.693854	1	1	FALSE
Acta2	0.801	2.19599	0.602	2.19599	0.897	0.456	FALSE
Mcm10	0.801	1.93732	0.602	1.93732	0.667	0.089	FALSE
Tubb6	0.801	1.66461	0.602	1.66461	0.846	0.494	FALSE
Stat4	0.801	1.60756	0.602	1.60756	0.769	0.241	FALSE
Nudt5	0.801	1.39184	0.602	1.39184	0.949	0.671	FALSE
Ikzf2	0.801	1.17381	0.602	1.17381	0.949	0.658	FALSE
Wdr18	0.801	1.14135	0.602	1.14135	0.897	0.873	FALSE
Gins1	0.801	1.03836	0.602	1.03836	0.872	0.354	FALSE
Rqcd1	0.801	1.01782	0.602	1.01782	0.949	0.557	FALSE
Bub1	0.8	1.92881	0.6	1.92881	0.769	0.291	FALSE
Ccnb1	0.8	1.83316	0.6	1.83316	1	0.81	FALSE
Taf5l	0.8	1.16355	0.6	1.16355	0.846	0.481	FALSE
Psmg1	0.8	1.12332	0.6	1.12332	1	0.81	FALSE
Ctps	0.8	1.07396	0.6	1.07396	0.949	0.595	FALSE
Car2	0.799	1.81762	0.598	1.81762	0.692	0.114	FALSE
Bag2	0.799	1.47842	0.598	1.47842	0.949	0.544	FALSE
Hist1h2ag	0.799	1.38617	0.598	1.38617	0.769	0.241	FALSE
Smc2	0.799	1.10571	0.598	1.10571	1	0.823	FALSE
Cirh1a	0.799	1.02377	0.598	1.02377	0.974	0.684	FALSE
Ncapd2	0.799	0.966001	0.598	0.966001	1	0.658	FALSE
Arpc1b	0.799	0.863838	0.598	0.863838	1	1	FALSE
Mnd1	0.798	1.66697	0.596	1.66697	0.667	0.114	FALSE
Qtrt1	0.798	1.00566	0.596	1.00566	0.897	0.456	FALSE
Cdc123	0.798	0.983833	0.596	0.983833	0.974	0.797	FALSE
Nifk	0.798	0.956611	0.596	0.956611	1	0.772	FALSE
Haus4	0.798	0.897598	0.596	0.897598	0.949	0.684	FALSE
Tmem180	0.798	0.864581	0.596	0.864581	0.923	0.519	FALSE
Nudt21	0.798	0.716288	0.596	0.716288	1	0.937	FALSE
Cdca5	0.797	1.79604	0.594	1.79604	0.744	0.203	FALSE
Slc7a8	0.797	1.4934	0.594	1.4934	0.641	0.063	FALSE
Noc2l	0.797	1.48181	0.594	1.48181	0.692	0.127	FALSE
Ccnb2	0.797	1.39649	0.594	1.39649	0.949	0.747	FALSE
Cenpl	0.797	1.22911	0.594	1.22911	0.692	0.114	FALSE
Rrp36	0.797	1.13887	0.594	1.13887	0.897	0.443	FALSE
Ckap5	0.797	1.03176	0.594	1.03176	0.974	0.633	FALSE
Ppan	0.797	0.945375	0.594	0.945375	0.974	0.797	FALSE
Gar1	0.797	0.939483	0.594	0.939483	0.974	0.759	FALSE
Pus1	0.797	0.917456	0.594	0.917456	0.897	0.43	FALSE
Eif4e	0.797	0.84552	0.594	0.84552	0.974	0.899	FALSE
Kif11	0.796	1.59151	0.592	1.59151	0.795	0.342	FALSE
Haus5	0.796	1.14092	0.592	1.14092	0.846	0.392	FALSE
Fam212a	0.796	0.950975	0.592	0.950975	0.974	0.899	FALSE
Mrps26	0.796	0.926028	0.592	0.926028	0.974	0.835	FALSE
Scaf11	0.796	0.866205	0.592	0.866205	1	0.937	FALSE
Pold1	0.795	1.29263	0.59	1.29263	0.897	0.468	FALSE
Apoe	0.795	1.28402	0.59	1.28402	1	1	FALSE
Blmh	0.795	0.963433	0.59	0.963433	0.974	0.823	FALSE
Tnfrsf21	0.794	1.27785	0.588	1.27785	0.718	0.215	FALSE
Ptp4a3	0.794	1.17236	0.588	1.17236	1	0.924	FALSE
Prep	0.794	1.06281	0.588	1.06281	0.949	0.696	FALSE
Nup85	0.794	0.972298	0.588	0.972298	0.974	0.759	FALSE
Ppil1	0.794	0.968363	0.588	0.968363	1	0.873	FALSE
Suclg1	0.794	0.802447	0.588	0.802447	1	0.899	FALSE
Sf3b2	0.794	0.755981	0.588	0.755981	1	0.987	FALSE
Gtf3a	0.793	1.50649	0.586	1.50649	0.667	0.114	FALSE
Saal1	0.793	1.46998	0.586	1.46998	0.872	0.43	FALSE
Tmem97	0.793	1.19584	0.586	1.19584	0.949	0.519	FALSE
Idh3a	0.793	0.968755	0.586	0.968755	0.949	0.886	FALSE
Ndc1	0.793	0.905145	0.586	0.905145	0.846	0.367	FALSE
Mybbp1a	0.793	0.895604	0.586	0.895604	1	0.772	FALSE
Timm50	0.793	0.788683	0.586	0.788683	0.974	0.772	FALSE
Mrpl42	0.793	0.773936	0.586	0.773936	1	1	FALSE
Plk1	0.792	2.17623	0.584	2.17623	0.872	0.392	FALSE
Pkmyt1	0.792	1.05956	0.584	1.05956	0.641	0.063	FALSE
Imp4	0.792	0.907072	0.584	0.907072	0.949	0.785	FALSE
Mcm4	0.792	0.899799	0.584	0.899799	0.974	0.835	FALSE
Snora65	0.792	0.806395	0.584	0.806395	0.641	0.051	FALSE
Plscr1	0.791	1.76056	0.582	1.76056	0.718	0.228	FALSE
Cdk2	0.791	0.954506	0.582	0.954506	1	0.848	FALSE
Neil3	0.79	2.63069	0.58	2.63069	0.641	0.089	FALSE
E2f6	0.79	1.20798	0.58	1.20798	0.846	0.418	FALSE
Psmd11	0.79	0.962371	0.58	0.962371	0.974	0.696	FALSE
Eprs	0.79	0.852375	0.58	0.852375	0.949	0.899	FALSE
Abce1	0.79	0.820833	0.58	0.820833	0.974	0.949	FALSE
Ywhah	0.79	0.819871	0.58	0.819871	1	0.987	FALSE
Prim2	0.789	1.52959	0.578	1.52959	0.744	0.266	FALSE
Sgol2a	0.789	1.44236	0.578	1.44236	0.821	0.354	FALSE
Mpp6	0.789	1.24387	0.578	1.24387	0.795	0.304	FALSE
Slc50a1	0.789	1.14412	0.578	1.14412	0.974	0.646	FALSE
Bub3	0.789	1.11012	0.578	1.11012	0.974	0.949	FALSE
Nup210	0.789	1.0776	0.578	1.0776	0.821	0.241	TRUE
Dnajc9	0.789	1.01231	0.578	1.01231	0.974	0.734	FALSE
Rfc1	0.789	0.96059	0.578	0.96059	0.974	0.848	FALSE
Nudcd2	0.789	0.92865	0.578	0.92865	1	0.975	FALSE
Opa3	0.789	0.890961	0.578	0.890961	0.821	0.329	FALSE
Polr3e	0.789	0.874414	0.578	0.874414	0.897	0.494	FALSE
Hbb-y	0.788	2.02861	0.576	2.02861	0.795	0.228	FALSE
Birc5	0.788	1.52327	0.576	1.52327	0.974	0.886	FALSE
Dancr	0.788	1.2142	0.576	1.2142	0.718	0.127	FALSE
Pnpo	0.788	1.14702	0.576	1.14702	0.923	0.544	FALSE
Usp37	0.788	0.886397	0.576	0.886397	0.974	0.468	FALSE
Samsn1	0.787	2.01437	0.574	2.01437	0.641	0.089	FALSE
Cdc6	0.787	1.66732	0.574	1.66732	0.667	0.089	FALSE
Anln	0.787	1.53865	0.574	1.53865	0.897	0.57	FALSE
Adgrg3	0.787	1.35454	0.574	1.35454	0.615	0.051	FALSE
Kif20b	0.787	1.18383	0.574	1.18383	0.897	0.456	FALSE
Rrp15	0.787	0.974741	0.574	0.974741	1	0.886	FALSE
Pin1	0.787	0.748226	0.574	0.748226	1	0.937	FALSE
2810004N23Rik	0.786	1.07629	0.572	1.07629	0.974	0.734	FALSE
Supt16	0.786	1.04868	0.572	1.04868	0.974	0.633	FALSE
Exosc7	0.786	1.01092	0.572	1.01092	0.974	0.608	FALSE
Ikzf1	0.786	0.962851	0.572	0.962851	0.615	0.038	FALSE
Noc4l	0.786	0.960614	0.572	0.960614	0.923	0.443	FALSE
Lamtor3	0.786	0.92483	0.572	0.92483	0.974	0.734	FALSE
Alyref	0.786	0.736409	0.572	0.736409	1	0.722	FALSE
Dcakd	0.786	0.714276	0.572	0.714276	1	0.924	FALSE
Wdr83	0.786	0.706495	0.572	0.706495	0.923	0.405	FALSE
Shcbp1	0.785	1.67374	0.57	1.67374	0.718	0.203	FALSE
Rad51ap1	0.785	1.40927	0.57	1.40927	0.769	0.304	FALSE
Rpl14-ps1	0.785	1.37375	0.57	1.37375	1	0.975	FALSE
Kit	0.785	1.08193	0.57	1.08193	0.974	0.797	TRUE
Ddx20	0.785	1.07471	0.57	1.07471	0.718	0.139	FALSE
Pde4a	0.785	1.07101	0.57	1.07101	0.692	0.139	FALSE
Mrpl17	0.785	0.84009	0.57	0.84009	0.974	0.899	FALSE
Lsm6	0.785	0.769789	0.57	0.769789	1	0.937	FALSE
Chchd1	0.785	0.769332	0.57	0.769332	1	0.975	FALSE
Hist1h1e	0.784	1.74513	0.568	1.74513	0.846	0.253	FALSE
Mrpl43	0.784	0.95107	0.568	0.95107	0.974	0.759	FALSE
Shmt2	0.784	0.912452	0.568	0.912452	0.974	0.696	FALSE
Tsnax	0.784	0.883006	0.568	0.883006	0.949	0.671	FALSE
Mrpl3	0.784	0.846773	0.568	0.846773	0.974	0.772	FALSE
Apobec3	0.784	0.837795	0.568	0.837795	0.974	0.658	FALSE
Smc5	0.784	0.767624	0.568	0.767624	1	0.924	FALSE
Nupr1	0.783	3.07481	0.566	3.07481	0.769	0.316	FALSE
Trf	0.783	2.07076	0.566	2.07076	0.923	0.532	FALSE
Selenbp1	0.782	1.66214	0.564	1.66214	0.564	0	FALSE
Rad18	0.782	1.44708	0.564	1.44708	0.718	0.177	FALSE
Bok	0.782	1.26547	0.564	1.26547	0.897	0.557	FALSE
Cep70	0.782	1.22454	0.564	1.22454	0.692	0.139	FALSE
Hist1h3c	0.782	1.03777	0.564	1.03777	0.667	0.101	FALSE
Mrpl22	0.782	0.94343	0.564	0.94343	1	0.759	FALSE
Nup188	0.782	0.845907	0.564	0.845907	0.923	0.519	FALSE
Ddx10	0.782	0.805041	0.564	0.805041	0.974	0.696	FALSE
Usp1	0.782	0.775994	0.564	0.775994	0.974	0.633	FALSE
E130309D02Rik	0.782	0.724917	0.564	0.724917	1	0.722	FALSE
Trub1	0.782	0.696161	0.564	0.696161	0.923	0.494	FALSE
Ly6e	0.781	1.62569	0.562	1.62569	0.667	0.101	FALSE
Zfp930	0.781	1.33248	0.562	1.33248	0.769	0.253	FALSE
Prpf31	0.781	1.15216	0.562	1.15216	1	0.899	FALSE
Rars2	0.781	0.922032	0.562	0.922032	0.923	0.506	FALSE
Cpsf2	0.781	0.809832	0.562	0.809832	0.923	0.646	FALSE
P2rx1	0.78	1.51237	0.56	1.51237	0.744	0.241	FALSE
Emg1	0.78	0.912997	0.56	0.912997	0.974	0.633	FALSE
Nol11	0.78	0.831029	0.56	0.831029	0.872	0.392	FALSE
Teddm1b	0.78	0.81084	0.56	0.81084	0.641	0.076	FALSE
Fcgr3	0.779	2.45508	0.558	2.45508	0.564	0.013	FALSE
Traip	0.779	1.93776	0.558	1.93776	0.692	0.215	FALSE
Hk2	0.779	1.90257	0.558	1.90257	0.718	0.203	FALSE
Pgp	0.779	0.986552	0.558	0.986552	0.949	0.684	FALSE
Pfdn6	0.779	0.965072	0.558	0.965072	0.949	0.899	FALSE
Psmb10	0.779	0.937674	0.558	0.937674	0.923	0.494	FALSE
Galk1	0.779	0.883177	0.558	0.883177	0.974	0.924	FALSE
Elp4	0.779	0.837675	0.558	0.837675	0.821	0.329	FALSE
Wbscr16	0.779	0.764569	0.558	0.764569	0.821	0.342	FALSE
Got1	0.779	0.709379	0.558	0.709379	0.744	0.241	FALSE
D030056L22Rik	0.778	1.67253	0.556	1.67253	0.846	0.329	FALSE
Acat2	0.778	0.734131	0.556	0.734131	0.974	0.684	FALSE
Usp14	0.778	0.733286	0.556	0.733286	1	0.886	FALSE
Mis18bp1	0.777	1.55195	0.554	1.55195	0.846	0.481	FALSE
Ift57	0.777	0.891429	0.554	0.891429	0.821	0.316	FALSE
Ccnt1	0.777	0.792935	0.554	0.792935	0.872	0.392	FALSE
Dock2	0.776	1.81425	0.552	1.81425	0.615	0.089	FALSE
Bcat1	0.776	1.49379	0.552	1.49379	0.564	0.013	FALSE
Uck1	0.776	1.00994	0.552	1.00994	0.846	0.405	FALSE
Fam136a	0.776	0.973118	0.552	0.973118	0.949	0.797	FALSE
Rangap1	0.776	0.968346	0.552	0.968346	1	0.785	FALSE
Gnl1	0.776	0.962662	0.552	0.962662	0.974	0.658	FALSE
Esco2	0.775	2.01187	0.55	2.01187	0.641	0.127	FALSE
Incenp	0.775	1.56718	0.55	1.56718	0.872	0.481	FALSE
Nuf2	0.775	1.53514	0.55	1.53514	0.718	0.203	FALSE
Ank	0.775	1.31653	0.55	1.31653	0.769	0.278	FALSE
Prps2	0.775	1.23917	0.55	1.23917	0.744	0.241	FALSE
Gng10	0.775	1.09092	0.55	1.09092	0.846	0.354	FALSE
Mrpl40	0.775	0.873419	0.55	0.873419	1	0.747	FALSE
Ppp5c	0.775	0.847417	0.55	0.847417	1	0.772	FALSE
2310022A10Rik	0.775	0.834083	0.55	0.834083	0.769	0.253	FALSE
Rnaseh2a	0.775	0.804079	0.55	0.804079	0.974	0.759	FALSE
Smarcc1	0.775	0.777711	0.55	0.777711	1	0.873	FALSE
Drg1	0.775	0.753647	0.55	0.753647	1	0.924	FALSE
Wdr43	0.775	0.701374	0.55	0.701374	1	0.911	FALSE
Fxyd6	0.774	1.58545	0.548	1.58545	0.872	0.506	FALSE
Ept1	0.774	0.94795	0.548	0.94795	0.795	0.342	FALSE
Me2	0.774	0.947248	0.548	0.947248	0.872	0.367	FALSE
Nup43	0.774	0.918869	0.548	0.918869	0.923	0.494	FALSE
Slc29a1	0.774	0.916441	0.548	0.916441	0.949	0.81	TRUE
Samd1	0.774	0.746482	0.548	0.746482	0.949	0.392	FALSE
Sae1	0.774	0.745174	0.548	0.745174	1	0.949	FALSE
Gemin6	0.773	1.33435	0.546	1.33435	0.846	0.443	FALSE
Trip13	0.773	1.07542	0.546	1.07542	0.846	0.532	FALSE
Wdr4	0.773	1.02544	0.546	1.02544	0.897	0.544	FALSE
3110082I17Rik	0.773	0.870866	0.546	0.870866	0.897	0.405	FALSE
Smc6	0.773	0.861403	0.546	0.861403	1	0.835	FALSE
Carhsp1	0.773	0.762939	0.546	0.762939	0.974	0.532	FALSE
Narfl	0.772	1.24784	0.544	1.24784	0.667	0.139	FALSE
Mrpl51	0.772	1.1843	0.544	1.1843	1	0.975	FALSE
Pxmp2	0.772	1.10661	0.544	1.10661	0.692	0.139	FALSE
Tspan4	0.772	1.01022	0.544	1.01022	1	0.684	FALSE
Smc4	0.772	1.00548	0.544	1.00548	0.974	0.924	FALSE
Exosc1	0.772	0.86479	0.544	0.86479	0.923	0.709	FALSE
Dhrs13	0.772	0.769729	0.544	0.769729	0.641	0.076	FALSE
Uba2	0.772	0.73954	0.544	0.73954	1	0.924	FALSE
Ssrp1	0.772	0.712173	0.544	0.712173	1	0.987	FALSE
Nup37	0.771	1.57851	0.542	1.57851	0.846	0.519	FALSE
Kif15	0.771	1.30774	0.542	1.30774	0.769	0.367	FALSE
Aen	0.771	1.26475	0.542	1.26475	0.872	0.494	FALSE
Hells	0.771	1.02622	0.542	1.02622	0.923	0.671	FALSE
Pno1	0.771	0.992066	0.542	0.992066	0.974	0.709	FALSE
Tpst2	0.771	0.862864	0.542	0.862864	1	0.861	FALSE
Tomm40	0.771	0.848802	0.542	0.848802	1	0.949	FALSE
Ece2	0.771	0.745351	0.542	0.745351	0.974	0.671	FALSE
Hnrnph2	0.771	0.738308	0.542	0.738308	1	0.81	FALSE
Ccdc34	0.77	0.964007	0.54	0.964007	1	0.722	FALSE
Rfwd3	0.77	0.803236	0.54	0.803236	0.923	0.532	FALSE
Fasn	0.77	0.78754	0.54	0.78754	0.974	0.747	FALSE
Rangrf	0.77	0.714133	0.54	0.714133	1	0.772	FALSE
Fam64a	0.769	1.59296	0.538	1.59296	0.872	0.38	FALSE
Orc2	0.769	0.954855	0.538	0.954855	0.821	0.38	FALSE
Mthfd1l	0.769	0.836975	0.538	0.836975	0.795	0.354	FALSE
Acp6	0.769	0.808552	0.538	0.808552	0.923	0.671	FALSE
Nob1	0.769	0.790371	0.538	0.790371	0.974	0.848	FALSE
Ubash3b	0.768	1.74749	0.536	1.74749	0.59	0.063	FALSE
Kif4	0.768	1.4741	0.536	1.4741	0.615	0.089	FALSE
Nup133	0.768	1.30931	0.536	1.30931	0.821	0.43	FALSE
Slfn2	0.768	1.24362	0.536	1.24362	0.769	0.253	FALSE
Mcm8	0.768	1.24161	0.536	1.24161	0.641	0.139	FALSE
Snhg7	0.768	1.14284	0.536	1.14284	0.641	0.089	FALSE
Yars2	0.768	0.949021	0.536	0.949021	0.897	0.608	FALSE
Dbf4	0.768	0.810113	0.536	0.810113	0.949	0.709	FALSE
Nup205	0.768	0.720334	0.536	0.720334	0.923	0.57	FALSE
Iqgap2	0.767	1.67963	0.534	1.67963	0.641	0.152	FALSE
Cd200r1	0.767	1.66123	0.534	1.66123	0.564	0.025	TRUE
Orai2	0.767	1.28447	0.534	1.28447	0.59	0.063	FALSE
Trim27	0.767	0.899066	0.534	0.899066	1	0.962	FALSE
Twistnb	0.767	0.81803	0.534	0.81803	0.974	0.62	FALSE
Eif6	0.767	0.73762	0.534	0.73762	1	0.911	FALSE
Ints2	0.766	1.43522	0.532	1.43522	0.846	0.494	FALSE
Fam195a	0.766	1.2889	0.532	1.2889	0.718	0.215	FALSE
Ak2	0.766	0.79943	0.532	0.79943	0.974	0.949	FALSE
Vcpkmt	0.766	0.770309	0.532	0.770309	0.846	0.367	FALSE
Pole	0.766	0.764564	0.532	0.764564	0.769	0.266	FALSE
Ppp1r7	0.766	0.761026	0.532	0.761026	0.949	0.658	FALSE
Hist1h2ae	0.765	2.01998	0.53	2.01998	0.692	0.228	FALSE
Abcc1	0.765	1.20648	0.53	1.20648	0.795	0.354	TRUE
Tma16	0.765	1.14453	0.53	1.14453	0.949	0.519	FALSE
Ndst1	0.765	1.0863	0.53	1.0863	0.872	0.481	FALSE
Inip	0.765	1.08187	0.53	1.08187	0.872	0.595	FALSE
Vrk1	0.765	1.075	0.53	1.075	0.974	0.759	FALSE
4930427A07Rik	0.765	1.04978	0.53	1.04978	0.641	0.114	FALSE
Smagp	0.765	1.01861	0.53	1.01861	0.949	0.646	FALSE
Jarid2	0.765	1.00752	0.53	1.00752	0.974	0.937	FALSE
Ftsj3	0.765	0.93984	0.53	0.93984	0.949	0.747	FALSE
Hist1h2af	0.765	0.925717	0.53	0.925717	0.667	0.177	FALSE
Mphosph10	0.765	0.84878	0.53	0.84878	0.974	0.633	FALSE
Slfn9	0.765	0.843253	0.53	0.843253	0.692	0.152	FALSE
Acsl5	0.765	0.824942	0.53	0.824942	0.974	0.759	FALSE
Pdcd2	0.765	0.804266	0.53	0.804266	0.949	0.633	FALSE
Ezh2	0.764	1.01361	0.528	1.01361	1	0.937	FALSE
Pcbp4	0.764	0.958657	0.528	0.958657	0.949	0.722	FALSE
Polr3h	0.764	0.827981	0.528	0.827981	0.897	0.494	FALSE
Nt5c3b	0.764	0.79314	0.528	0.79314	0.974	0.962	FALSE
Fndc4	0.763	1.52238	0.526	1.52238	0.795	0.443	TRUE
Mrpl19	0.763	0.845331	0.526	0.845331	0.949	0.848	FALSE
Gpx3	0.763	0.809301	0.526	0.809301	0.897	0.506	FALSE
Evc2	0.762	1.02305	0.524	1.02305	0.564	0.051	TRUE
Naa38	0.762	0.88408	0.524	0.88408	0.949	0.81	FALSE
Acaca	0.762	0.880286	0.524	0.880286	0.821	0.405	FALSE
Rnf219	0.762	0.711595	0.524	0.711595	0.923	0.57	FALSE
A630089N07Rik	0.761	1.42333	0.522	1.42333	0.821	0.443	FALSE
Alkbh2	0.761	1.06089	0.522	1.06089	0.641	0.089	FALSE
Pak1	0.761	0.93532	0.522	0.93532	0.59	0.063	FALSE
Enkd1	0.761	0.803074	0.522	0.803074	0.846	0.392	FALSE
Cinp	0.761	0.738622	0.522	0.738622	0.923	0.671	FALSE
Ecsit	0.76	1.16523	0.52	1.16523	0.795	0.304	FALSE
Casc5	0.76	1.10398	0.52	1.10398	0.641	0.127	FALSE
Ociad1	0.76	0.831715	0.52	0.831715	0.974	0.937	FALSE
Mrps25	0.76	0.821793	0.52	0.821793	0.949	0.747	FALSE
Seh1l	0.76	0.699669	0.52	0.699669	0.949	0.785	FALSE
Rrp1	0.76	0.697412	0.52	0.697412	1	0.975	FALSE
Relt	0.759	0.988832	0.518	0.988832	0.641	0.127	FALSE
Nt5c	0.759	0.941841	0.518	0.941841	0.949	0.633	FALSE
Vps33b	0.759	0.906235	0.518	0.906235	0.718	0.266	FALSE
Znhit3	0.759	0.799663	0.518	0.799663	0.769	0.329	FALSE
Gsto1	0.759	0.764325	0.518	0.764325	1	0.987	FALSE
Mrps22	0.759	0.758458	0.518	0.758458	0.923	0.557	FALSE
Rgs14	0.759	0.714642	0.518	0.714642	0.538	0.013	FALSE
Nucks1	0.759	0.706623	0.518	0.706623	0.974	0.975	FALSE
Trmt11	0.758	0.937654	0.516	0.937654	0.872	0.506	FALSE
Nat10	0.758	0.805609	0.516	0.805609	0.872	0.506	FALSE
Zranb2	0.758	0.760396	0.516	0.760396	0.974	0.835	FALSE
Polr1b	0.758	0.752247	0.516	0.752247	0.846	0.43	FALSE
Fastkd2	0.758	0.718915	0.516	0.718915	0.897	0.519	FALSE
Eya2	0.757	1.50127	0.514	1.50127	0.641	0.177	FALSE
Mrpl16	0.757	0.92771	0.514	0.92771	0.897	0.506	FALSE
Tfam	0.757	0.918854	0.514	0.918854	0.974	0.785	FALSE
Clpb	0.757	0.900946	0.514	0.900946	0.897	0.481	FALSE
Dtl	0.757	0.760209	0.514	0.760209	0.795	0.367	FALSE
Get4	0.757	0.737559	0.514	0.737559	0.974	0.861	FALSE
Trmt2a	0.756	1.12148	0.512	1.12148	0.923	0.595	FALSE
Racgap1	0.756	0.844475	0.512	0.844475	0.897	0.608	FALSE
Actl6a	0.756	0.831547	0.512	0.831547	1	0.924	FALSE
Aldh16a1	0.755	1.02723	0.51	1.02723	0.846	0.443	FALSE
Rad50	0.755	0.744794	0.51	0.744794	1	0.595	FALSE
Pola2	0.755	0.696051	0.51	0.696051	1	0.975	FALSE
Wdr46	0.755	0.694847	0.51	0.694847	0.923	0.468	FALSE
Fbxo5	0.754	2.23955	0.508	2.23955	0.718	0.342	FALSE
Faap24	0.754	1.5955	0.508	1.5955	0.564	0.051	FALSE
Exosc3	0.754	1.22904	0.508	1.22904	0.872	0.544	FALSE
Knop1	0.754	0.811088	0.508	0.811088	0.974	0.899	FALSE
Clpp	0.754	0.745876	0.508	0.745876	1	0.911	FALSE
Mns1	0.753	1.80199	0.506	1.80199	0.59	0.089	FALSE
Zcchc3	0.753	0.874913	0.506	0.874913	0.923	0.582	FALSE
Tbl3	0.753	0.828372	0.506	0.828372	0.872	0.519	FALSE
Psmd13	0.753	0.812284	0.506	0.812284	0.974	0.861	FALSE
Polr2c	0.753	0.765011	0.506	0.765011	0.923	0.835	FALSE
Sass6	0.753	0.702372	0.506	0.702372	0.769	0.266	FALSE
Wrap53	0.753	0.69321	0.506	0.69321	0.744	0.266	FALSE
Gfi1b	0.752	1.72135	0.504	1.72135	0.538	0.038	FALSE
Rhof	0.751	1.55144	0.502	1.55144	0.641	0.152	FALSE
Snhg4	0.751	1.476	0.502	1.476	0.615	0.139	FALSE
Dhx9	0.751	0.915767	0.502	0.915767	0.949	0.848	FALSE
Elof1	0.751	0.876837	0.502	0.876837	0.974	0.785	FALSE
Ube2k	0.751	0.861429	0.502	0.861429	1	0.924	FALSE
Rnf168	0.751	0.839422	0.502	0.839422	0.949	0.734	FALSE
Gadd45gip1	0.751	0.79947	0.502	0.79947	1	0.924	FALSE
Cox15	0.751	0.703327	0.502	0.703327	0.846	0.544	FALSE
Las1l	0.75	0.943034	0.5	0.943034	0.923	0.658	FALSE
Aspm	0.75	0.902116	0.5	0.902116	0.718	0.278	FALSE
Ino80e	0.75	0.847649	0.5	0.847649	0.821	0.342	FALSE
Ampd2	0.75	0.830155	0.5	0.830155	0.974	0.835	FALSE
Ndufaf1	0.75	0.730219	0.5	0.730219	0.744	0.266	FALSE
Ppih	0.75	0.714836	0.5	0.714836	0.974	0.823	FALSE
Hist1h1b	0.749	2.53667	0.498	2.53667	0.513	0.013	FALSE
Gm561	0.749	0.955899	0.498	0.955899	0.949	0.582	FALSE
Sdad1	0.749	0.89144	0.498	0.89144	0.821	0.43	FALSE
Tcp1	0.749	0.731871	0.498	0.731871	0.974	0.987	FALSE
Trim59	0.748	1.97408	0.496	1.97408	0.718	0.418	FALSE
Rasgrp2	0.748	0.992821	0.496	0.992821	1	0.747	FALSE
Mrps16	0.748	0.918085	0.496	0.918085	1	0.987	FALSE
Thumpd1	0.748	0.818043	0.496	0.818043	0.923	0.62	FALSE
Zwilch	0.747	1.0741	0.494	1.0741	0.744	0.38	FALSE
Atad5	0.747	0.98618	0.494	0.98618	0.769	0.304	FALSE
1190007I07Rik	0.747	0.914688	0.494	0.914688	0.872	0.595	FALSE
Abhd8	0.747	0.818438	0.494	0.818438	0.872	0.38	FALSE
Enoph1	0.747	0.794	0.494	0.794	0.872	0.494	FALSE
Nfx1	0.747	0.770834	0.494	0.770834	1	0.848	FALSE
Dph7	0.747	0.725707	0.494	0.725707	0.744	0.354	FALSE
Utp6	0.747	0.723987	0.494	0.723987	0.846	0.418	FALSE
Kif22	0.746	1.70024	0.492	1.70024	0.846	0.557	FALSE
Fmnl1	0.746	1.36224	0.492	1.36224	0.564	0.089	FALSE
Coa3	0.746	1.06284	0.492	1.06284	1	0.962	FALSE
Slc25a37	0.746	1.01061	0.492	1.01061	0.718	0.304	FALSE
Rsl24d1	0.746	0.719271	0.492	0.719271	0.974	0.949	FALSE
Dck	0.745	0.966895	0.49	0.966895	0.769	0.418	FALSE
Bex1	0.745	0.867531	0.49	0.867531	0.974	0.899	FALSE
Nmral1	0.745	0.822097	0.49	0.822097	0.923	0.62	FALSE
Gtf2e2	0.745	0.745537	0.49	0.745537	1	0.975	FALSE
Brix1	0.745	0.702436	0.49	0.702436	0.974	0.937	FALSE
2700062C07Rik	0.744	1.10923	0.488	1.10923	0.667	0.19	FALSE
Cenpa	0.744	0.772811	0.488	0.772811	1	0.962	FALSE
Gins4	0.744	0.754669	0.488	0.754669	0.949	0.722	FALSE
Parp1	0.744	0.73005	0.488	0.73005	0.974	0.734	FALSE
Rpp38	0.743	1.5995	0.486	1.5995	0.564	0.089	FALSE
Emid1	0.743	1.01956	0.486	1.01956	0.744	0.367	TRUE
Hacd1	0.743	0.887071	0.486	0.887071	0.897	0.544	FALSE
Secisbp2	0.743	0.863539	0.486	0.863539	0.923	0.671	FALSE
Bms1	0.743	0.789228	0.486	0.789228	0.897	0.684	FALSE
Arhgap11a	0.742	0.979416	0.484	0.979416	0.769	0.354	FALSE
Rfc2	0.742	0.901246	0.484	0.901246	1	0.937	FALSE
Mrpl41	0.742	0.879718	0.484	0.879718	0.974	0.848	FALSE
Nudt1	0.742	0.764042	0.484	0.764042	0.949	0.595	FALSE
Cops7a	0.742	0.723322	0.484	0.723322	1	0.911	FALSE
Hspbp1	0.742	0.717058	0.484	0.717058	0.974	0.684	FALSE
Cmss1	0.741	0.957262	0.482	0.957262	0.872	0.519	FALSE
Ggnbp2	0.741	0.800361	0.482	0.800361	0.974	0.823	FALSE
Naa20	0.741	0.705512	0.482	0.705512	1	0.886	FALSE
Vegfb	0.74	0.992113	0.48	0.992113	0.795	0.443	FALSE
Gtf2h3	0.74	0.938574	0.48	0.938574	0.923	0.62	FALSE
Mt1	0.74	0.919304	0.48	0.919304	0.538	0.051	FALSE
Ecd	0.74	0.818963	0.48	0.818963	0.897	0.532	FALSE
Mad2l1	0.739	1.33798	0.478	1.33798	0.795	0.57	FALSE
Rbm14	0.739	0.975145	0.478	0.975145	0.949	0.671	FALSE
Gys1	0.739	0.734472	0.478	0.734472	0.744	0.241	FALSE
Apbb1ip	0.738	1.20628	0.476	1.20628	0.513	0.038	FALSE
Cenpq	0.738	1.13259	0.476	1.13259	0.795	0.456	FALSE
Ndn	0.738	1.0622	0.476	1.0622	0.974	0.861	FALSE
Tsacc	0.738	0.945366	0.476	0.945366	0.59	0.114	FALSE
Psmg3	0.738	0.911751	0.476	0.911751	0.897	0.608	FALSE
Smpdl3b	0.738	0.856358	0.476	0.856358	0.59	0.114	TRUE
Afg3l2	0.738	0.733819	0.476	0.733819	0.897	0.608	FALSE
Hgh1	0.738	0.713701	0.476	0.713701	0.744	0.253	FALSE
Thoc6	0.737	1.23717	0.474	1.23717	0.897	0.494	FALSE
Hist1h4i	0.736	1.05144	0.472	1.05144	0.615	0.139	FALSE
Elac2	0.736	0.933765	0.472	0.933765	0.692	0.241	FALSE
Vgll4	0.736	0.850457	0.472	0.850457	0.897	0.684	FALSE
Mgat2	0.736	0.802591	0.472	0.802591	0.949	0.81	FALSE
Pak2	0.736	0.781046	0.472	0.781046	1	0.949	FALSE
Ska2	0.736	0.707376	0.472	0.707376	0.923	0.57	FALSE
Ticrr	0.735	0.950295	0.47	0.950295	0.538	0.063	FALSE
Mmd	0.735	0.847868	0.47	0.847868	0.974	0.873	FALSE
Bckdhb	0.735	0.81869	0.47	0.81869	0.795	0.481	FALSE
Gcat	0.735	0.750946	0.47	0.750946	0.59	0.101	FALSE
Bid	0.735	0.73784	0.47	0.73784	0.744	0.354	FALSE
Cbx5	0.735	0.731175	0.47	0.731175	1	0.987	FALSE
Ncbp2	0.734	0.975685	0.468	0.975685	0.949	0.671	FALSE
Bhlhb9	0.734	0.881976	0.468	0.881976	0.821	0.506	FALSE
Ube2q2	0.734	0.762602	0.468	0.762602	0.795	0.405	FALSE
Agpat5	0.734	0.752997	0.468	0.752997	0.923	0.734	FALSE
Eci1	0.734	0.712156	0.468	0.712156	0.974	0.81	FALSE
Ncapg	0.733	1.49012	0.466	1.49012	0.59	0.152	FALSE
Tfrc	0.733	0.923471	0.466	0.923471	0.923	0.62	TRUE
Mrps35	0.733	0.871102	0.466	0.871102	0.949	0.759	FALSE
Gmds	0.733	0.847977	0.466	0.847977	0.821	0.468	FALSE
Cep57	0.733	0.77772	0.466	0.77772	0.949	0.797	FALSE
Gtse1	0.733	0.73784	0.466	0.73784	0.641	0.203	FALSE
Gsg2	0.732	1.23708	0.464	1.23708	0.538	0.076	FALSE
Was	0.732	1.0051	0.464	1.0051	0.821	0.519	FALSE
Meaf6	0.732	0.820069	0.464	0.820069	0.974	0.861	FALSE
Poc1a	0.732	0.777859	0.464	0.777859	0.667	0.278	FALSE
Camta1	0.732	0.700171	0.464	0.700171	0.974	0.873	FALSE
Dlk1	0.731	1.07809	0.462	1.07809	0.462	0	FALSE
Aurka	0.731	1.04872	0.462	1.04872	0.769	0.506	FALSE
Tex9	0.731	0.955609	0.462	0.955609	0.692	0.278	FALSE
Gtf3c6	0.731	0.76725	0.462	0.76725	0.974	0.861	FALSE
Ica1	0.731	0.75012	0.462	0.75012	0.974	0.722	FALSE
Zmynd19	0.731	0.699238	0.462	0.699238	0.641	0.241	FALSE
Actc1	0.73	2.07402	0.46	2.07402	0.564	0.089	FALSE
2610318N02Rik	0.73	0.857146	0.46	0.857146	0.769	0.456	FALSE
Fam105a	0.73	0.760869	0.46	0.760869	0.487	0.025	FALSE
Msh6	0.729	0.743266	0.458	0.743266	0.795	0.468	FALSE
2700029M09Rik	0.729	0.716112	0.458	0.716112	0.949	0.785	FALSE
Sla2	0.728	1.3835	0.456	1.3835	0.538	0.076	FALSE
N6amt1	0.728	1.11668	0.456	1.11668	0.897	0.456	FALSE
Akr1b10	0.728	0.964371	0.456	0.964371	0.692	0.291	FALSE
Nrgn	0.728	0.877944	0.456	0.877944	0.538	0.089	FALSE
Lmnb2	0.728	0.770959	0.456	0.770959	0.923	0.646	FALSE
Tuba1c	0.727	1.67146	0.454	1.67146	0.923	0.823	FALSE
Apoc1	0.727	1.46072	0.454	1.46072	0.513	0.051	FALSE
Apitd1	0.727	0.888178	0.454	0.888178	0.846	0.494	FALSE
Cenpe	0.727	0.795536	0.454	0.795536	0.795	0.506	FALSE
Egln3	0.726	1.26298	0.452	1.26298	0.59	0.177	FALSE
Sfxn2	0.726	1.05896	0.452	1.05896	0.667	0.253	FALSE
E2f8	0.726	1.04757	0.452	1.04757	0.564	0.127	FALSE
Oip5	0.726	0.931053	0.452	0.931053	0.59	0.177	FALSE
Prpf4	0.726	0.924985	0.452	0.924985	0.897	0.722	FALSE
Ccnf	0.725	2.03088	0.45	2.03088	0.692	0.316	FALSE
Xkr5	0.725	1.146	0.45	1.146	0.564	0.127	FALSE
Adprhl2	0.725	0.804325	0.45	0.804325	0.744	0.266	FALSE
Nudt19	0.725	0.724402	0.45	0.724402	0.744	0.291	FALSE
Dtd1	0.724	0.783883	0.448	0.783883	0.769	0.481	FALSE
Rft1	0.723	1.23144	0.446	1.23144	0.667	0.241	FALSE
Lrmp	0.723	1.07859	0.446	1.07859	0.564	0.114	FALSE
Ankle1	0.723	1.07363	0.446	1.07363	0.564	0.139	FALSE
Prkab1	0.723	0.744189	0.446	0.744189	0.949	0.899	FALSE
2810006K23Rik	0.722	0.883819	0.444	0.883819	0.821	0.468	FALSE
Lzts2	0.722	0.881173	0.444	0.881173	0.718	0.342	FALSE
Coil	0.722	0.82239	0.444	0.82239	0.718	0.342	FALSE
Prtn3	0.721	1.37432	0.442	1.37432	0.487	0.051	FALSE
Clstn3	0.721	1.25062	0.442	1.25062	0.487	0.051	FALSE
Wdr76	0.721	1.16909	0.442	1.16909	0.718	0.405	FALSE
Igf1	0.721	0.927893	0.442	0.927893	0.872	0.595	FALSE
Map3k1	0.721	0.822037	0.442	0.822037	0.923	0.633	FALSE
Sec14l2	0.72	0.821426	0.44	0.821426	0.59	0.165	FALSE
Rab23	0.72	0.798569	0.44	0.798569	0.667	0.241	FALSE
Cep83	0.72	0.777513	0.44	0.777513	0.872	0.582	FALSE
Pwp1	0.72	0.74372	0.44	0.74372	0.897	0.658	FALSE
Frmd7	0.72	0.736507	0.44	0.736507	0.615	0.215	FALSE
Pwp2	0.719	1.05632	0.438	1.05632	0.615	0.19	FALSE
Mre11a	0.719	0.81676	0.438	0.81676	0.667	0.278	FALSE
Mpo	0.718	1.52043	0.436	1.52043	0.462	0.025	FALSE
Troap	0.718	0.872485	0.436	0.872485	0.513	0.076	FALSE
BC003965	0.718	0.844506	0.436	0.844506	0.923	0.81	FALSE
Kntc1	0.718	0.75196	0.436	0.75196	0.59	0.177	FALSE
Pter	0.718	0.743416	0.436	0.743416	0.564	0.127	FALSE
Coq3	0.718	0.736707	0.436	0.736707	0.615	0.19	FALSE
Brd3	0.718	0.735533	0.436	0.735533	1	0.975	FALSE
Nudt2	0.717	0.850977	0.434	0.850977	0.795	0.405	FALSE
Parp2	0.717	0.798323	0.434	0.798323	0.923	0.658	FALSE
Mis12	0.717	0.791674	0.434	0.791674	0.641	0.228	FALSE
Mis18a	0.717	0.764476	0.434	0.764476	0.897	0.785	FALSE
Fig4	0.717	0.702142	0.434	0.702142	0.795	0.418	FALSE
Gatm	0.716	1.25415	0.432	1.25415	0.487	0.076	FALSE
Chst12	0.716	0.767853	0.432	0.767853	0.821	0.456	FALSE
Prdx3	0.716	0.754855	0.432	0.754855	0.897	0.797	FALSE
1600002K03Rik	0.716	0.695086	0.432	0.695086	0.59	0.139	FALSE
Gucy1a3	0.715	1.18425	0.43	1.18425	0.462	0.038	FALSE
H2afy2	0.715	0.81629	0.43	0.81629	0.667	0.253	FALSE
Ndc80	0.714	1.83065	0.428	1.83065	0.641	0.278	FALSE
Smtnl2	0.714	0.937784	0.428	0.937784	1	0.924	FALSE
Unc119	0.714	0.722641	0.428	0.722641	0.615	0.19	FALSE
Rrp12	0.713	0.941773	0.426	0.941773	0.718	0.329	FALSE
Mctp1	0.713	0.938742	0.426	0.938742	0.538	0.101	FALSE
Ttll4	0.713	0.936358	0.426	0.936358	0.59	0.19	FALSE
Tubgcp2	0.713	0.754667	0.426	0.754667	0.846	0.519	FALSE
Dbr1	0.712	0.917372	0.424	0.917372	0.667	0.329	FALSE
Batf	0.712	0.916182	0.424	0.916182	0.487	0.063	FALSE
Uqcc1	0.712	0.717048	0.424	0.717048	0.846	0.633	FALSE
Rps6ka6	0.712	0.713564	0.424	0.713564	0.615	0.19	FALSE
Rin3	0.711	1.82151	0.422	1.82151	0.795	0.468	FALSE
Def6	0.711	1.13964	0.422	1.13964	0.872	0.658	FALSE
Sla	0.711	1.00189	0.422	1.00189	0.436	0.013	FALSE
Donson	0.711	0.958325	0.422	0.958325	0.718	0.367	FALSE
Ccdc61	0.711	0.815025	0.422	0.815025	0.744	0.405	FALSE
Prkca	0.71	0.791938	0.42	0.791938	0.564	0.152	FALSE
l7Rn6	0.71	0.696772	0.42	0.696772	0.974	0.886	FALSE
Cenpn	0.709	1.21103	0.418	1.21103	0.667	0.329	FALSE
Asrgl1	0.709	1.21037	0.418	1.21037	0.615	0.241	FALSE
Reep4	0.709	0.820713	0.418	0.820713	0.949	0.747	FALSE
Drap1	0.709	0.709235	0.418	0.709235	0.846	0.468	FALSE
Dnaaf5	0.708	0.822324	0.416	0.822324	0.615	0.203	FALSE
Cisd1	0.708	0.744559	0.416	0.744559	1	0.886	FALSE
Tsen2	0.708	0.727687	0.416	0.727687	0.641	0.228	FALSE
Nudcd1	0.707	0.92378	0.414	0.92378	0.795	0.418	FALSE
Pdxk	0.706	1.19316	0.412	1.19316	0.564	0.19	FALSE
Gtpbp10	0.706	1.05154	0.412	1.05154	0.615	0.278	FALSE
Gamt	0.705	0.942241	0.41	0.942241	0.692	0.38	FALSE
Ccdc163	0.704	1.30435	0.408	1.30435	0.718	0.367	FALSE
1810032O08Rik	0.704	1.14846	0.408	1.14846	0.897	0.696	FALSE
Rpp40	0.704	0.821215	0.408	0.821215	0.59	0.203	FALSE
Lap3	0.704	0.705569	0.408	0.705569	0.974	0.962	FALSE
Eif2b4	0.703	0.896718	0.406	0.896718	1	0.696	FALSE
Pir	0.703	0.747305	0.406	0.747305	0.564	0.152	FALSE
Eif2b1	0.703	0.703149	0.406	0.703149	0.974	0.81	FALSE
AI450353	0.702	1.65086	0.404	1.65086	0.769	0.342	FALSE
Pcbp3	0.701	0.911015	0.402	0.911015	0.462	0.051	FALSE
Runx1t1	0.701	0.85134	0.402	0.85134	0.462	0.063	FALSE
Mrpl38	0.701	0.757149	0.402	0.757149	0.949	0.835	FALSE
Agfg2	0.701	0.717717	0.402	0.717717	0.692	0.304	FALSE
Tnnt1	0.701	0.696487	0.402	0.696487	0.462	0.051	FALSE

## Sheet: Runx1-correlation in ECs
	markers_Runx1	SufaceMarker
Runx1	1	FALSE
Adgrg1	0.706038	TRUE
Gfi1	0.671751	FALSE
Myb	0.663414	FALSE
Spi1	0.643195	FALSE
Ptk2b	0.621396	FALSE
Dok2	0.607205	FALSE
Sfrp2	0.602332	FALSE
Neurl3	0.600147	FALSE
Ikzf2	0.599779	FALSE
Ptpn6	0.597768	FALSE
Lyz2	0.596254	FALSE
Eya2	0.589318	FALSE
Itgb3	0.58566	TRUE
Lgals9	0.572309	FALSE
Coro1a	0.567298	FALSE
Hlf	0.56626	FALSE
Angpt1	0.565478	TRUE
Pla2g4a	0.558349	FALSE
Gsta4	0.551938	FALSE
Lyz1	0.539465	FALSE
Slc7a8	0.537535	FALSE
Dock2	0.531167	FALSE
Gck	0.528218	FALSE
Nupr1	0.524053	FALSE
Stat4	0.510333	FALSE
AI467606	0.505065	FALSE
Lmo1	0.494474	FALSE
Meis1	0.493318	FALSE
Ifitm1	0.492135	FALSE
Ocln	0.480142	FALSE
Phgdh	0.479535	FALSE
Fmnl1	0.477594	FALSE
Cebpb	0.472493	FALSE
Fcgr3	0.461644	FALSE
Tmem158	0.46055	FALSE
Rab38	0.456347	FALSE
Slc18a2	0.453729	FALSE
Gsn	0.453024	FALSE
Cyth4	0.452896	FALSE
Krt18	0.452209	FALSE
Dnmt3b	0.440417	FALSE
Smtnl2	0.438552	FALSE
Alox5ap	0.436952	FALSE
P2ry1	0.435681	FALSE
Cd44	0.427346	TRUE
Bcl11a	0.425237	FALSE
Rbm38	0.422518	FALSE
P2rx1	0.419643	FALSE
Cd200r1	0.419112	TRUE
Plcg2	0.416873	FALSE
Pdlim1	0.414723	FALSE
Mycn	0.411397	FALSE
Apoe	0.404892	FALSE
Ctps2	0.401189	FALSE
Pglyrp2	0.400842	FALSE
Dapp1	0.398308	FALSE
Irak3	0.397643	FALSE
Ttpa	0.392599	FALSE
Stxbp2	0.392294	FALSE
Dyrk3	0.392035	FALSE
Art4	0.388985	FALSE
Clstn3	0.388599	FALSE
Gucy1a3	0.38635	FALSE
Rprm	0.385759	FALSE
Ank	0.384813	FALSE
Was	0.383239	FALSE
Akr1c14	0.381933	FALSE
Plxdc2	0.378762	TRUE
Hacd4	0.377994	FALSE
Ncf2	0.375217	FALSE
Frrs1	0.372552	FALSE
Syce2	0.372398	FALSE
Cd63	0.371567	TRUE
Emb	0.368836	TRUE
Traf3ip3	0.368492	FALSE
Gfi1b	0.367169	FALSE
Mamdc2	0.365813	FALSE
Pnpo	0.36258	FALSE
Mctp1	0.362068	FALSE
Pdcd4	0.36174	FALSE
Apobec3	0.361413	FALSE
Eci1	0.360663	FALSE
Slc2a3	0.360539	FALSE
Trim47	0.360427	FALSE
Plscr1	0.358818	FALSE
Hoxa9	0.358484	FALSE
Procr	0.358259	TRUE
Slc9a3r1	0.358221	FALSE
Acta2	0.35795	FALSE
Ninj1	0.3571	FALSE
Slfn2	0.356372	FALSE
Psmb10	0.3563	FALSE
AI662270	0.355852	FALSE
Smim3	0.355597	FALSE
Csf1	0.355247	TRUE
Frmd7	0.350422	FALSE
Rangrf	0.349479	FALSE
Hsd11b2	0.348816	FALSE
Gata2	0.348692	FALSE
Gsto1	0.347654	FALSE
Nr2c2ap	0.347326	FALSE
H3f3a	0.347081	FALSE
Fam181b	0.346214	FALSE
Scrn2	0.345917	FALSE
Nkx2-3	0.34574	FALSE
Acp6	0.344019	FALSE
Prtn3	0.343134	FALSE
Lyl1	0.342191	FALSE
Ccdc40	0.341889	FALSE
Slc50a1	0.341764	FALSE
F10	0.340632	FALSE
Ccdc101	0.338956	FALSE
Bmper	0.338639	FALSE
Celf2	0.338561	FALSE
1110007C09Rik	0.338486	FALSE
Ifitm2	0.33732	FALSE
Slit2	0.336503	TRUE
Ctnnal1	0.33645	FALSE
Mllt3	0.334337	FALSE
Aes	0.334259	FALSE
Gypc	0.333356	FALSE
Ifitm3	0.332958	FALSE
Ccnd2	0.330231	FALSE
Exosc5	0.329432	FALSE
Tspan32	0.328446	FALSE
Pam	0.327275	FALSE
Nfe2	0.326676	FALSE
Syne4	0.326437	FALSE
Ly6e	0.325757	FALSE
Dhrs4	0.324792	FALSE
Ikzf1	0.322968	FALSE
Rab27a	0.321237	FALSE
Speg	0.320419	FALSE
Orai2	0.319139	FALSE
Tmem26	0.318318	FALSE
Nipsnap1	0.317395	FALSE
Tnfaip8	0.316876	FALSE
Rps26	0.31665	FALSE
Rhof	0.316326	FALSE
Sla2	0.31628	FALSE
Pycrl	0.315582	FALSE
Limd2	0.315369	FALSE
Aldh2	0.313115	FALSE
Gltp	0.312061	FALSE
Gse1	0.310763	FALSE
Nudt14	0.309673	FALSE
Gm12657	0.308808	FALSE
Gpc3	0.308436	TRUE
Anpep	0.30786	FALSE
Dut	0.307145	FALSE
Nop10	0.306788	FALSE
Lamtor3	0.306544	FALSE
Ptpre	0.305643	FALSE
Josd2	0.304632	FALSE
Draxin	0.303838	FALSE
Bid	0.301817	FALSE
Tspan4	0.30173	FALSE
Siva1	0.301221	FALSE
Pbx1	0.301187	FALSE
Fam212a	0.29998	FALSE
B9d2	0.299841	FALSE
Pnpla2	0.299315	FALSE
Ptma	0.298472	FALSE
Clec4g	0.297324	FALSE
Timm8b	0.296386	FALSE
Pcbd1	0.295609	FALSE
Zfp771	0.295404	FALSE
Bckdha	0.294281	FALSE
Rpl13a	0.294071	FALSE
Bst2	0.293825	TRUE
Sla	0.29333	FALSE
Madd	0.292897	FALSE
Cyfip2	0.292733	FALSE
Rgs14	0.29139	FALSE
Hscb	0.291105	FALSE
Pdzk1ip1	0.290683	FALSE
Fam69b	0.290287	FALSE
Serpinf1	0.289902	FALSE
Nubp2	0.289693	FALSE
Serf1	0.288985	FALSE
Trmt112	0.288715	FALSE
Psmg4	0.288666	FALSE
Polr2j	0.288574	FALSE
Creg1	0.28837	FALSE
Bola2	0.288189	FALSE
Fkbp4	0.287971	FALSE
Polr3h	0.287964	FALSE
Cnbp	0.287946	FALSE
Grap2	0.287758	FALSE
Syngr1	0.287243	FALSE
Rps3	0.287171	FALSE
Eif5a	0.286569	FALSE
Def6	0.286537	FALSE
Hhex	0.286016	FALSE
Cited2	0.285985	FALSE
Atp13a2	0.285504	FALSE
Gm15915	0.284985	FALSE
Fabp5	0.284589	FALSE
Pdcd2	0.284361	FALSE
Rpl32	0.283937	FALSE
Stk26	0.283817	FALSE
Polr2f	0.283167	FALSE
Abhd11	0.282905	FALSE
Gfra4	0.282869	FALSE
Inafm1	0.282807	FALSE
Tmem180	0.28276	FALSE
Stmn1	0.282687	FALSE
Syde2	0.282533	FALSE
Bex4	0.282067	FALSE
Ppif	0.280461	FALSE
Tgm2	0.279619	FALSE
Sh3bp1	0.279379	FALSE
Jarid2	0.279217	FALSE
Spint2	0.279196	FALSE
Rpl13	0.279055	FALSE
Syngr2	0.278805	FALSE
Chchd4	0.278616	FALSE
Rps6	0.278475	FALSE
Fdx1l	0.278115	FALSE
Gucy1b3	0.277973	FALSE
Rnaseh2a	0.277927	FALSE
Tagln2	0.277676	FALSE
Mmp17	0.27765	FALSE
Pde3b	0.276897	FALSE
Fbxo9	0.276622	FALSE
Sema4d	0.276622	TRUE
Mdk	0.276562	FALSE
Ift57	0.27624	FALSE
Rpl36a	0.276227	FALSE
Rps27a	0.276226	FALSE
Nmnat3	0.276048	FALSE
Rnaseh2c	0.27545	FALSE
Dnph1	0.275268	FALSE
Pithd1	0.274585	FALSE
Xrcc6bp1	0.273591	FALSE
Dtymk	0.273441	FALSE
Sec11c	0.273382	FALSE
Lamtor4	0.273218	FALSE
Cpxm1	0.273097	TRUE
Ubl7	0.272729	FALSE
Trappc6a	0.272619	FALSE
Sptssa	0.272363	FALSE
Atp6v1f	0.27235	FALSE
Cdk4	0.272249	FALSE
Elf1	0.271139	FALSE
Matk	0.271102	FALSE
Eef1b2	0.271049	FALSE
Abca2	0.271016	FALSE
Atp5b	0.270914	FALSE
Nat8l	0.270853	FALSE
Rap2b	0.270659	FALSE
Epb4.1	0.270178	FALSE
Gusb	0.269813	FALSE
Camta1	0.269696	FALSE
Uchl5	0.269116	FALSE
Tab2	0.268824	FALSE
Zfp428	0.268578	FALSE
Calm2	0.268058	FALSE
Tor1a	0.267618	FALSE
Ift22	0.267353	FALSE
Rpl35	0.267288	FALSE
Plaur	0.267225	TRUE
Emp3	0.267123	FALSE
Xk	0.266989	FALSE
Bola1	0.266953	FALSE
Rpl11	0.266879	FALSE
Arpc1b	0.266205	FALSE
Slc22a4	0.266044	FALSE
Pts	0.26575	FALSE
Nudc	0.265557	FALSE
Crlf3	0.265182	FALSE
Commd1	0.265138	FALSE
Rcbtb2	0.264857	FALSE
Unc13d	0.264841	FALSE
Psme1	0.264628	FALSE
Dnmt3a	0.264311	FALSE
Atic	0.264208	FALSE
Gp9	0.263942	TRUE
Rab34	0.263602	FALSE
Rplp0	0.263418	FALSE
Mad2l2	0.263384	FALSE
Lsm10	0.263311	FALSE
Lgals3	0.263295	FALSE
Banf1	0.263223	FALSE
Tmem176a	0.263045	FALSE
Tmem176b	0.262828	FALSE
Ap2s1	0.262772	FALSE
Cd47	0.262578	TRUE
Runx1t1	0.262442	FALSE
Pard6b	0.262041	FALSE
Mrpl36	0.262001	FALSE
Psme2	0.261882	FALSE
Wnt2	0.261865	FALSE
Rnf8	0.261548	FALSE
Laptm5	0.261488	FALSE
Epor	0.261129	FALSE
Gfpt2	0.26111	FALSE
Dctpp1	0.261076	FALSE
Bex1	0.260867	FALSE
Itga4	0.260849	TRUE
Pebp1	0.260535	FALSE
Rgs2	0.260356	FALSE
Fam195a	0.25961	FALSE
Ccdc12	0.258843	FALSE
Trf	0.258785	FALSE
Mmp23	0.257914	FALSE
Mfsd2b	0.257822	FALSE
Map4k1	0.257664	FALSE
Ankrd54	0.257502	FALSE
Asf1a	0.257391	FALSE
Ampd2	0.257333	FALSE
Mri1	0.256864	FALSE
Arhgap4	0.256701	FALSE
Rae1	0.256684	FALSE
Fam92a	0.256604	FALSE
Wbp2	0.256587	FALSE
Lgals3bp	0.256078	TRUE
Apoc1	0.256075	FALSE
Tomm5	0.255697	FALSE
Tfap4	0.255637	FALSE
Selenbp1	0.255441	FALSE
Vav1	0.255143	FALSE
Gca	0.255141	FALSE
Rab3ip	0.255002	FALSE
Smc5	0.254875	FALSE
Qdpr	0.254853	FALSE
Med31	0.254782	FALSE
Zfp444	0.254307	FALSE
Avpi1	0.254241	FALSE
Cuedc2	0.25424	FALSE
Sema4b	0.254095	TRUE
Setbp1	0.254032	FALSE
Maf1	0.254013	FALSE
Mcemp1	0.253937	FALSE
Orai3	0.253827	FALSE
Dctd	0.25356	FALSE
Fkbp8	0.253408	FALSE
Cldn10	0.253257	FALSE
Rpl27	0.252887	FALSE
Rps19	0.252851	FALSE
Tjp3	0.252809	FALSE
Gde1	0.252704	FALSE
Akr1b10	0.252283	FALSE
Bag2	0.25228	FALSE
Myl9	0.252274	FALSE
Gm5148	0.252006	FALSE
Gm11110	0.251954	FALSE
Atp5sl	0.2516	FALSE
Nudt16l1	0.251447	FALSE
Ndufa11	0.25134	FALSE
Nhp2	0.251011	FALSE
Mrc2	0.250814	TRUE
Il17rc	0.250275	FALSE
Ccdc115	0.250229	FALSE
Adssl1	0.24995	FALSE
Rpl18	0.249908	FALSE
Itpa	0.249655	FALSE
Rpl15	0.249585	FALSE
Rps16	0.24926	FALSE
Tgif2	0.249194	FALSE
Ahsa1	0.249042	FALSE
Rpl37rt	0.248605	FALSE
Imp3	0.248578	FALSE
Hnrnpa1	0.248573	FALSE
Naa10	0.248403	FALSE
9130401M01Rik	0.248326	FALSE
Ryr2	0.248262	FALSE
Sf3a2	0.247826	FALSE
Irf5	0.247554	FALSE
Cuta	0.247498	FALSE
Snrnp25	0.24732	FALSE
Rnf187	0.247257	FALSE
Cxxc5	0.247194	FALSE
Nsun2	0.247141	FALSE
Kxd1	0.247001	FALSE
Prmt1	0.246756	FALSE
Prps1	0.246752	FALSE
Rnh1	0.246438	FALSE
Tal1	0.24641	FALSE
Cox6b2	0.246066	FALSE
Mettl22	0.245534	FALSE
Scn11a	0.24545	FALSE
Rpl3	0.24535	FALSE
Sod2	0.244931	FALSE
Med30	0.244572	FALSE
Churc1	0.244254	FALSE
Gbx2	0.243865	FALSE
Pfn1	0.243612	FALSE
Gtf2h5	0.243587	FALSE
Igsf8	0.243538	TRUE
Itga2b	0.243105	FALSE
Spag7	0.242459	FALSE
Gstm2	0.242368	FALSE
Igfbp5	0.242366	FALSE
Gps1	0.24229	FALSE
Hes6	0.24227	FALSE
Pxmp2	0.242077	FALSE
Fgf3	0.242054	FALSE
Arhgdib	0.241893	FALSE
E030024N20Rik	0.241724	FALSE
Ndufa7	0.241547	FALSE
Skp1a	0.241229	FALSE
Chst12	0.240887	FALSE
Chchd2	0.240798	FALSE
Rpl18a	0.240781	FALSE
Timm8a1	0.240779	FALSE
Stard10	0.240652	FALSE
Eif1ax	0.24065	FALSE
5031425E22Rik	0.240526	FALSE
H2afj	0.240273	FALSE
Dctn3	0.240264	FALSE
Ndufa12	0.240031	FALSE
Tom1l1	0.239949	FALSE
Ubb	0.239496	FALSE
Pold2	0.239477	FALSE
Naga	0.239448	FALSE
Gfer	0.239066	FALSE
Acyp1	0.239033	FALSE
Prkca	0.239008	FALSE
Kdm6b	0.238985	FALSE
Cmas	0.238262	FALSE
Rps4l	0.238023	FALSE
Commd3	0.237919	FALSE
Cox8a	0.23776	FALSE
Sp110	0.237699	FALSE
Peo1	0.237505	FALSE
Galt	0.237464	FALSE
Capg	0.23723	FALSE
Rab17	0.23721	FALSE
Sema3d	0.23715	FALSE
Slc16a12	0.237145	FALSE
Klhl6	0.23712	FALSE
Trub1	0.237033	FALSE
Dcakd	0.236778	FALSE
Hadh	0.236699	FALSE
Shmt1	0.236609	FALSE
Ankra2	0.236505	FALSE
Rpl19	0.236159	FALSE
Psme2b	0.236118	FALSE
Smim20	0.23608	FALSE
Rnf125	0.235798	FALSE
Matn1	0.235605	FALSE
Tbxas1	0.235531	FALSE
Pde6d	0.235494	FALSE
Siah1b	0.235474	FALSE
Spin4	0.23531	FALSE
Mrps25	0.235245	FALSE
Pappa	0.23515	FALSE
Cdca7	0.235142	FALSE
Rps3a1	0.235136	FALSE
Rpl7	0.234953	FALSE
Gins4	0.234919	FALSE
Sephs2	0.234777	FALSE
R3hdm4	0.23465	FALSE
Rpa2	0.234479	FALSE
Fam103a1	0.234344	FALSE
Wdr34	0.234329	FALSE
Med12l	0.234313	FALSE
Batf	0.234223	FALSE
Romo1	0.23404	FALSE
Syk	0.23401	FALSE
Mapkapk3	0.233964	FALSE
Map7	0.233817	FALSE
Rpl4	0.233792	FALSE
1810024B03Rik	0.233575	FALSE
Sumo2	0.233412	FALSE
Rrp36	0.233236	FALSE
Mrpl34	0.232986	FALSE
Nrgn	0.232886	FALSE
Nadk2	0.232833	FALSE
Fam198b	0.232761	FALSE
Rps15a	0.232546	FALSE
Atp6v1g1	0.232508	FALSE
Ppm1g	0.232465	FALSE
Urod	0.232433	FALSE
Clu	0.232422	TRUE
Nsmaf	0.232277	FALSE
Paics	0.232257	FALSE
Rps4x	0.232151	FALSE
Hook1	0.231998	FALSE
Pfdn6	0.231977	FALSE
Snrpb	0.231931	FALSE
Naca	0.231793	FALSE
Fth1	0.231624	FALSE
Mterf4	0.231512	FALSE
Timp2	0.231478	FALSE
Gpr171	0.231277	FALSE
Tbc1d10c	0.23124	FALSE
Cbx6	0.231165	FALSE
Bri3bp	0.231164	FALSE
Rps9	0.231104	FALSE
Aatf	0.23103	FALSE
Rcl1	0.23069	FALSE
Psma5	0.230663	FALSE
Tprn	0.230545	FALSE
Ruvbl1	0.230509	FALSE
Zmym3	0.230463	FALSE
Hspe1	0.230258	FALSE
Fn1	0.230251	TRUE
Ndufa6	0.230104	FALSE
Pdxk	0.229893	FALSE
Rps28	0.229773	FALSE
Snrnp40	0.229751	FALSE
Cdkn1c	0.229635	FALSE
Trip6	0.229472	FALSE
Polr2h	0.229441	FALSE
Atp5d	0.229276	FALSE
Rps23	0.229237	FALSE
Sumo3	0.229131	FALSE
Hnrnpc	0.229074	FALSE
Dedd2	0.228748	FALSE
Isyna1	0.228507	FALSE
Uqcc2	0.228486	FALSE
Osgep	0.22823	FALSE
Slco4a1	0.227914	TRUE
Sf3b5	0.227673	FALSE
Haus4	0.227655	FALSE
Lsm1	0.227604	FALSE
Rpl24	0.227556	FALSE
Nt5c3b	0.227488	FALSE
Timm13	0.227425	FALSE
Ino80e	0.227409	FALSE
Tsfm	0.227365	FALSE
Slc7a2	0.227055	FALSE
Ptpn18	0.22703	FALSE
Slc25a11	0.226917	FALSE
Mrpl22	0.226915	FALSE
1700016K19Rik	0.226724	FALSE
Il18rap	0.226676	FALSE
F630111L10Rik	0.226636	FALSE
Tsr2	0.226433	FALSE
Pik3cg	0.22633	FALSE
Sf3b6	0.226316	FALSE
Tdrkh	0.226174	FALSE
Gm12603	0.22617	FALSE
Mecom	0.226013	FALSE
Eif3f	0.22598	FALSE
Pmm1	0.225976	FALSE
Slc35e4	0.225965	FALSE
Srgap3	0.225905	FALSE
Ndufab1	0.225619	FALSE
Rab27b	0.225485	FALSE
Supt4a	0.225457	FALSE
Rabepk	0.225449	FALSE
Ddx56	0.225323	FALSE
Hexa	0.225322	FALSE
Sash3	0.225251	FALSE
Polr2e	0.225219	FALSE
Trub2	0.22516	FALSE
Dazap2	0.225146	FALSE
Pgam5	0.225126	FALSE
Pgls	0.225061	FALSE
Fam110c	0.224942	FALSE
Spsb3	0.224936	FALSE
Txnl4a	0.22493	FALSE
Tmem119	0.224893	FALSE
Rp9	0.224848	FALSE
Nt5c3	0.224624	FALSE
Scp2	0.224513	FALSE
Cbfa2t3	0.224306	FALSE
Cdc123	0.224072	FALSE
Ssbp4	0.224042	FALSE
Gpx1	0.223967	FALSE
Rps15a-ps6	0.223838	FALSE
2410015M20Rik	0.223666	FALSE
Mrps12	0.22361	FALSE
Cox17	0.223512	FALSE
Umps	0.223478	FALSE
Alg5	0.223447	FALSE
Svip	0.223417	FALSE
Nifk	0.223168	FALSE
Pex5	0.223146	FALSE
Dok1	0.223001	FALSE
Rbpms2	0.222965	FALSE
Phb2	0.222892	FALSE
Paip2	0.222884	FALSE
Cox7a2l	0.222362	FALSE
Trim6	0.222331	FALSE
Meaf6	0.22231	FALSE
Aimp2	0.222267	FALSE
Ccdc102a	0.222266	FALSE
Cnpy3	0.222204	FALSE
Acads	0.222155	FALSE
Rps14	0.221833	FALSE
Anapc11	0.221669	FALSE
Pctp	0.22144	FALSE
Vapa	0.221433	FALSE
Pycard	0.221318	FALSE
Fam107b	0.221279	FALSE
Rpl37	0.220904	FALSE
Fas	0.220845	TRUE
Sord	0.220747	FALSE
Khdrbs3	0.220483	FALSE
Cd320	0.220352	TRUE
Aldh7a1	0.219971	FALSE
Dnajc30	0.219928	FALSE
Fam173b	0.219896	FALSE
Cops7a	0.219766	FALSE
Hspa8	0.219761	FALSE
Mrpl40	0.21968	FALSE
Abhd11os	0.219634	FALSE
Ube2b	0.219518	FALSE
Rps13	0.219176	FALSE
Nr1h3	0.219135	FALSE
Cela1	0.219038	FALSE
Rnf149	0.218998	FALSE
Pir	0.218977	FALSE
Ndufaf2	0.218975	FALSE
Caly	0.218969	FALSE
Rabl2	0.21895	FALSE
Adk	0.218949	FALSE
Bcl7c	0.218827	FALSE
Gal3st4	0.218809	FALSE
Naa38	0.218541	FALSE
Map1lc3a	0.218423	FALSE
Cdk2	0.218099	FALSE
Cln3	0.217953	FALSE
Pdcd6	0.21792	FALSE
Grcc10	0.217702	FALSE
Tmem147	0.21768	FALSE
Lrrc72	0.217503	FALSE
Evc2	0.2175	TRUE
Susd3	0.217498	FALSE
Rpl6	0.217476	FALSE
Jund	0.217464	FALSE
Ndufv2	0.217434	FALSE
Mob2	0.21734	FALSE
4933434E20Rik	0.217242	FALSE
Dbndd1	0.217157	FALSE
Mrps28	0.217114	FALSE
Prdx2	0.217097	FALSE
Park7	0.217095	FALSE
Gm12338	0.217076	FALSE
Gtf3a	0.216882	FALSE
Tpst2	0.216871	FALSE
Acbd6	0.216848	FALSE
Psph	0.216802	FALSE
Lap3	0.216759	FALSE
Vegfb	0.216743	FALSE
H2afv	0.216698	FALSE
Tmem8	0.216622	FALSE
Gm1821	0.216602	FALSE
Bcas2	0.21658	FALSE
Prdx5	0.216356	FALSE
Net1	0.216214	FALSE
Pmf1	0.216134	FALSE
Psen2	0.216092	FALSE
Stau2	0.216044	FALSE
Cd24a	0.215867	FALSE
Trmt2a	0.21577	FALSE
Nr0b2	0.215714	FALSE
Cox7c	0.215528	FALSE
Wbscr27	0.215455	FALSE
Meox1	0.215453	FALSE
Dqx1	0.215444	FALSE
Atp5g1	0.215368	FALSE
Hps1	0.215117	FALSE
Rps27l	0.214966	FALSE
Srsf6	0.214936	FALSE
Nme4	0.214852	FALSE
Poldip2	0.21479	FALSE
Gpn3	0.214753	FALSE
Atp5c1	0.214422	FALSE
1110001J03Rik	0.214277	FALSE
Map2k2	0.214236	FALSE
Fermt3	0.214217	FALSE
Rps5	0.214165	FALSE
Tmed1	0.214116	FALSE
Cirbp	0.214068	FALSE
Mrps26	0.213929	FALSE
Lcp2	0.213858	FALSE
Cct5	0.213777	FALSE
Rpl37a	0.213721	FALSE
Mcur1	0.213677	FALSE
Rpl17	0.213637	FALSE
Treml2	0.21345	FALSE
Prmt7	0.213395	FALSE
Cln6	0.213363	FALSE
Adra2a	0.213094	TRUE
Lrwd1	0.21309	FALSE
Mrpl16	0.213072	FALSE
Wdr55	0.212875	FALSE
Pus1	0.212735	FALSE
Ltbp1	0.212719	TRUE
Rpl29	0.212542	FALSE
Relt	0.212514	FALSE
Rpl36	0.212508	FALSE
Tsc22d4	0.212487	FALSE
Tmem163	0.212414	FALSE
Txnl1	0.212399	FALSE
Cox5b	0.212272	FALSE
Fkbp3	0.212244	FALSE
Cd3eap	0.212174	FALSE
Uqcrc1	0.21205	FALSE
Ppil1	0.212026	FALSE
Bcl2l1	0.211855	FALSE
Ung	0.211847	FALSE
Uqcr11	0.211459	FALSE
Rab11a	0.211329	FALSE
Lamtor1	0.211258	FALSE
Rpl23	0.211139	FALSE
Mrm1	0.211071	FALSE
Mrpl12	0.211051	FALSE
Ak1	0.211026	FALSE
Pdxp	0.211013	FALSE
Suclg1	0.210965	FALSE
Gpsm3	0.210933	FALSE
Chad	0.210894	FALSE
Dhps	0.210855	FALSE
Nudt1	0.210836	FALSE
Skp2	0.210782	FALSE
Wdr77	0.210711	FALSE
Timm10b	0.210599	FALSE
Commd2	0.210556	FALSE
Cox6c	0.210411	FALSE
Nedd8	0.210376	FALSE
Rpl31	0.210288	FALSE
Wdr18	0.210285	FALSE
Tamm41	0.210281	FALSE
2510002D24Rik	0.210026	FALSE
Rpl10a	0.209947	FALSE
Polr2d	0.209929	FALSE
Ptgfr	0.209736	FALSE
Rasgrp2	0.209665	FALSE
Ndufs7	0.209655	FALSE
Cdt1	0.209537	FALSE
Zfp219	0.209519	FALSE
Psmb5	0.209409	FALSE
5430416N02Rik	0.209378	FALSE
Ecsit	0.209297	FALSE
Tcof1	0.209227	FALSE
Pidd1	0.209196	FALSE
Pdhb	0.209193	FALSE
Ddt	0.209176	FALSE
Fgd4	0.208997	FALSE
Morn2	0.208959	FALSE
Evpl	0.208941	FALSE
Pck2	0.208908	FALSE
Rps24	0.20885	FALSE
Lypla2	0.208836	FALSE
Slc6a13	0.2088	FALSE
Rab32	0.208751	FALSE
Mical1	0.208739	FALSE
Erh	0.208709	FALSE
Vwf	0.208701	FALSE
1810043H04Rik	0.208644	FALSE
Igfbp2	0.208483	FALSE
Mrpl42	0.208408	FALSE
Cox4i1	0.208285	FALSE
Gins2	0.208269	FALSE
Fam136a	0.208261	FALSE
Rpl35a	0.208215	FALSE
U2af1	0.208167	FALSE
Cops6	0.208112	FALSE
Abcb8	0.207879	FALSE
Ece2	0.207725	FALSE
Slc37a1	0.207651	FALSE
Man2b2	0.207642	FALSE
Gfra2	0.207576	TRUE
Inip	0.207569	FALSE
Csf2ra	0.207507	TRUE
Fam96a	0.207445	FALSE
Rps8	0.207378	FALSE
Cacnb2	0.207369	FALSE
Rpa3	0.207005	FALSE
Mapk3	0.207002	FALSE
Jun	0.206969	FALSE
Slc46a1	0.206941	TRUE
Hacd3	0.206699	FALSE
Mrpl57	0.206444	FALSE
Flad1	0.206411	FALSE
Zswim7	0.206411	FALSE
Casp4	0.206291	FALSE
Npm1	0.206247	FALSE
Psenen	0.20623	FALSE
Tsen34	0.206229	FALSE
Ranbp1	0.205941	FALSE
Ppid	0.205928	FALSE
Wdr61	0.205516	FALSE
Nt5m	0.20544	FALSE
Vdr	0.205402	FALSE
Minos1	0.205381	FALSE
Nle1	0.205346	FALSE
Map2k3os	0.205118	FALSE
Rgs1	0.205079	FALSE
Sytl5	0.205069	FALSE
Pdlim4	0.205069	FALSE
Dnajb9	0.20506	FALSE
Fam60a	0.205046	FALSE
Gm11974	0.204982	FALSE
Hmgn2	0.204804	FALSE
Fbxo47	0.204788	FALSE
Tbc1d15	0.204737	FALSE
Bckdhb	0.204652	FALSE
Trp53	0.204619	FALSE
Nudt8	0.20459	FALSE
Mif	0.204548	FALSE
Gna15	0.204505	FALSE
Cdc26	0.204474	FALSE
Naip2	0.204472	FALSE
Dis3	0.204238	FALSE
Capsl	0.204173	FALSE
Txn2	0.203887	FALSE
Psma3	0.203848	FALSE
4933404O12Rik	0.203837	FALSE
Dnajc2	0.20383	FALSE
Thoc3	0.203696	FALSE
Yeats4	0.20368	FALSE
Eif3d	0.203499	FALSE
Slc26a1	0.20347	FALSE
Reep4	0.20345	FALSE
Efemp1	0.203436	FALSE
Anp32b	0.20322	FALSE
C330024C12Rik	0.203216	FALSE
Mat2a	0.2032	FALSE
Rhoh	0.203176	FALSE
Clpp	0.203103	FALSE
Rrad	0.203088	FALSE
Hoxa7	0.202974	FALSE
Gas1	0.202907	FALSE
Rps18	0.202862	FALSE
Prkab1	0.202765	FALSE
Strap	0.202756	FALSE
Fbxo44	0.202701	FALSE
6820408C15Rik	0.202602	FALSE
Ormdl3	0.202538	FALSE
Ebna1bp2	0.202461	FALSE
Ppan	0.202455	FALSE
Slc25a17	0.202394	FALSE
Snrpf	0.202312	FALSE
Clns1a	0.202265	FALSE
Phpt1	0.202229	FALSE
Cacybp	0.202193	FALSE
Prr13	0.202177	FALSE
Bola3	0.202135	FALSE
Cox7a2	0.201957	FALSE
Ola1	0.201926	FALSE
Mdh2	0.201783	FALSE
Actc1	0.201742	FALSE
Vipr1	0.201738	FALSE
Cdk2ap2	0.201674	FALSE
Pin1	0.201641	FALSE
Oxtr	0.201552	FALSE
Wdr5	0.201548	FALSE
Psmb4	0.201529	FALSE
Cdkn2d	0.201519	FALSE
Fhdc1	0.201446	FALSE
Grik5	0.201389	FALSE
Mrpl21	0.201232	FALSE
Tmem59	0.201179	FALSE
1190007I07Rik	0.20113	FALSE
Mat2b	0.201096	FALSE
Gm10012	0.200946	FALSE
Idh2	0.200728	FALSE
Nfkbib	0.200622	FALSE
Gpx4	0.200563	FALSE
BC029214	0.200524	FALSE
Ntmt1	0.200507	FALSE
Tsacc	0.200428	FALSE
Dalrd3	0.20041	FALSE
Apeh	0.200331	FALSE
Fau	0.20031	FALSE
Pbdc1	0.200273	FALSE
Tmem222	0.200259	FALSE
Arrdc4	0.200072	FALSE
Mpo	0.199961	FALSE
Efcc1	0.199893	FALSE
Ankrd29	0.199661	FALSE
Slc16a9	0.199629	FALSE
Faap20	0.199624	FALSE
Ppp1r15a	0.199599	FALSE
Ncald	0.199537	FALSE
Mfsd10	0.199515	FALSE
Snora68	0.19941	FALSE
Rnf34	0.19918	FALSE
Oser1	0.199031	FALSE
Nop56	0.198981	FALSE
Bend4	0.198888	FALSE
Klhl26	0.198833	FALSE
Rcc1	0.198808	FALSE
Commd4	0.198791	FALSE
Psma7	0.198782	FALSE
Pgap2	0.198735	FALSE
Ifrd2	0.198651	FALSE
Mta3	0.198646	FALSE
Arpc1a	0.198473	FALSE
Plekhj1	0.198454	FALSE
Vldlr	0.198358	FALSE
Vps28	0.198226	FALSE
Mtfr1l	0.198224	FALSE
Prdx6	0.198131	FALSE
Jade1	0.198066	FALSE
Apobr	0.198041	FALSE
Sh3glb2	0.197908	FALSE
D030056L22Rik	0.197877	FALSE
Xab2	0.197857	FALSE
Stoml2	0.197854	FALSE
Psmd10	0.197774	FALSE
Atp5g2	0.197628	FALSE
Grsf1	0.197614	FALSE
Psmd9	0.197604	FALSE
S100a11	0.197545	FALSE
P2ry14	0.197489	FALSE
Cnpy2	0.197473	FALSE
Zfp706	0.197463	FALSE
C1qbp	0.197415	FALSE
Inpp5b	0.197328	FALSE
Slx1b	0.197262	FALSE
Vipr2	0.197225	FALSE
Pde4a	0.19716	FALSE
Snrpd3	0.197123	FALSE
Sdhaf2	0.197075	FALSE
Taf8	0.197059	FALSE
Myd88	0.197032	FALSE
Zfp580	0.196867	FALSE
2810013P06Rik	0.196855	FALSE
Ndst1	0.196763	FALSE
Letmd1	0.196721	FALSE
Gtf2h3	0.196696	FALSE
Polr2m	0.196638	FALSE
Lamtor5	0.196634	FALSE
Unc119	0.196582	FALSE
Pole3	0.196569	FALSE
Psmd14	0.196464	FALSE
BC005624	0.196397	FALSE
Plek2	0.196325	FALSE
Use1	0.196308	FALSE
Mien1	0.19629	FALSE
Rpp14	0.196261	FALSE
Cox7b	0.196154	FALSE
Inha	0.196117	FALSE
Rars2	0.195954	FALSE
Repin1	0.195892	FALSE
Mrpl11	0.195833	FALSE
Wdr12	0.195747	FALSE
Gadd45g	0.195676	FALSE
Lsm2	0.195636	FALSE
Eif3h	0.195582	FALSE
BC031181	0.195566	FALSE
Zfand2b	0.195467	FALSE
Thap11	0.195421	FALSE
Tmub1	0.195321	FALSE
Mmp24	0.195289	FALSE
Jtb	0.195284	FALSE
Wdr36	0.195226	FALSE
Mpv17l2	0.195194	FALSE
1700026L06Rik	0.195153	FALSE
Eif2d	0.194988	FALSE
Alkbh7	0.194974	FALSE
Hoxb5os	0.194898	FALSE
Atp5l	0.194802	FALSE
Jazf1	0.194762	FALSE
Ppp1r7	0.194608	FALSE
Psmb2	0.194568	FALSE
Gyltl1b	0.194249	FALSE
Psmg3	0.194242	FALSE
Cers2	0.194197	FALSE
Nol7	0.194178	FALSE
Emg1	0.194145	FALSE
Etfa	0.194109	FALSE
Eef1d	0.19406	FALSE
Pla2g16	0.193923	FALSE
Syf2	0.19386	FALSE
Pfdn4	0.193831	FALSE
Vps36	0.193768	FALSE
Zfp608	0.193761	FALSE
Gng10	0.193701	FALSE
Fcf1	0.193698	FALSE
1810032O08Rik	0.193669	FALSE
Esd	0.193555	FALSE
Alkbh4	0.19354	FALSE
Smyd2	0.193521	FALSE
Mzt1	0.193217	FALSE
Ipp	0.193113	FALSE
Rsph3b	0.193098	FALSE
Sssca1	0.193077	FALSE
Lama5	0.193034	TRUE
Slc25a19	0.192973	FALSE
Bloc1s1	0.192967	FALSE
Timm23	0.192958	FALSE
Aagab	0.192918	FALSE
Irf2bp1	0.192873	FALSE
Ercc8	0.192839	FALSE
Cpne3	0.19282	FALSE
Nop16	0.192765	FALSE
Rpl36al	0.192709	FALSE
1110051M20Rik	0.192659	FALSE
Rad51d	0.192652	FALSE
Ndufa2	0.192632	FALSE
Gnl3	0.192618	FALSE
1600002K03Rik	0.192611	FALSE
Pex26	0.192601	FALSE
Ctsc	0.192572	FALSE
Cyp26b1	0.192432	FALSE
Nob1	0.192406	FALSE
Trappc5	0.192403	FALSE
Rpl7l1	0.192392	FALSE
Fzd2	0.192354	FALSE
Rad23a	0.192183	FALSE
Rce1	0.192173	FALSE
Polr2l	0.192146	FALSE
Bax	0.192135	FALSE
Otub2	0.192	FALSE
Tor2a	0.192	TRUE
Dock10	0.191976	FALSE
Lsm7	0.191869	FALSE
Arrdc1	0.191821	FALSE
Ciapin1	0.19181	FALSE
Tmed4	0.191711	TRUE
Pcnxl4	0.191678	FALSE
Pml	0.191673	FALSE
Scand1	0.191629	FALSE
Zfp105	0.191454	FALSE
Ociad1	0.19143	FALSE
Pecr	0.191302	FALSE
Coq4	0.19129	FALSE
Mrps9	0.191228	FALSE
Tsta3	0.191149	FALSE
Gm12942	0.191085	FALSE
Hoxa10	0.190953	FALSE
Edem2	0.190835	FALSE
Gaa	0.190725	FALSE
Eri3	0.190714	FALSE
Lyar	0.190693	FALSE
Vkorc1	0.190572	FALSE
Bbc3	0.190544	FALSE
Sdhd	0.190543	FALSE
Cul4a	0.190521	FALSE
Cdc37	0.190503	FALSE
Perp	0.19043	FALSE
Zfp53	0.190429	FALSE
Wdr83	0.190351	FALSE
Clic6	0.190222	FALSE
Psma1	0.190172	FALSE
Mrpl3	0.19017	FALSE
Gm6583	0.190138	FALSE
Il17ra	0.190047	TRUE
Impdh2	0.189964	FALSE
Mrpl13	0.189933	FALSE
Psmd8	0.189901	FALSE
Zfp385a	0.189762	FALSE
Mrpl41	0.189761	FALSE
Mgst3	0.189675	FALSE
Snrpg	0.189673	FALSE
Pmpca	0.189663	FALSE
Dynlt1b	0.189595	FALSE
Erp29	0.189373	FALSE
Smarcb1	0.189344	FALSE
Copz1	0.189343	FALSE
Rps7	0.189282	FALSE
2310009A05Rik	0.189163	FALSE
Fgd3	0.189118	FALSE
Arid3b	0.188957	FALSE
Macrod2	0.188641	FALSE
Acot13	0.188612	FALSE
Bcl7b	0.18859	FALSE
Tmbim4	0.188578	FALSE
Igsf3	0.188556	TRUE
Uri1	0.188521	FALSE
Elp2	0.188519	FALSE
Crb3	0.188463	FALSE
Dnajb1	0.188445	FALSE
1110008L16Rik	0.188421	FALSE
Dph5	0.1884	FALSE
Rpl9	0.188371	FALSE
Ctsf	0.18836	FALSE
Rps17	0.188258	FALSE
H2-K1	0.188258	TRUE
Cox4i2	0.188187	FALSE
Calca	0.188123	FALSE
Syn3	0.188041	FALSE
Aasdhppt	0.18802	FALSE
Tmem256	0.187859	FALSE
Rbp1	0.187845	FALSE
Nudcd2	0.187757	FALSE
Mrps33	0.18772	FALSE
Efcab14	0.18771	FALSE
Hn1l	0.18771	FALSE
BC026585	0.187598	FALSE
Cib1	0.187538	FALSE
A930003A15Rik	0.187431	FALSE
A430005L14Rik	0.187373	FALSE
Stk4	0.187323	FALSE
Fam216a	0.187229	FALSE
Mrpl28	0.187207	FALSE
Rpl8	0.187173	FALSE
Zdhhc13	0.187107	FALSE
Dcps	0.187062	FALSE
Tysnd1	0.18693	FALSE
Ppia	0.186846	FALSE
Trmt6	0.186832	FALSE
Cercam	0.186821	FALSE
1810022K09Rik	0.186692	FALSE
Mettl25	0.186683	FALSE
Emc4	0.186677	FALSE
2310011J03Rik	0.186648	FALSE
Serhl	0.186572	FALSE
Ndufb2	0.186546	FALSE
Rassf7	0.186427	FALSE
Eif3g	0.186427	FALSE
Fance	0.186401	FALSE
Bckdk	0.186397	FALSE
A230056J06Rik	0.186325	FALSE
Gm5127	0.186126	FALSE
Ctsh	0.186095	FALSE
Mmd	0.186034	FALSE
Prmt3	0.18594	FALSE
Calcrl	0.185912	TRUE
Magoh	0.185901	FALSE
Fam84b	0.185801	FALSE
Pcmt1	0.185752	FALSE
Nap1l2	0.185646	FALSE
Rrp1	0.1856	FALSE
C1qtnf1	0.185569	FALSE
Cct7	0.185561	FALSE
Chrna2	0.185518	FALSE
Phykpl	0.185269	FALSE
Adcy7	0.185077	FALSE
Spcs1	0.185057	FALSE
Clta	0.185024	FALSE
Mtf1	0.184959	FALSE
Gstp1	0.184886	FALSE
Dnajc22	0.184865	FALSE
Ndufs6	0.184705	FALSE
Hypk	0.184611	FALSE
Ier3	0.184567	FALSE
Mrpl49	0.184549	FALSE
Gm14295	0.184526	FALSE
1110012L19Rik	0.184486	FALSE
Gatb	0.184454	FALSE
March3	0.184388	FALSE
Rpl23a	0.184351	FALSE
Hsd17b10	0.18434	FALSE
Hint2	0.184334	FALSE
Cct2	0.184302	FALSE
Gnb2l1	0.184207	FALSE
Zmat5	0.184116	FALSE
Vegfc	0.184063	FALSE
Dpy30	0.183958	FALSE
Gadd45gip1	0.183877	FALSE
Dupd1	0.183823	FALSE
Uck1	0.183747	FALSE
Rnf181	0.183728	FALSE
Timm9	0.183692	FALSE
Apba3	0.183506	FALSE
Eef1e1	0.183484	FALSE
Diras2	0.183463	FALSE
Ndufb4	0.183451	FALSE
Rffl	0.183425	FALSE
Neat1	0.183421	FALSE
Hspa14	0.183317	FALSE
Carkd	0.183315	FALSE
Clip4	0.183273	FALSE
Cd200r4	0.183257	TRUE
Nudt21	0.183246	FALSE
Ttc1	0.183236	FALSE
Iqgap2	0.183235	FALSE
4930579G24Rik	0.183192	FALSE
H2afz	0.183166	FALSE
Smg9	0.183135	FALSE
Psmg1	0.183119	FALSE
Mbnl1	0.183066	FALSE
Rps20	0.183052	FALSE
Tma16	0.183045	FALSE
Trip10	0.182926	FALSE
AW209491	0.18287	FALSE
Palld	0.182839	FALSE
Mrps24	0.182762	FALSE
Necap2	0.182722	FALSE
Rbx1	0.182684	FALSE
Ergic3	0.18265	FALSE
Plekhb2	0.182614	FALSE
Adsl	0.182573	FALSE
Trmt11	0.182533	FALSE
Uqcrh	0.182491	FALSE
Mrps30	0.182471	FALSE
Cenpm	0.182457	FALSE
Tfam	0.182395	FALSE
Snrpa	0.182264	FALSE
Atp6v0b	0.182106	FALSE
Fam83g	0.182061	FALSE
Rpl21	0.182049	FALSE
Nt5dc2	0.181979	FALSE
Pnrc1	0.18196	FALSE
Ndufv1	0.181882	FALSE
Tssk3	0.181871	FALSE
Psmd13	0.181864	FALSE
Cyba	0.18178	FALSE
Myg1	0.181736	FALSE
Tomm20	0.181695	FALSE
Pcyox1l	0.181522	FALSE
Eif3k	0.181462	FALSE
Ppp1r35	0.181195	FALSE
Tarbp2	0.181147	FALSE
Emc10	0.181142	FALSE
Uqcr10	0.181064	FALSE
Ruvbl2	0.181042	FALSE
Adipor2	0.181036	FALSE
9530068E07Rik	0.181027	FALSE
Hspa9	0.180975	FALSE
Rpl5	0.18097	FALSE
Snrpd2	0.180963	FALSE
Slc25a3	0.180923	FALSE
Slc52a2	0.180896	TRUE
Twistnb	0.180863	FALSE
Ppie	0.180526	FALSE
Eef1g	0.180507	FALSE
Maz	0.18045	FALSE
Mrps18a	0.180445	FALSE
Pnpla3	0.180397	FALSE
1500012F01Rik	0.180389	FALSE
Ostm1	0.180283	TRUE
2310022A10Rik	0.180127	FALSE
Zbtb25	0.180058	FALSE
Pycr2	0.180058	FALSE
Wdr31	0.179858	FALSE
Agbl1	0.179818	FALSE
Xrcc3	0.17978	FALSE
Eif4a3	0.179738	FALSE
Sppl2b	0.17946	TRUE
Ogfod3	0.179435	FALSE
Hoxa6	0.179375	FALSE
Hint1	0.179046	FALSE
Dnlz	0.179	FALSE
Mrpl27	0.17897	FALSE
Ormdl1	0.178893	FALSE
Nup62	0.17883	FALSE
Tfpt	0.178716	FALSE
Clpx	0.178715	FALSE
Akr1a1	0.178684	FALSE
Fam207a	0.178682	FALSE
3110062M04Rik	0.178621	FALSE
Cct3	0.178554	FALSE
Imp4	0.178517	FALSE
Rbbp4	0.178514	FALSE
Mrpl15	0.178421	FALSE
Rbp2	0.178244	FALSE
Rnaseh2b	0.178192	FALSE
Tyms	0.178161	FALSE
Ttc27	0.178141	FALSE
Ftsj1	0.178136	FALSE
Parn	0.178122	FALSE
Rbm8a	0.178084	FALSE
Slfn9	0.178067	FALSE
Stra6l	0.178049	FALSE
Fgd2	0.177974	FALSE
Trim27	0.17797	FALSE
Zpr1	0.177965	FALSE
Zhx1	0.177913	FALSE
Mrto4	0.177889	FALSE
Hmces	0.177871	FALSE
Fxn	0.17781	FALSE
LOC100862268	0.177761	FALSE
Dpp10	0.177749	FALSE
Msh2	0.177749	FALSE
Mrps16	0.177733	FALSE
Edf1	0.177709	FALSE
Mkks	0.177684	FALSE
C330006A16Rik	0.177655	FALSE
Camsap3	0.177591	FALSE
2310009B15Rik	0.177551	FALSE
Timm17a	0.177532	FALSE
Fam104a	0.177403	FALSE
Sec61b	0.177343	FALSE
Xrcc6	0.177341	FALSE
Mrps35	0.177193	FALSE
Trpt1	0.177177	FALSE
Mrpl18	0.177098	FALSE
Psmb3	0.177094	FALSE
Ndufs4	0.177027	FALSE
Ten1	0.177007	FALSE
Capn6	0.176999	FALSE
Cnot8	0.176999	FALSE
Nrg1	0.176958	FALSE
Zfp69	0.176953	FALSE
Rps11	0.176901	FALSE
Rbm3	0.17687	FALSE
Vdac3	0.176826	FALSE
Lage3	0.176763	FALSE
Gm17365	0.176693	FALSE
Trappc6b	0.176662	FALSE
Camk1	0.176655	FALSE
Ubl4a	0.176654	FALSE
Vps26a	0.176645	FALSE
Triap1	0.176644	FALSE
Nhp2l1	0.176563	FALSE
Hes7	0.176514	FALSE
H3f3b	0.176455	FALSE
Zfpl1	0.176438	FALSE
Alg2	0.176429	FALSE
Aurkaip1	0.176419	FALSE
Ppil2	0.176373	FALSE
Gm13315	0.176345	FALSE
1810058I24Rik	0.176227	FALSE
Ldb2	0.176145	FALSE
Hey1	0.176051	FALSE
Plcb2	0.175955	FALSE
Sost	0.17579	FALSE
Mrpl24	0.175775	FALSE
Ccnd3	0.175699	FALSE
Tekt1	0.175577	FALSE
Mettl23	0.17554	FALSE
Fbxl5	0.175448	FALSE
Aldh16a1	0.175422	FALSE
Rfc2	0.175415	FALSE
Hax1	0.1754	FALSE
Fnbp1	0.175386	FALSE
Stra13	0.175378	FALSE
Slc35b2	0.175296	FALSE
Cdadc1	0.17528	FALSE
Trappc2l	0.175278	FALSE
Arfrp1	0.175258	FALSE
Vgll4	0.175128	FALSE
D630029K05Rik	0.175072	FALSE
Fam78a	0.175045	FALSE
Fam192a	0.17498	FALSE
Lmna	0.174963	FALSE
Pcbd2	0.174928	FALSE
Slc35a4	0.174886	FALSE
Acp5	0.174847	FALSE
Dcaf4	0.174801	FALSE
Dpm2	0.174799	FALSE
Uxt	0.174791	FALSE
Cyb561d2	0.174739	FALSE
Rgs19	0.174652	FALSE
Cmss1	0.174649	FALSE
Lztfl1	0.174564	FALSE
Sin3b	0.174551	FALSE
2210016F16Rik	0.174523	FALSE
Znhit1	0.174339	FALSE
Vta1	0.174311	FALSE
Myzap	0.174219	FALSE
Bloc1s2	0.174209	FALSE
Ccdc58	0.174156	FALSE
Rab11b	0.174155	FALSE
Pak1	0.174128	FALSE
Kctd13	0.174046	FALSE
Dpm3	0.174005	FALSE
Lamtor2	0.174003	FALSE
Ap1b1	0.17395	FALSE
Deaf1	0.173917	FALSE
Phb	0.17383	FALSE
Gm6402	0.173707	FALSE
Gstm1	0.173684	FALSE
Agfg2	0.173566	FALSE
Cox14	0.173481	FALSE
Epb4.1l4b	0.173468	FALSE
Nlgn3	0.17332	TRUE
Ptp4a3	0.173244	FALSE
Plgrkt	0.173226	FALSE
Ap1g2	0.173193	FALSE
Tgm1	0.173184	FALSE
Ubl5	0.173023	FALSE
Sharpin	0.172921	FALSE
Mgst2	0.172888	FALSE
Adck3	0.172779	FALSE
Cyth3	0.172691	FALSE
Slc39a13	0.172674	FALSE
Vps37b	0.17261	FALSE
Hmga2	0.172603	FALSE
Ccdc86	0.172585	FALSE
Mrpl14	0.172555	FALSE
Eef1a1	0.172455	FALSE
Flot1	0.172448	FALSE
Impa2	0.172436	FALSE
Tmem63b	0.172397	FALSE
Ankrd10	0.17231	FALSE
Cenph	0.172307	FALSE
Zmynd19	0.172276	FALSE
Haus5	0.172209	FALSE
Mcm7	0.17214	FALSE
Mrpl38	0.172135	FALSE
Lsm8	0.172041	FALSE
Zfyve21	0.172037	FALSE
1110038B12Rik	0.172	FALSE
Gamt	0.171909	FALSE
Tnfaip2	0.171903	FALSE
Dna2	0.171876	FALSE
Ranbp3	0.171824	FALSE
Lrrc42	0.171783	FALSE
Serbp1	0.171584	FALSE
Map2k3	0.171547	FALSE
Cluap1	0.17145	FALSE
Znrd1	0.171425	FALSE
Rsph3a	0.171376	FALSE
Trnau1ap	0.171329	FALSE
Polr3k	0.171316	FALSE
Mea1	0.171203	FALSE
Nubp1	0.171121	FALSE
Nudt6	0.170947	FALSE
Alox5	0.170915	FALSE
Mfng	0.170896	FALSE
Oxld1	0.170887	FALSE
Akr1e1	0.170777	FALSE
Glipr1l1	0.170719	FALSE
Gas8	0.170627	FALSE
Lrrc16a	0.170578	FALSE
Itgb2	0.170571	TRUE
Polr3e	0.170563	FALSE
D330050I16Rik	0.170558	FALSE
Atp5k	0.170493	FALSE
Trappc4	0.170465	FALSE
Fam53a	0.170448	FALSE
2010107E04Rik	0.17041	FALSE
Zfp637	0.170399	FALSE
Ube2v1	0.170398	FALSE
Cdca7l	0.170187	FALSE
Fkbp11	0.170172	FALSE
Eif4e	0.17007	FALSE
Smkr-ps	0.170012	FALSE
Polr3g	0.169906	FALSE
Dsp	0.169904	FALSE
Ndufb9	0.169834	FALSE
Atp6v0e	0.169802	FALSE
Pole4	0.169788	FALSE
1810014B01Rik	0.169743	FALSE
Arhgap9	0.169723	FALSE
Cep78	0.169638	FALSE
Fchsd2	0.169618	FALSE
Uqcrc2	0.169613	FALSE
Ube2w	0.169599	FALSE
Srsf7	0.169577	FALSE
Tcf15	0.169572	FALSE
Ppp2r3c	0.169513	FALSE
Ncbp2	0.169492	FALSE
Dusp28	0.169317	FALSE
Tceb3	0.169308	FALSE
Chchd6	0.169307	FALSE
Ippk	0.169304	FALSE
Ccs	0.169265	FALSE
Cct8	0.169263	FALSE
Glrx2	0.169226	FALSE
Lzts2	0.169222	FALSE
Hddc2	0.16921	FALSE
Dnajc15	0.169207	FALSE
Ociad2	0.1692	FALSE
Nme2	0.169149	FALSE
Mcm2	0.16914	FALSE
Plbd2	0.169071	FALSE
Syngap1	0.169022	FALSE
Haao	0.169022	FALSE
Plscr4	0.168864	FALSE
Polr1d	0.168599	FALSE
Rsf1	0.168521	FALSE
Abcc1	0.168514	TRUE
Snora28	0.168498	FALSE
Mrpl43	0.168473	FALSE
Slbp	0.16843	FALSE
Tada1	0.168427	FALSE
Psmg2	0.168405	FALSE
Celsr2	0.168399	TRUE
Gas5	0.168373	FALSE
Gm16861	0.168357	FALSE
Akt1s1	0.168333	FALSE
Wbscr16	0.168304	FALSE
H2afx	0.168302	FALSE
Tmem205	0.168284	FALSE
Rec8	0.168254	FALSE
Grwd1	0.16823	FALSE
0610012G03Rik	0.168118	FALSE
Rbm42	0.168117	FALSE
Chchd7	0.168007	FALSE
Chrdl1	0.167989	TRUE
Coa3	0.16793	FALSE
1700037H04Rik	0.167914	FALSE
Lancl3	0.167851	FALSE
Rps25	0.167808	FALSE
Brat1	0.167702	FALSE
Ptrh2	0.16765	FALSE
Gabarapl1	0.167565	FALSE
Usp39	0.167544	FALSE
Nme3	0.167502	FALSE
Dohh	0.167438	FALSE
Nub1	0.167429	FALSE
Emc6	0.167421	FALSE
Ccdc181	0.167418	FALSE
Tmem9	0.167342	TRUE
Tipin	0.167341	FALSE
Rabggta	0.167303	FALSE
Psmb7	0.167302	FALSE
Faah	0.167298	FALSE
Rnf157	0.167271	FALSE
Toporsos	0.167202	FALSE
Ppat	0.167147	FALSE
Slc9a8	0.167064	FALSE
Rps10	0.166944	FALSE
Exosc1	0.166885	FALSE
Immp2l	0.16687	FALSE
Nrm	0.166846	FALSE
Lurap1	0.166841	FALSE
Med25	0.166841	FALSE
Mrps10	0.166791	FALSE
Eif3i	0.166759	FALSE
Bloc1s4	0.166739	FALSE
Gm561	0.166726	FALSE
Gm13157	0.166712	FALSE
Acat1	0.166679	FALSE
Thap7	0.166679	FALSE
Begain	0.166669	FALSE
Pa2g4	0.166634	FALSE
Mrpl51	0.166616	FALSE
Ccdc134	0.166572	FALSE
Ppa1	0.166559	FALSE
Tuba8	0.166523	FALSE
Cebpzos	0.166522	FALSE
Atp6v1c1	0.166483	FALSE
Fbl	0.166442	FALSE
Lpcat3	0.166438	FALSE
Ndufs8	0.166436	FALSE
Arl14epl	0.166366	FALSE
Fdx1	0.166358	FALSE
Glod4	0.16633	FALSE
Ppp1r26	0.166298	FALSE
Napa	0.166294	FALSE
Gm53	0.166282	FALSE
Rtcb	0.166275	FALSE
Nip7	0.166203	FALSE
Gtf2f2	0.166051	FALSE
Ldoc1l	0.16602	FALSE
Naip6	0.166004	FALSE
Arl2	0.16594	FALSE
Ap1s1	0.165909	FALSE
Gtf3c6	0.165873	FALSE
Gla	0.165857	FALSE
Polr2g	0.165857	FALSE
Mtx1	0.165823	FALSE
1810026J23Rik	0.165821	FALSE
Htra2	0.16581	FALSE
Hmha1	0.165769	FALSE
1700124L16Rik	0.165693	FALSE
Ntpcr	0.165678	FALSE
Cdk5rap3	0.165639	FALSE
Tspan8	0.16561	FALSE
Gart	0.165581	FALSE
Nabp2	0.16555	FALSE
Med21	0.165519	FALSE
A230065H16Rik	0.16545	FALSE
Ndufb8	0.165412	FALSE
Zfp593	0.165327	FALSE
Gnl1	0.165318	FALSE
Ganc	0.165233	FALSE
Vamp8	0.165224	FALSE
0610011F06Rik	0.165215	FALSE
Vps29	0.165099	FALSE
Dera	0.165095	FALSE
Lysmd2	0.165017	FALSE
Ssr4	0.16497	FALSE
2410018L13Rik	0.164866	FALSE
Sap30bp	0.164847	FALSE
Scap	0.164795	FALSE
2310057M21Rik	0.164795	FALSE
Gimap1	0.164724	FALSE
Eif6	0.164665	FALSE
Mcee	0.164611	FALSE
Bcat2	0.164611	FALSE
Mff	0.164545	FALSE
Nsun5	0.164538	FALSE
Ldhb	0.164537	FALSE
Aga	0.164525	FALSE
Ppp1ca	0.164449	FALSE
Pcdhgb2	0.164346	FALSE
Adh5	0.164343	FALSE
Rpl7a	0.164298	FALSE
Cnot2	0.164262	FALSE
Sult1a1	0.164066	FALSE
Rfc5	0.164057	FALSE
Sepw1	0.164053	FALSE
Daxx	0.163911	FALSE
Polr2k	0.163898	FALSE
Arap1	0.163866	FALSE
Ssbp2	0.163811	FALSE
Mrpl30	0.163763	FALSE
Bin3	0.163726	FALSE
Rbm17	0.163636	FALSE
D2Wsu81e	0.163439	FALSE
Ccnt1	0.163382	FALSE
Prps2	0.163367	FALSE
Ube2e2	0.163351	FALSE
Hibadh	0.163343	FALSE
Man2b1	0.163308	FALSE
Hspd1	0.163292	FALSE
Dancr	0.163288	FALSE
Sfmbt1	0.163285	FALSE
Cyb5r3	0.163282	FALSE
Gpr84	0.16325	FALSE
Lin37	0.163192	FALSE
Slc6a15	0.163164	FALSE
Smim12	0.163117	FALSE
Ipo13	0.163092	FALSE
Fam196b	0.163062	FALSE
Kcnn4	0.16305	FALSE
Thtpa	0.163015	FALSE
Nosip	0.163007	FALSE
Pih1d1	0.162987	FALSE
Ctnnbl1	0.162975	FALSE
Gar1	0.162958	FALSE
Dpp3	0.16293	FALSE
Pdk3	0.16285	FALSE
Mlf2	0.162782	FALSE
Bmx	0.162704	FALSE
Kctd1	0.162699	FALSE
Gm20324	0.162617	FALSE
Snx20	0.162569	FALSE
Narfl	0.162561	FALSE
2310040G24Rik	0.162541	FALSE
Epb4.1l4aos	0.162513	FALSE
Tomm6	0.162454	FALSE
Ppa2	0.162423	FALSE
Ldah	0.162422	FALSE
Eif1b	0.162412	FALSE
Btf3	0.162361	FALSE
Wdr4	0.162318	FALSE
Shmt2	0.162169	FALSE
Hspbp1	0.162123	FALSE
Cript	0.162055	FALSE
Zfand6	0.161993	FALSE
Ccne1	0.161976	FALSE
D16Ertd472e	0.161963	FALSE
Hacd2	0.161832	FALSE
P2rx2	0.161784	FALSE
D8Ertd738e	0.161755	FALSE
Atg101	0.161719	FALSE
Chchd1	0.161697	FALSE
Gtf2b	0.16166	FALSE
Epb4.1l5	0.161651	FALSE
Grn	0.161647	TRUE
Fis1	0.161609	FALSE
Gm9958	0.161596	FALSE
Gnpnat1	0.161574	FALSE
Rrp7a	0.161514	FALSE
Dtd1	0.161501	FALSE
Dach2	0.161454	FALSE
P3h3	0.16144	FALSE
Chmp7	0.161431	FALSE
Phtf2	0.161422	FALSE
Psmb1	0.161413	FALSE
Rrp9	0.161351	FALSE
St7l	0.161333	FALSE
E2f4	0.161285	FALSE
Csnk2b	0.161246	FALSE
Abhd12	0.161235	FALSE
Rilpl2	0.161197	FALSE
Gmpr2	0.161174	FALSE
Ret	0.161147	FALSE
Tmem221	0.16111	FALSE
Dym	0.161047	FALSE
Uba52	0.161044	FALSE
Coa4	0.161035	FALSE
Gm15421	0.161026	FALSE
B3galnt2	0.161014	FALSE
Ube2k	0.161005	FALSE
Farsa	0.160989	FALSE
Vat1	0.160841	FALSE
Tomm40	0.160723	FALSE
Ddx39b	0.160704	FALSE
Bbx	0.160657	FALSE
Ccdc61	0.160598	FALSE
Nelfe	0.160577	FALSE
Nme1	0.160496	FALSE
Ddx1	0.160488	FALSE
Zfp414	0.160403	FALSE
Mmgt2	0.16039	FALSE
M1ap	0.160285	FALSE
Ddx49	0.160267	FALSE
Nit2	0.160249	FALSE
Ptgis	0.160213	FALSE
Zdhhc12	0.160003	FALSE
Eif2s1	0.159976	FALSE
Tctn3	0.159974	TRUE
Jagn1	0.159955	FALSE
Spo11	0.159949	FALSE
Farsb	0.159942	FALSE
Dusp18	0.15991	FALSE
Ssu72	0.1598	FALSE
Chchd5	0.15976	FALSE
Ttll12	0.159709	FALSE
Gnl2	0.159603	FALSE
Tusc2	0.159602	FALSE
Uqcc1	0.159594	FALSE
H2afy2	0.159593	FALSE
Rfxank	0.159551	FALSE
Rfng	0.159425	FALSE
Ran	0.159251	FALSE
Snx5	0.159246	FALSE
Srgn	0.159245	FALSE
Hsdl1	0.159214	FALSE
Tmem33	0.159193	FALSE
Mettl18	0.15918	FALSE
Drg1	0.159151	FALSE
Tmem261	0.159095	FALSE
Mrpl44	0.159085	FALSE
Kctd14	0.159061	FALSE
Il4	0.159038	FALSE
Ppp6c	0.159036	FALSE
Usp37	0.159016	FALSE
Cox6b1	0.158983	FALSE
Asnsd1	0.158909	FALSE
Pkmyt1	0.158857	FALSE
Srm	0.158761	FALSE
Lnx1	0.158754	FALSE
Tmem17	0.158713	FALSE
Glb1l2	0.15866	FALSE
Lrrc8e	0.15866	FALSE
Hars2	0.158628	FALSE
Pam16	0.158614	FALSE
Atp5e	0.158598	FALSE
Msrb2	0.158384	FALSE
Mid1	0.158364	FALSE
Pdf	0.158334	FALSE
Shq1	0.158317	FALSE
Tada3	0.158295	FALSE
Med20	0.158293	FALSE
Ctps	0.158292	FALSE
Tax1bp1	0.158272	FALSE
Commd5	0.158263	FALSE
2010012O05Rik	0.158249	FALSE
Surf2	0.158218	FALSE
Ahcyl1	0.15812	FALSE
Elof1	0.158005	FALSE
Ddx5	0.157983	FALSE
Zfp560	0.157958	FALSE
Psd4	0.157938	FALSE
Pex19	0.157914	FALSE
Mrpl55	0.157879	FALSE
Myom1	0.157807	FALSE
Tmem106c	0.157802	FALSE
Atp1b1	0.1578	TRUE
Tmx2	0.157767	FALSE
Adi1	0.157684	FALSE
9130019O22Rik	0.157682	FALSE
Mgat2	0.157643	FALSE
Sdf2	0.157628	FALSE
Rnase6	0.157588	FALSE
Gpr165	0.157582	FALSE
Ppfibp2	0.15754	FALSE
Hcfc1r1	0.157531	FALSE
Gstt3	0.157502	FALSE
Ptgr2	0.157498	FALSE
Phax	0.157431	FALSE
Zbtb12	0.157405	FALSE
Anxa4	0.157371	FALSE
Nfs1	0.15731	FALSE
Myo1g	0.157266	FALSE
Pacrgl	0.157248	FALSE
Fig4	0.15724	FALSE
Ept1	0.157223	FALSE
Rrp15	0.157173	FALSE
Smn1	0.157109	FALSE
Plp2	0.157046	FALSE
E130309D02Rik	0.157016	FALSE
Nop58	0.157013	FALSE
Rheb	0.157008	FALSE
Znhit3	0.156966	FALSE
Oxa1l	0.156966	FALSE
Bscl2	0.156942	FALSE
Mettl20	0.156882	FALSE
Myrf	0.156872	FALSE
Col11a1	0.156832	FALSE
Mrps18b	0.156824	FALSE
Psma4	0.156639	FALSE
Psmc3ip	0.156611	FALSE
1110038F14Rik	0.15651	FALSE
Zcchc10	0.156496	FALSE
Exosc6	0.156479	FALSE
Hgs	0.156415	FALSE
Rpap3	0.15641	FALSE
Sf3b4	0.156403	FALSE
Lrrc75a	0.156264	FALSE
Auh	0.156164	FALSE
Exosc7	0.156161	FALSE
Prkaca	0.156108	FALSE
2410006H16Rik	0.156092	FALSE
2210013O21Rik	0.156067	FALSE
Rpe	0.156039	FALSE
Cox11	0.155992	FALSE
Abhd17c	0.155975	FALSE
Mpi	0.155928	FALSE
Adgb	0.155836	FALSE
5930403L14Rik	0.155807	FALSE
Cpsf4	0.155788	FALSE
Adamts17	0.155769	FALSE
Arpc2	0.155759	FALSE
Nmral1	0.155752	FALSE
Guk1	0.155745	FALSE
Frmd8	0.155744	FALSE
Gapdhs	0.155705	FALSE
Atn1	0.155701	FALSE
AU019823	0.155646	FALSE
Emc8	0.155632	FALSE
Taf9	0.155606	FALSE
Rsl24d1	0.155585	FALSE
Mpc2	0.155584	FALSE
Snrpd1	0.155539	FALSE
Uqcc3	0.155513	FALSE
Vcpkmt	0.15547	FALSE
Nans	0.15542	FALSE
Srp14	0.155373	FALSE
Rpl38	0.155325	FALSE
Nme7	0.155321	FALSE
1700123M08Rik	0.155314	FALSE
Bccip	0.155288	FALSE
Gm5643	0.155256	FALSE
Crlf2	0.155245	FALSE
Ccdc166	0.155237	FALSE
Samd11	0.155167	FALSE
Mrps15	0.15513	FALSE
Atp5a1	0.155094	FALSE
Gpatch4	0.155093	FALSE
Usf1	0.155027	FALSE
Dnaja3	0.154978	FALSE
Tm7sf3	0.154869	FALSE
Tmem258	0.154795	FALSE
Ndufb6	0.154718	FALSE
Sox6	0.154676	FALSE
Timm50	0.154646	FALSE
Sdf4	0.154591	FALSE
Adh6a	0.154579	FALSE
Prepl	0.154544	FALSE
Dgat2	0.154486	FALSE
Fbxl6	0.15446	FALSE
Spg21	0.154441	FALSE
Dnal4	0.154422	FALSE
Chmp1a	0.154368	FALSE
Rsl1d1	0.15435	FALSE
Abt1	0.154315	FALSE
Rpl14	0.154279	FALSE
Psma2	0.154265	FALSE
Gem	0.154231	FALSE
Srsf5	0.154136	FALSE
Ssna1	0.15413	FALSE
Zfp358	0.154075	FALSE
Eif3m	0.154062	FALSE
Slc25a36	0.153941	FALSE
Emc7	0.153918	FALSE
Akr7a5	0.153878	FALSE
Gm5111	0.153872	FALSE
Polr1c	0.153856	FALSE
Mrpl9	0.153768	FALSE
Rpl14-ps1	0.153746	FALSE
Fam134a	0.153732	FALSE
Echs1	0.153676	FALSE
Mrpl54	0.153666	FALSE
Spop	0.153652	FALSE
Sigmar1	0.15361	FALSE
Mrps11	0.153523	FALSE
Serinc3	0.15343	FALSE
4930465K10Rik	0.153401	FALSE
Per3	0.153382	FALSE
Gtf2h1	0.153365	FALSE
Cct6a	0.153344	FALSE
Smyd3	0.153311	FALSE
Asna1	0.153296	FALSE
Wibg	0.15329	FALSE
Abhd14a	0.153259	FALSE
Tbca	0.153158	FALSE
Rab11fip3	0.153137	FALSE
Rsrp1	0.153135	FALSE
Rnps1	0.153092	FALSE
Get4	0.153078	FALSE
Tmem14c	0.153038	FALSE
Rfc3	0.153022	FALSE
Exoc6	0.153009	FALSE
Khdc1b	0.152917	FALSE
Rpp40	0.152894	FALSE
Rnf44	0.152833	FALSE
Mknk1	0.152833	FALSE
Yars2	0.152735	FALSE
Nfu1	0.152722	FALSE
Snap47	0.152719	FALSE
Idh3g	0.152662	FALSE
Uqcrfs1	0.152661	FALSE
Coasy	0.15266	FALSE
Rabac1	0.152588	FALSE
Mob4	0.152544	FALSE
Gpr87	0.152431	FALSE
Yif1b	0.152411	FALSE
Actn2	0.152328	FALSE
Chek2	0.152303	FALSE
Arhgap8	0.152299	FALSE
Rpl12	0.152279	FALSE
BC003965	0.152236	FALSE
Ccdc22	0.152226	FALSE
Pot1a	0.152211	FALSE
Taf10	0.152132	FALSE
Gja4	0.152129	FALSE
Shisa8	0.152101	FALSE
Katna1	0.152095	FALSE
Ndufa9	0.152092	FALSE
Soat2	0.152044	FALSE
Mrps23	0.152028	FALSE
Gm4013	0.151979	FALSE
Hnrnpf	0.151909	FALSE
Lrrc25	0.151813	TRUE
Gmps	0.151788	FALSE
Mnt	0.151787	FALSE
Dok5	0.151721	FALSE
Ier2	0.151705	FALSE
D030028A08Rik	0.151698	FALSE
Atg3	0.151672	FALSE
Tmem39b	0.151647	FALSE
Zfp64	0.151517	FALSE
Aoah	0.151512	FALSE
Cks1b	0.151488	FALSE
Krt7	0.151485	FALSE
Kcnn1	0.151442	FALSE
Brix1	0.15142	FALSE
Cox15	0.151413	FALSE
Eef2k	0.15136	FALSE
Zfp777	0.151334	FALSE
Zfp688	0.151329	FALSE
Mtap	0.151308	FALSE
Cyp4f16	0.151298	FALSE
Myl12b	0.151221	FALSE
Pigx	0.151137	FALSE
Zfp579	0.151121	FALSE
Ide	0.151103	FALSE
5033406O09Rik	0.151088	FALSE
2210016L21Rik	0.150986	FALSE
Fam185a	0.150936	FALSE
Idh3b	0.150924	FALSE
Mrpl35	0.150916	FALSE
Klhl23	0.150916	FALSE
Cox5a	0.150887	FALSE
Txnrd3	0.150862	FALSE
Fam195b	0.150818	FALSE
Rexo2	0.150808	FALSE
Rnf135	0.150765	FALSE
Mum1l1	0.150732	FALSE
Slc25a20	0.150729	FALSE
Prorsd1	0.150728	FALSE
Ube2cbp	0.150678	FALSE
Zfp36l2	0.150653	FALSE
D17H6S56E-5	0.150626	FALSE
F2rl3	0.150618	FALSE
Glrx3	0.150598	FALSE
Hccs	0.15056	FALSE
Irs3	0.150543	FALSE
Zfp472	0.150536	FALSE
Apbb1ip	0.150529	FALSE
Rbks	0.150442	FALSE
Slc25a39	0.150318	FALSE
Gm715	0.150274	FALSE
Rtf1	0.150272	FALSE
Acadm	0.150225	FALSE
Tspan3	0.150222	FALSE
Il17rb	0.150222	FALSE
Iah1	0.150215	FALSE
Cox8b	0.150182	FALSE
Apip	0.150167	FALSE
Pin4	0.150132	FALSE
Pgp	0.150111	FALSE
Kit	0.150078	TRUE
Dkc1	0.150049	FALSE
Tuba4a	0.150036	FALSE
8430430B14Rik	0.15001	FALSE
Atp5f1	0.149975	FALSE
Lrrc16b	0.149922	FALSE
Nt5c2	0.149854	FALSE
Jmjd8	0.14984	FALSE
Triobp	0.149834	FALSE
Atrip	0.149829	FALSE
Llph	0.149828	FALSE
2410002F23Rik	0.149808	FALSE
Bsn	0.149798	FALSE
Rnmt	0.149759	FALSE
Sh2b2	0.149735	FALSE
Tpgs1	0.149661	FALSE
Ermn	0.14954	FALSE
Gyg	0.149452	FALSE
2410004B18Rik	0.149384	FALSE
Polr3gl	0.149285	FALSE
Aamp	0.149277	FALSE
Doc2a	0.149215	FALSE
Dram1	0.149163	FALSE
Haghl	0.149087	FALSE
N6amt1	0.148988	FALSE
Syne3	0.148934	FALSE
Chaf1b	0.148934	FALSE
Rps2	0.148895	FALSE
Ddx10	0.148869	FALSE
Bhlhb9	0.14884	FALSE
Ssmem1	0.14884	FALSE
5330417C22Rik	0.14884	FALSE
Timm10	0.148818	FALSE
Prpf31	0.148809	FALSE
St7	0.148807	FALSE
Ddost	0.148779	FALSE
Vamp2	0.148755	FALSE
Bre	0.148749	FALSE
Tmem11	0.14874	FALSE
Tmem208	0.148645	FALSE
Sumo1	0.148631	FALSE
Rpl28	0.14863	FALSE
Gm12504	0.148513	FALSE
2610524H06Rik	0.148505	FALSE
Mtrf1l	0.148481	FALSE
Casp3	0.148476	FALSE
Tpd52l2	0.148463	FALSE
[truncated: 14,321 more rows]
