# Supplementary material for: Embryonic endothelial evolution towards first hematopoietic stem cells revealed by single-cell transcriptomic and functional analyses
Source: Cell Res. 2020 Mar 20;30(5):376–92. doi: 10.1038/s41422-020-0300-2 (PMC7196075; doi:10.1038/s41422-020-0300-2)
Supplement: Supplementary file 9 — Table S5 [file 41422_2020_300_MOESM9_ESM.xls]

## Sheet: HEC signature genes
Table S5. Identification of HEC signature genes.
	Signature_genes	tif-HEC_mean	vEC_mean	earlyAEC_mean	lateAEC_mean	HEC_mean	HC_mean	ubiquitously_expressed	lowly_in_HEC	EMP_expressed
Neurl3	Yes	5.06058	1.04019	3.13208	3.59078	4.88962	0.730673
Phgdh	Yes	4.58909	2.96744	2.32023	0.904461	5.03864	2.75735
Sfrp2	Yes	4.57337	2.46696	2.37115	2.0348	4.69908	0.0652788
Nupr1	Yes	4.50946	0.0177011	2.32241	1.72753	4.80235	0.917646
Mycn	Yes	3.97551	2.93254	2.31992	0.797524	4.39369	2.20824
Hlf	Yes	3.15565	0.488273	0.707439	0.633033	2.94754	0.372511
Gfi1	Yes	3.10855	0.0288772	1.08929	1.28443	3.45562	0.00260213
Gck	Yes	2.2555	0.162601	1.65046	1.28376	2.44273	0
Ift57	Yes	2.01163	1.18056	0.902458	1.2532	2.14463	0.349728
Eya2	Yes	1.88017	0.0141639	0.419036	0.498953	2.00022	0.00537156
Lmo1	Yes	1.73284	0.105191	0.319378	0.105278	2.0674	0
Ccnd2	No	6.15383	5.19851	5.36608	5.08941	6.30544	3.92429	Yes
Nop10	No	6.08272	5.45416	5.06855	5.21819	6.44048	5.71808	Yes
Fkbp4	No	5.81587	5.14195	5.13522	5.00949	5.9389	4.99758	Yes
Siva1	No	5.36418	4.64549	4.48351	4.32435	5.59444	4.37956	Yes
Dctpp1	No	5.32012	4.83489	3.91134	3.43655	5.56634	4.79908	Yes
Polr2f	No	5.03307	4.45578	4.3548	4.25866	5.2922	4.27781	Yes
Tomm5	No	4.82622	4.31737	3.9181	3.96811	5.02481	4.22247	Yes
Gsta4	No	4.80186	1.04424	3.43091	3.34349	5.18988	0.0139707			Yes
Spi1	No	4.3829	0.0920809	1.13412	1.01134	4.90622	1.19924			Yes
Dnmt3b	No	4.19557	2.93861	2.49572	2.02719	4.27182	2.80304	Yes
Myb	No	3.57916	0.050983	0.395568	0.0528122	2.65985	0.157152			Yes
Rangrf	No	3.57459	2.50122	2.87464	3.17742	3.89155	2.05856	Yes
Cebpb	No	2.49292	0.293542	0.350203	0.915778	1.99358	0.654314		Yes
Slc7a8	No	1.753	0.014989	0.0469971	0.209001	1.7024	0		Yes
