# Supplementary material for: Embryonic endothelial evolution towards first hematopoietic stem cells revealed by single-cell transcriptomic and functional analyses
Source: Cell Res. 2020 Mar 20;30(5):376–92. doi: 10.1038/s41422-020-0300-2 (PMC7196075; doi:10.1038/s41422-020-0300-2)
Supplement: Supplementary file 10 — Table S6 [file 41422_2020_300_MOESM10_ESM.xls]

## Sheet: Legends
Table S6. Molecular program during HEC specification.
Sheet 1: Five distinct gene expression patterns during HEC specification.
Sheet 2: Regulatory network of 75 key regulons during HEC specification.

## Sheet: gene_patterns
gene	aov.pvalue	aov.padj	isTF	Pattern
Aplnr	1.81334e-122	2.67566e-119	No	P1
Tubb6	9.32871e-106	6.05657e-103	No	P1
Pgam1	3.25237e-102	1.88533e-99	No	P1
Ncl	1.09409e-94	5.07377e-92	No	P1
Pkm	7.61699e-93	3.34139e-90	No	P1
Lin28a	1.33864e-91	5.71774e-89	Yes	P1
Prtg	5.94508e-91	2.35352e-88	No	P1
Ccnd1	1.32177e-84	4.1257e-82	No	P1
Gng2	2.16197e-83	6.38016e-81	No	P1
Bin1	8.09727e-82	2.22757e-79	No	P1
Pgk1	4.35601e-81	1.14036e-78	No	P1
Npm1	6.40577e-78	1.4644e-75	No	P1
Hmgn1	8.28433e-76	1.70206e-73	No	P1
Zmynd8	1.72133e-74	3.36613e-72	No	P1
Gapdh	7.82653e-74	1.4945e-71	No	P1
Slc16a3	2.1589e-73	3.98194e-71	No	P1
Nrp2	9.39179e-72	1.60461e-69	No	P1
Hapln1	7.73535e-70	1.21896e-67	No	P1
Exosc2	8.64661e-70	1.34945e-67	No	P1
Ran	4.55619e-68	6.84736e-66	No	P1
Odc1	1.88381e-63	2.37025e-61	No	P1
Crabp1	2.33592e-63	2.89423e-61	No	P1
Mif	8.77016e-63	1.07029e-60	No	P1
Eno1b	4.7244e-62	5.63836e-60	No	P1
Hspd1	7.74037e-62	9.17036e-60	No	P1
Nap1l1	3.42315e-61	3.85842e-59	No	P1
Pola2	1.8829e-60	2.07901e-58	No	P1
Bex2	3.96611e-58	4.15316e-56	No	P1
Nhp2	1.02671e-57	1.05472e-55	No	P1
Etv2	1.55774e-56	1.50498e-54	Yes	P1
Hspe1	2.2226e-56	2.13462e-54	No	P1
Pa2g4	1.29408e-55	1.20024e-53	No	P1
Srm	4.21854e-55	3.78294e-53	No	P1
Samsn1	5.23513e-54	4.44876e-52	No	P1
Luc7l2	1.35956e-53	1.13748e-51	No	P1
Nr2f2	4.89478e-53	4.03285e-51	Yes	P1
A230046K03Rik	4.96876e-53	4.07313e-51	No	P1
Rab33b	1.36236e-52	1.09468e-50	No	P1
Set	1.69828e-52	1.35122e-50	No	P1
Ddx39	1.82157e-52	1.43523e-50	No	P1
Ldha	1.98742e-51	1.49341e-49	No	P1
Gnl3	5.99123e-51	4.46072e-49	No	P1
Cycs	4.64315e-50	3.34946e-48	No	P1
Lrp11	2.59409e-49	1.86304e-47	No	P1
Rrm2	2.82692e-49	2.02131e-47	No	P1
Ranbp1	4.27839e-49	3.03243e-47	No	P1
Kctd12	8.94953e-49	6.31564e-47	No	P1
Tuba1b	4.15892e-48	2.83628e-46	No	P1
Loxl2	4.54819e-48	3.08877e-46	No	P1
2810417H13Rik	9.12061e-48	5.99339e-46	No	P1
Eif5a	1.69098e-47	1.09785e-45	No	P1
Hsp90aa1	2.76461e-47	1.77361e-45	No	P1
Nme1	4.39405e-47	2.78593e-45	No	P1
Pabpc1	8.188e-47	5.15114e-45	No	P1
Mrto4	6.19865e-45	3.71256e-43	No	P1
Mybbp1a	3.49049e-44	2.03792e-42	No	P1
Asns	5.70412e-44	3.28311e-42	No	P1
Mthfd2	1.50784e-43	8.57121e-42	No	P1
Itga3	1.56914e-43	8.87414e-42	No	P1
Bcat1	9.66595e-43	5.35454e-41	No	P1
Pbld1	1.38457e-42	7.56663e-41	No	P1
Tubb4b	2.308e-42	1.25709e-40	No	P1
Ipo5	2.57155e-42	1.3913e-40	No	P1
Hmgb2	4.64424e-42	2.47149e-40	Yes	P1
2500004C02Rik	3.39964e-41	1.74068e-39	No	P1
Mapre2	4.23844e-41	2.14312e-39	No	P1
Dctpp1	4.63612e-41	2.32968e-39	No	P1
C1qbp	1.00117e-40	4.9392e-39	No	P1
Fam64a	1.16636e-40	5.73671e-39	No	P1
Phlda1	1.74891e-40	8.55015e-39	No	P1
Anp32b	2.50078e-40	1.21527e-38	No	P1
Slc38a4	2.85591e-40	1.37959e-38	No	P1
Carhsp1	3.66053e-40	1.76303e-38	Yes	P1
Cnbp	4.0815e-40	1.95997e-38	No	P1
Gm15645	4.14157e-40	1.98294e-38	No	P1
Birc5	4.51374e-40	2.15478e-38	No	P1
Hnrnpu	7.80066e-40	3.6806e-38	No	P1
Dkc1	1.07819e-39	5.05782e-38	No	P1
Psat1	1.20193e-39	5.62208e-38	No	P1
Prkar2b	2.53053e-39	1.17017e-37	No	P1
Eif2s2	3.25191e-39	1.49101e-37	No	P1
Gm13889	4.22193e-39	1.9195e-37	No	P1
Kpnb1	6.45231e-39	2.88505e-37	No	P1
Ddx21	6.81664e-39	3.03959e-37	No	P1
Prdx1	1.00495e-38	4.45665e-37	No	P1
Adarb2	2.666e-38	1.1601e-36	No	P1
Rpl12	3.57062e-38	1.54135e-36	No	P1
Gart	6.06659e-38	2.58443e-36	No	P1
Cct3	1.04784e-37	4.44059e-36	No	P1
Nop58	1.12456e-37	4.74097e-36	No	P1
Cacybp	1.26334e-37	5.31226e-36	No	P1
Hk2	1.85724e-37	7.74931e-36	No	P1
Vars	1.89081e-37	7.86914e-36	No	P1
Tubb5	3.25106e-37	1.32917e-35	No	P1
Ubash3b	3.67645e-37	1.49555e-35	No	P1
Pcgf5	6.24357e-37	2.50221e-35	No	P1
Tmem69	8.48357e-37	3.35846e-35	No	P1
Rcc1	9.6936e-37	3.82815e-35	No	P1
Cct8	1.08318e-36	4.25694e-35	No	P1
Cdca8	1.92668e-36	7.42802e-35	No	P1
Tuba1c	3.44985e-36	1.30828e-34	No	P1
Slc23a1	4.69222e-36	1.77528e-34	No	P1
Sept9	8.02248e-36	3.00723e-34	No	P1
Nolc1	9.99087e-36	3.7108e-34	No	P1
Ruvbl2	1.4875e-35	5.51225e-34	No	P1
Ppa1	1.60941e-35	5.9369e-34	No	P1
Tapbpl	3.50022e-35	1.28244e-33	No	P1
Myo1c	5.68981e-35	2.07066e-33	No	P1
Gpc3	8.56159e-35	3.0744e-33	No	P1
Atic	1.879e-34	6.67352e-33	No	P1
Aldoa	1.99292e-34	7.04729e-33	No	P1
Fbl	2.02555e-34	7.13159e-33	No	P1
Mthfd1l	2.07946e-34	7.30557e-33	No	P1
Timm8a1	2.66338e-34	9.29662e-33	No	P1
Ccna2	2.86428e-34	9.95596e-33	No	P1
G3bp1	5.48774e-34	1.88312e-32	No	P1
Lyar	5.82301e-34	1.98975e-32	No	P1
Ppid	1.06145e-33	3.58178e-32	No	P1
Zfp935	1.62774e-33	5.4362e-32	Yes	P1
Eif3b	2.20852e-33	7.3156e-32	No	P1
Gas7	4.73259e-33	1.54557e-31	No	P1
2700094K13Rik	7.03202e-33	2.28273e-31	No	P1
Ptges3	7.45668e-33	2.41576e-31	No	P1
Hnrnpab	8.04404e-33	2.59568e-31	No	P1
Nip7	2.04304e-32	6.48935e-31	No	P1
Tpx2	2.40982e-32	7.56356e-31	No	P1
Dnajc2	4.23352e-32	1.31385e-30	Yes	P1
Mthfd1	4.62971e-32	1.43133e-30	No	P1
Lsm2	6.30026e-32	1.92942e-30	No	P1
Kcne3	6.67967e-32	2.04177e-30	No	P1
Colec12	8.00191e-32	2.42312e-30	No	P1
Pcbp4	8.44606e-32	2.5481e-30	No	P1
Kctd17	1.23464e-31	3.70415e-30	No	P1
Nudc	1.37278e-31	4.09589e-30	No	P1
Reep1	1.53629e-31	4.57531e-30	No	P1
Slc16a1	1.56875e-31	4.66344e-30	No	P1
Meg3	2.30078e-31	6.7652e-30	No	P1
Cct6a	4.54104e-31	1.31853e-29	No	P1
Ahcy	4.98257e-31	1.43645e-29	No	P1
Tiam1	7.52047e-31	2.14525e-29	No	P1
Ftsj3	8.27339e-31	2.35176e-29	No	P1
Mrps18b	1.29259e-30	3.64238e-29	No	P1
Smc4	2.67331e-30	7.41719e-29	No	P1
Lef1	3.09329e-30	8.56778e-29	Yes	P1
Eif2s1	4.59035e-30	1.25431e-28	No	P1
Thsd4	4.89709e-30	1.33588e-28	No	P1
Top2a	4.92465e-30	1.34114e-28	No	P1
Slc7a5	1.00819e-29	2.70479e-28	No	P1
Dse	1.21288e-29	3.23786e-28	No	P1
Cnrip1	1.27847e-29	3.40177e-28	No	P1
Cks1b	1.33278e-29	3.54048e-28	No	P1
Snrpa1	1.93987e-29	5.12802e-28	No	P1
Mfsd11	2.77897e-29	7.26335e-28	No	P1
Gstk1	3.18408e-29	8.28217e-28	No	P1
Higd1a	4.59649e-29	1.1861e-27	No	P1
Shmt2	6.42823e-29	1.64569e-27	No	P1
Mpp6	7.48817e-29	1.91101e-27	No	P1
E130012A19Rik	9.47479e-29	2.39915e-27	No	P1
Hnrnpa3	2.07259e-28	5.13369e-27	No	P1
Nifk	2.07486e-28	5.13369e-27	No	P1
Nop56	2.08731e-28	5.15665e-27	No	P1
Cxcr2	2.51664e-28	6.17966e-27	No	P1
Kars	2.53197e-28	6.20791e-27	No	P1
St5	2.668e-28	6.52173e-27	No	P1
Rsl1d1	2.95343e-28	7.17623e-27	No	P1
Rpf2	4.60846e-28	1.1e-26	No	P1
Plk1	4.82671e-28	1.1504e-26	No	P1
P4ha1	5.588e-28	1.32601e-26	No	P1
Hspa9	5.88847e-28	1.39323e-26	No	P1
Slfn5	6.02808e-28	1.42419e-26	No	P1
Impdh2	6.4348e-28	1.51587e-26	No	P1
Gadd45g	9.40239e-28	2.19899e-26	No	P1
Mcm7	1.40034e-27	3.23312e-26	No	P1
Rrs1	1.44222e-27	3.32509e-26	No	P1
Ccnb1	2.83302e-27	6.47643e-26	No	P1
Spc24	5.45466e-27	1.23307e-25	No	P1
Stard8	8.3554e-27	1.87834e-25	No	P1
Ybx3	1.38123e-26	3.0585e-25	Yes	P1
Eif1a	1.39357e-26	3.08161e-25	No	P1
Naaa	1.67353e-26	3.69063e-25	No	P1
Tceal8	1.72008e-26	3.78814e-25	No	P1
Pno1	2.06513e-26	4.52962e-25	No	P1
Snhg3	2.10888e-26	4.61933e-25	No	P1
Nsun2	3.25251e-26	7.04826e-25	No	P1
Gmfb	4.1363e-26	8.92769e-25	No	P1
Oit3	4.86054e-26	1.04492e-24	No	P1
Mcm5	6.37475e-26	1.36143e-24	No	P1
2010204K13Rik	7.78361e-26	1.64929e-24	No	P1
Nop2	1.00173e-25	2.09794e-24	No	P1
Dut	1.03304e-25	2.16073e-24	No	P1
Fkbp11	1.3096e-25	2.71124e-24	No	P1
Sgk1	1.69101e-25	3.48308e-24	No	P1
Ccdc124	1.8711e-25	3.84428e-24	No	P1
Dlk1	1.94011e-25	3.98102e-24	No	P1
Coro2b	2.00531e-25	4.10961e-24	No	P1
Prmt5	2.19198e-25	4.48651e-24	No	P1
Tcof1	2.27051e-25	4.6414e-24	No	P1
Ndufa8	2.68908e-25	5.46264e-24	No	P1
Shmt1	3.04718e-25	6.16692e-24	No	P1
Naa15	3.37361e-25	6.81058e-24	No	P1
Tacc3	3.58457e-25	7.22747e-24	No	P1
Lin28b	4.78907e-25	9.59646e-24	Yes	P1
Srsf1	9.79732e-25	1.92518e-23	No	P1
Fen1	1.02219e-24	2.00618e-23	No	P1
Bub1	1.11291e-24	2.17373e-23	No	P1
Ppp1r14b	1.12486e-24	2.19443e-23	No	P1
Etf1	1.21172e-24	2.3582e-23	No	P1
Bnip3	1.3739e-24	2.65789e-23	No	P1
Rian	1.50575e-24	2.90604e-23	No	P1
Pabpc4	1.54769e-24	2.97989e-23	No	P1
Uhrf1	1.95906e-24	3.73211e-23	No	P1
Slc29a1	2.12775e-24	4.04871e-23	No	P1
Hsph1	2.57951e-24	4.87404e-23	No	P1
Ccdc58	2.99247e-24	5.62813e-23	No	P1
C330027C09Rik	3.29557e-24	6.17672e-23	No	P1
Bcor	4.20199e-24	7.82139e-23	No	P1
Ppat	4.45921e-24	8.29065e-23	No	P1
Peg13	4.82699e-24	8.93351e-23	No	P1
Hnrnpa0	5.62748e-24	1.03442e-22	No	P1
Ctla2b	8.76736e-24	1.60071e-22	No	P1
Anp32e	8.8538e-24	1.61286e-22	No	P1
Pus7	9.11216e-24	1.65806e-22	No	P1
Tomm70a	1.04546e-23	1.89384e-22	No	P1
Eif4ebp1	1.07147e-23	1.9388e-22	No	P1
Ube2c	1.14148e-23	2.06089e-22	No	P1
Ifrd1	1.21715e-23	2.19019e-22	No	P1
Smc2	1.31116e-23	2.35154e-22	No	P1
Mad2l1	1.39506e-23	2.49924e-22	No	P1
Trip13	1.47189e-23	2.63399e-22	No	P1
Pfkl	1.57304e-23	2.80881e-22	No	P1
Tsen15	1.71819e-23	3.05454e-22	No	P1
Tomm5	1.74842e-23	3.0981e-22	No	P1
Mybl2	3.24442e-23	5.69916e-22	Yes	P1
Grwd1	3.42582e-23	5.99009e-22	No	P1
Trim71	3.92363e-23	6.82578e-22	No	P1
Bex4	4.15262e-23	7.19329e-22	No	P1
Pdk1	4.42698e-23	7.64408e-22	No	P1
Coro1c	5.79114e-23	9.95721e-22	No	P1
Enc1	6.07924e-23	1.04415e-21	No	P1
Gspt1	1.04472e-22	1.76083e-21	No	P1
Wdr77	1.13654e-22	1.89981e-21	No	P1
Ppm1g	1.15663e-22	1.9314e-21	No	P1
Gcsh	1.51398e-22	2.51777e-21	No	P1
Map4k5	1.87862e-22	3.11459e-21	No	P1
Mrpl12	2.08194e-22	3.44114e-21	No	P1
Lsm3	2.5841e-22	4.23662e-21	No	P1
Gm266	2.67831e-22	4.38222e-21	No	P1
Snx5	2.6979e-22	4.40539e-21	No	P1
Nasp	2.8853e-22	4.70667e-21	No	P1
Cflar	3.08451e-22	5.02153e-21	No	P1
Cdc20	4.29222e-22	6.95974e-21	No	P1
Cdk1	4.6989e-22	7.60397e-21	No	P1
Rps6ka6	4.97982e-22	8.05054e-21	No	P1
Cad	5.69612e-22	9.172e-21	No	P1
Phldb1	5.91395e-22	9.50389e-21	No	P1
Rrp15	6.05275e-22	9.70772e-21	No	P1
Casc4	6.6036e-22	1.05599e-20	No	P1
Naa50	6.89377e-22	1.10131e-20	No	P1
Mdn1	7.29727e-22	1.16348e-20	No	P1
Wdr12	8.06019e-22	1.28386e-20	No	P1
Stip1	8.08588e-22	1.28669e-20	No	P1
Fkbp3	9.25616e-22	1.46716e-20	No	P1
Sall3	9.42635e-22	1.49267e-20	Yes	P1
Tnnt1	1.03258e-21	1.63192e-20	No	P1
Fam162a	1.18703e-21	1.86693e-20	No	P1
Ptbp1	1.34429e-21	2.10813e-20	No	P1
Kpna2	1.58235e-21	2.45771e-20	No	P1
Polg	1.6614e-21	2.57802e-20	No	P1
Cks2	2.00987e-21	3.10687e-20	No	P1
Pcna	2.32443e-21	3.58288e-20	No	P1
Fasn	2.53061e-21	3.89331e-20	No	P1
Lipt2	2.54557e-21	3.9126e-20	No	P1
Rrp9	2.63456e-21	4.04556e-20	No	P1
Fbxo5	2.72312e-21	4.17365e-20	No	P1
Dnajc9	2.91925e-21	4.46162e-20	No	P1
Rars	3.21741e-21	4.90807e-20	No	P1
Eif3a	3.32599e-21	5.06894e-20	No	P1
Nucks1	3.40677e-21	5.18718e-20	No	P1
H2-T23	4.00756e-21	6.06779e-20	No	P1
Rab3b	4.47122e-21	6.72589e-20	No	P1
Pde2a	5.05775e-21	7.58009e-20	No	P1
Hdgf	5.39338e-21	8.06077e-20	No	P1
Actl6a	5.83767e-21	8.70875e-20	No	P1
Alad	6.58039e-21	9.7808e-20	No	P1
Phb	6.87197e-21	1.01955e-19	No	P1
Xaf1	8.41396e-21	1.24152e-19	No	P1
Rsl24d1	8.69307e-21	1.27921e-19	No	P1
Rab31	9.20669e-21	1.3499e-19	No	P1
Phf6	9.97992e-21	1.45538e-19	No	P1
Ebna1bp2	1.1705e-20	1.69325e-19	No	P1
Tpi1	1.31424e-20	1.89613e-19	No	P1
Aurkb	1.32119e-20	1.90446e-19	No	P1
Pwp1	1.38441e-20	1.99029e-19	No	P1
Cdca3	1.74349e-20	2.49327e-19	No	P1
Dusp7	1.77668e-20	2.5385e-19	No	P1
Itga2b	1.78375e-20	2.54635e-19	No	P1
Nup85	1.79973e-20	2.56691e-19	No	P1
Abce1	1.97985e-20	2.81145e-19	No	P1
Hspa4	2.1974e-20	3.11494e-19	No	P1
Utp18	2.52512e-20	3.56393e-19	No	P1
Chrna1	2.72997e-20	3.84972e-19	No	P1
Nr6a1	3.62772e-20	5.09356e-19	Yes	P1
Slc1a5	3.64254e-20	5.10994e-19	No	P1
Mlec	3.90477e-20	5.45424e-19	No	P1
Hnrnpl	4.4472e-20	6.15891e-19	No	P1
Bysl	4.85825e-20	6.71671e-19	No	P1
Tomm40	5.01039e-20	6.92116e-19	No	P1
Bop1	5.25075e-20	7.23471e-19	No	P1
Hnrnpd	5.26283e-20	7.2452e-19	No	P1
Mapk6	5.6988e-20	7.82548e-19	No	P1
Seh1l	5.71127e-20	7.83598e-19	No	P1
Dhfr	5.8539e-20	8.01812e-19	No	P1
Sec61a1	6.08355e-20	8.32564e-19	No	P1
Uchl3	6.23799e-20	8.5298e-19	No	P1
Snhg1	6.61961e-20	9.03641e-19	No	P1
Cbx3	7.23141e-20	9.84673e-19	No	P1
Ddx18	7.33061e-20	9.97343e-19	No	P1
Eif2s3x	7.6216e-20	1.0352e-18	No	P1
Nudt19	8.97264e-20	1.21362e-18	No	P1
Emg1	9.12319e-20	1.23091e-18	No	P1
Zfp593	9.75153e-20	1.31459e-18	No	P1
Lama1	1.10536e-19	1.48273e-18	No	P1
Cse1l	1.1934e-19	1.59687e-18	No	P1
Ltv1	1.31123e-19	1.74733e-18	No	P1
Ostc	1.66133e-19	2.19407e-18	No	P1
Cdc6	2.06069e-19	2.70827e-18	No	P1
Gab1	2.0785e-19	2.72946e-18	No	P1
H2afx	2.20159e-19	2.8858e-18	No	P1
Rangap1	2.20506e-19	2.88631e-18	No	P1
Pes1	2.2434e-19	2.93413e-18	No	P1
Dctd	2.37491e-19	3.09865e-18	No	P1
Ctla2a	2.39481e-19	3.1221e-18	No	P1
Mxra7	2.44798e-19	3.18886e-18	No	P1
Myo7a	3.93975e-19	5.08316e-18	No	P1
Apln	4.17645e-19	5.38427e-18	No	P1
Alyref	4.34182e-19	5.58416e-18	No	P1
Wdr43	4.44688e-19	5.71475e-18	No	P1
Gpatch4	4.60288e-19	5.89656e-18	No	P1
Stt3b	4.62834e-19	5.9245e-18	No	P1
Nampt	5.44824e-19	6.93571e-18	No	P1
Igf2bp3	5.85115e-19	7.43697e-18	No	P1
Gas2l3	5.93128e-19	7.52703e-18	No	P1
Wdr74	6.03808e-19	7.65059e-18	No	P1
Ak6	6.28425e-19	7.95629e-18	No	P1
2700038G22Rik	6.37227e-19	8.05517e-18	No	P1
Slc2a3	7.05514e-19	8.90451e-18	No	P1
Rcl1	7.75072e-19	9.74454e-18	No	P1
Magi3	8.06962e-19	1.01298e-17	No	P1
Aimp2	8.91923e-19	1.11704e-17	No	P1
Dek	9.89619e-19	1.23748e-17	No	P1
Mns1	1.30152e-18	1.61383e-17	No	P1
Mcm10	1.31823e-18	1.6329e-17	No	P1
Sulf2	1.32007e-18	1.63309e-17	No	P1
Atad3a	1.37161e-18	1.69297e-17	No	P1
Chaf1a	1.37746e-18	1.69891e-17	No	P1
Mars	1.40859e-18	1.73466e-17	No	P1
Noc4l	1.55141e-18	1.90765e-17	No	P1
Ifrd2	1.68781e-18	2.07066e-17	No	P1
Eif4e	1.74962e-18	2.14164e-17	No	P1
Phf5a	1.78243e-18	2.17799e-17	No	P1
Trim28	1.78335e-18	2.17799e-17	No	P1
Mphosph10	1.86703e-18	2.27848e-17	No	P1
Heatr1	2.23602e-18	2.7206e-17	No	P1
Rbm3	2.51806e-18	3.0455e-17	No	P1
Ahsa1	2.54416e-18	3.07249e-17	No	P1
Rmi2	2.58947e-18	3.12257e-17	No	P1
Shcbp1	2.62381e-18	3.16162e-17	No	P1
Dnmt1	2.63167e-18	3.16874e-17	No	P1
Usp1	2.69755e-18	3.24566e-17	No	P1
Nop9	2.87237e-18	3.44579e-17	No	P1
Cenpa	2.88869e-18	3.46025e-17	No	P1
Tipin	3.54644e-18	4.2263e-17	No	P1
Sfxn1	4.11292e-18	4.88703e-17	No	P1
Naa10	4.14532e-18	4.92193e-17	No	P1
Dnph1	4.47704e-18	5.30027e-17	No	P1
Ska1	4.50891e-18	5.33412e-17	No	P1
Sorcs2	4.61636e-18	5.44932e-17	No	P1
Gtpbp4	4.62372e-18	5.45404e-17	No	P1
Nup107	4.71749e-18	5.55657e-17	No	P1
Usp10	4.96051e-18	5.82591e-17	No	P1
Tmem164	5.33281e-18	6.24959e-17	No	P1
Ptpn7	5.47259e-18	6.40877e-17	No	P1
Sdad1	5.69797e-18	6.65351e-17	No	P1
Hmgb3	5.78315e-18	6.74327e-17	Yes	P1
Yars	6.14752e-18	7.15271e-17	No	P1
Cdc42ep5	6.35148e-18	7.37944e-17	No	P1
Rcc2	7.81371e-18	8.98825e-17	No	P1
Gemin5	8.78149e-18	1.00801e-16	No	P1
Ppp1cc	9.13473e-18	1.0456e-16	No	P1
Rad21	1.05344e-17	1.20109e-16	No	P1
D19Bwg1357e	1.05638e-17	1.20324e-16	No	P1
Chchd4	1.10587e-17	1.25696e-16	No	P1
Nop14	1.27949e-17	1.44419e-16	No	P1
Mtap	1.38799e-17	1.56231e-16	No	P1
Ncbp1	1.41386e-17	1.59033e-16	No	P1
U2af1	1.46148e-17	1.64161e-16	No	P1
Ncbp2	1.49002e-17	1.67136e-16	No	P1
Rpp30	1.51867e-17	1.70232e-16	No	P1
Psme3	1.6338e-17	1.82381e-16	No	P1
Asf1b	1.65461e-17	1.84578e-16	No	P1
Nup43	1.7184e-17	1.9143e-16	No	P1
Mki67	1.79102e-17	1.9911e-16	No	P1
Agfg1	1.90553e-17	2.11117e-16	No	P1
Wdr46	1.92344e-17	2.12811e-16	No	P1
Peg3	2.11812e-17	2.33554e-16	Yes	P1
Pim3	2.66079e-17	2.922e-16	No	P1
Utp14a	2.71648e-17	2.98114e-16	No	P1
Ola1	2.76509e-17	3.02835e-16	No	P1
Gars	3.12961e-17	3.41376e-16	No	P1
Dtymk	3.43524e-17	3.73709e-16	No	P1
Adsl	3.7477e-17	4.05256e-16	No	P1
F2rl3	4.65209e-17	5.01048e-16	No	P1
Otud4	4.93598e-17	5.30926e-16	No	P1
Gtse1	5.30218e-17	5.69177e-16	No	P1
Man1c1	7.42855e-17	7.90641e-16	No	P1
Gmnn	7.4564e-17	7.93085e-16	No	P1
Tmem97	7.92439e-17	8.41209e-16	No	P1
Cenpw	9.61047e-17	1.01621e-15	No	P1
Mak16	1.02603e-16	1.08351e-15	No	P1
Ppan	1.03197e-16	1.08907e-15	No	P1
Polr2f	1.07396e-16	1.13044e-15	No	P1
Kif21b	1.08908e-16	1.14487e-15	No	P1
Ctps	1.12107e-16	1.17622e-15	No	P1
Wbscr22	1.17236e-16	1.22924e-15	No	P1
Dhx15	1.20069e-16	1.25812e-15	No	P1
Polr3g	1.21973e-16	1.27643e-15	No	P1
Ska3	1.31416e-16	1.37083e-15	No	P1
Pmf1	1.4559e-16	1.51382e-15	No	P1
Ak4	1.50725e-16	1.5642e-15	No	P1
Mdfic	1.52637e-16	1.58202e-15	No	P1
Kdelr2	1.61114e-16	1.6667e-15	No	P1
H2afy2	1.63872e-16	1.69307e-15	No	P1
Espl1	1.69463e-16	1.74972e-15	No	P1
Utp3	1.69603e-16	1.75005e-15	No	P1
Dis3	1.80188e-16	1.85455e-15	No	P1
Nop16	1.83512e-16	1.88518e-15	No	P1
Rpph1	2.41981e-16	2.47019e-15	No	P1
Abcf1	2.89438e-16	2.94537e-15	No	P1
Ttk	2.94034e-16	2.98839e-15	No	P1
Ptprf	3.24248e-16	3.28929e-15	No	P1
Tfpi	3.40643e-16	3.45129e-15	No	P1
Klhdc4	3.73074e-16	3.77281e-15	No	P1
Prps1	4.16384e-16	4.18991e-15	No	P1
Fem1b	4.27764e-16	4.2991e-15	No	P1
Pabpn1	4.4161e-16	4.42728e-15	No	P1
Ppp2ca	4.49311e-16	4.50171e-15	No	P1
Trmt6	5.0119e-16	5.00604e-15	No	P1
Mrpl42	6.17478e-16	6.14487e-15	No	P1
Ndc80	6.93706e-16	6.89079e-15	No	P1
Dbf4	8.07479e-16	7.95279e-15	No	P1
Exosc1	8.46127e-16	8.31325e-15	No	P1
Xpo1	8.59264e-16	8.43722e-15	No	P1
Mex3b	9.27484e-16	9.07961e-15	No	P1
Umps	9.53303e-16	9.32674e-15	No	P1
Snhg5	9.59399e-16	9.38073e-15	No	P1
Kif22	1.00879e-15	9.85775e-15	No	P1
1700017B05Rik	1.11878e-15	1.08997e-14	No	P1
Smarca5	1.18665e-15	1.15264e-14	No	P1
Incenp	1.26787e-15	1.22785e-14	No	P1
Ccnb2	1.44884e-15	1.39817e-14	No	P1
Suv39h1	1.47199e-15	1.41875e-14	No	P1
Gm11974	1.54707e-15	1.48847e-14	No	P1
Gm16702	1.70099e-15	1.63076e-14	No	P1
Lmnb1	1.80422e-15	1.72464e-14	No	P1
Bola2	2.54814e-15	2.41724e-14	No	P1
Plekhj1	2.5652e-15	2.43199e-14	No	P1
Exosc6	2.63937e-15	2.50086e-14	No	P1
Kif15	2.72831e-15	2.58362e-14	No	P1
Naf1	2.89081e-15	2.73113e-14	No	P1
Cdc34	2.95882e-15	2.78889e-14	No	P1
Wdr75	3.24492e-15	3.0497e-14	No	P1
Ube2s	3.37473e-15	3.16986e-14	No	P1
Blm	3.40761e-15	3.19889e-14	No	P1
Mrps26	3.48936e-15	3.26997e-14	No	P1
Prmt3	3.74136e-15	3.49603e-14	No	P1
Pfas	3.78969e-15	3.53915e-14	No	P1
Bub1b	4.22958e-15	3.92737e-14	No	P1
Timm9	4.28619e-15	3.97765e-14	No	P1
Jmjd6	4.52029e-15	4.19011e-14	No	P1
Wdr36	4.64938e-15	4.3024e-14	No	P1
Apitd1	4.80275e-15	4.43674e-14	No	P1
Surf4	5.45795e-15	5.022e-14	No	P1
Fignl1	5.58759e-15	5.12964e-14	No	P1
Smyd5	5.74233e-15	5.26278e-14	No	P1
Ino80c	5.80449e-15	5.31674e-14	No	P1
Gar1	6.11231e-15	5.59239e-14	No	P1
Tpcn1	6.12118e-15	5.59735e-14	No	P1
Exo1	7.36649e-15	6.70963e-14	No	P1
Sssca1	7.73117e-15	7.02209e-14	No	P1
Atad2	8.54144e-15	7.72777e-14	No	P1
Spc25	9.03482e-15	8.16505e-14	No	P1
Tbrg4	9.14266e-15	8.25791e-14	No	P1
Lrpprc	9.15424e-15	8.26376e-14	No	P1
Cmss1	9.42686e-15	8.50259e-14	No	P1
Cdca4	9.57982e-15	8.63354e-14	No	P1
Fam136a	1.07915e-14	9.68251e-14	No	P1
Zfp106	1.14126e-14	1.02229e-13	No	P1
Orc2	1.14789e-14	1.02765e-13	No	P1
Lrrc59	1.2348e-14	1.10242e-13	No	P1
Ddx27	1.35156e-14	1.20402e-13	No	P1
Gins2	1.44819e-14	1.28657e-13	No	P1
Prmt7	1.48571e-14	1.31797e-13	No	P1
Ncapd2	1.48597e-14	1.31797e-13	No	P1
Prmt1	1.5501e-14	1.37334e-13	No	P1
Pbdc1	1.5575e-14	1.37915e-13	No	P1
Mrpl17	1.66426e-14	1.46968e-13	No	P1
Ythdf1	1.6825e-14	1.48498e-13	No	P1
Klhdc10	1.71314e-14	1.50955e-13	No	P1
Rad51	1.76328e-14	1.5529e-13	No	P1
Hat1	1.83261e-14	1.61045e-13	No	P1
Dohh	1.87288e-14	1.64317e-13	No	P1
Brix1	2.02505e-14	1.77285e-13	No	P1
Myc	2.14696e-14	1.87553e-13	Yes	P1
Kpna3	2.17766e-14	1.90031e-13	No	P1
Col23a1	2.20383e-14	1.92211e-13	No	P1
Utp15	2.89606e-14	2.49899e-13	No	P1
Larp4	2.9861e-14	2.57258e-13	No	P1
Car2	3.21571e-14	2.76306e-13	No	P1
Timm10	3.26862e-14	2.80703e-13	No	P1
Gmfg	3.86103e-14	3.30007e-13	No	P1
Nup205	3.92045e-14	3.3491e-13	No	P1
Uchl5	4.01879e-14	3.4313e-13	No	P1
Dpy30	4.28892e-14	3.65425e-13	No	P1
Thop1	4.36473e-14	3.713e-13	No	P1
Syncrip	4.66163e-14	3.96141e-13	No	P1
Ipo4	4.92656e-14	4.17779e-13	No	P1
Orc6	5.21813e-14	4.42044e-13	No	P1
Kif23	5.22322e-14	4.42243e-13	No	P1
Ppih	5.26797e-14	4.45567e-13	No	P1
Mettl1	5.51885e-14	4.66059e-13	No	P1
Melk	5.59744e-14	4.72204e-13	No	P1
Grap	5.66327e-14	4.77509e-13	No	P1
Racgap1	5.83959e-14	4.92121e-13	No	P1
Smn1	6.14857e-14	5.1655e-13	No	P1
Rwdd1	6.38352e-14	5.36011e-13	No	P1
Bax	6.41182e-14	5.38109e-13	No	P1
Mrpl15	6.58253e-14	5.5127e-13	No	P1
Polr1a	6.90325e-14	5.7756e-13	No	P1
Pja1	7.65941e-14	6.39176e-13	No	P1
Exosc3	7.71946e-14	6.43857e-13	No	P1
Imp4	9.42471e-14	7.84474e-13	No	P1
Pin1	1.0223e-13	8.48743e-13	No	P1
Pelo	1.02872e-13	8.53637e-13	No	P1
Lars	1.0356e-13	8.58911e-13	No	P1
Nup133	1.22433e-13	1.01337e-12	No	P1
Bex1	1.31242e-13	1.08296e-12	No	P1
Snhg4	1.40491e-13	1.15693e-12	No	P1
Sgol1	1.53311e-13	1.25745e-12	No	P1
Ppp2r1b	1.62777e-13	1.331e-12	No	P1
Psmd13	1.67942e-13	1.36909e-12	No	P1
Nol11	1.7693e-13	1.43947e-12	No	P1
Pycrl	1.87989e-13	1.52563e-12	No	P1
Snrnp40	1.90491e-13	1.54516e-12	No	P1
Cenpk	2.09027e-13	1.69382e-12	No	P1
Rad51ap1	2.40252e-13	1.93841e-12	No	P1
Eprs	2.4315e-13	1.95957e-12	No	P1
Ppp5c	2.44498e-13	1.96946e-12	No	P1
Myo5a	2.49097e-13	2.0055e-12	No	P1
Mrpl18	2.54923e-13	2.05038e-12	No	P1
Immt	2.59589e-13	2.08584e-12	No	P1
Spryd7	2.8501e-13	2.28106e-12	No	P1
Isyna1	3.06372e-13	2.4424e-12	No	P1
Wdr5	3.13937e-13	2.49902e-12	No	P1
Slbp	3.61548e-13	2.86537e-12	No	P1
Larp7	3.6967e-13	2.92689e-12	No	P1
Nat10	4.06477e-13	3.20891e-12	No	P1
Got2	4.3261e-13	3.40528e-12	No	P1
Cenpf	4.36514e-13	3.43435e-12	No	P1
Npl	4.75105e-13	3.72353e-12	No	P1
Hmmr	4.87749e-13	3.81526e-12	No	P1
Tyms	5.19006e-13	4.0461e-12	No	P1
Tex30	5.23688e-13	4.07673e-12	No	P1
Trim59	5.41638e-13	4.21242e-12	No	P1
Aars	5.5371e-13	4.30219e-12	No	P1
Sf3b3	5.60203e-13	4.34639e-12	No	P1
Hgsnat	5.63328e-13	4.36646e-12	No	P1
Rps19bp1	6.07187e-13	4.69521e-12	No	P1
Tk1	6.29194e-13	4.85844e-12	No	P1
Zpr1	6.49627e-13	5.00432e-12	No	P1
Cdca7	6.67212e-13	5.13004e-12	No	P1
Siva1	7.47597e-13	5.721e-12	No	P1
Nup35	7.65453e-13	5.84938e-12	No	P1
Rrp12	8.12407e-13	6.1936e-12	No	P1
Ube2v2	8.43494e-13	6.41855e-12	No	P1
Me2	8.6797e-13	6.5986e-12	No	P1
Ruvbl1	9.99793e-13	7.56181e-12	No	P1
Hells	1.00547e-12	7.60122e-12	No	P1
Taf10	1.06948e-12	8.06635e-12	No	P1
Amot	1.11341e-12	8.38598e-12	No	P1
Nob1	1.21986e-12	9.16643e-12	No	P1
Usp14	1.27913e-12	9.5896e-12	No	P1
Xpot	1.28676e-12	9.6424e-12	No	P1
Nus1	1.29089e-12	9.66438e-12	No	P1
Sfpq	1.30997e-12	9.7992e-12	No	P1
Polr2h	1.36252e-12	1.01539e-11	No	P1
Nup153	1.3705e-12	1.01955e-11	No	P1
Aatf	1.37256e-12	1.02052e-11	No	P1
Cul4b	1.37508e-12	1.02193e-11	No	P1
Cdca5	1.40427e-12	1.04314e-11	No	P1
Dhx33	1.46498e-12	1.08626e-11	No	P1
Cdk2ap1	1.5776e-12	1.16391e-11	No	P1
Wdhd1	1.61989e-12	1.19348e-11	Yes	P1
Tfdp1	1.71051e-12	1.25797e-11	Yes	P1
Trp53	1.72191e-12	1.26577e-11	Yes	P1
Yae1d1	1.75359e-12	1.2879e-11	No	P1
Rassf2	1.76993e-12	1.29931e-11	No	P1
Ubqln2	1.80654e-12	1.32499e-11	No	P1
Xiap	1.8111e-12	1.32759e-11	No	P1
Utp20	1.86766e-12	1.36734e-11	No	P1
Eef1e1	2.0719e-12	1.51346e-11	No	P1
Heatr3	2.07655e-12	1.51617e-11	No	P1
Ckap2	2.14748e-12	1.56514e-11	No	P1
Nxt1	2.27961e-12	1.65772e-11	No	P1
Ccdc34	2.4156e-12	1.75504e-11	No	P1
Tomm22	2.4411e-12	1.7704e-11	No	P1
Blmh	2.47752e-12	1.7952e-11	No	P1
Xpnpep1	2.48368e-12	1.79886e-11	No	P1
Rnaseh2a	2.52508e-12	1.82765e-11	No	P1
Rnf126	2.52567e-12	1.82765e-11	No	P1
Tma16	2.58734e-12	1.86811e-11	No	P1
Rap2c	2.5912e-12	1.87007e-11	No	P1
Tkt	2.65757e-12	1.91711e-11	No	P1
Rspo3	3.01175e-12	2.16204e-11	No	P1
Pus1	3.11526e-12	2.23239e-11	No	P1
Topors	3.24084e-12	2.31932e-11	No	P1
Stard7	3.3726e-12	2.40724e-11	No	P1
Nup37	3.58483e-12	2.54752e-11	No	P1
Pin4	3.58901e-12	2.54937e-11	No	P1
Eftud2	3.64897e-12	2.58857e-11	No	P1
Agl	3.67724e-12	2.60748e-11	No	P1
Cdc25c	3.77972e-12	2.67664e-11	No	P1
Setd8	3.79973e-12	2.68847e-11	No	P1
Ddx3x	3.94241e-12	2.78699e-11	No	P1
Syce2	4.25804e-12	3.00096e-11	No	P1
Mrrf	4.27072e-12	3.0086e-11	No	P1
Znhit6	4.39429e-12	3.09162e-11	No	P1
Anapc15	4.69226e-12	3.28843e-11	No	P1
Kif11	5.03131e-12	3.51542e-11	No	P1
Plcl2	5.47324e-12	3.80944e-11	No	P1
Foxm1	5.53231e-12	3.84891e-11	Yes	P1
Fkbp4	5.63846e-12	3.9194e-11	No	P1
Cda	5.65515e-12	3.92763e-11	No	P1
Ckap5	6.07035e-12	4.207e-11	No	P1
Mt1	6.61364e-12	4.56792e-11	No	P1
Rrm1	6.66014e-12	4.59417e-11	No	P1
Rpap3	7.31745e-12	5.02622e-11	No	P1
Pold3	7.53547e-12	5.1585e-11	No	P1
Nuf2	8.29195e-12	5.64541e-11	No	P1
Cdc123	8.95468e-12	6.08132e-11	No	P1
Tars	9.81333e-12	6.63115e-11	No	P1
Arxes1	9.83841e-12	6.64533e-11	No	P1
Fhod1	1.00293e-11	6.76582e-11	No	P1
Mycbp	1.0667e-11	7.17514e-11	No	P1
Plk4	1.14685e-11	7.69512e-11	No	P1
Anln	1.25021e-11	8.3335e-11	No	P1
Ppil1	1.28558e-11	8.55874e-11	No	P1
Aaas	1.33622e-11	8.88493e-11	No	P1
Slc38a10	1.46479e-11	9.71598e-11	No	P1
Cenpj	1.51661e-11	1.00515e-10	No	P1
Eml4	1.56002e-11	1.03182e-10	No	P1
Celf1	1.61447e-11	1.06566e-10	No	P1
Ets2	1.6962e-11	1.11824e-10	Yes	P1
Emc6	1.76719e-11	1.16409e-10	No	P1
Exosc8	1.96206e-11	1.28567e-10	No	P1
Mcm4	2.10753e-11	1.37655e-10	No	P1
Tbl3	2.56723e-11	1.66409e-10	No	P1
Utp6	2.57363e-11	1.66658e-10	No	P1
Hspa14	2.5936e-11	1.67783e-10	No	P1
Peak1	2.65834e-11	1.71629e-10	No	P1
E2f4	2.7448e-11	1.76929e-10	Yes	P1
Ppp1r16b	2.89181e-11	1.86036e-10	No	P1
Nt5dc2	2.91248e-11	1.87292e-10	No	P1
Orc1	2.91602e-11	1.87445e-10	No	P1
Rrp8	2.99675e-11	1.92254e-10	No	P1
Rrp1b	3.03722e-11	1.94697e-10	No	P1
Mapk1ip1l	3.07019e-11	1.96577e-10	No	P1
Cdc45	3.11888e-11	1.99616e-10	No	P1
Wdr4	3.29721e-11	2.10531e-10	No	P1
Fam212a	3.43726e-11	2.19129e-10	No	P1
Cdt1	3.45687e-11	2.20292e-10	No	P1
Ccar2	3.62795e-11	2.30651e-10	No	P1
Ndufaf4	4.05388e-11	2.56825e-10	No	P1
Gli3	4.1249e-11	2.60917e-10	Yes	P1
Gmeb1	4.27253e-11	2.69835e-10	Yes	P1
Ndufaf2	4.35795e-11	2.74801e-10	No	P1
Uso1	4.49037e-11	2.82603e-10	No	P1
Mrps34	4.62045e-11	2.90339e-10	No	P1
Trmt10a	4.86609e-11	3.05301e-10	No	P1
Ankrd50	4.89397e-11	3.06932e-10	No	P1
Cul7	4.89941e-11	3.0704e-10	No	P1
Hn1l	5.19176e-11	3.2473e-10	No	P1
Ccne1	5.89378e-11	3.661e-10	No	P1
Larp1	5.96726e-11	3.70522e-10	No	P1
Rtca	5.97796e-11	3.71045e-10	No	P1
2810004N23Rik	6.06365e-11	3.76076e-10	No	P1
Xrcc6bp1	6.18778e-11	3.82897e-10	No	P1
Kif4	6.37748e-11	3.94335e-10	No	P1
Polr3h	6.40844e-11	3.96098e-10	No	P1
Ciapin1	6.74855e-11	4.16644e-10	No	P1
Ctu2	7.37225e-11	4.53769e-10	No	P1
Pop4	8.31212e-11	5.08534e-10	No	P1
Naa20	8.41941e-11	5.1471e-10	No	P1
Kif2c	8.49672e-11	5.19045e-10	No	P1
D1Ertd622e	8.55392e-11	5.22343e-10	No	P1
Sod2	8.68058e-11	5.29877e-10	No	P1
Dcakd	9.0551e-11	5.51701e-10	No	P1
Sgol2a	9.45404e-11	5.74714e-10	No	P1
Rqcd1	9.50263e-11	5.77451e-10	No	P1
Pgd	9.79714e-11	5.95125e-10	No	P1
Emc8	1.0151e-10	6.15466e-10	No	P1
Bri3bp	1.03504e-10	6.27089e-10	No	P1
Cdkn3	1.04941e-10	6.35324e-10	No	P1
Ppp1r14a	1.06063e-10	6.41633e-10	No	P1
Cenpe	1.08762e-10	6.56983e-10	No	P1
Egln3	1.08877e-10	6.57435e-10	No	P1
Arhgef3	1.12869e-10	6.81034e-10	No	P1
Nup98	1.15504e-10	6.96158e-10	No	P1
Hnrnpll	1.25066e-10	7.49611e-10	No	P1
Nudcd2	1.31254e-10	7.85829e-10	No	P1
Aph1a	1.31622e-10	7.87741e-10	No	P1
Rfwd3	1.31814e-10	7.88312e-10	No	P1
Mettl16	1.32892e-10	7.94464e-10	No	P1
Csgalnact1	1.35683e-10	8.10553e-10	No	P1
Mcm2	1.42719e-10	8.50396e-10	No	P1
Qk	1.60265e-10	9.48676e-10	No	P1
Kpna4	1.76733e-10	1.04122e-09	No	P1
Arf6	2.14096e-10	1.25315e-09	No	P1
Dhx29	2.20362e-10	1.2889e-09	No	P1
Aarsd1	2.35219e-10	1.37283e-09	No	P1
Sac3d1	2.58032e-10	1.50004e-09	No	P1
Lig1	2.6964e-10	1.56584e-09	No	P1
Tsfm	2.71809e-10	1.57731e-09	No	P1
Skp2	2.84912e-10	1.6498e-09	No	P1
Acp1	2.9176e-10	1.68765e-09	No	P1
Clpp	3.12265e-10	1.80177e-09	No	P1
2610318N02Rik	3.32448e-10	1.9155e-09	No	P1
Exosc7	3.4837e-10	2.00511e-09	No	P1
Smyd2	3.54744e-10	2.03962e-09	No	P1
Arrb1	3.58415e-10	2.05927e-09	No	P1
Pold1	3.69436e-10	2.12034e-09	No	P1
Haus3	3.86901e-10	2.21509e-09	No	P1
Idh3a	4.01737e-10	2.2976e-09	No	P1
Rad23b	4.0968e-10	2.33973e-09	No	P1
Aurka	4.32418e-10	2.46179e-09	No	P1
Las1l	4.33035e-10	2.46444e-09	No	P1
Kif20b	4.37191e-10	2.48635e-09	No	P1
Oaf	4.71321e-10	2.67599e-09	No	P1
Lsm12	4.73402e-10	2.68664e-09	No	P1
Ckap2l	4.75447e-10	2.6973e-09	No	P1
Nup155	5.21313e-10	2.95132e-09	No	P1
Iqgap2	5.40299e-10	3.05029e-09	No	P1
Tjp2	5.67593e-10	3.19882e-09	No	P1
Drosha	7.6478e-10	4.25399e-09	No	P1
Mast2	7.65317e-10	4.25552e-09	No	P1
Ice1	8.28974e-10	4.59688e-09	No	P1
Fam102b	8.74928e-10	4.84344e-09	No	P1
Kif2a	8.87169e-10	4.90451e-09	No	P1
Cenpq	9.26806e-10	5.11492e-09	No	P1
Ppp1cb	9.33389e-10	5.14775e-09	No	P1
2310022B05Rik	9.33922e-10	5.14894e-09	No	P1
Mknk2	9.34366e-10	5.14964e-09	No	P1
Ccnf	9.54912e-10	5.25752e-09	No	P1
Vimp	9.73911e-10	5.35668e-09	No	P1
Nol9	1.09304e-09	5.9815e-09	No	P1
Ahctf1	1.10817e-09	6.05818e-09	No	P1
Vps35	1.13209e-09	6.18272e-09	No	P1
Knstrn	1.3726e-09	7.43614e-09	No	P1
Hist1h3c	1.41325e-09	7.64616e-09	No	P1
Pgp	1.43523e-09	7.75989e-09	No	P1
Dennd5b	1.47138e-09	7.9395e-09	No	P1
Zfp277	1.59526e-09	8.57373e-09	No	P1
Brca2	1.67071e-09	8.95254e-09	No	P1
Ankrd27	1.81498e-09	9.68725e-09	No	P1
Cenph	2.05741e-09	1.09201e-08	No	P1
Rpa2	2.17912e-09	1.15247e-08	No	P1
Prrc1	2.28006e-09	1.20272e-08	No	P1
Eif2b5	2.3806e-09	1.25128e-08	No	P1
Alg13	2.6767e-09	1.40147e-08	No	P1
Vav3	2.69667e-09	1.41101e-08	No	P1
Gfod2	2.80821e-09	1.46513e-08	No	P1
Nol8	2.91918e-09	1.52058e-08	No	P1
Dnajc7	3.0247e-09	1.57302e-08	No	P1
Enoph1	3.10064e-09	1.60942e-08	No	P1
Trim44	3.14938e-09	1.63315e-08	No	P1
Zfp598	3.17093e-09	1.64223e-08	No	P1
Mdh1	3.23258e-09	1.67255e-08	No	P1
Cdca2	3.48322e-09	1.79594e-08	No	P1
Stk11	3.54199e-09	1.82335e-08	No	P1
Rbmx	3.65938e-09	1.88138e-08	No	P1
Ado	3.87019e-09	1.98537e-08	No	P1
Serp1	4.10653e-09	2.10196e-08	No	P1
Cisd1	4.14138e-09	2.11846e-08	No	P1
Ikbkap	4.18224e-09	2.13801e-08	No	P1
Cars	4.22518e-09	2.15793e-08	No	P1
Cpsf3l	4.24968e-09	2.16866e-08	No	P1
Ncapg2	4.27801e-09	2.1817e-08	No	P1
Arhgap11a	4.59377e-09	2.33005e-08	No	P1
Vrk1	4.67314e-09	2.36882e-08	No	P1
Mrpl40	5.55489e-09	2.80005e-08	No	P1
Hoxb2	5.9711e-09	3.00238e-08	Yes	P1
Nol6	6.17035e-09	3.09682e-08	No	P1
Hist1h2ae	6.19697e-09	3.10825e-08	No	P1
Cul3	6.32161e-09	3.16685e-08	No	P1
Ppp2cb	6.3514e-09	3.18079e-08	No	P1
Rpa1	6.84975e-09	3.41667e-08	No	P1
Gpn3	7.00061e-09	3.48656e-08	No	P1
Smg5	7.04719e-09	3.5076e-08	No	P1
Aldh9a1	7.14871e-09	3.55377e-08	No	P1
Prpf31	7.19043e-09	3.57123e-08	No	P1
Usp7	7.6663e-09	3.79712e-08	No	P1
Plrg1	7.82978e-09	3.87455e-08	No	P1
Mogat2	7.91365e-09	3.91247e-08	No	P1
Hcfc1	8.73322e-09	4.29933e-08	No	P1
Prim1	9.94998e-09	4.8688e-08	No	P1
Casc5	1.04141e-08	5.08364e-08	No	P1
Clspn	1.26007e-08	6.08988e-08	No	P1
Prc1	1.34088e-08	6.45044e-08	No	P1
Cherp	1.44969e-08	6.95331e-08	No	P1
Ccdc6	1.54253e-08	7.37243e-08	No	P1
Naa25	1.60079e-08	7.63738e-08	No	P1
Pdcd11	1.60965e-08	7.67516e-08	No	P1
Fam207a	1.80747e-08	8.57806e-08	No	P1
1810032O08Rik	1.81373e-08	8.60526e-08	No	P1
Timm50	1.85811e-08	8.8107e-08	No	P1
Hist1h1b	2.08163e-08	9.81036e-08	No	P1
Eri1	2.08583e-08	9.82451e-08	No	P1
Esf1	2.16944e-08	1.01799e-07	No	P1
Suz12	2.19557e-08	1.02965e-07	No	P1
Tfrc	2.20631e-08	1.03439e-07	No	P1
Tmed7	2.27742e-08	1.06558e-07	No	P1
Rap2a	2.3359e-08	1.09199e-07	No	P1
Rnf220	2.37438e-08	1.10903e-07	No	P1
Papd5	2.5477e-08	1.18691e-07	No	P1
Bahcc1	2.63223e-08	1.22523e-07	No	P1
Bap1	3.04787e-08	1.41101e-07	No	P1
Mphosph6	3.05049e-08	1.41182e-07	No	P1
Kank1	3.58715e-08	1.64425e-07	No	P1
Alkbh5	3.69405e-08	1.68991e-07	No	P1
Alg3	3.78757e-08	1.7288e-07	No	P1
Sec23ip	3.90246e-08	1.77696e-07	No	P1
Dnajc11	4.01389e-08	1.82287e-07	No	P1
Pole	4.15769e-08	1.88133e-07	No	P1
Desi2	4.66163e-08	2.09187e-07	No	P1
Ezh2	4.963e-08	2.21913e-07	No	P1
Tmem126a	5.00824e-08	2.23874e-07	No	P1
Irak1	5.13985e-08	2.29568e-07	No	P1
Btf3l4	5.39337e-08	2.40296e-07	No	P1
Mrps25	5.68319e-08	2.5217e-07	No	P1
Gemin6	5.81014e-08	2.57381e-07	No	P1
Qtrt1	5.90321e-08	2.61365e-07	No	P1
Rnmt	5.9033e-08	2.61365e-07	No	P1
Dna2	5.98455e-08	2.64674e-07	No	P1
Dpcd	6.03622e-08	2.66886e-07	No	P1
Lap3	6.08931e-08	2.6916e-07	No	P1
Jam3	6.60345e-08	2.89677e-07	No	P1
Creld2	7.03955e-08	3.07727e-07	No	P1
Usp22	7.13451e-08	3.11375e-07	No	P1
Qrich1	7.2048e-08	3.1402e-07	No	P1
Arl3	7.2847e-08	3.17332e-07	No	P1
Kcmf1	7.37758e-08	3.21206e-07	No	P1
Wbp11	7.44941e-08	3.24159e-07	No	P1
Tsnax	7.92597e-08	3.43882e-07	No	P1
Hic2	8.15995e-08	3.53656e-07	Yes	P1
Mrpl41	9.28439e-08	3.99934e-07	No	P1
1110059E24Rik	1.02491e-07	4.39621e-07	No	P1
Utp23	1.10406e-07	4.71985e-07	No	P1
Lsm14a	1.11467e-07	4.7636e-07	No	P1
Pold2	1.1153e-07	4.76504e-07	No	P1
Fus	1.16666e-07	4.96486e-07	No	P1
Pop5	1.18591e-07	5.04153e-07	No	P1
Ppp4r2	1.2458e-07	5.2892e-07	No	P1
Zfp428	1.46277e-07	6.16681e-07	No	P1
Nsmce4a	1.46661e-07	6.17978e-07	No	P1
Pdcd2	1.51982e-07	6.38907e-07	No	P1
Ctcf	1.54363e-07	6.4875e-07	Yes	P1
Srp72	1.59719e-07	6.69869e-07	No	P1
Cnot1	1.69432e-07	7.08778e-07	No	P1
Hmox1	1.83795e-07	7.65308e-07	No	P1
Dynll2	1.93716e-07	8.03735e-07	No	P1
Ska2	2.07228e-07	8.56945e-07	No	P1
Trap1	2.10917e-07	8.7043e-07	No	P1
Wdr61	2.12407e-07	8.76355e-07	No	P1
Taf5l	2.44808e-07	1.0029e-06	No	P1
Mapk14	2.44963e-07	1.00328e-06	No	P1
Sephs2	2.67538e-07	1.09215e-06	No	P1
Tpst2	2.89668e-07	1.17776e-06	No	P1
Ralgps2	3.34848e-07	1.3513e-06	No	P1
Hnrnpr	3.72323e-07	1.49435e-06	No	P1
Mis18bp1	3.97135e-07	1.58727e-06	No	P1
Reps1	4.14354e-07	1.65014e-06	No	P1
Eaf1	4.1749e-07	1.66126e-06	No	P1
Ldlrap1	4.28824e-07	1.70427e-06	No	P1
Gtf2h1	4.4707e-07	1.77375e-06	No	P1
Ssbp3	4.54326e-07	1.80089e-06	No	P1
Nploc4	4.566e-07	1.80846e-06	No	P1
Ung	5.55076e-07	2.17567e-06	No	P1
Dtl	5.64489e-07	2.20936e-06	No	P1
Aifm1	5.68691e-07	2.22473e-06	No	P1
Slc7a1	6.01382e-07	2.34078e-06	No	P1
Brd2	6.8036e-07	2.62989e-06	No	P1
Lbr	7.60707e-07	2.92445e-06	No	P1
Dcp2	8.64533e-07	3.29395e-06	No	P1
Rfc5	9.12515e-07	3.46781e-06	No	P1
Ncaph	9.5931e-07	3.63713e-06	No	P1
Parp2	1.05443e-06	3.98194e-06	No	P1
Cacul1	1.05496e-06	3.98304e-06	No	P1
Ctnnbl1	1.11445e-06	4.19299e-06	No	P1
Orc3	1.19336e-06	4.47331e-06	No	P1
Mrpl21	1.22056e-06	4.56787e-06	No	P1
Mnd1	1.29285e-06	4.82417e-06	No	P1
Zeb1	1.51219e-06	5.59734e-06	Yes	P1
Mrpl19	1.57263e-06	5.81045e-06	No	P1
Nfkbib	1.65853e-06	6.10282e-06	No	P1
Farp1	1.71361e-06	6.29552e-06	No	P1
Ccdc115	1.82662e-06	6.67231e-06	No	P1
Dpy19l1	1.94414e-06	7.07677e-06	No	P1
Xrcc6	1.96166e-06	7.13256e-06	No	P1
Htatsf1	2.20817e-06	7.95754e-06	No	P1
Pcnxl3	2.25034e-06	8.09695e-06	No	P1
Epb4.1l5	2.25582e-06	8.11486e-06	No	P1
Psip1	2.26078e-06	8.1309e-06	No	P1
Hist1h1e	2.34285e-06	8.41301e-06	No	P1
Braf	2.38812e-06	8.56798e-06	No	P1
Dda1	2.5483e-06	9.09843e-06	No	P1
Myg1	2.81288e-06	9.98835e-06	No	P1
Gps1	2.89525e-06	1.0256e-05	No	P1
Zfp26	2.98693e-06	1.056e-05	Yes	P1
Wtap	3.16406e-06	1.11498e-05	No	P1
Dapk3	3.18686e-06	1.12252e-05	No	P1
Rere	3.21244e-06	1.12957e-05	Yes	P1
Cnot6	3.39024e-06	1.18669e-05	No	P1
Fam107b	3.88233e-06	1.35078e-05	No	P1
Rfc1	4.10742e-06	1.42452e-05	No	P1
Med8	5.76515e-06	1.95926e-05	No	P1
Hmces	6.21555e-06	2.10133e-05	No	P1
Rnf219	6.25644e-06	2.11471e-05	No	P1
Mta1	7.91834e-06	2.6369e-05	Yes	P1
Fam111a	9.04794e-06	2.9849e-05	No	P1
Cdk8	9.77656e-06	3.21027e-05	No	P1
Stag2	9.81481e-06	3.22152e-05	No	P1
Rlim	1.03787e-05	3.39082e-05	No	P1
Polr3k	1.08923e-05	3.54223e-05	No	P1
Haus5	1.11854e-05	3.63102e-05	No	P1
Ppp3cb	1.13514e-05	3.68122e-05	No	P1
Usp24	1.16633e-05	3.77633e-05	No	P1
Dcps	1.17488e-05	3.80172e-05	No	P1
Tmem70	1.24146e-05	3.99593e-05	No	P1
Dhx38	1.26349e-05	4.05771e-05	No	P1
Psme4	1.37545e-05	4.39554e-05	No	P1
Gtf3c6	1.50659e-05	4.78821e-05	No	P1
Vac14	1.93765e-05	6.07378e-05	No	P1
Bola1	2.27506e-05	7.06322e-05	No	P1
Yy1	2.28866e-05	7.10274e-05	Yes	P1
Brd7	2.33721e-05	7.24508e-05	No	P1
Rab34	2.4071e-05	7.44469e-05	No	P1
Dicer1	2.42404e-05	7.48849e-05	No	P1
Hnrnpul2	2.50047e-05	7.70847e-05	No	P1
Smad4	2.53227e-05	7.80058e-05	Yes	P1
Gsta4	2.68598e-05	8.24122e-05	No	P1
Pola1	3.04621e-05	9.26768e-05	No	P1
Zdbf2	3.12639e-05	9.49205e-05	No	P1
Nagpa	3.86215e-05	0.0001157	No	P1
Bag6	3.94801e-05	0.000118011	No	P1
Haus4	4.37122e-05	0.000129588	No	P1
Ptrh2	6.20826e-05	0.000179972	No	P1
Akap5	6.76145e-05	0.000194895	No	P1
Msh6	7.17927e-05	0.000205914	No	P1
Gak	8.11128e-05	0.000230527	No	P1
Arid1a	9.17323e-05	0.000258446	Yes	P1
Psmg3	9.85326e-05	0.000276176	No	P1
Pycr2	0.000100456	0.00028117	No	P1
Ubr5	0.00010155	0.000283987	No	P1
Pten	0.000122589	0.000338161	No	P1
Med14	0.000152806	0.000415095	No	P1
Pcnt	0.000155324	0.000421443	No	P1
Jagn1	0.000186716	0.000498371	No	P1
Zcchc17	0.000216603	0.000571935	No	P1
Larp4b	0.000218714	0.000577228	No	P1
Kmt2b	0.000248561	0.000649975	No	P1
Zfp91	0.000309821	0.000796269	Yes	P1
2510039O18Rik	0.000371258	0.000941693	No	P1
Eif4enif1	0.00076134	0.00182261	No	P1
Mbd2	0.00115596	0.00267729	Yes	P1
1110001J03Rik	0.00136026	0.00311181	No	P1
Rnf41	0.0016792	0.00377651	No	P1
Ppfia1	0.00216336	0.0047702	No	P1
Ociad1	0.00263141	0.00569851	No	P1
Dhrs7b	0.00567612	0.0114803	No	P1
Tpm4	2.48976e-114	2.02056e-111	No	P2
Cald1	2.16159e-87	7.46483e-85	No	P2
Tmsb10	1.79192e-77	3.98419e-75	No	P2
Mest	6.69135e-77	1.4481e-74	No	P2
Tuba1a	4.33075e-74	8.36815e-72	No	P2
Nid1	9.11102e-74	1.71955e-71	No	P2
Sparc	1.84749e-71	3.12361e-69	No	P2
Marcks	2.15661e-66	2.96644e-64	No	P2
Flt4	1.48752e-61	1.74956e-59	No	P2
Anxa3	2.26453e-61	2.60678e-59	No	P2
Fermt2	3.12303e-61	3.56971e-59	No	P2
Akap12	6.24285e-57	6.14107e-55	No	P2
Hsp90b1	2.51165e-55	2.29026e-53	No	P2
Serpinh1	8.43466e-55	7.48103e-53	No	P2
2810025M15Rik	9.14974e-55	8.07117e-53	No	P2
Gpx3	4.59416e-54	3.92462e-52	No	P2
Tnfaip1	3.58389e-52	2.79664e-50	No	P2
Gap43	3.91779e-52	3.02808e-50	No	P2
Fscn1	1.05761e-51	8.05918e-50	No	P2
Flt1	1.44161e-51	1.08832e-49	No	P2
Hbb-bh1	7.32751e-51	5.40604e-49	No	P2
Soat1	7.51458e-51	5.51897e-49	No	P2
Pald1	4.68146e-48	3.16603e-46	No	P2
Crip2	7.63437e-48	5.07842e-46	No	P2
Maged1	3.17288e-47	2.02752e-45	No	P2
Gnai2	1.46198e-46	9.1267e-45	No	P2
Crmp1	3.50944e-42	1.88615e-40	No	P2
Anxa6	3.84413e-42	2.05921e-40	No	P2
Stab1	2.94018e-41	1.51498e-39	No	P2
Ets1	5.52207e-41	2.76632e-39	Yes	P2
Mcam	8.201e-41	4.08314e-39	No	P2
Tmem88	7.42777e-40	3.51487e-38	No	P2
Calm1	9.07512e-40	4.26952e-38	No	P2
Prelid1	4.08066e-38	1.75685e-36	No	P2
Pdia6	3.14844e-37	1.29373e-35	No	P2
Rrbp1	5.16003e-37	2.08339e-35	No	P2
Pmp22	6.00112e-37	2.411e-35	No	P2
Amotl1	6.80076e-37	2.71211e-35	No	P2
Ddah2	8.42559e-37	3.34366e-35	No	P2
Vim	1.5448e-36	5.99848e-35	No	P2
Ctnna1	6.90404e-36	2.59995e-34	No	P2
Oaz2	6.98904e-35	2.53212e-33	No	P2
Adam19	7.57451e-35	2.73204e-33	No	P2
Igf1	7.73524e-35	2.78383e-33	No	P2
Igfbp4	4.43609e-34	1.53196e-32	No	P2
Gja1	5.79542e-34	1.9845e-32	No	P2
Rhoj	1.09202e-33	3.67731e-32	No	P2
Slc2a1	7.92129e-33	2.56117e-31	No	P2
Upp1	1.7831e-32	5.68595e-31	No	P2
Ralb	1.78981e-32	5.69615e-31	No	P2
Hecw2	2.50282e-32	7.82722e-31	No	P2
Cyp26a1	5.2935e-32	1.62725e-30	No	P2
Dysf	7.65542e-32	2.32688e-30	No	P2
Rhoc	1.23231e-31	3.70401e-30	No	P2
Anxa5	1.65049e-31	4.89745e-30	No	P2
Cmtm3	2.90169e-31	8.51671e-30	No	P2
Cttnbp2nl	3.51585e-31	1.02821e-29	No	P2
Rgl1	4.48746e-31	1.3053e-29	No	P2
Cd109	6.46648e-30	1.74638e-28	No	P2
Pea15a	9.10565e-29	2.31289e-27	No	P2
Hba-x	1.50474e-28	3.78071e-27	No	P2
Dbn1	1.61761e-28	4.05803e-27	No	P2
Lama4	2.81954e-28	6.88181e-27	No	P2
Tpm1	4.19439e-28	1.00412e-26	No	P2
Rasip1	9.62287e-28	2.24409e-26	No	P2
Sept11	1.24316e-27	2.87433e-26	No	P2
Cnn2	4.31349e-27	9.79192e-26	No	P2
Cdh2	6.21385e-27	1.40274e-25	No	P2
Parva	3.21315e-26	6.97229e-25	No	P2
Adam15	8.43718e-26	1.78545e-24	No	P2
Rell1	9.35601e-26	1.97217e-24	No	P2
Smtn	9.97445e-26	2.09326e-24	No	P2
Nckap1	2.50121e-25	5.09375e-24	No	P2
Mllt4	3.68095e-25	7.41259e-24	No	P2
Gngt2	3.91665e-25	7.86771e-24	No	P2
Ppp1r2	4.55933e-25	9.1474e-24	No	P2
Acvrl1	5.15215e-25	1.02986e-23	No	P2
Manf	5.33848e-25	1.06579e-23	No	P2
Sox11	5.45771e-25	1.08826e-23	Yes	P2
Clic1	9.78492e-25	1.92508e-23	No	P2
Tax1bp3	1.14159e-24	2.22438e-23	No	P2
Grrp1	1.60878e-24	3.09018e-23	No	P2
Stk39	1.67255e-24	3.20509e-23	No	P2
Rasgrp3	4.61868e-24	8.56753e-23	No	P2
Limch1	9.20845e-24	1.67371e-22	No	P2
Atp1b3	1.70717e-23	3.03827e-22	No	P2
Bgn	2.06433e-23	3.65388e-22	No	P2
Dab2	3.4285e-23	5.99009e-22	No	P2
Arhgef15	3.55786e-23	6.20942e-22	No	P2
Exoc3l4	8.40557e-23	1.43009e-21	No	P2
Cdc42bpb	8.46232e-23	1.43824e-21	No	P2
Itsn1	1.09882e-22	1.84245e-21	No	P2
Pdlim5	8.97471e-22	1.42393e-20	No	P2
Sdf2l1	1.15966e-21	1.82564e-20	No	P2
Pdia5	1.51311e-21	2.35242e-20	No	P2
Cltc	1.66694e-21	2.58415e-20	No	P2
Sh2d3c	2.18395e-21	3.37275e-20	No	P2
Palm	2.39746e-21	3.69194e-20	No	P2
Nid2	3.43418e-21	5.22401e-20	No	P2
Map4	3.6873e-21	5.59856e-20	No	P2
Eva1b	4.19082e-21	6.32755e-20	No	P2
Abcg1	9.46915e-21	1.38588e-19	No	P2
Sema6d	9.85048e-21	1.4378e-19	No	P2
Pcdh12	1.07616e-20	1.56657e-19	No	P2
Actg1	1.33714e-20	1.92575e-19	No	P2
Bcar1	1.84e-20	2.61975e-19	No	P2
Txndc5	1.88657e-20	2.68135e-19	No	P2
Cdc42ep1	2.26784e-20	3.20918e-19	No	P2
S100a10	4.164e-20	5.79143e-19	No	P2
Ppap2a	1.90685e-19	2.51422e-18	No	P2
Sox18	1.93892e-19	2.5503e-18	Yes	P2
Raph1	2.28165e-19	2.98176e-18	No	P2
Apbb2	2.34326e-19	3.05982e-18	No	P2
Nes	3.3313e-19	4.32217e-18	No	P2
Timp1	5.76374e-19	7.33161e-18	No	P2
Kdr	1.43398e-18	1.76459e-17	No	P2
Ppap2b	1.64724e-18	2.02241e-17	No	P2
Adam12	2.51156e-18	3.04217e-17	No	P2
Fmo1	3.12967e-18	3.74338e-17	No	P2
Ppfibp1	4.59257e-18	5.42518e-17	No	P2
Yes1	4.91314e-18	5.77445e-17	No	P2
Grb10	5.71671e-18	6.67059e-17	No	P2
Dcbld1	6.58118e-18	7.62994e-17	No	P2
Pdia4	7.22483e-18	8.33449e-17	No	P2
Phldb2	9.60042e-18	1.09813e-16	No	P2
Capn2	1.09333e-17	1.24358e-16	No	P2
Cnn3	1.46112e-17	1.64161e-16	No	P2
Slc22a23	1.58627e-17	1.77442e-16	No	P2
F2r	1.60815e-17	1.79642e-16	No	P2
Kank3	1.96889e-17	2.17691e-16	No	P2
N4bp3	2.08802e-17	2.30548e-16	No	P2
Map1b	2.30134e-17	2.53413e-16	No	P2
Dchs1	2.78436e-17	3.0474e-16	No	P2
Arhgap29	3.55452e-17	3.85393e-16	No	P2
Pcdh7	4.17627e-17	4.51299e-16	No	P2
Arpc3	4.31736e-17	4.65925e-16	No	P2
Rbms1	6.32476e-17	6.7582e-16	No	P2
Mmp15	8.19671e-17	8.6898e-16	No	P2
Slc35b1	1.22079e-16	1.27671e-15	No	P2
Piezo2	1.40283e-16	1.46051e-15	No	P2
Cd40	1.47611e-16	1.53385e-15	No	P2
Lifr	1.50453e-16	1.56238e-15	No	P2
Cmtm8	1.73803e-16	1.79225e-15	No	P2
Sipa1	1.75632e-16	1.8088e-15	No	P2
Ggta1	1.80785e-16	1.85952e-15	No	P2
Tgfbr3	1.94354e-16	1.99277e-15	No	P2
Vcl	3.27912e-16	3.32438e-15	No	P2
Kitl	7.22261e-16	7.16566e-15	No	P2
Sep15	8.43141e-16	8.28893e-15	No	P2
Shroom2	9.1298e-16	8.95924e-15	No	P2
Luzp1	1.10857e-15	1.08132e-14	No	P2
Syne2	1.49394e-15	1.43906e-14	No	P2
Mall	1.57429e-15	1.51287e-14	No	P2
Pkdcc	2.76032e-15	2.61089e-14	No	P2
Nudt4	3.00388e-15	2.82972e-14	No	P2
Golm1	3.07555e-15	2.89387e-14	No	P2
Bvht	3.83283e-15	3.57738e-14	No	P2
Rps6ka2	5.1146e-15	4.71676e-14	No	P2
Ckap4	5.49658e-15	5.05181e-14	No	P2
Plac1	7.45758e-15	6.78498e-14	No	P2
Rftn2	7.57302e-15	6.88229e-14	No	P2
Nek6	8.40779e-15	7.61959e-14	No	P2
Myo1b	9.77533e-15	8.79509e-14	No	P2
Lgals1	1.1069e-14	9.92603e-14	No	P2
Lgmn	1.15939e-14	1.03738e-13	No	P2
Lrp10	1.20845e-14	1.08009e-13	No	P2
Lamb1	1.22917e-14	1.098e-13	No	P2
Man2a1	1.86401e-14	1.63628e-13	No	P2
Arhgap27	1.92767e-14	1.68942e-13	No	P2
Dlc1	2.29993e-14	2.00054e-13	No	P2
Clec1b	2.63794e-14	2.27989e-13	No	P2
Tmem204	3.42838e-14	2.93802e-13	No	P2
Lhfp	4.23476e-14	3.61e-13	No	P2
Pcdh17	4.57748e-14	3.89194e-13	No	P2
Pros1	5.18529e-14	4.39491e-13	No	P2
Sh3bp5	1.01558e-13	8.43593e-13	No	P2
Cotl1	1.10908e-13	9.19378e-13	No	P2
Erbb2	1.21201e-13	1.00368e-12	No	P2
Myo10	1.30767e-13	1.0796e-12	No	P2
Vash1	1.51856e-13	1.24735e-12	No	P2
Ripply3	1.53726e-13	1.26016e-12	No	P2
Srgap1	1.69558e-13	1.38157e-12	No	P2
Hyal2	2.41421e-13	1.9466e-12	No	P2
C430049B03Rik	2.94298e-13	2.35192e-12	No	P2
Clic4	3.06978e-13	2.44603e-12	No	P2
Wdr1	3.36457e-13	2.67305e-12	No	P2
Rnpep	4.17399e-13	3.29193e-12	No	P2
Xbp1	4.24498e-13	3.34468e-12	Yes	P2
Tmem255a	5.12086e-13	3.99407e-12	No	P2
Fbn2	6.635e-13	5.10392e-12	No	P2
Traf4	6.95141e-13	5.33468e-12	No	P2
Prkch	1.43224e-12	1.06295e-11	No	P2
Dnajc10	1.46911e-12	1.08882e-11	No	P2
Tead1	1.49001e-12	1.10246e-11	Yes	P2
Cxx1b	1.53028e-12	1.13054e-11	No	P2
Reep5	1.58567e-12	1.16933e-11	No	P2
Gmpr	2.03259e-12	1.48541e-11	No	P2
Pcdh1	2.15048e-12	1.56662e-11	No	P2
Epb4.1l2	2.16941e-12	1.57906e-11	No	P2
Sptan1	2.16949e-12	1.57906e-11	No	P2
Frmd4b	2.4674e-12	1.78867e-11	No	P2
Stard3nl	3.27624e-12	2.34155e-11	No	P2
Myh10	4.25392e-12	2.99937e-11	No	P2
Armcx1	4.37715e-12	3.0809e-11	No	P2
Bok	4.87986e-12	3.41254e-11	No	P2
Mprip	7.18965e-12	4.94052e-11	No	P2
Elovl5	8.07518e-12	5.50476e-11	No	P2
E2f7	8.35589e-12	5.68656e-11	Yes	P2
Arhgef25	9.0229e-12	6.11996e-11	No	P2
Dnajb11	1.03155e-11	6.94732e-11	No	P2
D8Ertd82e	1.05565e-11	7.10373e-11	No	P2
Endod1	1.13718e-11	7.63338e-11	No	P2
Tbc1d1	1.93977e-11	1.27312e-10	No	P2
Sec24d	2.81015e-11	1.8107e-10	No	P2
1810011O10Rik	3.82372e-11	2.43003e-10	No	P2
Mia3	4.45597e-11	2.80655e-10	No	P2
Fer	4.93385e-11	3.09075e-10	No	P2
Ptpn9	5.25785e-11	3.28484e-10	No	P2
Tcf7l1	1.17177e-10	7.05455e-10	Yes	P2
Armcx3	1.31756e-10	7.88256e-10	No	P2
Camsap2	1.47973e-10	8.79763e-10	No	P2
Slc31a2	1.4902e-10	8.84688e-10	No	P2
Phlda3	1.55951e-10	9.23808e-10	No	P2
Dusp3	1.70787e-10	1.00802e-09	No	P2
Armcx4	2.74891e-10	1.59405e-09	No	P2
Rala	4.24305e-10	2.41815e-09	No	P2
Lasp1	5.01884e-10	2.8443e-09	No	P2
Degs1	5.23306e-10	2.96157e-09	No	P2
Epha2	6.95075e-10	3.88892e-09	No	P2
Gjc1	7.32675e-10	4.08381e-09	No	P2
Fxyd6	1.1071e-09	6.0564e-09	No	P2
Lamtor2	1.23947e-09	6.73516e-09	No	P2
Nudt9	1.64029e-09	8.807e-09	No	P2
Cd151	1.69413e-09	9.06905e-09	No	P2
Rcn1	1.81347e-09	9.68238e-09	No	P2
Cttn	2.05397e-09	1.09054e-08	No	P2
Smagp	2.06923e-09	1.09757e-08	No	P2
Ddah1	2.77797e-09	1.45075e-08	No	P2
Podxl	3.13761e-09	1.62809e-08	No	P2
Slc39a8	4.07691e-09	2.08745e-08	No	P2
Cmtm7	4.22208e-09	2.15702e-08	No	P2
Pdlim7	4.35766e-09	2.22124e-08	No	P2
Rapgef3	4.37154e-09	2.22637e-08	No	P2
Gas6	4.95982e-09	2.51101e-08	No	P2
Laptm4b	5.20444e-09	2.62911e-08	No	P2
Lima1	6.79719e-09	3.39149e-08	No	P2
Cyfip1	7.05081e-09	3.50833e-08	No	P2
Hbegf	7.70982e-09	3.81752e-08	No	P2
Thsd1	9.59937e-09	4.70433e-08	No	P2
Ptprg	1.15043e-08	5.58894e-08	No	P2
Nucb2	2.27396e-08	1.06426e-07	No	P2
Cnih4	2.43982e-08	1.13779e-07	No	P2
Tanc1	3.18955e-08	1.47301e-07	No	P2
Bcl2	3.29115e-08	1.51585e-07	No	P2
Trip12	3.78059e-08	1.7261e-07	No	P2
Arhgef12	4.2846e-08	1.93363e-07	No	P2
Basp1	5.47122e-08	2.43631e-07	No	P2
Gimap4	6.32837e-08	2.78589e-07	No	P2
Scarb1	1.10095e-07	4.70872e-07	No	P2
Frmd4a	1.30014e-07	5.50408e-07	No	P2
Ccdc88a	1.74308e-07	7.28048e-07	No	P2
Ajuba	2.08966e-07	8.63474e-07	No	P2
Npr1	2.79981e-07	1.13922e-06	No	P2
Rapgef5	2.93387e-07	1.19168e-06	No	P2
Epn2	3.06029e-07	1.24024e-06	No	P2
Gng12	3.46834e-07	1.3962e-06	No	P2
Rnf144a	3.82014e-07	1.53211e-06	No	P2
Lyve1	3.86512e-07	1.54786e-06	No	P2
Abhd5	4.60268e-07	1.8221e-06	No	P2
Bmpr1a	6.54293e-07	2.53215e-06	No	P2
Zfp703	6.866e-07	2.65275e-06	No	P2
Mtss1	6.88306e-07	2.65681e-06	No	P2
Ikbip	8.33404e-07	3.18582e-06	No	P2
Hbb-y	8.48218e-07	3.23787e-06	No	P2
Ppm1m	9.25575e-07	3.51497e-06	No	P2
Ptk2	1.23483e-06	4.61916e-06	No	P2
Bcl6b	1.74628e-06	6.40686e-06	Yes	P2
Lcp1	1.75826e-06	6.44641e-06	No	P2
Peli2	2.2118e-06	7.96709e-06	No	P2
Dlg5	3.1985e-06	1.12589e-05	No	P2
Chst2	3.33399e-06	1.16877e-05	No	P2
Plekho1	4.07919e-06	1.41564e-05	No	P2
Rbfox2	5.30761e-06	1.81211e-05	No	P2
Amfr	8.0857e-06	2.69043e-05	No	P2
Vaultrc5	9.04443e-06	2.98435e-05	No	P2
Mrps6	1.02978e-05	3.36602e-05	No	P2
Trappc3	1.20086e-05	3.87577e-05	No	P2
Prex1	1.23182e-05	3.96857e-05	No	P2
She	1.30376e-05	4.17877e-05	No	P2
Sgpl1	1.38839e-05	4.43254e-05	No	P2
Tnks2	1.63974e-05	5.18906e-05	No	P2
Uaca	2.10014e-05	6.54895e-05	No	P2
Tnfaip2	2.10813e-05	6.57135e-05	No	P2
Cd59a	2.29836e-05	7.13009e-05	No	P2
Pik3c2a	2.43892e-05	7.53017e-05	No	P2
Dusp6	2.58937e-05	7.9659e-05	No	P2
2200002D01Rik	3.09332e-05	9.40044e-05	No	P2
Anapc10	3.88563e-05	0.000116361	No	P2
Srgap2	6.05247e-05	0.000175644	No	P2
Smim12	6.76865e-05	0.000195067	No	P2
Gale	6.98089e-05	0.000200792	No	P2
Mpdu1	7.55457e-05	0.000215611	No	P2
Cyr61	7.93153e-05	0.000225656	No	P2
Pard3	9.34651e-05	0.000263054	No	P2
Ctnnbip1	0.000111666	0.000310032	No	P2
Prr5l	0.000157928	0.00042772	No	P2
Trib1	0.000473158	0.00117536	No	P2
Spr	0.000494689	0.00122491	No	P2
Vwf	4.01585e-126	7.24235e-123	No	P3
Gja5	7.81929e-115	7.05083e-112	No	P3
Epas1	2.11264e-105	1.31886e-102	No	P3
Gja4	1.64213e-98	8.32919e-96	No	P3
S100a11	4.77934e-91	1.93934e-88	No	P3
Unc5b	8.21861e-89	3.03173e-86	No	P3
Nrp1	1.0714e-88	3.86441e-86	No	P3
Efnb2	1.09762e-84	3.49323e-82	No	P3
B2m	9.87551e-81	2.46599e-78	No	P3
Vegfc	5.8808e-80	1.4037e-77	No	P3
Mecom	1.23171e-79	2.89738e-77	Yes	P3
Cdkn1c	6.94142e-78	1.56481e-75	No	P3
Igfbp3	2.86823e-77	6.29111e-75	No	P3
Tmsb4x	7.30338e-76	1.51976e-73	No	P3
Tmem100	1.87522e-73	3.49847e-71	No	P3
Sat1	4.77061e-73	8.60353e-71	No	P3
Nedd9	1.5416e-70	2.55323e-68	No	P3
Prkcdbp	2.75047e-70	4.37675e-68	No	P3
Clec14a	3.59391e-68	5.45167e-66	No	P3
Col18a1	1.33591e-66	1.86924e-64	No	P3
Col4a2	3.20126e-66	4.36636e-64	No	P3
Crip1	3.47062e-64	4.50653e-62	No	P3
Dll4	6.66406e-64	8.58448e-62	No	P3
Stmn2	1.68481e-63	2.13642e-61	No	P3
Itm2b	1.43636e-62	1.73982e-60	No	P3
Igfbp2	2.08887e-62	2.51144e-60	No	P3
Sparcl1	1.70417e-61	1.98996e-59	No	P3
Alox12	1.89509e-61	2.19708e-59	No	P3
Hey1	3.1642e-61	3.59148e-59	Yes	P3
Igf2	3.28627e-60	3.60401e-58	No	P3
Plvap	6.24014e-59	6.75225e-57	No	P3
Cav1	1.10226e-58	1.17703e-56	No	P3
Ecm1	5.62104e-58	5.8484e-56	No	P3
Col4a1	2.90018e-56	2.76899e-54	No	P3
Efna1	3.45396e-56	3.27843e-54	No	P3
Npr3	1.34706e-53	1.13286e-51	No	P3
Fstl1	6.60302e-53	5.35868e-51	No	P3
Maged2	1.06084e-52	8.56638e-51	No	P3
Ptprb	1.77218e-52	1.40313e-50	No	P3
Ctsh	1.63007e-50	1.19179e-48	No	P3
Calcrl	3.98227e-50	2.88554e-48	No	P3
Pecam1	1.03349e-48	7.26169e-47	No	P3
Eva1a	6.28457e-48	4.19773e-46	No	P3
Mmrn2	1.26988e-47	8.27768e-46	No	P3
Nrep	2.16902e-47	1.39704e-45	No	P3
Krtcap2	2.2465e-46	1.39172e-44	No	P3
Tie1	3.64095e-46	2.23849e-44	No	P3
Fam198b	7.5199e-46	4.58855e-44	No	P3
Rgs3	1.57604e-45	9.50954e-44	No	P3
Tagln2	1.47887e-44	8.76042e-43	No	P3
S100a16	5.50295e-44	3.17859e-42	No	P3
Icam2	3.86307e-43	2.1696e-41	No	P3
Palld	1.09596e-42	6.05051e-41	No	P3
Ptrf	1.30817e-42	7.19762e-41	No	P3
Anxa2	4.59526e-42	2.45348e-40	No	P3
Cd34	2.17549e-41	1.13538e-39	No	P3
Robo4	2.35403e-41	1.22071e-39	No	P3
Lipa	3.75767e-41	1.91193e-39	No	P3
Jag1	5.7316e-41	2.86245e-39	No	P3
Prnp	9.12696e-41	4.51646e-39	No	P3
Slc45a4	1.85532e-40	9.04316e-39	No	P3
Agrn	2.84127e-40	1.37662e-38	No	P3
Cdh5	3.51308e-39	1.60171e-37	No	P3
Ctsb	2.2628e-38	9.95323e-37	No	P3
Ece1	2.27605e-38	9.9845e-37	No	P3
Smad6	5.78161e-38	2.46951e-36	Yes	P3
App	7.42893e-38	3.15652e-36	No	P3
Cd200	1.51767e-36	5.90726e-35	No	P3
Emcn	2.16167e-36	8.275e-35	No	P3
Cd93	4.89288e-36	1.84689e-34	No	P3
Atox1	1.84005e-35	6.7723e-34	No	P3
Notch4	4.33314e-35	1.58404e-33	No	P3
Emp2	9.21504e-35	3.30175e-33	No	P3
Cav2	1.86611e-34	6.6423e-33	No	P3
Pmepa1	2.00122e-34	7.06125e-33	No	P3
Fbn1	2.24414e-34	7.86709e-33	No	P3
Zfp69	2.86454e-34	9.95596e-33	Yes	P3
Hey2	5.30796e-34	1.82528e-32	Yes	P3
Utrn	8.05817e-34	2.73052e-32	No	P3
Ctnnb1	1.29982e-33	4.35898e-32	No	P3
Slc6a6	1.64886e-33	5.4954e-32	No	P3
Fblim1	3.71242e-33	1.21976e-31	No	P3
Aqp1	6.24309e-33	2.03069e-31	No	P3
Mmp14	9.16287e-33	2.945e-31	No	P3
Nfib	1.36248e-32	4.35322e-31	Yes	P3
Adgre5	2.09414e-32	6.62572e-31	No	P3
Hs6st1	2.41385e-32	7.56356e-31	No	P3
Hmcn1	2.72195e-32	8.47985e-31	No	P3
Ccdc80	7.22269e-32	2.19946e-30	No	P3
Gm14207	7.82305e-32	2.37338e-30	No	P3
Mtmr11	1.27927e-31	3.83097e-30	No	P3
Ppic	2.22586e-31	6.55679e-30	No	P3
Acadl	3.64118e-31	1.06295e-29	No	P3
Ostf1	4.66971e-31	1.35346e-29	No	P3
Gpx4	4.76909e-31	1.3798e-29	No	P3
Tmem2	5.31865e-31	1.52791e-29	No	P3
Ldb2	6.50989e-31	1.86353e-29	No	P3
H19	1.39168e-30	3.90801e-29	No	P3
Tbxa2r	1.62699e-30	4.5609e-29	No	P3
Adamts13	2.37094e-30	6.61215e-29	No	P3
Fryl	4.48173e-30	1.22669e-28	No	P3
Tspan6	1.50506e-29	3.98511e-28	No	P3
Pon2	2.52117e-29	6.61084e-28	No	P3
Gpx8	2.88189e-29	7.52025e-28	No	P3
Cracr2b	3.21276e-29	8.3434e-28	No	P3
Acer2	1.96096e-28	4.88165e-27	No	P3
Hexa	2.00708e-28	4.98881e-27	No	P3
Plekha1	2.33231e-28	5.74443e-27	No	P3
Itpr3	2.84648e-28	6.93713e-27	No	P3
Zdhhc1	2.9343e-28	7.14041e-27	No	P3
Arf5	8.08343e-28	1.89599e-26	No	P3
Plxnd1	1.02534e-27	2.3877e-26	No	P3
Aplp2	1.13646e-27	2.64268e-26	No	P3
Malat1	1.15497e-27	2.67805e-26	No	P3
Slc9a3r2	1.62037e-27	3.73053e-26	No	P3
Arpc1b	2.20973e-27	5.06583e-26	No	P3
Tspan13	2.79568e-27	6.4001e-26	No	P3
Cd38	3.43741e-27	7.82506e-26	No	P3
Myl12b	4.56042e-27	1.03236e-25	No	P3
Itgb1	6.79428e-27	1.52951e-25	No	P3
Notch1	1.94398e-26	4.26966e-25	No	P3
Klhl4	2.61815e-26	5.71172e-25	No	P3
Eng	2.94978e-26	6.41795e-25	No	P3
Efemp2	5.93396e-26	1.27064e-24	No	P3
Ace	9.8121e-26	2.06296e-24	No	P3
Ramp2	9.98202e-26	2.09326e-24	No	P3
Ptchd1	1.23734e-25	2.5682e-24	No	P3
Tgfb1i1	1.23976e-25	2.56993e-24	No	P3
Sox17	1.46928e-25	3.03408e-24	Yes	P3
Csrp2	1.49639e-25	3.08614e-24	No	P3
Sri	1.84687e-25	3.79931e-24	No	P3
Egfl8	2.43617e-25	4.96752e-24	No	P3
Mbnl2	5.14344e-25	1.02939e-23	No	P3
Dab2ip	6.14405e-25	1.22361e-23	No	P3
Parvb	6.68183e-25	1.32583e-23	No	P3
Arglu1	6.75045e-25	1.33781e-23	No	P3
Fzd6	8.53512e-25	1.68327e-23	No	P3
Cdk19	1.04454e-24	2.04511e-23	No	P3
Ptms	1.05312e-24	2.05943e-23	No	P3
Adcy4	1.7109e-24	3.27473e-23	No	P3
8430408G22Rik	3.32917e-24	6.2325e-23	No	P3
Prss23	5.15741e-24	9.52331e-23	No	P3
Armcx2	5.24377e-24	9.67177e-23	No	P3
Ecscr	6.69054e-24	1.22705e-22	No	P3
Ehd4	1.00388e-23	1.82056e-22	No	P3
Adgrf5	1.72095e-23	3.05609e-22	No	P3
Laptm4a	2.25822e-23	3.99273e-22	No	P3
Itm2c	2.52001e-23	4.44107e-22	No	P3
Asap2	4.33145e-23	7.48709e-22	No	P3
Nipal2	5.00674e-23	8.6268e-22	No	P3
Mmp2	6.26088e-23	1.07308e-21	No	P3
Dhh	7.74205e-23	1.32136e-21	No	P3
Esam	8.13701e-23	1.38585e-21	No	P3
S100a13	9.85799e-23	1.66498e-21	No	P3
Fes	1.07853e-22	1.81405e-21	No	P3
Myl9	1.08695e-22	1.82632e-21	No	P3
Mfge8	1.22652e-22	2.04601e-21	No	P3
F11r	1.39343e-22	2.32205e-21	No	P3
Armcx6	2.0127e-22	3.33008e-21	No	P3
Itga5	2.14064e-22	3.53457e-21	No	P3
Fxyd5	2.45255e-22	4.02909e-21	No	P3
Ceacam1	3.56588e-22	5.79357e-21	No	P3
C130074G19Rik	3.62022e-22	5.87598e-21	No	P3
Hspg2	5.04605e-22	8.14949e-21	No	P3
Unc13b	5.89329e-22	9.48009e-21	No	P3
Tspan18	1.05194e-21	1.65928e-20	No	P3
Prickle2	1.35148e-21	2.11531e-20	No	P3
Clec1a	1.36468e-21	2.13392e-20	No	P3
Tmem98	1.46982e-21	2.28731e-20	No	P3
Prom1	1.95903e-21	3.03117e-20	No	P3
Eogt	2.68534e-21	4.11964e-20	No	P3
Arhgdib	2.8315e-21	4.33158e-20	No	P3
Flnb	3.70756e-21	5.62405e-20	No	P3
Asb4	4.78998e-21	7.19871e-20	No	P3
Sept4	4.80038e-21	7.20768e-20	No	P3
Lmo7	6.37421e-21	9.49173e-20	No	P3
Dennd3	6.43473e-21	9.57306e-20	No	P3
Rabac1	8.59936e-21	1.26772e-19	No	P3
Marc2	9.11361e-21	1.33746e-19	No	P3
Flna	9.21533e-21	1.34995e-19	No	P3
Ushbp1	1.17024e-20	1.69325e-19	No	P3
Cldn5	1.19391e-20	1.72559e-19	No	P3
Ssfa2	1.51938e-20	2.17662e-19	No	P3
Nrarp	2.97859e-20	4.19665e-19	No	P3
Gabarap	3.10839e-20	4.37574e-19	No	P3
Sncaip	4.06169e-20	5.66369e-19	No	P3
Prex2	4.21028e-20	5.84079e-19	No	P3
Ly6h	5.64544e-20	7.75877e-19	No	P3
Ntan1	5.76565e-20	7.90391e-19	No	P3
Ano6	7.21138e-20	9.82771e-19	No	P3
Tubb2a	7.53279e-20	1.02399e-18	No	P3
Fcho2	8.30863e-20	1.12475e-18	No	P3
Mapk3	9.09103e-20	1.22861e-18	No	P3
Arl4a	1.03604e-19	1.3909e-18	No	P3
Pls3	1.12381e-19	1.50623e-18	No	P3
Arhgef28	1.1254e-19	1.50713e-18	No	P3
Rapgef4	1.23655e-19	1.65325e-18	No	P3
Abhd4	1.59408e-19	2.10868e-18	No	P3
Pi16	1.62955e-19	2.15385e-18	No	P3
Wbp5	1.91135e-19	2.51812e-18	No	P3
Trim46	2.20288e-19	2.8858e-18	No	P3
Ifngr1	2.96837e-19	3.86364e-18	No	P3
Adgrl4	3.241e-19	4.20837e-18	No	P3
Selm	3.88759e-19	5.01985e-18	No	P3
Fgfr1	4.71886e-19	6.0356e-18	No	P3
Esm1	6.34717e-19	8.02968e-18	No	P3
Il2rg	7.61753e-19	9.59939e-18	No	P3
Dmd	7.66547e-19	9.64606e-18	No	P3
Idh2	7.66645e-19	9.64606e-18	No	P3
Psap	1.21757e-18	1.5132e-17	No	P3
Ctsl	1.23018e-18	1.5277e-17	No	P3
Cpd	1.64675e-18	2.02241e-17	No	P3
Fam168a	2.22445e-18	2.70856e-17	No	P3
Shisa5	2.84879e-18	3.42002e-17	No	P3
Id3	3.33596e-18	3.98132e-17	Yes	P3
Hip1	4.57399e-18	5.40717e-17	No	P3
Cast	4.71731e-18	5.55657e-17	No	P3
Hsd17b11	5.83945e-18	6.79915e-17	No	P3
Wwtr1	7.26719e-18	8.3774e-17	No	P3
Plk2	1.0138e-17	1.15741e-16	No	P3
9530068E07Rik	1.05376e-17	1.20109e-16	No	P3
Fam65b	1.08061e-17	1.22997e-16	No	P3
Sost	1.10716e-17	1.25754e-16	No	P3
S1pr1	1.19106e-17	1.34906e-16	No	P3
Scd2	1.24911e-17	1.41284e-16	No	P3
Btg1	1.34767e-17	1.52008e-16	No	P3
Hmgn3	2.11654e-17	2.33538e-16	No	P3
Hexb	2.41744e-17	2.66017e-16	No	P3
Nagk	2.73107e-17	2.99514e-16	No	P3
Pctp	2.74329e-17	3.0065e-16	No	P3
Cyba	3.61212e-17	3.91377e-16	No	P3
Sgce	5.78374e-17	6.20052e-16	No	P3
Mkl2	6.21409e-17	6.64871e-16	No	P3
Spag9	6.41383e-17	6.84887e-16	No	P3
Plat	1.03812e-16	1.09485e-15	No	P3
Itga1	1.08422e-16	1.14051e-15	No	P3
Tsg101	1.09951e-16	1.15509e-15	No	P3
Plod1	1.57194e-16	1.62718e-15	No	P3
Nisch	1.81469e-16	1.86538e-15	No	P3
Meis2	1.94124e-16	1.99167e-15	Yes	P3
Lxn	2.22362e-16	2.27277e-15	No	P3
Bmpr2	4.12091e-16	4.14929e-15	No	P3
Pcmtd1	5.64223e-16	5.62525e-15	No	P3
Gata6	6.89304e-16	6.85125e-15	Yes	P3
Pon3	8.33144e-16	8.19561e-15	No	P3
Ccser2	9.21482e-16	9.0372e-15	No	P3
Tspan2	1.12145e-15	1.09192e-14	No	P3
Filip1l	1.34485e-15	1.30085e-14	No	P3
Iqgap1	1.71773e-15	1.64584e-14	No	P3
Madcam1	2.80383e-15	2.6505e-14	No	P3
Cgnl1	2.92039e-15	2.75426e-14	No	P3
Gulp1	3.62625e-15	3.39238e-14	No	P3
Tnks1bp1	3.94949e-15	3.67781e-14	No	P3
Dock6	3.9519e-15	3.67794e-14	No	P3
Slc44a2	4.83934e-15	4.46545e-14	No	P3
Ppp2r3a	5.70842e-15	5.23466e-14	No	P3
Daam1	6.09262e-15	5.57751e-14	No	P3
Tek	6.17495e-15	5.64016e-14	No	P3
Ttc28	8.4332e-15	7.63835e-14	No	P3
Arl6ip5	8.47089e-15	7.66821e-14	No	P3
Slc12a7	9.42927e-15	8.50259e-14	No	P3
Tagln	1.43985e-14	1.28056e-13	No	P3
Gata3	1.47774e-14	1.3121e-13	Yes	P3
Adam10	1.70727e-14	1.5052e-13	No	P3
Fndc3b	2.32176e-14	2.01737e-13	No	P3
Map4k3	2.35479e-14	2.04388e-13	No	P3
B3gnt2	2.45615e-14	2.12731e-13	No	P3
Serinc1	3.34855e-14	2.87415e-13	No	P3
Lamb2	4.81201e-14	4.08492e-13	No	P3
Plekhg5	7.33733e-14	6.1293e-13	No	P3
Lpar4	1.48353e-13	1.21982e-12	No	P3
Leprot	1.65229e-13	1.35037e-12	No	P3
Glg1	2.29248e-13	1.85397e-12	No	P3
Rhob	2.31573e-13	1.87091e-12	No	P3
Tjp1	2.63423e-13	2.1135e-12	No	P3
Camk2d	2.66124e-13	2.13412e-12	No	P3
Jag2	2.72137e-13	2.18126e-12	No	P3
Ptpn14	3.31671e-13	2.63631e-12	No	P3
Hk1	3.38769e-13	2.68878e-12	No	P3
Ahnak	3.41396e-13	2.70831e-12	No	P3
Isl1	3.50327e-13	2.7778e-12	Yes	P3
Dram2	4.86839e-13	3.80997e-12	No	P3
Tcf4	5.07158e-13	3.95754e-12	Yes	P3
Uckl1	6.29884e-13	4.86146e-12	No	P3
Slc38a2	7.61329e-13	5.8206e-12	No	P3
Pik3r3	8.35859e-13	6.36641e-12	No	P3
Nbea	9.15314e-13	6.94877e-12	No	P3
Rsu1	9.41207e-13	7.142e-12	No	P3
Ptpn18	9.95793e-13	7.53506e-12	No	P3
Ttyh3	1.02449e-12	7.74139e-12	No	P3
Creg1	1.04442e-12	7.88829e-12	No	P3
Clu	1.05325e-12	7.95132e-12	No	P3
Fam114a1	1.18808e-12	8.93182e-12	No	P3
Tia1	1.2878e-12	9.64569e-12	No	P3
Gdi1	1.3101e-12	9.7992e-12	No	P3
St3gal5	1.33255e-12	9.95091e-12	No	P3
Rcan3	1.37012e-12	1.01955e-11	No	P3
Pear1	1.68476e-12	1.24015e-11	No	P3
Wbp1	1.81173e-12	1.32759e-11	No	P3
Fkbp14	2.20781e-12	1.60623e-11	No	P3
Akap9	2.54868e-12	1.84348e-11	No	P3
Fam124b	3.25445e-12	2.32803e-11	No	P3
Tspan9	3.53897e-12	2.51714e-11	No	P3
Wwc2	3.59472e-12	2.55231e-11	No	P3
Atp13a2	3.73508e-12	2.64618e-11	No	P3
Ltbr	4.06708e-12	2.87137e-11	No	P3
Btd	4.49352e-12	3.15596e-11	No	P3
Abhd17a	4.67275e-12	3.27618e-11	No	P3
Crtap	5.19525e-12	3.61906e-11	No	P3
Sepn1	5.62759e-12	3.91351e-11	No	P3
Gpx7	5.78186e-12	4.01048e-11	No	P3
Ralgapa1	6.61364e-12	4.56792e-11	No	P3
Galnt2	6.90965e-12	4.75819e-11	No	P3
Myadm	7.35743e-12	5.05154e-11	No	P3
4632428N05Rik	7.38925e-12	5.07125e-11	No	P3
Nos3	7.75138e-12	5.2996e-11	No	P3
Rftn1	7.87283e-12	5.37632e-11	No	P3
Ptprm	9.80378e-12	6.62745e-11	No	P3
Map4k4	9.92925e-12	6.70111e-11	No	P3
Tes	1.80368e-11	1.18765e-10	No	P3
Actn1	2.18589e-11	1.42601e-10	No	P3
Cnpy4	2.32791e-11	1.51501e-10	No	P3
Npdc1	2.34712e-11	1.52629e-10	No	P3
Phactr2	2.50862e-11	1.62804e-10	No	P3
Tnrc18	2.64545e-11	1.70865e-10	No	P3
Rtn4	2.88598e-11	1.85735e-10	No	P3
Tmem86a	3.06843e-11	1.96542e-10	No	P3
Dynlt3	3.88043e-11	2.46125e-10	No	P3
Myh9	4.00284e-11	2.5369e-10	No	P3
Nnat	4.1524e-11	2.62452e-10	No	P3
Ddx26b	5.16387e-11	3.23235e-10	No	P3
Tmem47	5.37507e-11	3.3542e-10	No	P3
Foxc2	5.72365e-11	3.56487e-10	Yes	P3
Dst	5.86205e-11	3.64688e-10	No	P3
Slit2	5.87483e-11	3.65202e-10	No	P3
Ehd2	5.88756e-11	3.65854e-10	No	P3
Lpp	6.51134e-11	4.02305e-10	No	P3
Acvr1	7.49706e-11	4.60753e-10	No	P3
Sidt2	7.52705e-11	4.62421e-10	No	P3
Ext1	7.75022e-11	4.75411e-10	No	P3
Plin3	1.06111e-10	6.41686e-10	No	P3
Plcd1	1.20105e-10	7.2174e-10	No	P3
Mast4	1.48297e-10	8.81041e-10	No	P3
Jup	1.91833e-10	1.12731e-09	No	P3
2810474O19Rik	2.53111e-10	1.472e-09	No	P3
Snrk	2.7149e-10	1.57602e-09	No	P3
Bcr	2.74031e-10	1.58964e-09	No	P3
Ppp3ca	3.74133e-10	2.14426e-09	No	P3
Lamc1	3.76159e-10	2.15511e-09	No	P3
Csad	4.06299e-10	2.32205e-09	No	P3
Wbp1l	4.18331e-10	2.38578e-09	No	P3
Cd99l2	4.6232e-10	2.62742e-09	No	P3
Wsb2	7.04922e-10	3.93994e-09	No	P3
Idh1	9.389e-10	5.17287e-09	No	P3
Tcn2	9.40452e-10	5.17967e-09	No	P3
Timm10b	1.27808e-09	6.9287e-09	No	P3
Uchl1	1.58538e-09	8.52348e-09	No	P3
Slc43a2	1.98992e-09	1.05862e-08	No	P3
Hmg20b	1.99987e-09	1.06356e-08	Yes	P3
Gpm6b	2.06573e-09	1.09607e-08	No	P3
Txndc15	2.26627e-09	1.19622e-08	No	P3
Tnfaip8l1	2.8897e-09	1.50604e-08	No	P3
Bmp1	3.00586e-09	1.56372e-08	No	P3
Ncor1	3.26938e-09	1.69052e-08	Yes	P3
Amigo2	3.6289e-09	1.8669e-08	No	P3
Rras	3.81811e-09	1.96113e-08	No	P3
Sox7	4.496e-09	2.28474e-08	Yes	P3
Spata6	5.2464e-09	2.64948e-08	No	P3
Tmem109	6.38938e-09	3.19784e-08	No	P3
Adora2a	6.70173e-09	3.34798e-08	No	P3
Lrch3	8.27655e-09	4.08318e-08	No	P3
Ift81	8.35836e-09	4.12104e-08	No	P3
Irf2	9.67021e-09	4.73762e-08	Yes	P3
Gm1673	1.06458e-08	5.19206e-08	No	P3
St6galnac3	1.16382e-08	5.64891e-08	No	P3
Crtc3	1.1699e-08	5.67674e-08	No	P3
Adgrl1	1.33622e-08	6.43187e-08	No	P3
Serpinb6a	1.35708e-08	6.52259e-08	No	P3
Zmiz1	1.45992e-08	7.00031e-08	Yes	P3
Diap2	1.46153e-08	7.00593e-08	No	P3
Sox4	1.61984e-08	7.72146e-08	Yes	P3
Ptbp3	2.05314e-08	9.68738e-08	No	P3
Alas1	4.19915e-08	1.89957e-07	No	P3
Numb	4.42888e-08	1.99625e-07	No	P3
Acads	4.91549e-08	2.1991e-07	No	P3
Nxn	5.09544e-08	2.27647e-07	No	P3
Adamts1	5.64538e-08	2.50629e-07	No	P3
Elovl1	6.43599e-08	2.82943e-07	No	P3
Plxna2	6.8736e-08	3.00959e-07	No	P3
Fjx1	7.29065e-08	3.17506e-07	No	P3
Eif4g3	7.974e-08	3.45782e-07	No	P3
Smarcc2	8.18976e-08	3.54853e-07	Yes	P3
Tgoln1	8.73078e-08	3.77388e-07	No	P3
Dhx57	9.86072e-08	4.23523e-07	No	P3
Rps6ka3	1.11842e-07	4.77714e-07	No	P3
Pdzd2	1.21714e-07	5.17158e-07	No	P3
Ppp1r9a	1.30595e-07	5.52723e-07	No	P3
Sema6a	1.38508e-07	5.85602e-07	No	P3
Amotl2	1.51683e-07	6.37816e-07	No	P3
Acox1	1.63413e-07	6.84655e-07	No	P3
Zkscan3	1.67002e-07	6.99151e-07	Yes	P3
4921524J17Rik	1.82561e-07	7.60561e-07	No	P3
St6gal1	1.88586e-07	7.8405e-07	No	P3
Rb1cc1	1.96841e-07	8.15657e-07	No	P3
Chd6	2.10608e-07	8.69375e-07	No	P3
Stx1a	2.15017e-07	8.8667e-07	No	P3
Fam210b	2.31797e-07	9.51999e-07	No	P3
Foxo1	4.45619e-07	1.76842e-06	Yes	P3
Fam160b1	4.6442e-07	1.83675e-06	No	P3
Wwp1	4.65647e-07	1.8407e-06	No	P3
Arhgef5	6.05214e-07	2.35512e-06	No	P3
Fgd5	7.59698e-07	2.92127e-06	No	P3
Purb	7.95263e-07	3.0508e-06	No	P3
Capns1	8.45716e-07	3.22984e-06	No	P3
Reep3	9.03827e-07	3.43641e-06	No	P3
Vangl1	9.74473e-07	3.69183e-06	No	P3
Fam171a1	9.76428e-07	3.69771e-06	No	P3
Klf3	1.18639e-06	4.45027e-06	Yes	P3
Hsd11b2	1.23283e-06	4.61275e-06	No	P3
Pdgfb	1.68427e-06	6.19194e-06	No	P3
Tacc2	1.7847e-06	6.53354e-06	No	P3
Nradd	2.01627e-06	7.32291e-06	No	P3
Ptgis	2.27017e-06	8.16286e-06	No	P3
Kdm5a	2.27858e-06	8.19128e-06	Yes	P3
Slc39a1	3.07354e-06	1.0852e-05	No	P3
Nipbl	3.26805e-06	1.14739e-05	No	P3
Hoxb3	3.29879e-06	1.15726e-05	Yes	P3
Tgfbr2	3.7906e-06	1.31972e-05	No	P3
Cd2ap	4.57808e-06	1.5763e-05	No	P3
Lats2	5.38134e-06	1.83574e-05	No	P3
Mphosph8	6.68728e-06	2.25195e-05	No	P3
Kidins220	7.31739e-06	2.44783e-05	No	P3
Gramd1a	7.7225e-06	2.57591e-05	No	P3
Pdcd6ip	9.91274e-06	3.25169e-05	No	P3
Cmtm6	9.99327e-06	3.27612e-05	No	P3
2900026A02Rik	1.12283e-05	3.64422e-05	No	P3
Sft2d2	1.18074e-05	3.81919e-05	No	P3
Sppl3	1.18277e-05	3.82344e-05	No	P3
Trrap	1.37575e-05	4.39564e-05	No	P3
Tgif1	1.49682e-05	4.75903e-05	Yes	P3
Strn3	1.55755e-05	4.94244e-05	No	P3
Map4k2	1.78033e-05	5.60663e-05	No	P3
Zfp292	2.18193e-05	6.79097e-05	Yes	P3
Tpgs2	2.39626e-05	7.41681e-05	No	P3
Fmnl3	2.51976e-05	7.76352e-05	No	P3
Rnf11	3.15676e-05	9.57528e-05	No	P3
0610011F06Rik	5.14459e-05	0.000151025	No	P3
Picalm	5.18133e-05	0.000152076	No	P3
Rcn3	5.19766e-05	0.000152528	No	P3
Map3k3	5.36427e-05	0.000157048	No	P3
Id1	6.00906e-05	0.000174509	Yes	P3
Nts	7.26604e-05	0.000208219	No	P3
Pde4b	0.000140926	0.000385014	No	P3
Bptf	0.000180841	0.000484443	No	P3
Cds2	0.00030594	0.000786585	No	P3
Kmt2a	0.000451524	0.0011261	No	P3
9430020K01Rik	0.000463404	0.00115254	No	P3
Gnaq	0.000493975	0.00122337	No	P3
Ube2h	0.00102065	0.00238638	No	P3
Bcl11a	4.622e-145	1.87549e-141	Yes	P4
Trim47	7.79817e-142	2.53144e-138	No	P4
Plcg2	9.21489e-137	2.13667e-133	No	P4
Procr	2.29685e-129	4.66001e-126	No	P4
Aes	3.12278e-119	4.22381e-116	No	P4
Serpinf1	5.27147e-118	6.11152e-115	No	P4
Cd44	6.14393e-117	6.64814e-114	No	P4
Bmx	1.25642e-114	1.07331e-111	No	P4
Elf1	4.10061e-106	2.77321e-103	Yes	P4
Gimap6	1.80019e-104	1.08218e-101	No	P4
Sdpr	1.303e-100	7.04967e-98	No	P4
Rgs2	4.51198e-90	1.70311e-87	No	P4
Emp3	2.58412e-88	9.118e-86	No	P4
F10	2.89322e-87	9.7833e-85	No	P4
Cpxm1	2.28027e-86	7.55329e-84	No	P4
Ltbp4	1.11922e-83	3.36409e-81	No	P4
Serf1	3.42931e-82	9.76511e-80	No	P4
Htra1	1.97076e-81	5.24382e-79	No	P4
Ifitm2	6.11624e-81	1.55114e-78	No	P4
Pcsk5	1.91288e-80	4.63402e-78	No	P4
Ifitm3	1.75359e-76	3.74506e-74	No	P4
Mllt3	4.23191e-75	8.58602e-73	No	P4
Apobec3	1.38308e-74	2.73765e-72	No	P4
Ltbp1	3.98723e-73	7.27155e-71	No	P4
Pdlim1	2.50626e-72	4.42165e-70	No	P4
5930403L14Rik	3.01237e-72	5.2574e-70	No	P4
Pam	7.04581e-72	1.2166e-69	No	P4
Synpo	5.0269e-71	8.4115e-69	No	P4
Cpt1a	2.32085e-70	3.80502e-68	No	P4
Tm4sf1	2.34578e-70	3.80744e-68	No	P4
Laptm5	2.51353e-70	4.03931e-68	No	P4
Akr1c14	3.08246e-68	4.71995e-66	No	P4
Casp4	6.07711e-68	9.04932e-66	No	P4
H2-K1	9.15386e-68	1.35069e-65	No	P4
Rbp1	4.06365e-67	5.83691e-65	No	P4
H2-D1	1.12165e-66	1.58308e-64	No	P4
Cbx6	1.76113e-66	2.44315e-64	No	P4
Smpdl3a	8.08641e-65	1.09375e-62	No	P4
Mgst3	1.43985e-64	1.91559e-62	No	P4
Pdcd4	1.77031e-64	2.33609e-62	No	P4
Sp110	2.21526e-64	2.89967e-62	Yes	P4
Tsc22d1	9.53741e-64	1.21891e-61	Yes	P4
Sepw1	1.96076e-63	2.44808e-61	No	P4
Naip5	3.76872e-63	4.6341e-61	No	P4
Nkx2-3	6.97384e-61	7.80637e-59	Yes	P4
Zfp827	7.82231e-58	8.08687e-56	Yes	P4
Sox6	1.93894e-57	1.95472e-55	Yes	P4
Irf6	2.07169e-57	2.07565e-55	Yes	P4
Dkk2	5.97481e-57	5.91324e-55	No	P4
1110007C09Rik	7.89268e-57	7.71724e-55	No	P4
Grcc10	3.6786e-56	3.47136e-54	No	P4
Slc18a2	5.52477e-56	5.18338e-54	No	P4
Fam101b	2.43029e-55	2.22859e-53	No	P4
Col5a2	3.49553e-55	3.152e-53	No	P4
Capg	2.3439e-54	2.03443e-52	No	P4
Ccdc28b	3.25694e-54	2.79701e-52	No	P4
Tmem176b	4.27345e-53	3.5389e-51	No	P4
Ocln	1.59822e-52	1.27787e-50	No	P4
Cyp26b1	2.92222e-52	2.29133e-50	No	P4
Tmem44	3.61609e-52	2.80827e-50	No	P4
Ttpa	3.96509e-52	3.05011e-50	No	P4
Tinagl1	7.911e-52	6.05677e-50	No	P4
Myct1	1.13529e-51	8.61073e-50	No	P4
Lama3	4.31445e-51	3.22709e-49	No	P4
Jund	6.75608e-51	5.00721e-49	Yes	P4
Nfkbia	2.90895e-48	2.01774e-46	No	P4
Adgrg6	2.99959e-48	2.07176e-46	No	P4
Smim14	3.67229e-48	2.52563e-46	No	P4
Prdm16	3.73739e-48	2.55956e-46	Yes	P4
C1qtnf6	6.21203e-48	4.16642e-46	No	P4
Srgn	8.19234e-48	5.42734e-46	No	P4
Sult1a1	1.37994e-46	8.64779e-45	No	P4
Syt15	3.68951e-46	2.25979e-44	No	P4
Pqlc1	8.07926e-46	4.9114e-44	No	P4
Eln	4.54543e-45	2.73248e-43	No	P4
AU021092	9.44004e-45	5.6125e-43	No	P4
Ypel3	5.36211e-44	3.1083e-42	No	P4
Prr13	1.5103e-43	8.57121e-42	No	P4
Lama5	4.69397e-43	2.62717e-41	No	P4
Atp2b4	5.50785e-43	3.07209e-41	No	P4
Chd3	2.34152e-42	1.27108e-40	No	P4
Fas	1.61504e-41	8.4834e-40	No	P4
Ifi44	1.62933e-41	8.53084e-40	No	P4
Sigirr	2.77987e-41	1.43695e-39	No	P4
Tmem176a	3.39653e-41	1.74068e-39	No	P4
Rps6ka5	3.5275e-41	1.80047e-39	No	P4
Pde9a	4.03934e-41	2.04883e-39	No	P4
Enpp4	1.21089e-40	5.93773e-39	No	P4
Clca3a1	5.19007e-40	2.46316e-38	No	P4
Tnfrsf26	1.57491e-39	7.34552e-38	No	P4
Tmem59	2.77199e-39	1.27818e-37	No	P4
Uba7	4.85243e-39	2.19387e-37	No	P4
S100a4	1.6646e-38	7.3619e-37	No	P4
Pik3ip1	2.35457e-38	1.03011e-36	No	P4
Gadd45b	2.59984e-38	1.13435e-36	No	P4
Cxxc5	3.12785e-38	1.35743e-36	No	P4
Hif3a	4.17745e-38	1.79376e-36	No	P4
AI467606	1.11246e-37	4.70218e-36	No	P4
Tapbp	1.6745e-37	7.00486e-36	No	P4
Grn	2.86582e-37	1.18059e-35	No	P4
Slc8a1	3.614e-37	1.47384e-35	No	P4
Tns1	6.33242e-37	2.53156e-35	No	P4
Megf6	1.28971e-36	5.05634e-35	No	P4
Ppdpf	1.47528e-36	5.75609e-35	No	P4
Agr2	1.63886e-36	6.33343e-35	No	P4
Gstm7	1.9668e-36	7.56472e-35	No	P4
Grina	1.99784e-36	7.66593e-35	No	P4
Entpd1	2.85302e-36	1.08613e-34	No	P4
Gbp7	2.85736e-36	1.08613e-34	No	P4
Mfap2	6.91995e-36	2.59995e-34	No	P4
Bst2	1.57649e-35	5.82869e-34	No	P4
Avpi1	2.41751e-35	8.8775e-34	No	P4
Psme1	4.61452e-35	1.68311e-33	No	P4
Smad7	2.58139e-34	9.02986e-33	Yes	P4
Ninj1	2.90706e-34	1.00821e-32	No	P4
Stat1	2.98318e-34	1.03241e-32	Yes	P4
Edem2	6.44184e-34	2.19659e-32	No	P4
Mt3	7.52302e-34	2.55452e-32	No	P4
Wipf3	9.18622e-34	3.10628e-32	No	P4
Ifi35	1.17292e-33	3.94153e-32	No	P4
Tmed4	2.98726e-33	9.87501e-32	No	P4
Arrdc1	3.57262e-33	1.1786e-31	No	P4
Nr4a2	1.26208e-32	4.04041e-31	Yes	P4
Fosb	2.14655e-32	6.76518e-31	Yes	P4
Foxp1	2.30916e-32	7.26355e-31	Yes	P4
Hid1	2.63583e-32	8.22733e-31	No	P4
Arid5b	4.79366e-32	1.4792e-30	Yes	P4
Commd3	5.79925e-32	1.77935e-30	No	P4
Cpq	1.71971e-31	5.09355e-30	No	P4
Thsd7a	1.79372e-31	5.30309e-30	No	P4
Tox	3.11314e-31	9.12083e-30	Yes	P4
Cox14	5.52946e-31	1.58566e-29	No	P4
Gbas	8.21311e-31	2.33872e-29	No	P4
Nfkbiz	9.66112e-31	2.73664e-29	No	P4
Ucp2	1.04648e-30	2.95398e-29	No	P4
Crim1	6.38402e-30	1.72987e-28	No	P4
Lamtor4	7.65865e-30	2.06149e-28	No	P4
Igsf3	1.23461e-29	3.29048e-28	No	P4
Nr4a1	3.10215e-29	8.08202e-28	Yes	P4
Cox7a2l	3.35231e-29	8.69191e-28	No	P4
Cdca7l	4.73959e-29	1.21915e-27	No	P4
Lypd6	4.84328e-29	1.24385e-27	No	P4
Rab29	5.83681e-29	1.49664e-27	No	P4
Tmx4	7.36244e-29	1.88189e-27	No	P4
Klhl24	1.07239e-28	2.71122e-27	No	P4
Bloc1s1	1.19596e-28	3.01891e-27	No	P4
Cntln	1.30145e-28	3.2801e-27	No	P4
Atp6v1f	1.46586e-28	3.68873e-27	No	P4
Atp5l	1.784e-28	4.46855e-27	No	P4
Ubc	1.80867e-28	4.52335e-27	No	P4
Ganc	1.88709e-28	4.70496e-27	No	P4
Tcf15	2.1807e-28	5.37918e-27	Yes	P4
Fdx1	2.62976e-28	6.43796e-27	No	P4
Ubl7	3.00041e-28	7.27947e-27	No	P4
Klf4	3.02338e-28	7.32424e-27	Yes	P4
Acta2	3.63571e-28	8.74241e-27	No	P4
Sfxn3	3.74617e-28	8.99468e-27	No	P4
Pld3	3.86116e-28	9.2571e-27	No	P4
Pld1	4.39325e-28	1.05017e-26	No	P4
Ablim1	6.12344e-28	1.44462e-26	No	P4
Btg2	6.51808e-28	1.53326e-26	No	P4
Mfng	8.3788e-28	1.96243e-26	No	P4
Ezr	9.45341e-28	2.20774e-26	No	P4
B4galt4	3.12942e-27	7.14396e-26	No	P4
Zfp36	3.16108e-27	7.2061e-26	No	P4
Clk1	3.57082e-27	8.11737e-26	No	P4
Arap1	6.63918e-27	1.49667e-25	No	P4
Rnaset2b	8.52065e-27	1.9102e-25	No	P4
Dhrs4	8.97415e-27	2.00633e-25	No	P4
Hint2	1.31094e-26	2.90682e-25	No	P4
Fis1	1.63473e-26	3.60998e-25	No	P4
Smtnl1	2.48275e-26	5.42362e-25	No	P4
Hsd3b7	3.10566e-26	6.74805e-25	No	P4
Nfat5	3.44961e-26	7.46541e-25	Yes	P4
Ypel5	6.2051e-26	1.32694e-24	No	P4
Hcfc1r1	7.54595e-26	1.60522e-24	No	P4
Gltp	8.61071e-26	1.8198e-24	No	P4
Jun	8.66474e-26	1.82884e-24	Yes	P4
Rnf125	1.09209e-25	2.28129e-24	No	P4
Glb1	1.13867e-25	2.37555e-24	No	P4
Ak3	1.18968e-25	2.47877e-24	No	P4
Atp5sl	1.4094e-25	2.91414e-24	No	P4
Man2b1	3.73221e-25	7.50651e-24	No	P4
Lyl1	6.58138e-25	1.3075e-23	Yes	P4
Dap	9.73643e-25	1.91786e-23	No	P4
Cd63	1.23258e-24	2.39306e-23	No	P4
Sncg	1.27011e-24	2.46298e-23	No	P4
Acat1	1.47985e-24	2.85945e-23	No	P4
Cd1d1	1.61236e-24	3.0934e-23	No	P4
Hs3st1	1.87434e-24	3.57491e-23	No	P4
Adipor2	2.36845e-24	4.49618e-23	No	P4
Slco3a1	2.68711e-24	5.07145e-23	No	P4
Tmem63a	3.49164e-24	6.52161e-23	No	P4
Timp2	4.80551e-24	8.90391e-23	No	P4
Dennd5a	6.52892e-24	1.19877e-22	No	P4
Ccpg1	7.16607e-24	1.3113e-22	No	P4
Hes6	8.78618e-24	1.60234e-22	Yes	P4
Msrb2	1.1111e-23	2.00827e-22	No	P4
Stat3	1.16681e-23	2.10428e-22	Yes	P4
Hoxa10	2.26286e-23	3.99657e-22	Yes	P4
Cerk	3.16468e-23	5.56511e-22	No	P4
Slc9a3r1	3.37076e-23	5.90192e-22	No	P4
Calcoco1	3.66644e-23	6.38519e-22	No	P4
Ier3	5.61439e-23	9.66354e-22	No	P4
Asah1	6.67034e-23	1.14085e-21	No	P4
Ret	9.03686e-23	1.53393e-21	No	P4
Fuca2	1.09245e-22	1.83366e-21	No	P4
Ggh	1.10442e-22	1.84993e-21	No	P4
Adamts10	1.72178e-22	2.85748e-21	No	P4
Ccdc60	2.38324e-22	3.92317e-21	No	P4
Galt	2.69714e-22	4.40539e-21	No	P4
Pnpla2	6.29159e-22	1.00709e-20	No	P4
Cx3cl1	7.07534e-22	1.1292e-20	No	P4
Neat1	1.3463e-21	2.10924e-20	No	P4
Tmem119	3.5247e-21	5.35668e-20	No	P4
B3gnt8	4.0763e-21	6.16612e-20	No	P4
Plxdc2	4.17576e-21	6.31068e-20	No	P4
Ctsc	4.2211e-21	6.36144e-20	No	P4
Tmem246	5.20814e-21	7.79109e-20	No	P4
6330403K07Rik	7.15151e-21	1.06006e-19	No	P4
Ssbp4	7.70178e-21	1.13954e-19	No	P4
Psme2	8.63989e-21	1.27254e-19	No	P4
Nudt14	9.50733e-21	1.39021e-19	No	P4
Psenen	1.14081e-20	1.65473e-19	No	P4
Necap2	1.2928e-20	1.86686e-19	No	P4
Txnip	1.51127e-20	2.16691e-19	No	P4
Tspan14	3.57651e-20	5.026e-19	No	P4
Ccnl1	3.76068e-20	5.26204e-19	No	P4
Dnajb9	4.05546e-20	5.65986e-19	No	P4
Klf2	4.06805e-20	5.66769e-19	Yes	P4
Dach1	4.18336e-20	5.81337e-19	No	P4
Slc25a45	5.24621e-20	7.2346e-19	No	P4
Sdf2	5.4617e-20	7.51262e-19	No	P4
Vwa5a	6.33061e-20	8.64916e-19	No	P4
Slc35b3	1.00642e-19	1.35562e-18	No	P4
1810037I17Rik	1.01916e-19	1.37051e-18	No	P4
Dusp1	1.02686e-19	1.37971e-18	No	P4
Rilpl2	1.2516e-19	1.672e-18	No	P4
Grasp	1.31555e-19	1.75166e-18	No	P4
Pik3c2b	1.32761e-19	1.76482e-18	No	P4
Fuca1	1.5623e-19	2.06833e-18	No	P4
Pck2	1.92451e-19	2.53339e-18	No	P4
Samd10	2.08096e-19	2.73048e-18	No	P4
Tmem205	3.41344e-19	4.42167e-18	No	P4
[truncated: 852 more rows]

## Sheet: Key_Regulons
coreTFs	Targets	TargetsInPatterns
Elf1	0610009L18Rik,0610037L13Rik,1110051M20Rik,1600014C10Rik,1700008J07Rik,1700096K18Rik,1700112E06Rik,1810026B05Rik,2310034G01Rik,2310068J16Rik,2610306M01Rik,3110039I08Rik,4632415L05Rik,4732471J01Rik,4930412O13Rik,4930413G21Rik,4930552P12Rik,4930596I21Rik,4931440P22Rik,4933439C10Rik,5031425E22Rik,5033406O09Rik,5930403L14Rik,6030498E09Rik,9330020H09Rik,9330159M07Rik,9330179D12Rik,Aagab,Abca1,Abca3,Abl…	1810026B05Rik,5930403L14Rik,Ablim1,Acta2,Acyp1,Adam10,Adamts10,Adck1,Adgrg1,Adgrg6,Adgrl1,Adipor2,Adrbk1,Aftph,Aip,Ak3,Akap13,Aldh16a1,Alox5ap,Amigo2,Ammecr1l,Ank,Ankrd13a,Ano6,Anpep,Anxa2,Apobec3,Aqp1,Arap1,Arf3,Arfgef1,Arhgdib,Arhgef28,Arid1b,Arid4a,Arid5b,Arih2,Arl2,Arl4a,Arpc1b,Arrdc3,Art4,Asap2,Atp13a2,Atp2a3,Atxn1,B230219D22Rik,B2m,B3gnt2,B4galt1,B4galt4,B9d2,Bcl11a,Bcl7c,Bin3,Bmp1,Bmpr2,Bm…
Bcl11a	1110051M20Rik,1300002E11Rik,1700008O03Rik,1700108F19Rik,1810006J02Rik,1810024B03Rik,1810037I17Rik,2610002M06Rik,3110039I08Rik,4632415L05Rik,4930440I19Rik,4930515G01Rik,4930523C07Rik,4931440P22Rik,4933439C10Rik,5033406O09Rik,5730508B09Rik,5930403L14Rik,6030498E09Rik,A930041C12Rik,AA986860,Aamdc,Abca5,Abhd4,Abi3,Ablim1,Abr,Acta2,Acyp1,Adam11,Adamts6,Adcy7,Adcy9,Adgrg1,Adgrg5,Adgrg6,Adgrl1,Aga,Agap2…	1810037I17Rik,5930403L14Rik,Aamdc,Abhd4,Ablim1,Acta2,Acyp1,Adgrg1,Adgrg6,Adgrl1,Agrn,Akap13,Alg5,Alox5ap,Amigo2,Ampd2,Angpt1,Anpep,Apobec3,App,Aqp1,Arap1,Arhgdib,Arhgef40,Arid5b,Armcx6,Arpc1b,Arrdc3,Asah1,Asap2,Asl,Atp2a3,Atp5l,Atp6v0e,Atxn1,Avpi1,B2m,B3gnt2,B4galt4,B9d2,Batf,Bcl11a,Bcl9,Bid,Bin3,Bmp1,Bst2,Btg1,Btg2,C1qtnf6,Calcoco1,Calcrl,Capg,Casp4,Cav1,Cbfa2t3,Cbx6,Cbx7,Ccdc102a,Ccdc181,Ccdc28…
Foxp1	0610039K10Rik,1810010H24Rik,1810026B05Rik,2310010J17Rik,2310015A10Rik,2310035C23Rik,3010001F23Rik,3110039I08Rik,4930523C07Rik,4931406P16Rik,4931440P22Rik,9430020K01Rik,9530068E07Rik,A630033H20Rik,Aak1,Aamdc,Abca1,Abhd4,Abl1,Abl2,Abr,Abtb1,Acadm,Ace,Acsl5,Actc1,Actn1,Actn4,Actr5,Adam10,Adam11,Adamts10,Adamts13,Adamts14,Adcy6,Adcy9,Add1,Adgra2,Adgrf5,Adgrg1,Adgrg6,Adgrl4,Adipor1,Adipor2,Aebp2,Aes,A…	1810026B05Rik,9430020K01Rik,9530068E07Rik,Aamdc,Abhd4,Acadm,Ace,Actn1,Adam10,Adamts10,Adamts13,Adgrf5,Adgrg1,Adgrg6,Adgrl4,Adipor2,Aes,Ahnak,Ahr,Ajuba,Akap13,Akap9,Ammecr1l,Amotl2,Angpt1,Ank,Ankrd13a,Aplp2,App,Aqp1,Arf6,Arfgef1,Arhgdib,Arhgef12,Arhgef28,Arhgef40,Arid1b,Arid2,Arid4a,Arid5b,Arih1,Arih2,Arl2,Arl4a,Arrdc3,Asap2,Asb4,Asxl1,Atp2b4,Atxn1,AU021092,B4galt1,B4galt4,Bach1,Basp1,Bcl11a,Bcl9,…
Jund	0610007P14Rik,0610039K10Rik,1010001N08Rik,1110051M20Rik,1110059G10Rik,1190007I07Rik,1300002E11Rik,1700025G04Rik,1700028J19Rik,1700037H04Rik,1700113A16Rik,1810026B05Rik,2410002F23Rik,2410015M20Rik,2510039O18Rik,2610306M01Rik,2900026A02Rik,2900060B14Rik,2900097C17Rik,4632415L05Rik,4732471J01Rik,4833420G17Rik,4930412O13Rik,4930413G21Rik,4930507D05Rik,4930550C14Rik,4933434E20Rik,5031425E22Rik,5033406…	1190007I07Rik,1810026B05Rik,2510039O18Rik,2900026A02Rik,2900097C17Rik,4833420G17Rik,5930403L14Rik,Abhd11,Ablim1,Acaa2,Acox1,Adam10,Adamts10,Adck1,Adgrg1,Adgrg6,Aes,Agr2,Agrn,Ahr,Aip,Akap13,Amigo2,Ammecr1l,Amotl2,Angpt1,Ank,Ankra2,Ankrd13a,Ankrd17,Anxa6,Aqp1,Arap1,Arf5,Arf6,Arhgdib,Arhgef5,Arid5b,Arih2,Arl2,Arl4a,Armcx2,Armcx6,Arpc1b,Arrdc3,Art4,Asap2,Ash1l,Asl,Asxl1,Atf3,Atox1,Atp10d,Atp2b4,Atp6v…
Mecom	4930412O13Rik,5930403L14Rik,Abca1,Abhd4,Ablim1,Ace,Adamts10,Adcy6,Akap9,Alox12,Amigo2,Aplp2,Apoe,Arf5,Arhgdib,Arhgef5,Arid5b,Armcx6,Atp2b4,Atp5e,AW551984,B2m,B3gnt2,Bcl11a,Bmpr2,Bmx,Btg1,C1qtnf6,Calcrl,Camk2d,Cast,Cav1,Cbx6,Ccdc28b,Ccdc80,Cd34,Cd93,Cdkn1c,Chd3,Clec1a,Clip3,Clstn3,Clu,Cnn1,Col4a1,Col5a2,Cox20,Cox7a2l,Cpd,Cpxm1,Ctnnb1,Cxcr4,Cxxc5,Dab2ip,Dkk2,Dll4,Dmd,Dock1,Dstn,Ecm1,Efna1,Efnb2,Elf…	5930403L14Rik,Abhd4,Ablim1,Ace,Adamts10,Akap9,Alox12,Amigo2,Aplp2,Apoe,Arf5,Arhgdib,Arhgef5,Arid5b,Armcx6,Atp2b4,B2m,B3gnt2,Bcl11a,Bmpr2,Bmx,Btg1,C1qtnf6,Calcrl,Camk2d,Cast,Cav1,Cbx6,Ccdc28b,Ccdc80,Cd34,Cd93,Cdkn1c,Chd3,Clec1a,Clu,Col4a1,Col5a2,Cox7a2l,Cpd,Cpxm1,Ctnnb1,Cxxc5,Dab2ip,Dkk2,Dll4,Dmd,Ecm1,Efna1,Efnb2,Elf1,Emcn,Emp2,Emp3,Entpd1,Epas1,Eva1a,Fam181b,Fam198b,Fblim1,Fbn1,Fgfr1,Fis1,Fndc3b,…
Spi1	1110008F13Rik,1110032A03Rik,1110065P20Rik,1300002E11Rik,1600002D24Rik,1700008O03Rik,1700112E06Rik,1700123M08Rik,1810024B03Rik,2010320M18Rik,2210013O21Rik,2310010J17Rik,2310015A10Rik,2310034G01Rik,2310035C23Rik,2610002M06Rik,2610035D17Rik,2610301B20Rik,2610306M01Rik,2810002D19Rik,2810013P06Rik,2810408A11Rik,4831440E17Rik,4930404N11Rik,4930515G01Rik,4930523C07Rik,4930563E22Rik,4930579G24Rik,4933434…	5930403L14Rik,Ablim1,Acadvl,Acta2,Acyp1,Adamts10,Adck1,Adgrg1,Aftph,Ahr,AI467606,Aip,Ak3,Akap13,Aldh16a1,Alg5,Alkbh6,Alox5ap,Ampd2,Angpt1,Ank,Ankrd13a,Anpep,Apbb1ip,Apobec3,Aqp1,Arap1,Arf3,Arhgdib,Arhgef40,Arid5b,Arl6ip5,Arpc1b,Arrdc3,Art4,Asah1,Asl,Atg12,Atp2a3,Atp2b4,Atp5l,Atp5sl,Atp6v1f,Atxn1,Avpi1,B2m,B3gnt2,B4galt1,B4galt4,B9d2,Batf,Bcl11a,Bcl7c,Bcl9,Bid,Bin3,Bmx,Bscl2,Bst2,Btg2,C1qtnf6,Capg…
Irf6	1500011B03Rik,1700010I14Rik,1700012D14Rik,1810006J02Rik,1810026B05Rik,2310068J16Rik,3110039I08Rik,4921507P07Rik,4930412O13Rik,5730508B09Rik,5930403L14Rik,6330415G19Rik,9530027J09Rik,A430046D13Rik,Abcc10,Abcd1,Abhd15,Ablim1,Abr,Acsf2,Acta1,Acyp1,Adcy7,Adipor2,Agbl5,Aip,Aldh1a7,Alox12,Alox5ap,Amdhd1,Amigo2,Angpt1,Anxa1,Anxa4,Apobec3,Apol10b,Arap1,Arhgap39,Arhgap6,Arhgef39,Arid4a,Arrdc3,Art4,Atg4c,A…	1810026B05Rik,5930403L14Rik,Ablim1,Acyp1,Adipor2,Aip,Alox12,Alox5ap,Amigo2,Angpt1,Apobec3,Arap1,Arid4a,Arrdc3,Art4,Atp10d,Atp2a3,Atp2b4,B9d2,Bcl11a,Bcl9,Bhlhe40,Bmx,Bscl2,Bst2,Btg1,C1qtnf6,Calcoco1,Calcrl,Capg,Casp2,Casp4,Cbx6,Cbx7,Ccdc102a,Ccdc181,Ccdc28b,Ccnl1,Cd44,Cd63,Cdca7l,Celf2,Chd2,Chd3,Clec4e,Col5a2,Coro1a,Cpq,Cpt1a,Cpxm1,Crebrf,Crim1,Csf1,Csrnp1,Ctdsp2,Ctnnb1,Ctsc,Cux1,Cxcl10,Cxxc5,Cyp2…
Stat1	0610039K10Rik,1110008P14Rik,1110065P20Rik,1600020E01Rik,1700001C19Rik,1700008J07Rik,1700028J19Rik,1700096K18Rik,1810024B03Rik,1810062O18Rik,2300009A05Rik,2310035C23Rik,2610002M06Rik,2610005L07Rik,2610306M01Rik,2810013P06Rik,2810408A11Rik,3010001F23Rik,3110039I08Rik,3110056K07Rik,4632415L05Rik,4930412O13Rik,4930413G21Rik,4930523C07Rik,4930563E22Rik,4930579G24Rik,4930596I21Rik,4933434E20Rik,5033406…	5930403L14Rik,Abhd11,Abhd4,Ablim1,Acaa2,Ace,Acer2,Acox1,Adam10,Adamts1,Adgrg1,Adipor2,Agrn,Ahr,Aip,Akap13,Aldh16a1,Alox5ap,Amigo2,Angpt1,Anpep,Apobec3,Apoe,Aqp1,Arap1,Arhgdib,Arhgef40,Arid4a,Armcx6,Arrdc1,Arrdc3,Art4,Asah1,Atg12,Atox1,Atp10d,Atp13a2,Atp2a3,Atp5sl,Atp6v1f,Atxn1,Avl9,Avpi1,B2m,B4galt1,B4galt4,Bace1,Batf,Bcl11a,Bcl7c,Bcr,Bhlhe40,Bin3,Bscl2,Btd,C1qtnf6,Calcoco1,Calcrl,Capg,Casp2,Casp…
Sox6	Ablim1,Ace,Adamts10,Adgre5,Aplp2,Arid5b,Bcl11a,Calcrl,Camk1g,Cdkn1c,Chd3,Clcf1,Cnp,Cntln,Cpt1a,Ctsc,Cxcr4,Cyp26b1,Dab2ip,Dach1,Dkk2,Dmd,Edn1,Entpd1,Epas1,Eva1a,Fam124b,Fam168a,Fam65b,Fblim1,Fbn1,Fmo5,Fndc3b,Foxp1,Fryl,Fzd6,Gadd45b,Gja5,Gm14207,Gpm6b,Gsn,Gulp1,Hacd4,Hey2,Igf1r,Igf2,Igsf3,Ikzf2,Itpr3,Jag1,Kctd1,Krt18,Lpar4,Mecom,Meis2,Met,Mllt3,Mturn,Myl9,Nbea,Nedd9,Nfia,Nfib,Nkx2-3,Nrep,Nrp1,Ocln,…	Ablim1,Ace,Adamts10,Adgre5,Aplp2,Arid5b,Bcl11a,Calcrl,Cdkn1c,Chd3,Cntln,Cpt1a,Ctsc,Cyp26b1,Dab2ip,Dach1,Dkk2,Dmd,Edn1,Entpd1,Epas1,Eva1a,Fam124b,Fam168a,Fam65b,Fblim1,Fbn1,Fndc3b,Foxp1,Fryl,Fzd6,Gadd45b,Gja5,Gm14207,Gpm6b,Gsn,Gulp1,Hacd4,Hey2,Igf1r,Igf2,Igsf3,Ikzf2,Itpr3,Jag1,Krt18,Lpar4,Mecom,Meis2,Mllt3,Myl9,Nbea,Nedd9,Nfib,Nkx2-3,Nrep,Nrp1,Ocln,Palld,Pcsk5,Plagl1,Prdm16,Prickle2,Prnp,Ptchd1,Pt…
Kdm5a	0610030E20Rik,0610039K10Rik,1110037F02Rik,1500004A13Rik,1600012H06Rik,1700113A16Rik,1810026B05Rik,2310010J17Rik,2310035C23Rik,2410089E03Rik,2510039O18Rik,2610005L07Rik,2610306M01Rik,2610507B11Rik,2700099C18Rik,2810403A07Rik,2810408A11Rik,2900097C17Rik,4833420G17Rik,4930402H24Rik,4930412O13Rik,4930480K23Rik,4931406H21Rik,4931406P16Rik,4932438A13Rik,4933400F21Rik,4933408J17Rik,4933413J09Rik,5031425…	1810026B05Rik,2510039O18Rik,2900097C17Rik,4833420G17Rik,6820431F20Rik,9430020K01Rik,Abhd17a,Abhd4,Ablim1,Acadvl,Ace,Acer2,Actn1,Acvrl1,Adam10,Adamts1,Adgre5,Adgrf5,Adgrl1,Adgrl4,Adipor2,Adrbk1,Ahctf1,Ahnak,Aip,Ajuba,Akap13,Akap8l,Akap9,Alkbh5,Amigo2,Ammecr1l,Amotl2,Angpt1,Ankrd13a,Ankrd17,Ankrd50,Ano6,Apc,Aqp1,Arap1,Arf3,Arf5,Arf6,Arfgef1,Arglu1,Arhgap11a,Arhgap27,Arhgap29,Arhgdib,Arhgef12,Arhgef…
Zmiz1	0610040F04Rik,1110008F13Rik,1110037F02Rik,1700017B05Rik,1700113A16Rik,1810013L24Rik,1810026B05Rik,1810055G02Rik,2310022B05Rik,2310057M21Rik,2410002F23Rik,2510009E07Rik,2510039O18Rik,2610306M01Rik,2610507B11Rik,2700081O15Rik,2900026A02Rik,2900097C17Rik,3110070M22Rik,4833412C05Rik,4930402H24Rik,4930563F08Rik,4930579G24Rik,4932438A13Rik,4933434E20Rik,5031439G07Rik,5430405H02Rik,5730408K05Rik,6430548…	1700017B05Rik,1810026B05Rik,2310022B05Rik,2510039O18Rik,2900026A02Rik,2900097C17Rik,9430020K01Rik,9530068E07Rik,Abcf1,Abcg1,Abhd17a,Abhd4,Abhd5,Ablim1,Ace,Acer2,Acox1,Actn1,Acvr1,Adam10,Adam12,Adam15,Adam19,Adamts1,Adcy4,Adgre5,Adgrf5,Adgrl1,Adrbk1,Aftph,Agfg1,Agrn,Ahctf1,Ahnak,Ajuba,Akap13,Akap5,Akap8l,Alas1,Alkbh5,Amfr,Ammecr1l,Amot,Amotl1,Amotl2,Ankrd10,Ankrd13a,Ankrd17,Ankrd50,Ano6,Anxa6,Apbb…
Sox4	1110037F02Rik,1700123M08Rik,1810026B05Rik,2610307P16Rik,2700081O15Rik,4930412O13Rik,4931440P22Rik,9630013A20Rik,9930021J03Rik,Aak1,Abca1,Abcc4,Abcg1,Abhd15,Abhd17a,Abhd17c,Abhd4,Abi1,Abi3,Abl1,Abl2,Abr,Acbd5,Ace,Acin1,Acox1,Acrbp,Acsf2,Actb,Actn1,Actr2,Acvr2b,Adam10,Aff1,Agfg2,Ago1,Ago2,Agpat1,Agrn,Agtpbp1,AI846148,Ajuba,Akap11,Akap9,Akt2,Alg12,Alpk3,Amigo2,Ammecr1l,Ankhd1,Ankrd11,Ankrd40,Anks1b,…	1810026B05Rik,Abcg1,Abhd17a,Abhd4,Ace,Acox1,Actn1,Adam10,Agrn,Ajuba,Akap9,Amigo2,Ammecr1l,Ano6,Apbb2,Aplp2,Arhgef40,Arhgef5,Arid1b,Arid2,Armcx2,Armcx6,Asxl1,Atxn1,Bag6,Basp1,Bcl6b,Bcr,Bmp1,Bmpr2,Bptf,Brd2,Btg1,C1qtnf6,C430049B03Rik,Camk2d,Ccdc80,Ccm2l,Ccpg1,Ccser2,Cd24a,Cdh2,Cdh5,Cdk17,Cdk9,Cdkn1c,Chd6,Chd8,Chst2,Chsy1,Cldn5,Clk2,Cmas,Cmip,Cnot6,Cnot6l,Cracr2b,Crebbp,Csrp2,Ctcf,Ctdsp2,Ctnna1,Ctnn…
Sox17	1300002E11Rik,2010111I01Rik,2610307P16Rik,3010001F23Rik,Abca1,Abhd5,Abhd6,Adgre5,Adgrl4,Adipor1,Adrb1,Afap1,Agpat4,Aig1,Anxa2,Aqp1,Arhgap29,Asap1,B3galt2,Bambi,BC031361,C030037D09Rik,Cald1,Capza2,Cav1,Cav2,Ccdc88c,Ccser2,Cd109,Cdc42ep1,Chd3os,Cmc1,Cnn3,Col9a2,Crem,Crtap,Csrp2,Ctnnbip1,Cttnbp2nl,Cyr61,Daam1,Dab2ip,Dbn1,Dchs1,Dll4,Dnajb9,Dst,Dusp23,Dusp6,Ebf1,Ecscr,Efna1,Efnb2,Egfl8,Elk3,Emcn,Emp2,…	Abhd5,Adgre5,Adgrl4,Anxa2,Aqp1,Arhgap29,Cald1,Cav1,Cav2,Ccser2,Cd109,Cdc42ep1,Cnn3,Crtap,Csrp2,Ctnnbip1,Cttnbp2nl,Cyr61,Daam1,Dab2ip,Dbn1,Dchs1,Dll4,Dnajb9,Dst,Dusp6,Ecscr,Efna1,Efnb2,Egfl8,Emcn,Emp2,F11r,Fam124b,Fer,Filip1l,Frmd4b,Fxyd6,Gata3,Gja5,Gpm6b,Hbp1,Hey1,Hey2,Hmcn1,Hmgn3,Hs6st1,Id1,Id3,Igfbp2,Irf2,Isl1,Itpr3,Kank3,Kdr,Klf3,Lamc1,Lifr,Limch1,Lpar4,Luzp1,Mall,Map3k3,Mcam,Mmp14,Mtmr11,Mtss…
Runx1	6430562O15Rik,Acp5,Adamts17,Adcy7,Adgrg1,Ahr,AI467606,Aim2,Alox5ap,Ankrd13b,Arhgap4,Art4,Asphd2,Atp2b4,Atp5l,Atxn1,B9d2,Batf,Bcl7a,Bicd1,Camk1d,Capsl,Ccdc102a,Ccdc181,Ccdc88b,Cd47,Cdk19,Cdyl2,Celf2,Chad,Chrm3,Clec4e,Cln3,Clstn3,Col11a2,Coro1a,Cox14,Cpt1a,Csf2ra,Csgalnact2,Ctps2,Cuedc2,Cxxc5,Cyfip2,Cyth4,Dapp1,Def6,Dhrs11,Dock10,Dock2,Dok2,Dupd1,Efcc1,Efhd2,Eif2ak4,Epc1,Eya2,F630111L10Rik,Fam134a,…	Adgrg1,Ahr,AI467606,Alox5ap,Art4,Atp2b4,Atp5l,Atxn1,B9d2,Batf,Ccdc102a,Ccdc181,Cd47,Cdk19,Celf2,Chad,Clec4e,Cln3,Coro1a,Cox14,Cpt1a,Csf2ra,Ctps2,Cuedc2,Cxxc5,Cyth4,Dapp1,Def6,Dhrs11,Dock10,Dock2,Dok2,Efcc1,Efhd2,Epc1,Eya2,Fam134a,Fgd4,Fmnl1,Fnbp1,Frmd7,Gata2,Gck,Gfi1,Gltp,Gse1,Gsn,Gsto1,Hlf,Hoxa5,Ikbkb,Ikzf1,Inip,Irf1,Irf2,Itga4,Itgb3,Jarid2,Kdm6b,Klf13,Lgals9,Ltbp1,Lyz1,Lyz2,Madd,Mbnl3,Mdm4,Mllt…
Fosb	1810026B05Rik,3110043O21Rik,4833420G17Rik,4930413G21Rik,4930550C14Rik,5031425E22Rik,9930021J03Rik,Abr,Adamtsl4,Adcy9,Adgrg6,Aga,Agr2,Ahr,Apold1,Araf,Arhgap42,Arid5a,Arid5b,Arl4a,Arl5b,Armc5,Arnt,Atf3,Atf7ip,Atl2,Atp13a3,Atp6v1f,Atxn1,B430010I23Rik,B4galt1,Banp,Bbc3,BC005537,Bcl11a,Bcl7a,Bmper,Bmx,Brd1,Btg1,Btg2,C1qtnf1,Cachd1,Camk2d,Camk2n1,Camta1,Capn3,Ccdc102a,Ccdc30,Ccl27a,Ccnd2,Ccnl1,Cdadc1,C…	1810026B05Rik,4833420G17Rik,Adgrg6,Agr2,Ahr,Arid5b,Arl4a,Atf3,Atp6v1f,Atxn1,B4galt1,Bcl11a,Bmx,Btg1,Btg2,Camk2d,Ccdc102a,Ccnd2,Ccnl1,Cdk19,Chd3,Cic,Cirbp,Clk1,Cnppd1,Crebbp,Crebrf,Creld1,Csrnp1,Cyp26b1,Cyr61,Dach1,Dennd1b,Dennd4a,Dennd5a,Dnajb9,Dusp1,Dusp6,Edn1,Efhd2,Egr1,Eif4a2,Elf4,Emc10,Entpd1,Epc1,Etv6,Fam168a,Fam53c,Fndc3a,Fnip1,Fos,Fosb,Fosl2,Foxp1,Frat2,Gata2,Gem,Grik5,Gse1,Hes1,Hid1,Hnrnp…
Nkx2-3	Abi3,Ablim1,Acap1,Ace,Adamts10,Alpk3,Ank,Ankrd9,Arhgdib,Armcx6,Arrdc3,Azin1,Bcl11a,Camk2g,Capn1,Cav1,Cbln3,Cbx6,Ccdc80,Ccser2,Cdkn1c,Chd3,Cntln,Coro1a,Cox7a2l,Cpxm1,Cyth3,Cytl1,Dhh,Dkk2,Dmd,Elf1,Eml1,Emp3,Epas1,Ezr,Fam65b,Fbln1,Fbn1,Fev,Fosl2,Foxp1,Gadd45b,Gja4,Gja5,Gkap1,Gpatch2l,Gse1,Gsn,Hmg20b,Id2,Ikzf2,Il11ra1,Inpp4b,Isl1,Itgb4,Jag1,Kctd1,Klf3,Ldb2,Ldhb,Lims2,Lmo7,Lpar4,Ltbp1,Madcam1,Maged2,M…	Ablim1,Ace,Adamts10,Ank,Arhgdib,Armcx6,Arrdc3,Bcl11a,Cav1,Cbx6,Ccdc80,Ccser2,Cdkn1c,Chd3,Cntln,Coro1a,Cox7a2l,Cpxm1,Cyth3,Dhh,Dkk2,Dmd,Elf1,Emp3,Epas1,Ezr,Fam65b,Fbn1,Fosl2,Foxp1,Gadd45b,Gja4,Gja5,Gse1,Gsn,Hmg20b,Id2,Ikzf2,Il11ra1,Isl1,Jag1,Klf3,Ldb2,Ldhb,Lmo7,Lpar4,Ltbp1,Madcam1,Maged2,Mcee,Mecom,Meis2,Mfap2,Mllt3,Mov10,Mtmr11,Myadm,Nfic,Nfix,Nr4a1,Nr4a2,Nrarp,Nrep,Palld,Pbx1,Pcsk5,Pde9a,Plxdc2,…
Cebpb	1500026H17Rik,1700067K01Rik,2310068J16Rik,2410015M20Rik,2900060B14Rik,4933433G15Rik,A630033H20Rik,Abca2,Abcc1,Abhd11,Abhd15,Adap1,Adcy7,Adssl1,Aebp2,Ahcyl2,Ahi1,Ampd2,Angpt1,Ank,Ankrd12,Apbb1ip,Apmap,Apoc1,Arhgap6,Arntl,Arsb,Art4,Atn1,Atp2a3,Atp5e,Atxn1,Bambi-ps1,Batf,Bbc3,BC005537,Bcl11a,Bcl7a,Blvrb,Bmper,Boc,Bri3bp,Bsn,Cacnb2,Camkk1,Casp2,Cbx6,Ccdc102a,Ccdc69,Ccdc88c,Cd24a,Cdca7l,Cdk5,Cebpb,Cel…	Abhd11,Ampd2,Angpt1,Ank,Apbb1ip,Art4,Atp2a3,Atxn1,Batf,Bcl11a,Bri3bp,Casp2,Cbx6,Ccdc102a,Cd24a,Cdca7l,Cebpb,Celf2,Chka,Clec4e,Coro1a,Cox14,Cpt1a,Crebrf,Crtc1,Ctdspl,Cx3cl1,Cxxc5,D930015E06Rik,Dapp1,Def6,Dennd4a,Dna2,Dnmt3b,Dock10,Dok2,Dyrk2,Efcc1,Efhd2,Egr1,Elmsan1,Emp3,Enpp4,Etv6,Eya2,Ezr,Fabp5,Fam134a,Fam181b,Fam84b,Fbxl20,Fbxo33,Fdx1,Fmnl1,Fnbp1,Fos,Fosb,Fosl2,Foxp1,Frat2,Frrs1,Gabarapl1,Gadd4…
Zbtb7a	1110037F02Rik,1600020E01Rik,1700113A16Rik,2310068J16Rik,2410002F23Rik,3110039I08Rik,4930412O13Rik,4930429B21Rik,4930526I15Rik,5730455P16Rik,9430020K01Rik,9930021J03Rik,A630072M18Rik,A930013F10Rik,AA986860,Aak1,Abca2,Abcc1,Abcd3,Abhd12,Abhd17b,Abhd17c,Abi1,Abl1,Abl2,Ablim1,Abracl,Abt1,Abtb1,Acbd5,Accs,Ace,Acer2,Acta1,Actn4,Acvr2a,Acy1,Adamts1,Adamts10,Adamtsl4,Adar,Adcy6,Adcy7,Adgre5,Adgrf5,Adgrg6…	9430020K01Rik,Ablim1,Ace,Acer2,Adamts1,Adamts10,Adgre5,Adgrf5,Adgrg6,Adgrl1,Adrbk1,Ak3,Akap9,Amigo2,Ammecr1l,Ampd2,Ank,Ankrd13a,Ankrd17,Ankrd27,Ano6,Anxa6,Arf3,Arhgef12,Arhgef40,Arhgef5,Arid1a,Arid1b,Arid2,Armcx2,Asah1,Atxn1,Avpi1,B230219D22Rik,B3gnt2,B4galt1,B4galt4,B9d2,Bcl11a,Bcl7c,Bcl9,Bcr,Bhlhe40,Brd7,C1qtnf6,C330006A16Rik,Camk2d,Capg,Casp2,Cbfa2t3,Cbx6,Ccdc97,Ccm2l,Ccni,Ccnl1,Ccpg1,Cd47,Cd6…
Hlf	Abhd11,Adap1,Adssl1,Ahr,Aldh1a7,Arrdc3,Atxn1,Bcl9,Cacnb2,Calcrl,Ccdc181,Cdadc1,Cdc42bpa,Cdkn2d,Celf2,Chd2,Cmss1,Coro1a,Cpxm1,Creld1,Crim1,Crispld1,Ctdsp2,Ctdspl,Ctps2,Dach1,Ddx5,Dennd4a,Deptor,Dnmt3b,Dram1,Ebf4,Eln,Epc1,Eya1,Fam126b,Fam181b,Fam71e1,Fbxo3,Fmnl1,Fosb,Fosl2,Foxp1,Frat2,Gfi1,Gse1,H2afv,Hoxa5,Igsf8,Ikzf1,Ikzf2,Il1rap,Il4,Il6ra,Irak3,Irf6,Itm2b,Jdp2,Jun,Kat6b,Kctd1,Klf11,Klf9,Klhl15,Lb…	Abhd11,Ahr,Arrdc3,Atxn1,Bcl9,Calcrl,Ccdc181,Cdc42bpa,Cdkn2d,Celf2,Chd2,Cmss1,Coro1a,Cpxm1,Creld1,Crim1,Ctdsp2,Ctdspl,Ctps2,Dach1,Dennd4a,Deptor,Dnmt3b,Eln,Epc1,Fam181b,Fbxo3,Fmnl1,Fosb,Fosl2,Foxp1,Frat2,Gfi1,Gse1,Hoxa5,Igsf8,Ikzf1,Ikzf2,Irak3,Irf6,Itm2b,Jun,Kat6b,Klf11,Lbp,Lypd6,Mafk,Mbnl2,Mbnl3,Mcl1,Mef2c,Meis1,Mknk2,Neat1,Nfix,Nupr1,Osgin1,Pck2,Per1,Plcb1,Ptprs,Rora,Selenbp1,Serf1,Sertad2,Setbp…
Egr1	0610009L18Rik,1110008P14Rik,1700001L05Rik,1700008J07Rik,1700012D01Rik,1700037H04Rik,1700056E22Rik,1700084E18Rik,1700112E06Rik,1700120C14Rik,1810013L24Rik,1810014B01Rik,1810026B05Rik,1810055G02Rik,2010107E04Rik,2210013O21Rik,2210406O10Rik,2310011J03Rik,2310034G01Rik,2310057M21Rik,2610042L04Rik,2700081O15Rik,2900097C17Rik,3110039I08Rik,4632415L05Rik,4732471J01Rik,4930413G21Rik,4930452B06Rik,4930480…	1810014B01Rik,1810026B05Rik,2900097C17Rik,5930403L14Rik,6820431F20Rik,Aamdc,Actn1,Adam10,Adamts1,Adamts10,Adck1,Adgrg6,Adgrl1,Adrbk1,Aftph,Ahr,Akap13,Akap5,Amfr,Ank,Ankrd10,Ankrd13a,Ankrd17,Ankrd27,Apc,Arap1,Arfgef1,Arhgef3,Arhgef5,Arid1b,Arid4a,Arih1,Arih2,Arrdc3,Ash1l,Asxl1,Atad2,Atf3,Atp10d,Atp2a3,Atp6v1f,Atxn1,Avl9,B4galt1,B4galt4,Bace1,Bcor,Bhlhe40,Braf,Bri3bp,Btg1,Btg2,Cacul1,Casp2,Ccdc102a…
Mycn	0610007P14Rik,1190007I07Rik,1700025G04Rik,1810014B01Rik,1810032O08Rik,1810043G02Rik,2310034G01Rik,2310068J16Rik,2610042L04Rik,2610301B20Rik,2810410L24Rik,3110040N11Rik,4930413G21Rik,4930556M19Rik,4930579G24Rik,4931440P22Rik,9430083A17Rik,A230050P20Rik,A430005L14Rik,Aatf,Abcb6,Abhd11,Abl2,Adcy7,Adsl,Agbl5,Agfg2,Akap10,Aldh1l1,Alg11,Amdhd1,Ampd2,Amt,Ankrd27,Anks1,Ap2a1,Ap5z1,Aph1c,Arrdc4,Arsk,Atic,…	1190007I07Rik,1810014B01Rik,1810032O08Rik,Aatf,Abhd11,Adsl,Ampd2,Ankrd27,Atic,B9d2,Bag2,Batf,Bckdha,Bcl11a,Bola1,Bri3bp,Bscl2,Car2,Ccdc115,Cd47,Cebpb,Celf2,Cenpm,Cercam,Chka,Chsy1,Cited2,Cln3,Cmss1,Cnbp,Cpped1,Ctps,Ctps2,Cyp26b1,Cyr61,D16Ertd472e,D930015E06Rik,Dapp1,Dcps,Dctd,Def6,Dis3,Dna2,Dnmt3b,Dock10,Dyrk3,Efcc1,Eif5a,Elmo1,Eri1,Esf1,Etf1,Exosc1,Exosc5,Fam107b,Fam84b,Fbxl20,Fbxo33,Fdx1,Fgd4,F…
Ikzf1	1110019D14Rik,1500026H17Rik,1700008O03Rik,1700030C10Rik,1700096K18Rik,1700112E06Rik,1700123M08Rik,1810024B03Rik,1810062O18Rik,2210406O10Rik,2310015A10Rik,2610306M01Rik,2810029C07Rik,3010001F23Rik,3110039I08Rik,4831440E17Rik,4930440I19Rik,4930523C07Rik,4930596I21Rik,4933434E20Rik,4933439C10Rik,5033406O09Rik,5530601H04Rik,5730508B09Rik,5930403L14Rik,6030498E09Rik,6820431F20Rik,9330020H09Rik,9430091…	5930403L14Rik,6820431F20Rik,Aamdc,Acta2,Acyp1,Adamts10,Adgrg1,AI467606,Akap13,Alox5ap,Ampd2,Angpt1,Ank,Anpep,Apbb1ip,Apobec3,Arap1,Arf6,Arhgdib,Arhgef40,Art4,Atp2a3,Atp2b4,Atp5sl,Atxn1,Avpi1,B4galt4,B9d2,Batf,Bcl11a,Bid,Bscl2,Calcoco1,Capg,Car2,Casp4,Cbx7,Ccdc181,Ccdc28b,Ccdc97,Cd24a,Cd44,Cd47,Cdk19,Cdkn2d,Celf2,Cenpm,Chad,Clca3a1,Clec4e,Cln6,Cltb,Cnpy3,Cntln,Commd3,Coro1a,Cox7a2l,Cpt1a,Cpxm1,Cre…
Myb	Adgrg5,Anxa1,B2m,Bcl11a,Bmx,Bst2,Capn3,Ccdc102a,Ccdc181,Ccdc28b,Ccdc88b,Cd47,Cd68,Celf2,Clec4e,Clip4,Col5a2,Coro1a,Csgalnact2,Cxcl10,Dapp1,Dkk2,Dock10,Dram1,Dtx3l,Dynlt1b,Epc1,Etv6,Eva1a,Ezr,Fam84b,Fbxl20,Fgd4,Fhdc1,Gadd45b,Glrx,Gm16548,Gria3,Gsdmd,Gse1,Gsn,H2-D1,H2-K1,H2-K2,Hcls1,Hivep3,Hoxa5,Ifi44,Ifih1,Ikzf1,Ikzf2,Il4,Irf5,Isg15,Jade2,Klf5,Lrmp,Lyz1,Lyz2,Mbnl1,Met,Mitf,Mmrn1,Myo1f,Ncf1,Ncoa7,N…	B2m,Bcl11a,Bmx,Bst2,Ccdc102a,Ccdc181,Ccdc28b,Cd47,Celf2,Clec4e,Col5a2,Coro1a,Cxcl10,Dapp1,Dkk2,Dock10,Dtx3l,Epc1,Etv6,Eva1a,Ezr,Fam84b,Fbxl20,Fgd4,Gadd45b,Glrx,Gse1,Gsn,H2-D1,H2-K1,Hoxa5,Ifi44,Ikzf1,Ikzf2,Lyz1,Lyz2,Mbnl1,Mmrn1,Ncoa7,Nfe2,Nfix,Nop10,Pdcd4,Pik3c2b,Plcb1,Plscr1,Ptk2b,Ptpn6,Pycard,Rora,Runx1,Selenbp1,Slc7a8,Slc9a3r1,Sox6,Spi1,Ssbp2,Stat4,Synpo,Tcirg1,Tmem63a,Tox,Uba7,Vdr,Was,Zfp827
Nfe2	1700001C19Rik,5930403L14Rik,9330179D12Rik,9430091E24Rik,Abca2,Abcc1,Abhd11,Ablim1,Actc1,Adap1,Adck1,Adcy7,Adgrg1,Ahr,Akr1b10,Angpt1,Apoc1,Arap1,Arhgef16,Arpc1b,Art4,Atn1,Atp2a3,Atp2b4,Atxn7l1,Bcl3,Bcl9l,C330006A16Rik,Camkk1,Cbfa2t3,Ccdc181,Ccnd2,Cd44,Cdc42bpg,Celf2,Cep131,Cirbp,Col26a1,Cpt1a,Ctcfl,Ctnnal1,Cuedc2,Cxcr5,Cxxc5,Cyp4f13,D030028A08Rik,Dcaf8,Deaf1,Dnmt3b,Dok2,Dpp6,Dupd1,Ehbp1l1,Elmsan1,…	5930403L14Rik,Abhd11,Ablim1,Adck1,Adgrg1,Ahr,Angpt1,Arap1,Arpc1b,Art4,Atp2a3,Atp2b4,C330006A16Rik,Cbfa2t3,Ccdc181,Ccnd2,Cd44,Celf2,Cirbp,Cpt1a,Ctnnal1,Cuedc2,Cxxc5,Dcaf8,Dnmt3b,Dok2,Ehbp1l1,Elmsan1,Emp3,Fam65b,Fam84b,Fermt3,Fgd4,Fkbp8,Fmnl1,Foxp1,Frmd8,Gata2,Grik5,Gse1,Gsn,Igf2,Ikzf1,Inf2,Irf1,Irf2,Irf6,Itgb3,Kcnn4,Krt18,Lgals9,Lmna,Lmo1,Lyl1,Lyz1,Mafk,Mapk3,Matk,Mbnl3,Meis1,Mkl2,Mnt,Ndst1,Nfe2,N…
Foxm1	Anln,Aurkb,Birc5,Ccna2,Ccnb1,Ccnf,Cdca2,Cdk1,Cenpe,Cep55,Ckap2l,Cks2,Dbf4,Fam64a,Fam83d,Foxm1,Gtse1,Hmgb2,Hmmr,Incenp,Kif11,Kif20b,Kif23,Kif4,Kpna2,Mki67,Ncapg,Ndc80,Plk1,Prc1,Racgap1,Sgol2a,Smc4,Spc25,Top2a,Tpx2,Ube2c	Anln,Aurkb,Birc5,Ccna2,Ccnb1,Ccnf,Cdca2,Cdk1,Cenpe,Ckap2l,Cks2,Dbf4,Fam64a,Foxm1,Gtse1,Hmgb2,Hmmr,Incenp,Kif11,Kif20b,Kif23,Kif4,Kpna2,Mki67,Ndc80,Plk1,Prc1,Racgap1,Sgol2a,Smc4,Spc25,Top2a,Tpx2,Ube2c
Ctcf	0610009O20Rik,1110008P14Rik,1110037F02Rik,1110059E24Rik,1700012D14Rik,1700017B05Rik,1700028J19Rik,1700037H04Rik,1700102H20Rik,1700113A16Rik,1810013L24Rik,1810026B05Rik,1810055G02Rik,2310022B05Rik,2310036O22Rik,2510039O18Rik,2610020C07Rik,2610318N02Rik,2700081O15Rik,2700099C18Rik,2810002D19Rik,2900026A02Rik,2900097C17Rik,3110009E18Rik,4833417C18Rik,4833439L19Rik,4921507P07Rik,4930503L19Rik,4930528…	1110059E24Rik,1700017B05Rik,1810026B05Rik,2310022B05Rik,2510039O18Rik,2610318N02Rik,2900026A02Rik,2900097C17Rik,6820431F20Rik,9430020K01Rik,Aatf,Abce1,Abcf1,Abhd17a,Ablim1,Acox1,Adam12,Adarb2,Adck1,Adrbk1,Aftph,Agfg1,Agl,Ahctf1,Ahcy,Aimp2,Ajuba,Ak4,Ak6,Akap13,Akap8l,Alg3,Alkbh5,Ammecr1l,Amot,Amotl1,Ampd2,Anapc15,Ankrd10,Ankrd13a,Ankrd17,Ankrd27,Ankrd50,Anln,Ano6,Anp32b,Anp32e,Apc,Aph1a,Apopt1,Arf…
Ets1	0610009O20Rik,0610040J01Rik,1110008P14Rik,1110037F02Rik,1190002N15Rik,1500009L16Rik,1600012H06Rik,1700001C19Rik,1700007L15Rik,1700017B05Rik,1700020I14Rik,1700025G04Rik,1700030C10Rik,1700066M21Rik,1700100I10Rik,1700112J16Rik,1700113A16Rik,2010111I01Rik,2310022B05Rik,2310057M21Rik,2410004I01Rik,2410089E03Rik,2500004C02Rik,2610042L04Rik,2610203C22Rik,2610206C17Rik,2610507B11Rik,2700081O15Rik,2700099…	1700017B05Rik,2310022B05Rik,2500004C02Rik,2810025M15Rik,2900026A02Rik,2900097C17Rik,9430020K01Rik,Aars,Abcf1,Abcg1,Abhd17a,Abhd5,Acer2,Actg1,Actl6a,Acvr1,Acvrl1,Adam12,Adam15,Adam19,Adamts1,Adcy4,Ado,Adora2a,Adrbk1,Agfg1,Agl,Ahctf1,Ahcy,Ahnak,Ajuba,Ak4,Akap12,Alad,Aldoa,Alkbh5,Amot,Amotl1,Amotl2,Anapc15,Ankrd50,Anp32e,Anxa2,Anxa6,Apbb2,Aph1a,Apln,Aplnr,App,Arf3,Arf6,Arfgef1,Arglu1,Arhgap11a,Arhga…
Fosl2	0610012G03Rik,0610040F04Rik,1010001N08Rik,1110008F13Rik,1110051M20Rik,1700001L05Rik,1700113A16Rik,2210406O10Rik,2310068J16Rik,2610042L04Rik,2900026A02Rik,3110039I08Rik,4930455G09Rik,4930523C07Rik,4930596I21Rik,4931406H21Rik,5031425E22Rik,5430405H02Rik,5430416N02Rik,5730409E04Rik,9130019P16Rik,9330159F19Rik,9930021J03Rik,A330023F24Rik,A330032B11Rik,A330035P11Rik,Abca1,Abcd2,Abcd3,Aco1,Acox1,Adamts…	2900026A02Rik,Acox1,Adamts1,Adck1,Aftph,Agrn,Amotl2,Angpt1,Ank,Apbb1ip,Arf6,Atf3,Atp10d,Atp2a3,Atp2b4,Atxn1,B4galt1,B4galt4,Bcl2,Bcl9,Bcor,Bhlhe40,Bmp1,Btg1,Btg2,C1qtnf6,Camk2d,Capg,Ccdc102a,Ccdc6,Ccnl1,Ccpg1,Cdc42bpa,Cdk17,Cebpb,Celf2,Cerk,Chmp4b,Chst2,Chsy1,Cirbp,Clasp2,Cnot6l,Cpt1a,Crebrf,Crtc1,Csrnp1,Ctdsp2,Cux1,Cyr61,Dbndd2,Dcaf6,Ddit4,Dennd1b,Dennd4a,Dennd5a,Dkk2,Dll4,Dnajb9,Dtl,Dusp1,Dusp1…
Trim28	1190002N15Rik,1700017B05Rik,1700025G04Rik,1700030C10Rik,1700037H04Rik,1810013L24Rik,1810055G02Rik,2410018L13Rik,2410131K14Rik,2510039O18Rik,2610507B11Rik,2700038G22Rik,2700081O15Rik,2900097C17Rik,4930413G21Rik,4930556M19Rik,4932438A13Rik,5031439G07Rik,5730455P16Rik,5730507C01Rik,5930412G12Rik,9130019P16Rik,9430091E24Rik,9930021J03Rik,A630072M18Rik,A930024E05Rik,AA986860,Aaas,Abcd3,Abhd15,Abhd17a,…	1700017B05Rik,2510039O18Rik,2700038G22Rik,2900097C17Rik,Aaas,Abhd17a,Actn1,Adam12,Adgrl1,Adrbk1,Agfg1,Ahctf1,Ahcy,Ajuba,Ak4,Akap13,Akap5,Aldoa,Amfr,Ammecr1l,Amotl1,Ankrd13a,Ankrd17,Ankrd27,Ankrd50,Anp32b,Anp32e,Apln,Arf6,Arfgef1,Arhgap27,Arhgef12,Arhgef25,Arhgef40,Arid1a,Arid1b,Arid2,Arih1,Arrb1,Asxl1,Atp2a3,Atxn2,Bach1,Bag6,Bahcc1,Bap1,Basp1,Bcl7c,Bcor,Bex1,Bex2,Bex4,Bmpr1a,Bptf,Braf,Brd2,Brd7,B…
Maz	0610037L13Rik,1110008F13Rik,1500011K16Rik,1600020E01Rik,1700001L05Rik,1700008J07Rik,1700020I14Rik,1700025G04Rik,1700030C10Rik,1700030K09Rik,1700037H04Rik,1810010H24Rik,1810032O08Rik,1810043G02Rik,1810055G02Rik,2010001A14Rik,2310001H17Rik,2310015A10Rik,2310022A10Rik,2310022B05Rik,2310034G01Rik,2310061I04Rik,2410002F23Rik,2410018L13Rik,2410089E03Rik,2510009E07Rik,2510039O18Rik,2610005L07Rik,2610206…	1810032O08Rik,2310001H17Rik,2310022B05Rik,2510039O18Rik,2610318N02Rik,2900026A02Rik,Aaas,Aars,Abce1,Abhd11,Acox1,Adam10,Adgre5,Adgrf5,Adgrl1,Adrbk1,Agfg1,Ahctf1,Ahcy,Aip,Akap13,Akap8l,Alkbh5,Amfr,Ammecr1l,Ampd2,Ank,Ankrd10,Ankrd13a,Ankrd17,Ankrd50,Anln,Anp32b,Anp32e,Apc,Arf6,Arfgef1,Arhgef40,Arid1a,Arid1b,Arid2,Arih2,Arpc1b,Arrb1,Ash1l,Asl,Asxl1,Atad2,Atp10d,Atp2a3,Atxn2,B230219D22Rik,B4galt1,Bac…
Stat4	1300002E11Rik,2310010J17Rik,Acp5,Adck1,Alox5ap,Atp6v1f,Atp6v1g1,Bin3,Bpgm,Cacnb2,Cacnb4,Casp2,Ccdc102a,Cd63,Cyth4,Dapp1,Dennd4a,Fig4,Frmd7,Gadd45b,Gse1,H2-K1,Hpn,Hsd3b7,Hspa1a,Ifi35,Igsf8,Inafm1,Irf1,Kctd1,Klhl6,Lgals3bp,Lox,Mansc1,Map2k3,Myd88,Ndufv1,Neurl3,Pcgf1,Pde6d,Pdzk1ip1,Pik3ip1,Plcb1,Ptk2b,Rab27a,Rbp1,Rffl,Runx1,Scarletltr,Scn11a,Sec11c,Sema4b,Slc25a1,Slc50a1,Snx16,Stat4,Timp2,Tspan4,Ttp…	Adck1,Alox5ap,Atp6v1f,Bin3,Casp2,Ccdc102a,Cd63,Cyth4,Dapp1,Dennd4a,Fig4,Frmd7,Gadd45b,Gse1,H2-K1,Hsd3b7,Ifi35,Igsf8,Inafm1,Irf1,Myd88,Neurl3,Pde6d,Pdzk1ip1,Pik3ip1,Plcb1,Ptk2b,Rab27a,Rbp1,Runx1,Sec11c,Slc25a1,Slc50a1,Snx16,Stat4,Timp2,Tspan4,Ttpa,Ubb,Ubl7
Rad21	0610009O20Rik,0610010F05Rik,0610010K14Rik,1110004E09Rik,1110008P14Rik,1110037F02Rik,1110059E24Rik,1190002N15Rik,1500004A13Rik,1700008J07Rik,1700017B05Rik,1700020I14Rik,1700025G04Rik,1700037H04Rik,1700086O06Rik,1700094D03Rik,1700102H20Rik,1700113A16Rik,1810013L24Rik,1810022K09Rik,1810026B05Rik,1810055G02Rik,2010204K13Rik,2010320M18Rik,2410089E03Rik,2500004C02Rik,2510009E07Rik,2510039O18Rik,2610206…	1110059E24Rik,1700017B05Rik,1810026B05Rik,2010204K13Rik,2500004C02Rik,2510039O18Rik,2610318N02Rik,2900026A02Rik,2900097C17Rik,6820431F20Rik,9430020K01Rik,Aaas,Aars,Aarsd1,Abce1,Abcf1,Abhd5,Actl6a,Actn1,Acvr1,Adam12,Adamts1,Adck1,Adgrf5,Adgrl1,Ado,Adrbk1,Adsl,Aftph,Agfg1,Agl,Ahctf1,Ahcy,Aimp2,Ajuba,Ak4,Ak6,Akap12,Akap13,Akap5,Aldh16a1,Aldoa,Alkbh5,Amfr,Ammecr1l,Amot,Amotl1,Anapc15,Ankrd13a,Ankrd17…
Jun	0610007P14Rik,0610039K10Rik,1500004A13Rik,1700123M08Rik,1810011O10Rik,1810026B05Rik,2010111I01Rik,2300009A05Rik,2410002F23Rik,2810013P06Rik,2900060B14Rik,3110021A11Rik,3830406C13Rik,4732471J01Rik,4930412O13Rik,4930523C07Rik,4930563E22Rik,4931414P19Rik,4933433G15Rik,4933434E20Rik,5031425E22Rik,9330020H09Rik,A330023F24Rik,A830052D11Rik,Aamp,Aatk,Abca1,Abcb8,Abcc5,Abhd12,Abt1,Acaa2,Acbd4,Acox3,Adamt…	1810011O10Rik,1810026B05Rik,Acaa2,Adck1,Adgrg1,Aftph,Ahr,Amigo2,Amotl2,Ankra2,Arf6,Arhgef5,Arid5b,Arih2,Arl4a,Arrdc3,Atf3,Atox1,Avpi1,Bcl11a,Bin3,Brd2,Btg1,Btg2,Camk2d,Ccdc181,Ccdc60,Ccnd2,Ccnl1,Cdk2ap2,Cebpb,Chd3,Cic,Cirbp,Cited2,Clk1,Cnppd1,Cntln,Crebbp,Creld1,Csrnp1,Ctdsp2,Ctdspl,Cux1,Cyr61,Dab2ip,Dach1,Dctn3,Ddit4,Ddx6,Dennd3,Dennd5a,Dnajb9,Dusp1,Dusp2,Dusp6,Dynlt3,Edn1,Efhd2,Egr1,Eif4a2,Elov…
Gata2	Adgrg1,Aff4,Arid5b,Art4,Ash1l,Atg2a,Bbc3,Bcl11a,Ccpg1,Cftr,Col5a2,Dcaf5,Dennd4a,Elf1,Eln,Fam120c,Fam76a,Fhdc1,Frmd7,Gata2,Gfi1,Gosr1,Gpr155,Gse1,Hhex,Hlf,Igsf3,Ikzf2,Itm2a,Jarid2,Kansl1,Klhl24,Krt18,Lancl3,Madd,Mbnl1,Meis1,Met,Nfix,Nkx2-3,Ntn3,Ocln,Pbx1,Plcg2,Ppm1h,Ptprj,Rab11fip3,Rnf138,Runx1,Ryr2,Slc39a13,Slc7a8,Slit2,Smad6,Smtnl2,Syt11,Tgif2,Tpp1,Trim24,Trim8,Vamp2,Vangl2,Wdtc1,Zbtb16,Zbtb7a,Z…	Adgrg1,Arid5b,Art4,Ash1l,Bcl11a,Ccpg1,Col5a2,Dennd4a,Elf1,Eln,Frmd7,Gata2,Gfi1,Gse1,Hhex,Hlf,Igsf3,Ikzf2,Jarid2,Kansl1,Klhl24,Krt18,Madd,Mbnl1,Meis1,Nfix,Nkx2-3,Ocln,Pbx1,Plcg2,Runx1,Slc39a13,Slc7a8,Slit2,Smad6,Smtnl2,Trim8,Zbtb7a,Zfand5
Etv6	Abi3,Aldh16a1,Aldh6a1,Alox5ap,Asxl2,Atxn1,Bsn,C1rl,Cblb,Ccl9,Celf2,Chad,Col11a2,Col12a1,Coro1a,Crebrf,Csf1,Csnk1g1,Cul1,Cyth4,Dennd4a,Dock10,Dock2,Dpy19l4,Efhd2,Egr3,Elf4,Elmsan1,Epha4,Etv6,Eya2,F630111L10Rik,Fam49a,Fam49b,Fbrs,Fbxl20,Fgd4,Fmn1,Fmnl1,Frg1,Galnt6,Gm20199,Gria3,Hipk3,Hlf,Hnmt,Htr2b,Ikzf1,Il1rap,Irf1,Irf2bp2,Irf5,Itga4,Jmjd1c,Kdm6b,Klhl18,Lrmp,Lrrc4,Lyz1,Lyz2,Madd,Map2k3,Matk,Mbnl1,…	Aldh16a1,Alox5ap,Atxn1,Celf2,Chad,Coro1a,Crebrf,Csf1,Cyth4,Dennd4a,Dock10,Dock2,Efhd2,Elf4,Elmsan1,Etv6,Eya2,Fbrs,Fbxl20,Fgd4,Fmnl1,Hipk3,Hlf,Ikzf1,Irf1,Irf2bp2,Itga4,Jmjd1c,Kdm6b,Lyz1,Lyz2,Madd,Matk,Mbnl1,Mef2c,Meis1,Mfsd6,Myb,Nfe2,Pan3,Pbx1,Pdzk1ip1,Pik3cg,Ppp3ca,Ppp6r1,Ptprcap,Ptprs,Rora,Slc12a2,Spi1,Spn,Spns2,Tet3,Tmem26,Tnrc18,Trim8,Vdr,Yes1,Zfp521
Prdm16	Adgrg1,Armcx6,Atp2a3,Bcam,Bcas3,Bcl11a,C1qtnf6,Ccdc102a,Ccnd2,Celf2,Chd3,Clcf1,Cox4i2,Cxxc5,Cyfip2,Dab2ip,Efnb2,Emp3,Fahd2a,Fam110a,Fosb,Foxp1,Fzd1,Gcdh,Gcnt2,Ggn,Grasp,Grik5,Gse1,H2-D1,H2-K1,H3f3a,Helb,Hif3a,Il11ra1,Kmt2d,Ltbr,Mettl7a1,Mllt6,Ncoa1,Ocln,Pacsin3,Pomgnt2,Prdm16,Procr,Ptprv,Pygl,Rnf5,Rora,Rtkn,Rusc1,Sdcbp2,Sema7a,Setbp1,Shisa8,Smarca2,Ssbp2,Thra,Tmem229b,Trerf1,Tsc22d1,Vmac,Zbtb7a,Z…	Adgrg1,Armcx6,Atp2a3,Bcl11a,C1qtnf6,Ccdc102a,Ccnd2,Celf2,Chd3,Cxxc5,Dab2ip,Efnb2,Emp3,Fosb,Foxp1,Grasp,Grik5,Gse1,H2-D1,H2-K1,Hif3a,Il11ra1,Ltbr,Mllt6,Ocln,Prdm16,Procr,Pygl,Rnf5,Rora,Rtkn,Setbp1,Smarca2,Ssbp2,Thra,Tsc22d1,Zbtb7a,Zfp827
Setbp1	Atxn1,Bcl11a,Camsap3,Chd3,Crebrf,Cux1,Cyp26b1,Egr3,Foxp1,Frat2,Gfi1,Ikzf2,Klhl24,Meis2,Mllt3,Nfix,Nr4a2,Ptprj,Rfx1,Rora,Runx1,Setbp1,Tab2,Thra,Trim41,Zfp36l2,Zfp521	Atxn1,Bcl11a,Chd3,Crebrf,Cux1,Cyp26b1,Foxp1,Frat2,Gfi1,Ikzf2,Klhl24,Meis2,Mllt3,Nfix,Nr4a2,Rora,Runx1,Setbp1,Tab2,Thra,Trim41,Zfp36l2,Zfp521
Hoxa10	1010001N08Rik,1700008O03Rik,1810026B05Rik,1810032O08Rik,1810041H14Rik,2310034G01Rik,2610206C17Rik,9330179D12Rik,Abhd12,Acsf2,Ahi1,Ak1,Alpk3,Amdhd1,Angel1,Angpt1,Ank,Anpep,Aph1c,Arhgdib,Arid5b,Arl15,Arrdc4,Atxn7l2,Avpi1,AW551984,B230208H11Rik,B3gnt8,Bag4,BC037032,Bcl11a,Bin3,Bmper,Bmx,Btbd7,Calml4,Camkmt,Capn1,Carns1,Cbx6,Ccnd2,Cd1d1,Cd9,Cebpb,Chd3,Chd3os,Cilp2,Cldn10,Cnnm4,Col2a1,Coro1a,Crispld1,…	1810026B05Rik,1810032O08Rik,Angpt1,Ank,Anpep,Arhgdib,Arid5b,Avpi1,B3gnt8,Bcl11a,Bin3,Bmx,Cbx6,Ccnd2,Cd1d1,Cebpb,Chd3,Coro1a,Cx3cl1,Cyp26b1,Ddit4,Dok2,Eif4a2,Emp3,Eya2,Fas,Fbxl20,Fdx1,Fgd4,Fos,Fosb,Gem,Gfi1,Grasp,Gsto1,H1fx,Hcfc1r1,Hes1,Hnrnpa1,Hoxa10,Hoxa7,Hoxa9,Ier3,Ier5,Itgb3,Jag1,Jag2,Jun,Klf2,Krt18,Lmo1,Maff,Mllt3,Myb,Nfic,Nfix,Nr4a1,Nr4a2,Ocln,Ogfrl1,Oxct1,Pik3ip1,Pla2g4a,Ppp1r15a,Prdm16,Ran…
Hcfc1	0610009O20Rik,0610010F05Rik,0610010K14Rik,0610030E20Rik,0610039H22Rik,1110008L16Rik,1110037F02Rik,1190002N15Rik,1500011B03Rik,1500015A07Rik,1700017B05Rik,1700025G04Rik,1700028J19Rik,1700037H04Rik,1700066M21Rik,1700084E18Rik,1700113A16Rik,1810013L24Rik,1810026B05Rik,1810032O08Rik,2310022B05Rik,2310035C23Rik,2410018L13Rik,2410089E03Rik,2510039O18Rik,2610002M06Rik,2610020C07Rik,2610318N02Rik,2610507…	1700017B05Rik,1810026B05Rik,1810032O08Rik,2310022B05Rik,2510039O18Rik,2610318N02Rik,2810004N23Rik,2900026A02Rik,2900097C17Rik,9430020K01Rik,Abce1,Abcg1,Acox1,Actn1,Acvr1,Adam12,Adarb2,Adck1,Adgrl1,Adipor2,Adrbk1,Aftph,Agfg1,Ahctf1,Ajuba,Akap13,Akap5,Akap9,Aldh16a1,Alg13,Alkbh5,Alyref,Amfr,Amot,Amotl1,Amotl2,Ampd2,Ankrd10,Ankrd13a,Ankrd17,Ankrd27,Ankrd50,Anln,Ano6,Anp32e,Apc,Aph1a,Apitd1,Apoe,Arf3…
Hoxa9	1010001N08Rik,Adgrg1,Ahi1,Angpt1,Apol7d,Bcl11a,Bcl7a,C330018D20Rik,Casz1,Ccnd2,Cebpb,Celf2,Cirbp,Cxxc5,Dach1,Dbndd1,Dlat,Dnmt3a,Dok2,Eda,Eef2k,Efna3,Enox1,Ephb6,Eya2,Fam126b,Fam173b,Fam49a,Fam84a,Fam84b,Fbxl19,Fbxl20,Fgd4,Fgfr3,Fosb,Fzd10,Gas2,Gata2,Gck,Gem,Gfi1,Gse1,Gsn,Gstz1,Hlf,Hoxa10,Hoxa5,Hoxa7,Hoxa9,Hoxb5os,Hoxb6,Hoxb7,Hoxb9,Hoxc10,Hoxc6,Hoxc8,Hoxc9,Hoxd10,Hoxd3,Hoxd4,Hoxd8,Hoxd9,Ikzf2,Inip…	Adgrg1,Angpt1,Bcl11a,Ccnd2,Cebpb,Celf2,Cirbp,Cxxc5,Dach1,Dnmt3a,Dok2,Eya2,Fam173b,Fam84b,Fbxl20,Fgd4,Fosb,Gata2,Gck,Gem,Gfi1,Gse1,Gsn,Gstz1,Hlf,Hoxa10,Hoxa5,Hoxa7,Hoxa9,Ikzf2,Inip,Kdm7a,Mbnl3,Mga,Mllt3,Myb,Mycn,Nfic,Nfix,Ocln,Per1,Phf21a,Pla2g4a,Plagl1,Rab27a,Rangrf,Rora,Runx1,Sertad2,Sfrp2,Slc9a3r1,Slit2,Smarca2,Spint2,Ssbp2,Stard10,Tfrc,Tox,Zfp503
Fos	0610012G03Rik,0610039K10Rik,1110059G10Rik,1190007I07Rik,1500004A13Rik,1700037H04Rik,1700084E18Rik,1700092M07Rik,1700112E06Rik,1810011O10Rik,1810026B05Rik,2010111I01Rik,2310015A10Rik,2410003L11Rik,2410006H16Rik,2810013P06Rik,2810408A11Rik,2810408I11Rik,2900026A02Rik,3110021A11Rik,4833420G17Rik,4930412O13Rik,4930413G21Rik,4930452B06Rik,4930563E22Rik,4930563F08Rik,5031425E22Rik,5031439G07Rik,5033406…	1190007I07Rik,1810011O10Rik,1810026B05Rik,2410006H16Rik,2900026A02Rik,4833420G17Rik,Acaa2,Acox1,Adamts1,Adck1,Adgrg6,Adrbk1,Aftph,Agr2,Ahr,Amotl2,Anapc10,Arhgef3,Arhgef5,Arid5b,Arih1,Arl4a,Arrdc3,Asxl1,Atf3,Atxn1,Avpi1,B4galt4,Bach1,Bcl11a,Bcl2,Bhlhe40,Braf,Brd2,Btd,Btg1,Btg2,Camk2d,Ccdc102a,Ccdc60,Ccnd2,Ccnl1,Cd24a,Cdca7l,Cdk2ap2,Chsy1,Cic,Cirbp,Cited2,Clk1,Cnppd1,Crebbp,Creld1,Crtc1,Csrnp1,Ctds…
Rcor1	1010001N08Rik,1700030C10Rik,1810026B05Rik,2210416O15Rik,2610507B11Rik,2700081O15Rik,4930412O13Rik,4932438A13Rik,5031439G07Rik,9930021J03Rik,A830080D01Rik,Aatk,Abhd17a,Abhd6,Abi2,Abr,Acox1,Acsf2,Acsl3,Acvr2b,Ada,Adamts10,Adrbk1,Agap1,Agpat2,Agpat3,Ahctf1,AI597479,Aipl1,Akt1,Akt3,Ammecr1,Angel2,Ankrd17,Ankrd44,Anks1,Ano8,Arfgef1,Arhgap12,Arhgap23,Arhgef1,Arid1a,Arid1b,Arid2,Asap2,Ascl2,Asph,Asxl1,A…	1810026B05Rik,Abhd17a,Acox1,Adamts10,Adrbk1,Ahctf1,Ankrd17,Arfgef1,Arid1a,Arid1b,Arid2,Asap2,Asxl1,Atxn1,Atxn2,B230219D22Rik,B4galt1,Bach1,Bahcc1,Bcor,Bptf,Braf,Brd7,Camsap2,Cbfa2t3,Cd2ap,Cdc42bpa,Cdk9,Chd2,Chd6,Chka,Chst2,Chsy1,Cic,Cnot6l,Ctnnb1,Cxxc5,Dab2ip,Ddx6,Desi2,Dhx57,Dicer1,Dlg1,Dmd,Dst,Dusp16,Eif4g3,Elmsan1,Epc1,Ercc6,Ezh2,Fam134a,Fam171a1,Fam65b,Fam84b,Fbrs,Fcho2,Fem1b,Firre,Fnbp1,Fndc…
Ets2	0610009O20Rik,1110037F02Rik,1500004A13Rik,1600012H06Rik,1700017B05Rik,1700025G04Rik,1700112E06Rik,1810022K09Rik,1810055G02Rik,2310022B05Rik,2410004I01Rik,2610203C22Rik,2610206C17Rik,2610507B11Rik,2700097O09Rik,2700099C18Rik,2810029C07Rik,2810408I11Rik,2900026A02Rik,2900097C17Rik,4930511A08Rik,4930578C19Rik,4932438A13Rik,4933412E12Rik,4933427D14Rik,5830417I10Rik,6430548M08Rik,A130010J15Rik,Aak1,Aa…	1700017B05Rik,2310022B05Rik,2900026A02Rik,2900097C17Rik,Abcf1,Abhd17a,Acaa2,Actg1,Acvrl1,Adam12,Adam15,Adamts1,Adgrf5,Ado,Adrbk1,Aftph,Ahnak,Ajuba,Aldh16a1,Amotl1,Amotl2,Anapc15,Ankrd13a,Ankrd17,Ankrd50,Anp32e,Anxa6,Apbb2,Aph1a,Arf6,Arhgap27,Arhgef12,Arhgef15,Arhgef3,Arid1a,Arid2,Arid4a,Arih2,Armcx3,Armcx4,Arrb1,Asb4,Asxl1,Atad2,Atxn2,B3gnt2,Bag6,Bahcc1,Basp1,Bcar1,Bcl2,Bcl6b,Bcor,Bgn,Bin1,Brd7,B…
Yy1	0610010F05Rik,1110008F13Rik,1110032A03Rik,1110037F02Rik,1190002N15Rik,1500004A13Rik,1500011K16Rik,1700008J07Rik,1700017B05Rik,1700020I14Rik,1700025G04Rik,1700113A16Rik,1810013L24Rik,1810026B05Rik,1810032O08Rik,2010107E04Rik,2300009A05Rik,2310022B05Rik,2310036O22Rik,2310061I04Rik,2410003L11Rik,2410004B18Rik,2410006H16Rik,2410089E03Rik,2510009E07Rik,2510039O18Rik,2610001J05Rik,2610002M06Rik,2610020…	1700017B05Rik,1810026B05Rik,1810032O08Rik,2310022B05Rik,2410006H16Rik,2510039O18Rik,2610318N02Rik,2900026A02Rik,2900097C17Rik,6820431F20Rik,9430020K01Rik,Aatf,Abce1,Abcf1,Abhd17a,Actn1,Adam10,Adarb2,Adgrf5,Adgrl1,Adipor2,Adora2a,Adrbk1,Agfg1,Ahctf1,Ahsa1,Aifm1,Ajuba,Akap5,Alg13,Alkbh5,Amfr,Ammecr1l,Amot,Amotl1,Ank,Ankrd10,Ankrd13a,Ankrd17,Ankrd27,Ankrd50,Anln,Apc,Aph1a,Arf3,Arf6,Arfgef1,Arglu1,Ar…
Tcf4	2010111I01Rik,Abcc4,Ackr3,Actn4,Amotl2,Anxa2,Apbb2,Apod,Arhgap18,Arhgef12,Arhgef6,Asap1,Asb4,Cd93,Col15a1,Col4a1,Dll4,Dst,Epha2,Esm1,Etv3,Ext1,Fam131a,Filip1,Filip1l,Flt1,Foxo1,Frmd4a,Frmd4b,Fyn,Hlx,Hmcn1,Itgav,Jakmip2,Kitl,Klf7,Lbh,Lcp1,Lix1l,Marcks,Mcam,Mpped2,Mpzl1,Myh10,Myo10,Nedd9,Nid2,Opn3,Pcdh17,Pcdh19,Peli2,Pik3c2a,Pitpnc1,Plcl1,Podxl,Prdm1,Prex2,Ptprm,Rap1gds1,Rapgef4,Rasgrp3,Rnf6,Robo1,…	Amotl2,Anxa2,Apbb2,Arhgef12,Asb4,Cd93,Col4a1,Dll4,Dst,Epha2,Esm1,Ext1,Filip1l,Flt1,Foxo1,Frmd4a,Frmd4b,Hmcn1,Kitl,Lcp1,Marcks,Mcam,Myh10,Myo10,Nedd9,Nid2,Pcdh17,Peli2,Pik3c2a,Podxl,Prex2,Ptprm,Rapgef4,Rasgrp3,Sema6d,Sept4,Tanc1,Tcf4,Tmem204,Tmem255a
Gata6	1810026B05Rik,4930412O13Rik,4930563F08Rik,Alpk3,Aplp2,Aqp1,Arhgef5,B3gnt5,Bmf,Cav1,Ccdc80,Ccng2,Cep170,Cers6,Cldn7,Ctif,Ctnnd1,Cul3,Daam1,Dap,Dnmbp,Efna1,Emp2,Fblim1,Fbn1,Fnbp1l,Foxc1,Foxp2,Foxp4,Gata3,Gata6,Ghr,Gja5,Gm14207,Gulp1,Hey2,Ift81,Inppl1,Isl1,Itpr3,Jag1,Kmt2d,Lgals8,Lifr,Lmo4,Lnx1,Lpar4,Mfap5,Mkl2,Mllt11,Mpped2,Msrb3,Mum1l1,Nfib,Npr3,Nrde2,Pard3,Pde8a,Pecam1,Pja2,Plagl1,Plekha1,Plxna2,…	1810026B05Rik,Aplp2,Aqp1,Arhgef5,Cav1,Ccdc80,Cul3,Daam1,Dap,Efna1,Emp2,Fblim1,Fbn1,Gata3,Gata6,Gja5,Gm14207,Gulp1,Hey2,Ift81,Isl1,Itpr3,Jag1,Lgals8,Lifr,Lpar4,Mkl2,Nfib,Npr3,Pard3,Pecam1,Plagl1,Plekha1,Plxna2,Plxna4os1,Ppp2r3a,Prickle2,Prom1,Ptprs,Smad6,Sncaip,Sox6,St6gal1,St6galnac3,Tacc2,Tmem100,Ube2h,Zfp36l1
Mybl2	Atad2,Brca1,Ccne2,Cdc45,Cdc6,Cdca8,Clspn,Esco2,Fbxo5,Hat1,Hells,Hist1h2an,Hmgb2,Kntc1,Lrr1,Luc7l2,Mcm10,Nasp,Pcna,Plk4,Rad51,Rad51ap1,Rrm2,Smc2,Smc4,Tmem97,Top2a,Wee1	Atad2,Cdc45,Cdc6,Cdca8,Clspn,Fbxo5,Hat1,Hells,Hmgb2,Luc7l2,Mcm10,Nasp,Pcna,Plk4,Rad51,Rad51ap1,Rrm2,Smc2,Smc4,Tmem97,Top2a
Nfib	Adgrf5,Aqp1,Btg1,Cdh5,Col18a1,Dab2ip,Dclk1,Dusp1,Efnb2,Eif4g3,Ggt5,H19,Hsd17b11,Lemd3,Ltbp4,Maml2,Mecom,Nell1,Nfe2l3,Nfia,Npc1,Osbpl9,Plekhg1,Pyroxd2,Sdpr,Sema6d,Slc8a1,Sox6,Sparcl1,Synpo,Tek,Tinagl1	Adgrf5,Aqp1,Btg1,Cdh5,Col18a1,Dab2ip,Dusp1,Efnb2,Eif4g3,H19,Hsd17b11,Lemd3,Ltbp4,Mecom,Sdpr,Sema6d,Slc8a1,Sox6,Sparcl1,Synpo,Tek,Tinagl1
Nfix	Abca2,Adcy7,Adgrg1,Anpep,Arhgap6,Atp2a3,Celf2,Dennd1b,Eln,Fbrsl1,Fmnl1,Foxp1,Galc,Gltp,Gna15,Gsn,Hspa1b,Ifi44,Ltbp1,Nfix,Nnt,Npnt,Nr4a1,Pgf,Smad7,Smim13,Spn,Srgap3,Stard10,Thra,Unc93b1,Vdr,Znrf1	Adgrg1,Anpep,Atp2a3,Celf2,Dennd1b,Eln,Fmnl1,Foxp1,Gltp,Gsn,Ifi44,Ltbp1,Nfix,Nnt,Nr4a1,Smad7,Smim13,Spn,Stard10,Thra,Vdr,Znrf1
Stat3	Aftph,Akap13,Arfgef1,Arhgef16,Arrdc3,Atxn1,Bach1,C1rl,Cdk19,Csrnp1,Dennd1b,Egr1,Elmo1,Foxp1,Gkn3,Gli2,Gpr171,Gripap1,H1foo,Hk1os,Hsf2,Irf1,Jmjd1c,Lrrk1,Ltb,Mgp,Mturn,Nceh1,Nfat5,Nfix,Nfkbiz,Nr1d1,Nrarp,Osbpl6,Osgin1,Pcbp2,Pgap3,Ptprc,Ptprj,Senp6,Setbp1,Sik1,Skil,Slc35e4,Stat3,Stk24,Stom,Stx3,Tnfaip3,Wwp1,Zc3h11a	Aftph,Akap13,Arfgef1,Arrdc3,Atxn1,Bach1,Cdk19,Csrnp1,Dennd1b,Egr1,Elmo1,Foxp1,Gkn3,Irf1,Jmjd1c,Nceh1,Nfat5,Nfix,Nfkbiz,Nrarp,Osgin1,Senp6,Setbp1,Sik1,Skil,Stat3,Stx3,Wwp1
Klf4	Arid5a,Atf3,Btg2,Ccno,Csrnp1,Dclk1,Fos,Fosb,Gm17762,Hes1,Irf2bpl,Jun,Junb,Jund,Klf4,Lmna,Ltbp3,Mafk,Nell1,Nfkbiz,Nr4a1,Nr4a2,Pnrc1,Prrt4,Rgs9,Rhob,Smad7,Socs3,Ubc	Atf3,Btg2,Csrnp1,Fos,Fosb,Hes1,Jun,Junb,Jund,Klf4,Lmna,Mafk,Nfkbiz,Nr4a1,Nr4a2,Pnrc1,Rhob,Smad7,Socs3,Ubc
Vdr	1700112E06Rik,2610002M06Rik,Adcy7,Angpt1,Bcl11a,C2cd3,Chchd10,Coro1a,D430042O09Rik,Dapp1,Dock10,Fmnl1,Gpatch2l,Gria3,Lgals9,Lmo1,Lrmp,Lyz1,Lyz2,Myb,Myo1f,Nfe2,Nfix,Nr4a2,Plcb2,Rab38,Rora,Setbp1,Spi1,Spn,Stard10,Tfr2,Tmem26,Vav1,Vdr	Angpt1,Bcl11a,Coro1a,Dapp1,Dock10,Fmnl1,Lgals9,Lmo1,Lyz1,Lyz2,Myb,Nfe2,Nfix,Nr4a2,Rab38,Rora,Setbp1,Spi1,Spn,Stard10,Tmem26,Vdr
Mef2c	0610039K10Rik,Apoc1,Asxl1,Atp8b1,Atxn1,Bach1,Bcl10,Bhlhe40,Cacnb2,Casd1,Celf2,Celsr1,Cotl1,Dab2,Dhrs3,Disp1,Dock10,Elf4,Fosl2,Frmd8,Fyb,Gatsl2,Gm4013,Gm527,Gramd1c,Gse1,Hcls1,Hgs,Hmgcs1,Itga6,Itprip,Kdm6b,Klhl24,Loxl1,Maml2,Mef2c,Meis2,Mmrn1,Mnt,Nfix,Nr1d1,Numb,Otub2,Pard6b,Pcdh17,Pde2a,Pear1,Ptger4,Ptp4a2,Ptpn22,Ripk1,Rora,Selp,Serpinb8,Sertad2,Sgms1,Slc39a13,Tnfrsf11b,Tnfrsf1a,Trim8,Yipf6	Asxl1,Atxn1,Bach1,Bhlhe40,Celf2,Cotl1,Dab2,Dock10,Elf4,Fosl2,Frmd8,Gse1,Hmgcs1,Itprip,Kdm6b,Klhl24,Mef2c,Meis2,Mmrn1,Mnt,Nfix,Numb,Pcdh17,Pde2a,Pear1,Ripk1,Rora,Sertad2,Sgms1,Slc39a13,Trim8
Lef1	1600002D24Rik,2010111I01Rik,2700046A07Rik,5930412G12Rik,Abcg1,Adam19,Adamtsl2,Adarb2,Adcy3,Adgrv1,Aim1l,Aldoa,Aph1a,Aplnr,Arhgef3,Asns,Axin2,B130006D01Rik,Bin1,Bmp4,Camkk2,Ccdc85a,Ccnd1,Cdc42ep1,Cdc42ep4,Cdh2,Cdr2,Chst3,Cish,Col27a1,Cpa2,Cpeb3,Crmp1,Dfna5,Dgkz,Dleu7,Dok4,Ednrb,Endov,Enpp2,Eomes,Esrrb,Etl4,Etv4,Evx1,Fam71f2,Fermt2,Fign,Fscn1,Fzd10,Gal3st1,Gars,Gas7,Gcnt1,Gja1,Gli3,Glra1,Gm12070,Gm…	Abcg1,Adam19,Adarb2,Aldoa,Aph1a,Aplnr,Arhgef3,Asns,Bin1,Ccnd1,Cdc42ep1,Cdh2,Crmp1,Fermt2,Fscn1,Gars,Gas7,Gja1,Gli3,Gmfb,Gng2,Hapln1,Hmgn1,Igf2bp3,Kank1,Kcne3,Kif21b,Lef1,Lin28a,Luc7l2,Meg3,Mogat2,Myc,Nr2f2,Nr6a1,Nrp2,Pcbp4,Pcgf5,Phf6,Phldb1,Piezo2,Pja1,Ppp1r2,Prtg,Rgl1,Rhoj,Sall3,Sept9,Sgk1,Sh2d3c,Slc39a8,Slc7a1,Sox11,St5,Stk39,Tiam1,Tjp2,Tmem204,Tnnt1,Utp6,Zfp703
Irf2	2310010J17Rik,Aamp,Adam10,Arhgap28,Arid4a,Auts2,Bbx,Carf,Cbfa2t3,Ccser2,Cdc42bpa,Cdk17,Cep97,Chek2,Cntln,Cyth1,Dst,Eif4e3,Epc2,Fer,Foxp1,Fut8,G3bp2,Gnpda2,H2-Q4,Hbp1,Hoxb3,Irf2,Jag1,Kmt2c,Kmt2e,Lpin2,Map2k5,Mapkap1,Mkl2,Neil3,Nipbl,Nub1,Numb,Orai3,Osmr,Pcf11,Pex12,Phactr2,Phf3,Phip,Piezo1,Prex2,Rab3gap2,Rapgef6,Rem2,Rnasek,Rps6ka3,Sbno1,Sema3a,Setd3,Smarca2,Son,Srrm2,Stag1,Tcirg1,Tlk1,Tmem229b,Tn…	Adam10,Arid4a,Cbfa2t3,Ccser2,Cdc42bpa,Cdk17,Cntln,Dst,Fer,Foxp1,Gnpda2,Hbp1,Hoxb3,Irf2,Jag1,Kmt2c,Kmt2e,Lpin2,Mkl2,Nipbl,Numb,Pcf11,Phactr2,Prex2,Rapgef6,Rnasek,Rps6ka3,Sbno1,Smarca2,Tcirg1,Tnrc18,Tnrc6b,Urod,Zcchc11
Tead1	Abl1,Actn1,Acvr1,Ajuba,Amotl2,Ankrd50,Apbb2,Arid2,Atg13,Baz2b,Bmp2k,Clstn1,Creb3l2,Cttnbp2nl,Cyr61,Dab2,Dlc1,Epha2,Etl4,Ext1,Fhod1,Fign,Frmd4a,Frmd4b,Gja1,Gm14005,Gm15910,Gpr4,Hdac7,Hunk,Iqsec1,Ispd,Itpr1,Kirrel,Lamb1,Lats2,Lin54,Lrrc58,Macf1,Magi1,Man2a1,Map4k5,Meg3,Nhsl1,Pawr,Peak1,Phc2,Phldb1,Pik3c2a,Pkd2,Plekhg1,Plxna1,Pou2f1,Ppp1r12a,Prkci,Prtg,Ptpn14,Radil,Rai14,Rasal2,Rbms1,Rnd3,Sall4,Samd…	Actn1,Acvr1,Ajuba,Amotl2,Ankrd50,Apbb2,Arid2,Cttnbp2nl,Cyr61,Dab2,Dlc1,Epha2,Ext1,Fhod1,Frmd4a,Frmd4b,Gja1,Lamb1,Lats2,Man2a1,Map4k5,Meg3,Peak1,Phldb1,Pik3c2a,Prtg,Ptpn14,Rbms1,Shroom2,Sptan1,St5,Stard8,Strn3,Tanc1,Tead1,Tek
Sox11	1190002N15Rik,2010111I01Rik,A930019D19Rik,Abcg1,Adgrl2,AI846148,Akap12,Aph1a,Arhgap5,Arrb2,Basp1,Cblb,Cbx8,Ccdc71l,Ccnyl1,Cdc14b,Cdh2,Chm,Chn1,Ctgf,Cttnbp2nl,Cyr61,Dab2,Dennd5b,Dpysl5,E2f7,Ebf3,Edil3,Elovl4,Enah,Enc1,Etv4,Fam102b,Fam210a,Fam53b,Fbxl7,Fbxo32,Fhl2,Fign,Flrt2,Frem1,Frmd4a,Frmd4b,Fscn1,Gas7,Gja1,Gnai1,Gopc,Gprc5c,Gramd4,Hba-x,Hcn4,Hist1h1e,Hivep2,Hmga2-ps1,Igdcc3,Igf2bp1,Il1f9,Itga3,…	Abcg1,Akap12,Aph1a,Basp1,Cdh2,Cttnbp2nl,Cyr61,Dab2,Dennd5b,E2f7,Enc1,Fam102b,Frmd4a,Frmd4b,Fscn1,Gas7,Gja1,Hba-x,Hist1h1e,Itga3,Lamb1,Limch1,Lmnb1,Maged1,Map1b,Marcks,Mex3b,Nr2f2,Pcdh7,Pcgf5,Peli2,Pkm,Podxl,Ppp1r16b,Prex2,Ptbp1,Ptprf,Rbfox2,Rbmx,Rhoj,Sgk1,Shroom2,Slc7a1,Sox11,Srgap1,Tcf7l1,Vav3
Meis2	Add3,Arhgdib,Calcrl,Ccdc80,Clu,Cpd,Dock6,Dpysl3,Efna5,Emb,Fam13a,Fam65b,Fbn1,Fbxl17,Foxn3,Foxp2,Ghr,Gpm6b,Hpcal1,Id2,Kcnc2,Klhl4,Lifr,Manea,Mast4,Meis2,Mtus1,Nfkb1,Npr3,Prickle2,Rarb,Rassf4,Rcsd1,Rin2,Sema6a,Snrk,Tacc2,Tcf7l2,Tek,Tmtc4,Tspan2,Zeb2,Zfpm2	Arhgdib,Calcrl,Ccdc80,Clu,Cpd,Dock6,Emb,Fam65b,Fbn1,Gpm6b,Id2,Klhl4,Lifr,Mast4,Meis2,Nfkb1,Npr3,Prickle2,Sema6a,Snrk,Tacc2,Tek,Tspan2
Hey1	2310010J17Rik,4931414P19Rik,5033406O09Rik,Abca3,Aff4,AI314278,Amdhd2,Ankrd12,Ap1s2,Arfgap1,Arhgap12,Arid4a,Armcx3,Armcx6,Arrdc3,Atp13a3,Atp2b1,Atp6v1c1,Atp6v1h,B4galt4,Bloc1s1,Btbd7,Cachd1,Camk2d,Cbfa2t3,Ccng2,Ccnyl1,Cdc42,Cnppd1,Commd9,Cpeb4,Csf1,Ctnnbip1,Ctsa,Cttnbp2nl,Cuedc2,Cul4a,Dleu2,Dll4,Dnal4,Dscr3,Efna3,Enpp3,Epha4,Ergic2,Erp29,Fam134a,Fbn1,Fbxl3,Fbxo10,Fgd4,Fjx1,Foxp1,Gm14207,Gnptg,Grik…	Arid4a,Armcx3,Armcx6,Arrdc3,B4galt4,Bloc1s1,Camk2d,Cbfa2t3,Cnppd1,Csf1,Ctnnbip1,Cttnbp2nl,Cuedc2,Dll4,Fam134a,Fbn1,Fgd4,Fjx1,Foxp1,Gm14207,Grik5,Hes1,Hipk1,Id2,Kansl1,Klf4,Kmt2e,Lmo7,Map4k1,Mdm4,Mien1,Ndst1,Numb,Palld,Phf20l1,Pld3,Pls3,Prkch,Ptprs,Rbms1,Rnasek,Rtn4,Sertad2,Slc38a2,Smad7,Spag9,Sppl3,Tmsb4x,Tnrc6c,Tspan14,Vgll4,Zfp292
Meis1	Adgrg1,Eya2,Fosl2,Gata2,Hlf,Hoxa5,Ikzf2,Kansl1,Meis1,Nrg1,Pdzk1ip1,Phf21b,Runx1,Smoc1,Zeb2	Adgrg1,Eya2,Fosl2,Gata2,Hlf,Hoxa5,Ikzf2,Kansl1,Meis1,Pdzk1ip1,Runx1,Smoc1
Tfdp1	0610009O20Rik,0610010F05Rik,1110004E09Rik,1110008F13Rik,1110037F02Rik,1110059E24Rik,1600002H07Rik,1600020E01Rik,1700008J07Rik,1700012C14Rik,1700012D14Rik,1700017B05Rik,1700020I14Rik,1700025G04Rik,1700030C10Rik,1700037H04Rik,1700056E22Rik,1700066M21Rik,1700086O06Rik,1700094D03Rik,1700113A16Rik,1700125H20Rik,1810014B01Rik,1810022K09Rik,1810032O08Rik,1810055G02Rik,1810064F22Rik,2010320M18Rik,2210016…	1110059E24Rik,1700017B05Rik,1810014B01Rik,1810032O08Rik,2310022B05Rik,2410006H16Rik,2500004C02Rik,2510039O18Rik,Aaas,Aatf,Abce1,Abcf1,Abhd11,Actl6a,Actn1,Adam12,Adarb2,Adck1,Adgrl1,Ado,Adrbk1,Adsl,Aftph,Agl,Ahctf1,Ahcy,Ahsa1,Aimp2,Ak6,Akap12,Akap13,Akap5,Alad,Alg13,Alg3,Alkbh5,Amfr,Ampd2,Anapc15,Ank,Ankrd10,Ankrd17,Ankrd27,Ankrd50,Anln,Anp32b,Aph1a,Apitd1,Arf3,Arf6,Arfgef1,Arhgap11a,Arhgef3,Arhge…
Xbp1	1110017D15Rik,1110020A21Rik,1110034G24Rik,1110038B12Rik,1190002N15Rik,1600020E01Rik,1700001C19Rik,1700047A11Rik,1700123O20Rik,1810011O10Rik,2410002F23Rik,2610042L04Rik,2610203C22Rik,2810408I11Rik,4930563F08Rik,4933434E20Rik,5930430L01Rik,9230116N13Rik,9430020K01Rik,9530062K07Rik,9530068E07Rik,9930104L06Rik,A930019D19Rik,AA465934,Aatk,Abca1,Abcd4,Abcg1,Abhd6,Abracl,Acap2,Acbd3,Ackr1,Ackr3,Aco2,Aco…	1810011O10Rik,9430020K01Rik,9530068E07Rik,Abcg1,Actg1,Acvr1,Acvrl1,Adam12,Adcy4,Adgre5,Adgrl4,Adora2a,Ajuba,Akap12,Anapc15,Anxa2,Anxa3,Anxa5,Anxa6,Apbb2,Aph1a,Apln,Arf5,Arhgap27,Arhgdib,Arhgef28,Arhgef3,Arl3,Arl4a,Armcx1,Armcx2,Armcx3,Armcx6,Asb4,Atp1b3,Atp6v0e,Aurkb,Bax,Bcar1,Bcl6b,Bet1l,Btf3l4,Bvht,C430049B03Rik,Cald1,Camk2d,Cav2,Ccdc80,Cd109,Cd38,Cdc42ep1,Cdca5,Cdk2ap2,Cenpe,Cenpq,Chaf1a,Ciapi…
Klf2	Atf3,Bbc3,Cyr61,Edn1,Fosb,Hes1,Hspb1,Ier2,Junb,Jund,Nfkbiz,Nr4a1,Smad7,Spsb1	Atf3,Cyr61,Edn1,Fosb,Hes1,Ier2,Junb,Jund,Nfkbiz,Nr4a1,Smad7
Arid5b	5930403L14Rik,Arid5b,Arl4a,Bcl11a,Cep44,Chd3,Cnn1,Dach1,Edn1,Entpd1,Hoxa10,Jag1,Lamc3,Mllt3,Nt5c2,Ocln,Palld,Ppox,Psmd10,Rad51b,Slit2,Tm4sf4,Tmem98,Ube2b,Zfp358	5930403L14Rik,Arid5b,Arl4a,Bcl11a,Chd3,Dach1,Edn1,Entpd1,Hoxa10,Jag1,Mllt3,Ocln,Palld,Slit2,Tmem98
Junb	0610012G03Rik,1110059G10Rik,1700001C19Rik,1700066B19Rik,1700084E18Rik,1700112J16Rik,1700120C14Rik,1810011O10Rik,2010111I01Rik,2300009A05Rik,2310015A10Rik,2410002F23Rik,2410006H16Rik,2610035D17Rik,2900026A02Rik,4632427E13Rik,4930412O13Rik,4930413G21Rik,4930455G09Rik,4930563E22Rik,5031425E22Rik,5430405H02Rik,5430416N02Rik,5930430L01Rik,9030624G23Rik,9230116N13Rik,A630033H20Rik,Abhd16a,Abhd2,Abl1,Ab…	1810011O10Rik,2410006H16Rik,2900026A02Rik,Adamts1,Adck1,Aftph,Amotl2,Arf6,Arhgef5,Arih1,Arl2,Arl4a,Atf3,Atp10d,Avpi1,B3gnt2,Bach1,Bhlhe40,Braf,Brd2,Btg1,Btg2,Camk2d,Ccnd2,Ccnl1,Cd24a,Chd2,Chmp2b,Cic,Cirbp,Cited2,Clk2,Cltb,Cmss1,Cnot6l,Csrnp1,Cuedc2,Cyr61,Dach1,Dap,Dhh,Dnajb9,Dtl,Dusp1,Dusp2,Ece1,Edn1,Egfl8,Egr1,Eif4a2,Elmsan1,Emc10,Etv6,Exosc7,Fbrs,Fbxo33,Fermt3,Fos,Fosb,Fosl2,Frat2,Gabarapl1,Gad…
Irf1	1500004A13Rik,1600014C10Rik,1700008J07Rik,1700012D01Rik,1700028J19Rik,1700120C14Rik,2010001A14Rik,2210406O10Rik,2310068J16Rik,2610002M06Rik,2610035D17Rik,2810410L24Rik,2810468N07Rik,2900026A02Rik,2900060B14Rik,3110043O21Rik,3830406C13Rik,4833412C05Rik,4930563F08Rik,5730507C01Rik,5730508B09Rik,5930403L14Rik,6330418K02Rik,8030462N17Rik,8430408G22Rik,9130024F11Rik,9130221H12Rik,Abca2,Abca7,Abcc1,Abh…	2900026A02Rik,5930403L14Rik,8430408G22Rik,Abhd11,Acox1,Acta2,Agr2,Ahr,Aip,Alox5ap,Arid5b,Arl4a,Arrdc3,Asl,Atp2a3,Atxn1,B9d2,Batf,Bcl7c,Bet1l,Bhlhe40,Btd,Calcoco1,Cbx6,Ccdc102a,Ccdc28b,Ccdc60,Chd2,Cirbp,Cited2,Commd3,Coro1a,Cox6b2,Cpt1a,Crebrf,Crim1,Crtc1,Csf1,Csrnp1,Ctdspl,Ctps2,Cuedc2,Cyth3,Dapp1,Dcaf6,Dnajb9,Dusp1,Edem2,Egfl8,Egr1,Elf1,Elf4,Emp2,Fam84b,Fbxl20,Fbxo33,Fdx1,Fig4,Fmnl1,Fosb,Fosl2,F…
Hes6	1110008L16Rik,1110032A03Rik,1110034G24Rik,1110051M20Rik,1700037H04Rik,1700113A16Rik,1700123M08Rik,1810013L24Rik,2210016L21Rik,2410002F23Rik,2810408I11Rik,3110040N11Rik,3200001D21Rik,6030498E09Rik,9530062K07Rik,A830052D11Rik,Abcc4,Abhd11,Acp5,Ada,Adam11,Adamts10,Ago1,Ahcyl2,Ahr,AI413582,Ak1,Akap10,Akr1a1,Aldh4a1,Amdhd2,Ammecr1l,Anapc13,Ankrd12,Ankrd37,Anxa4,Ap4s1,Apbb3,Aqp1,Arap1,Arhgap12,Arhgap6,…	Abhd11,Adamts10,Ahr,Ammecr1l,Aqp1,Arap1,Arhgef5,Arl2,Arl4a,Arpc1b,B4galt4,B9d2,Bcl11a,Bloc1s1,Capg,Cast,Cbfa2t3,Cbx6,Ccser2,Cd47,Cd63,Ceacam1,Chd2,Chmp2b,Cln3,Cnppd1,Cnpy3,Commd3,Cpne3,Crebrf,Crtc1,Csf1,Ctps2,Ctsb,Cuedc2,Cyb5r3,Dazap2,Def6,Dhrs4,Dlg1,Dnajb9,Dnmt3a,Dram2,Elf1,Fam134a,Fam195b,Fmnl1,Fndc3a,Fuca2,Gaa,Gabarap,Git2,Glb1,Grn,Gse1,Gsn,Hid1,Hoxa5,Hoxa9,Ier3,Ift22,Igfbp2,Jun,Kat2b,Klc4,Klf…
Foxc2	4931440P22Rik,Ankrd6,Anks1b,Antxr2,Bambi,Bfsp1,Bmpr2,Btbd3,Ccdc80,Cd37,Cdkal1,Cep78,Clmn,Clu,Creb3l1,Cryzl1,Cxcl16,Cxxc4,Dll4,Efna1,Elk3,Errfi1,Fam114a1,Fam65b,Fbn1,Fhl2,Foxc2,Furin,Fxyd6,Fzd4,Gata3,Gpr85,Grip1,Herc3,Lrif1,Lysmd1,Meis2,Mtus1,Nedd4l,Nek6,Nodal,Npr3,Nrarp,Nuak1,Palm,Peli2,Pgap3,Plat,Prss23,Ptprf,Ranbp9,Rarb,Rcan1,Rgs3,Rhob,Rhou,Rufy3,Sec1,Sema6d,Sh3rf1,St6gal1,Tle3,Tmem100,Tnfaip2,…	Bmpr2,Ccdc80,Clu,Dll4,Efna1,Fam114a1,Fam65b,Fbn1,Foxc2,Fxyd6,Gata3,Meis2,Nek6,Npr3,Nrarp,Palm,Peli2,Plat,Prss23,Ptprf,Rgs3,Rhob,Sema6d,St6gal1,Tmem100,Tnfaip2,Tspan9,Unc5b
Gata3	4931414P19Rik,Abi3bp,Ccdc80,Ctsc,F2,Fblim1,Fyb,Gata3,Gm13985,Ift81,Jag1,Npr3,Plxdc2,Serpinc1,Sparcl1,Tmem100,Zfp362	Ccdc80,Ctsc,Fblim1,Gata3,Ift81,Jag1,Npr3,Plxdc2,Sparcl1,Tmem100
Atf3	0610030E20Rik,1010001N08Rik,1110004E09Rik,1110008L16Rik,1110032F04Rik,1110037F02Rik,1110038B12Rik,1110059G10Rik,1190002N15Rik,1300002E11Rik,1500009L16Rik,1600002D24Rik,1600002K03Rik,1600020E01Rik,1700001O22Rik,1700017B05Rik,1700025G04Rik,1700028J19Rik,1700030C10Rik,1700066B19Rik,1700092M07Rik,1700112E06Rik,1700113A16Rik,1700120C14Rik,1810011O10Rik,1810013L24Rik,1810014B01Rik,1810022K09Rik,1810026…	1700017B05Rik,1810011O10Rik,1810014B01Rik,1810026B05Rik,1810032O08Rik,2410006H16Rik,2510039O18Rik,2900026A02Rik,2900097C17Rik,4921524J17Rik,6820431F20Rik,9430020K01Rik,Aaas,Abcg1,Abhd11,Abhd5,Adamts1,Adarb2,Adck1,Ado,Aftph,Agl,Ajuba,Ak4,Akap13,Akap8l,Alas1,Aldoa,Alg5,Alkbh5,Amfr,Ammecr1l,Amot,Amotl2,Ank,Ankrd10,Ankrd13a,Ankrd27,Ankrd50,Anp32e,Apbb2,Apc,Apln,Arf6,Arfgef1,Arhgef12,Arhgef3,Arid1b,Ar…
Mafk	1600002D24Rik,1700001C19Rik,1700030C10Rik,1700125H20Rik,2310034G01Rik,3110039I08Rik,4921507P07Rik,4930552P12Rik,5033406O09Rik,5730507C01Rik,5930430L01Rik,6530402F18Rik,9330179D12Rik,9630028B13Rik,Abca2,Abca3,Abcc4,Abcd1,Abhd4,Abr,Actc1,Acyp1,Adamts1,Adap1,Adck1,Adcy7,Adgrg5,Agpat2,AI413582,Aig1,Als2cl,Amt,Angel1,Angpt1,Angptl2,Anxa1,Apba1,Arid5a,Arrdc1,Asb6,Ascc2,Atf3,Atp13a3,Atp2b4,Atxn1,Avl9,B2…	Abhd4,Acyp1,Adamts1,Adck1,Angpt1,Arrdc1,Atf3,Atp2b4,Atxn1,Avl9,Bhlhe40,Bmp1,Ccdc181,Ccdc97,Celf2,Cirbp,Crtc1,Csrnp1,Ctnnbl1,Dusp1,Efhd2,Ehbp1l1,Emp3,Ercc6,Fermt3,Fosb,Fosl2,Foxp1,Frmd8,Gadd45b,Galnt2,Gem,H2-Ke6,Hhex,Hmgcs1,Ier3,Ifrd1,Igsf8,Ikbkb,Irf1,Irf6,Jmjd1c,Junb,Klf10,Klf4,Klf6,Lama5,Lmna,Lpin1,Maff,Mafk,Mall,Mfsd6,Mgst3,Mnt,Ncf2,Ndst1,Nfkbiz,Npepl1,Oaf,Pcbd1,Rab34,Rela,Rfk,Sept4,Sertad1,Ser…
Cux1	2900026A02Rik,Arl2,Cacna2d1,Cep85l,Chad,Cux1,Evi2a,Gm17660,Hbp1,Hectd1,Hnrnpul1,Htr2b,Ifi44,Med13l,Mllt6,Nckap5,Nell1,Nfkbid,Nmnat3,Pik3r1,Prkdc,Ptprj,Rb1,Setbp1,Smap1,Tnrc6c,Trim41,Ttc41,Ubald2,Vangl2,Zcchc11	2900026A02Rik,Arl2,Chad,Cux1,Hbp1,Hectd1,Ifi44,Med13l,Mllt6,Pik3r1,Setbp1,Tnrc6c,Trim41,Zcchc11
Etv2	1110004E09Rik,1110008P14Rik,1110059E24Rik,1190002N15Rik,1500009L16Rik,1600002K03Rik,1600023N17Rik,1700008J07Rik,1700017B05Rik,1700029J07Rik,1700066B19Rik,1700066M21Rik,1700086O06Rik,1700100I10Rik,1700102H20Rik,1810013L24Rik,1810055G02Rik,2010204K13Rik,2010320M18Rik,2210408I21Rik,2310057M21Rik,2410003L11Rik,2410004B18Rik,2410131K14Rik,2500004C02Rik,2610035D17Rik,2700046A07Rik,2700062C07Rik,2700097…	1110059E24Rik,1700017B05Rik,2010204K13Rik,2500004C02Rik,2810025M15Rik,Aaas,Aatf,Abcf1,Actl6a,Adam19,Adarb2,Ado,Adsl,Agfg1,Agl,Ahcy,Aimp2,Ak6,Akap12,Alad,Aldoa,Alg13,Alg3,Amot,Anapc15,Ankrd27,Aph1a,Apln,Aplnr,Arhgap11a,Arhgef25,Arhgef3,Arxes1,Asf1b,Asns,Atad2,Atf3,Atp2a3,Aurka,Aurkb,Bahcc1,Bcor,Bex1,Bgn,Bin1,Bola2,Bop1,Brix1,Bub1,Bub1b,Bysl,C1qbp,C330027C09Rik,Cacybp,Carhsp1,Cars,Casc4,Cbx3,Ccar2,…
Sox7	1700001O22Rik,8430426J06Rik,A430090L17Rik,Acox1,Adgrv1,Agrn,Arhgap18,Arl5b,B430319G15Rik,Bcas1,Ccnyl1,Cdk14,Cnr1,Cracr2b,Crem,Dmrta2,Dock9,Dusp6,Efnb2,Egfl8,Etv4,Fam124b,Fam171a1,Fblim1,Frmd4b,Gdpd5,Glul,Igfbp1,Igsf6,Il17rd,Insm1,Ireb2,Ivns1abp,Jup,Kbtbd2,Kif1b,Klf3,Klhl24,Lats2,Lhfpl2,Lmo2,LOC102634401,Lrrtm2,Magi1,Marcks,Mex3a,Mex3c,Mex3d,Micall1,Midn,Mmp11,Morf4l1-ps1,Mras,Msn,Mtus1,Narf,Nbr1,…	Acox1,Agrn,Cracr2b,Dusp6,Efnb2,Egfl8,Fam124b,Fam171a1,Fblim1,Frmd4b,Glul,Jup,Klf3,Klhl24,Lats2,Marcks,Mex3c,Midn,Nedd9,Notch1,Notch4,Pde4b,Picalm,Plekhg5,Prex2,Rasgrp3,Rgs3,Rnf38,Sema6a,Sox7,St6galnac3,Tes,Tspan13,Ube2h,Zfp36l1
Bach1	2900026A02Rik,4632404H12Rik,5730507C01Rik,9630028B13Rik,Abca1,Acap3,Acox1,Adam10,Aff1,Aff4,Akap11,Akap13,Alpk3,Ammecr1l,Ankrd13a,Arhgap12,Arhgef12,Armcx4,Armt1,Asxl2,Atf4,Atp11b,Atp2b1,Atp6v1a,Atp7a,AW549877,Azin1,Bach1,Bahcc1,Bcas3,Brd2,Brox,C330013E15Rik,Cacul1,Ccar1,Ccdc125,Ccng2,Ccnt1,Ccnyl1,Cd164,Cdr2l,Cipc,Cpeb2,Crebrf,Crem,Csde1,Csrnp3,Cul5,Cxxc5,Dazap2,Ddx19a,Ddx3x,Ddx5,Dennd1b,Dennd6a,Dn…	2900026A02Rik,Acox1,Adam10,Akap13,Ammecr1l,Ankrd13a,Arhgef12,Armcx4,Bach1,Bahcc1,Brd2,Cacul1,Crebrf,Csde1,Cxxc5,Dazap2,Ddx3x,Dennd1b,Dusp1,Dusp3,Dyrk2,Elmsan1,Epc1,Git2,Gtf2h1,Hbp1,Hnrnpa3,Ilf3,Kansl1,Klf3,Klhl24,Lats2,Mbd6,Mbtd1,Med13l,Mef2c,Midn,Mkl2,Pdgfb,Per1,Phf20l1,Plekha1,Ppm1a,Ptp4a3,Rabgap1,Rgl1,Rnf220,Rock1,Sbno1,Sde2,Sec23ip,Sertad2,Smim20,Sppl3,St6galnac3,Stag2,Tnrc6c,Topors,Tspan14,U…
