# Supplementary material for: Embryonic endothelial evolution towards first hematopoietic stem cells revealed by single-cell transcriptomic and functional analyses
Source: Cell Res. 2020 Mar 20;30(5):376–92. doi: 10.1038/s41422-020-0300-2 (PMC7196075; doi:10.1038/s41422-020-0300-2)
Supplement: Supplementary file 11 — Table S7 [file 41422_2020_300_MOESM11_ESM.xls]

## Sheet: Legends
Table S7. Primers and gene lists.
Sheet 1: Barcode-RT primers information.
Sheet 2: Gens list of 871 high-confidence surfaceome proteins identified in Cell
Surface Protein Atlas.
Sheet 3: Gene list of 1 485 TFs included in AnimalTFDB 2.0.
Sheet 4: List of cell cycle-related genes for cell cycle analysis.
Sheet 5: List of genes included in the cell cycle GO term (GO:0007049).

## Sheet: Barcode-RT primers
Primer name	Sequence
Barcode-RT primer1	TCAGACGTGTGCTCTTCCGATCTAACGTGATNNNNNNNNttttttttttttttttttttttttt
Barcode-RT primer2	TCAGACGTGTGCTCTTCCGATCTAAACATCGNNNNNNNNttttttttttttttttttttttttt
Barcode-RT primer3	TCAGACGTGTGCTCTTCCGATCTATGCCTAANNNNNNNNttttttttttttttttttttttttt
Barcode-RT primer4	TCAGACGTGTGCTCTTCCGATCTAGTGGTCANNNNNNNNttttttttttttttttttttttttt
Barcode-RT primer5	TCAGACGTGTGCTCTTCCGATCTACCACTGTNNNNNNNNttttttttttttttttttttttttt
Barcode-RT primer6	TCAGACGTGTGCTCTTCCGATCTACATTGGCNNNNNNNNttttttttttttttttttttttttt
Barcode-RT primer7	TCAGACGTGTGCTCTTCCGATCTCAGATCTGNNNNNNNNttttttttttttttttttttttttt
Barcode-RT primer8	TCAGACGTGTGCTCTTCCGATCTCATCAAGTNNNNNNNNttttttttttttttttttttttttt
Barcode-RT primer9	TCAGACGTGTGCTCTTCCGATCTCGCTGATCNNNNNNNNttttttttttttttttttttttttt
Barcode-RT primer10	TCAGACGTGTGCTCTTCCGATCTACAAGCTANNNNNNNNttttttttttttttttttttttttt
Barcode-RT primer11	TCAGACGTGTGCTCTTCCGATCTCTGTAGCCNNNNNNNNttttttttttttttttttttttttt
Barcode-RT primer12	TCAGACGTGTGCTCTTCCGATCTAGTACAAGNNNNNNNNttttttttttttttttttttttttt
Barcode-RT primer13	TCAGACGTGTGCTCTTCCGATCTAACAACCANNNNNNNNttttttttttttttttttttttttt
Barcode-RT primer14	TCAGACGTGTGCTCTTCCGATCTAACCGAGANNNNNNNNttttttttttttttttttttttttt
Barcode-RT primer15	TCAGACGTGTGCTCTTCCGATCTAACGCTTANNNNNNNNttttttttttttttttttttttttt
Barcode-RT primer16	TCAGACGTGTGCTCTTCCGATCTAAGACGGANNNNNNNNttttttttttttttttttttttttt
Barcode-RT primer17	TCAGACGTGTGCTCTTCCGATCTAAGGTACANNNNNNNNttttttttttttttttttttttttt
Barcode-RT primer18	TCAGACGTGTGCTCTTCCGATCTACACAGAANNNNNNNNttttttttttttttttttttttttt
Barcode-RT primer19	TCAGACGTGTGCTCTTCCGATCTACAGCAGANNNNNNNNttttttttttttttttttttttttt
Barcode-RT primer20	TCAGACGTGTGCTCTTCCGATCTACCTCCAANNNNNNNNttttttttttttttttttttttttt
Barcode-RT primer21	TCAGACGTGTGCTCTTCCGATCTACGCTCGANNNNNNNNttttttttttttttttttttttttt
Barcode-RT primer22	TCAGACGTGTGCTCTTCCGATCTACGTATCANNNNNNNNttttttttttttttttttttttttt
Barcode-RT primer23	TCAGACGTGTGCTCTTCCGATCTACTATGCANNNNNNNNttttttttttttttttttttttttt
Barcode-RT primer24	TCAGACGTGTGCTCTTCCGATCTAGAGTCAANNNNNNNNttttttttttttttttttttttttt
Barcode-RT primer25	TCAGACGTGTGCTCTTCCGATCTAGATCGCANNNNNNNNttttttttttttttttttttttttt
Barcode-RT primer26	TCAGACGTGTGCTCTTCCGATCTAGCAGGAANNNNNNNNttttttttttttttttttttttttt
Barcode-RT primer27	TCAGACGTGTGCTCTTCCGATCTAGTCACTANNNNNNNNttttttttttttttttttttttttt
Barcode-RT primer28	TCAGACGTGTGCTCTTCCGATCTATCCTGTANNNNNNNNttttttttttttttttttttttttt
Barcode-RT primer29	TCAGACGTGTGCTCTTCCGATCTATTGAGGANNNNNNNNttttttttttttttttttttttttt
Barcode-RT primer30	TCAGACGTGTGCTCTTCCGATCTCAACCACANNNNNNNNttttttttttttttttttttttttt
Barcode-RT primer31	TCAGACGTGTGCTCTTCCGATCTCAAGACTANNNNNNNNttttttttttttttttttttttttt
Barcode-RT primer32	TCAGACGTGTGCTCTTCCGATCTCAATGGAANNNNNNNNttttttttttttttttttttttttt
Barcode-RT primer33	TCAGACGTGTGCTCTTCCGATCTCACTTCGANNNNNNNNttttttttttttttttttttttttt
Barcode-RT primer34	TCAGACGTGTGCTCTTCCGATCTCAGCGTTANNNNNNNNttttttttttttttttttttttttt
Barcode-RT primer35	TCAGACGTGTGCTCTTCCGATCTCATACCAANNNNNNNNttttttttttttttttttttttttt
Barcode-RT primer36	TCAGACGTGTGCTCTTCCGATCTCCAGTTCANNNNNNNNttttttttttttttttttttttttt
Barcode-RT primer37	TCAGACGTGTGCTCTTCCGATCTCCGAAGTANNNNNNNNttttttttttttttttttttttttt
Barcode-RT primer38	TCAGACGTGTGCTCTTCCGATCTCCGTGAGANNNNNNNNttttttttttttttttttttttttt
Barcode-RT primer39	TCAGACGTGTGCTCTTCCGATCTCCTCCTGANNNNNNNNttttttttttttttttttttttttt
Barcode-RT primer40	TCAGACGTGTGCTCTTCCGATCTCGAACTTANNNNNNNNttttttttttttttttttttttttt
Barcode-RT primer41	TCAGACGTGTGCTCTTCCGATCTCGACTGGANNNNNNNNttttttttttttttttttttttttt
Barcode-RT primer42	TCAGACGTGTGCTCTTCCGATCTCGCATACANNNNNNNNttttttttttttttttttttttttt
Barcode-RT primer43	TCAGACGTGTGCTCTTCCGATCTCTCAATGANNNNNNNNttttttttttttttttttttttttt
Barcode-RT primer44	TCAGACGTGTGCTCTTCCGATCTCTGAGCCANNNNNNNNttttttttttttttttttttttttt
Barcode-RT primer45	TCAGACGTGTGCTCTTCCGATCTCTGGCATANNNNNNNNttttttttttttttttttttttttt
Barcode-RT primer46	TCAGACGTGTGCTCTTCCGATCTGAATCTGANNNNNNNNttttttttttttttttttttttttt
Barcode-RT primer47	TCAGACGTGTGCTCTTCCGATCTGACTAGTANNNNNNNNttttttttttttttttttttttttt
Barcode-RT primer48	TCAGACGTGTGCTCTTCCGATCTGAGCTGAANNNNNNNNttttttttttttttttttttttttt
Barcode-RT primer49	TCAGACGTGTGCTCTTCCGATCTGATAGACANNNNNNNNttttttttttttttttttttttttt
Barcode-RT primer50	TCAGACGTGTGCTCTTCCGATCTGCCACATANNNNNNNNttttttttttttttttttttttttt
Barcode-RT primer51	TCAGACGTGTGCTCTTCCGATCTGCGAGTAANNNNNNNNttttttttttttttttttttttttt
Barcode-RT primer52	TCAGACGTGTGCTCTTCCGATCTGCTAACGANNNNNNNNttttttttttttttttttttttttt
Barcode-RT primer53	TCAGACGTGTGCTCTTCCGATCTGCTCGGTANNNNNNNNttttttttttttttttttttttttt
Barcode-RT primer54	TCAGACGTGTGCTCTTCCGATCTGGAGAACANNNNNNNNttttttttttttttttttttttttt
Barcode-RT primer55	TCAGACGTGTGCTCTTCCGATCTGGTGCGAANNNNNNNNttttttttttttttttttttttttt
Barcode-RT primer56	TCAGACGTGTGCTCTTCCGATCTGTACGCAANNNNNNNNttttttttttttttttttttttttt
Barcode-RT primer57	TCAGACGTGTGCTCTTCCGATCTGTCGTAGANNNNNNNNttttttttttttttttttttttttt
Barcode-RT primer58	TCAGACGTGTGCTCTTCCGATCTGTCTGTCANNNNNNNNttttttttttttttttttttttttt
Barcode-RT primer59	TCAGACGTGTGCTCTTCCGATCTGTGTTCTANNNNNNNNttttttttttttttttttttttttt
Barcode-RT primer60	TCAGACGTGTGCTCTTCCGATCTTAGGATGANNNNNNNNttttttttttttttttttttttttt
Barcode-RT primer61	TCAGACGTGTGCTCTTCCGATCTTATCAGCANNNNNNNNttttttttttttttttttttttttt
Barcode-RT primer62	TCAGACGTGTGCTCTTCCGATCTTCCGTCTANNNNNNNNttttttttttttttttttttttttt
Barcode-RT primer63	TCAGACGTGTGCTCTTCCGATCTTCTTCACANNNNNNNNttttttttttttttttttttttttt
Barcode-RT primer64	TCAGACGTGTGCTCTTCCGATCTTGAAGAGANNNNNNNNttttttttttttttttttttttttt
Barcode-RT primer65	TCAGACGTGTGCTCTTCCGATCTTGGAACAANNNNNNNNttttttttttttttttttttttttt
Barcode-RT primer66	TCAGACGTGTGCTCTTCCGATCTTGGCTTCANNNNNNNNttttttttttttttttttttttttt
Barcode-RT primer67	TCAGACGTGTGCTCTTCCGATCTTGGTGGTANNNNNNNNttttttttttttttttttttttttt
Barcode-RT primer68	TCAGACGTGTGCTCTTCCGATCTTTCACGCANNNNNNNNttttttttttttttttttttttttt
Barcode-RT primer69	TCAGACGTGTGCTCTTCCGATCTAACTCACCNNNNNNNNttttttttttttttttttttttttt
Barcode-RT primer70	TCAGACGTGTGCTCTTCCGATCTAAGAGATCNNNNNNNNttttttttttttttttttttttttt
Barcode-RT primer71	TCAGACGTGTGCTCTTCCGATCTAAGGACACNNNNNNNNttttttttttttttttttttttttt
Barcode-RT primer72	TCAGACGTGTGCTCTTCCGATCTAATCCGTCNNNNNNNNttttttttttttttttttttttttt
Barcode-RT primer73	TCAGACGTGTGCTCTTCCGATCTAATGTTGCNNNNNNNNttttttttttttttttttttttttt
Barcode-RT primer74	TCAGACGTGTGCTCTTCCGATCTACACGACCNNNNNNNNttttttttttttttttttttttttt
Barcode-RT primer75	TCAGACGTGTGCTCTTCCGATCTACAGATTCNNNNNNNNttttttttttttttttttttttttt
Barcode-RT primer76	TCAGACGTGTGCTCTTCCGATCTAGATGTACNNNNNNNNttttttttttttttttttttttttt
Barcode-RT primer77	TCAGACGTGTGCTCTTCCGATCTAGCACCTCNNNNNNNNttttttttttttttttttttttttt
Barcode-RT primer78	TCAGACGTGTGCTCTTCCGATCTAGCCATGCNNNNNNNNttttttttttttttttttttttttt
Barcode-RT primer79	TCAGACGTGTGCTCTTCCGATCTAGGCTAACNNNNNNNNttttttttttttttttttttttttt
Barcode-RT primer80	TCAGACGTGTGCTCTTCCGATCTATAGCGACNNNNNNNNttttttttttttttttttttttttt
Barcode-RT primer81	TCAGACGTGTGCTCTTCCGATCTATCATTCCNNNNNNNNttttttttttttttttttttttttt
Barcode-RT primer82	TCAGACGTGTGCTCTTCCGATCTATTGGCTCNNNNNNNNttttttttttttttttttttttttt
Barcode-RT primer83	TCAGACGTGTGCTCTTCCGATCTCAAGGAGCNNNNNNNNttttttttttttttttttttttttt
Barcode-RT primer84	TCAGACGTGTGCTCTTCCGATCTCACCTTACNNNNNNNNttttttttttttttttttttttttt
Barcode-RT primer85	TCAGACGTGTGCTCTTCCGATCTCCATCCTCNNNNNNNNttttttttttttttttttttttttt
Barcode-RT primer86	TCAGACGTGTGCTCTTCCGATCTCCGACAACNNNNNNNNttttttttttttttttttttttttt
Barcode-RT primer87	TCAGACGTGTGCTCTTCCGATCTCCTAATCCNNNNNNNNttttttttttttttttttttttttt
Barcode-RT primer88	TCAGACGTGTGCTCTTCCGATCTCCTCTATCNNNNNNNNttttttttttttttttttttttttt
Barcode-RT primer89	TCAGACGTGTGCTCTTCCGATCTCGACACACNNNNNNNNttttttttttttttttttttttttt
Barcode-RT primer90	TCAGACGTGTGCTCTTCCGATCTCGGATTGCNNNNNNNNttttttttttttttttttttttttt
Barcode-RT primer91	TCAGACGTGTGCTCTTCCGATCTCTAAGGTCNNNNNNNNttttttttttttttttttttttttt
Barcode-RT primer92	TCAGACGTGTGCTCTTCCGATCTGAACAGGCNNNNNNNNttttttttttttttttttttttttt
Barcode-RT primer93	TCAGACGTGTGCTCTTCCGATCTGACAGTGCNNNNNNNNttttttttttttttttttttttttt
Barcode-RT primer94	TCAGACGTGTGCTCTTCCGATCTGAGTTAGCNNNNNNNNttttttttttttttttttttttttt
Barcode-RT primer95	TCAGACGTGTGCTCTTCCGATCTGATGAATCNNNNNNNNttttttttttttttttttttttttt
Barcode-RT primer96	TCAGACGTGTGCTCTTCCGATCTGCCAAGACNNNNNNNNttttttttttttttttttttttttt
TSO	AAGCAGTGGTATCAACGCAGAGTACATrGrG+G
ISPCR primer	AAGCAGTGGTATCAACGCAGAGT
3' Anchor primer	GTGACTGGAGTTCAGACGTGTGCTCTTCCGATC
Biotin-index-primer101	/5Biotin/CAAGCAGAAGACGGCATACGAGATGTGTATGTGACTGGAGTTCAGACGTGTGCTCTTCCGATC
Biotin-index-primer102	/5Biotin/CAAGCAGAAGACGGCATACGAGATGAATGCGTGACTGGAGTTCAGACGTGTGCTCTTCCGATC
Biotin-index-primer103	/5Biotin/CAAGCAGAAGACGGCATACGAGATAGAGTAGTGACTGGAGTTCAGACGTGTGCTCTTCCGATC
Biotin-index-primer104	/5Biotin/CAAGCAGAAGACGGCATACGAGATAGTCCAGTGACTGGAGTTCAGACGTGTGCTCTTCCGATC
QP2 primer	CAAGCAGAAGACGGCATACGA
short universal primer	AATGATACGGCGACCACCGAGATCTACACTCTTTCCCTACACGAC

## Sheet: Cell Surface Protein Atlas
Entrez genne symbol
Mme
Sema4d
Cd101
Icam2
Itgae
Itgb4
Eng
Vcam1
Lamp1
Lamp2
Sema7a
Cd109
Nectin1
Nectin2
Nectin3
Csf1r
Csf2ra
Kit
Lifr
Itgal
Itgam
Itgax
Itgad
Il1r1
Il1r2
Il3ra
Il4r
Il6ra
Il7r
Il6st
Il2rg
Prom1
Tnfrsf4
Tnfrsf9
Cd14
Pdgfra
Pdgfrb
Thbd
F3
Ace
Cdh5
Mcam
Bsg
Ptprj
Slamf1
Ctla4
Adam17
Adam10
Bst1
Cd163
Cd164
Alcam
Siglec1
L1cam
Sirpa
Itgb2
Cd180
Cxcr5
Cd19
Ccr4
Ccr7
Cd2
Ms4a1
Cd200
Procr
Tek
Enpp1
Enpp3
Ly75
Mrc1
Cr2
Il12rb1
Il17ra
Il18r1
Cd22
Insr
Igf1r
Igf2r
Lag3
Cd226
Muc1
Meltf
Ly9
Fcer2
Prnp
Plxnc1
Cd24
Cd244
Alk
Il2ra
Tnfsf11
Dpp4
Tnfrsf10b
Cd27
Pdcd1lg2
Cd274
Icoslg
Cd276
Pdcd1
Cd28
Mrc2
Tlr1
Tlr2
Tlr4
Tlr6
Tlr8
Itgb1
Atp1b3
Tnfrsf8
Cd302
Nrp1
Lair1
Kdr
Pecam1
Ptgfrn
Igsf8
Bst2
Cdcp1
Fcgr2
Cd320
F11r
Jam2
Cdh1
Cdh2
Epcam
Cd33
Fgfr1
Fgfr2
Fgfr3
Jag1
Cd34
Erbb2
Fzd9
Cd3d
Cd3g
Cd4
Cd40
Gp9
Gp5
Cd44
Ptprc
Cd47
Cd48
Itga1
Itga2
Itga3
Itga4
Itga5
Itga6
Cd5
Itgav
Icam1
Ncam1
Cd6
Itgb3
Sell
Cd63
Fcgr1
Ceacam1
Tfrc
Btla
Nt5e
Cd79a
Cd79b
Cd80
Cd84
Lilrb4
Cd86
Plaur
Cd8a
Cd8b
Thy1
Lrp1
Slc44a1
Cd93
Fas
Cd96
Cd97
Slc3a2
Il10rb
Eno1
Rack1
Fap
Vdac1
Clic1
Shisa7
Hhip
Ap2m1
Ank2
Itprip
H2-Q10
Col6a5
Sema3a
Nptx2
Ighm
#N/A
Lamc1
Lamb1
Anxa2
Fn1
Lama1
Mfge8
Wnt7a
Wnt7b
Grn
Ahsg
Fbln2
Col18a1
Pltp
Ncan
Loxl2
Smpdl3b
Ybx1
C1qa
Cpe
Col6a2
Bche
Col6a1
Hspg2
Clu
Lgals3bp
Pxdn
Igsf10
P3h1
Lama2
Col12a1
Lama5
Cp
Lamb2
Fbn1
Fbn2
Pzp
Scube3
Brinp2
Adamtsl4
Tnc
Bmp3
Tctn1
Col6a6
Ltbp1
Iglon5
Emilin2
Emid1
Emilin1
Sostdc1
Mfap4
Prss23
Btbd17
Copb1
Crlf1
Mfap5
Angptl2
Slit2
Lipg
Ggh
Angptl4
Mmrn1
Tor2a
Vtn
Vcan
A2m
Col1a1
F5
Igsf21
Olfm2
Lgi2
Angpt1
Cpxm1
Ntn1
Wnt1
Thsd4
Pdgfc
Ltbp4
Spock2
Scube2
Epdr1
Gdf3
Tfpi
Nid2
Ighg1
Timp1
Mug1
St3gal1
Psap
Fstl1
Aspn
Crtap
Svep1
Btd
Ccdc80
Chrdl1
Pla2g7
Prl7d1
Col2a1
Igfbp3
Sema3c
Wnt8a
Spon1
Scpep1
Col5a1
Col16a1
Sts
Tgfb1
Pon1
Ecm1
Bgn
Slit1
Cma1
Lum
Itih5
Gzma
Wnt5a
Bcan
Dcn
Postn
Afp
Fgf17
Lama4
Nid1
Dkk3
Fmod
Slit3
Masp1
Izumo1r
Prg4
Col3a1
Plat
Olfm1
Ctsd
Hnrnpk
Bmp1
Calu
Ctsb
Gfra2
Hyal2
Cntfr
Alpl
Folr1
Folr2
Mdga1
Rgma
Lsamp
Dpep2
Ntm
Tex101
Ly6h
Lypd8
Cntn6
Lpl
Psca
Ca4
Efna2
Cntn2
Gfra3
Gpc4
Omg
Ntng2
Dpep1
Ptprf
Kiaa1324
Slc4a11
Lgr4
Lrp2
S1pr1
Cacna2d1
Unc5c
C3ar1
Celsr1
Slc6a6
Efnb3
Folh1
Glp1r
Tnfrsf18
Mmp15
Cntnap1
Chrna4
Mpzl2
Itgb5
Osmr
Sorl1
Tgfbr3
Cpd
H2-D1
H2-K1
H2-Ea
H2-Aa
Csf1
Lrrc4b
Cdh3
Atp1b1
Atp1b2
H2-Q7
Ntrk2
Atp6v0a2
Met
Gabra6
Slc2a1
Emb
Gria1
Gabra3
Acvr2a
Mpz
Ptprm
F2r
Bdkrb2
Cdh15
Crhr1
Agtr2
Grin1
Gpm6b
Ptprk
Flt1
Pth1r
Cnr1
S1pr2
Ephb4
Ephb2
Dsc2
Ncstn
Adcyap1r1
Plxna1
Plxna2
Chl1
Stim1
Cdh10
Slc8a1
Ptprn2
Tnfrsf26
Ano9
Nptn
Il12rb2
Cxadr
Neo1
Axl
Grin2b
Egfr
Adra2a
Notch1
Cacna1c
Epha2
Ptprg
Igsf9
Prtg
Tctn2
Fat4
Pilrb2
Mpzl1
Ttyh2
Qsox2
Slc38a5
Sdk1
Grm5
Ece1
Sez6l2
Hepacam2
Scn2b
Slc4a10
Ptprn
Slc30a1
Calcr
Scarb1
Astn1
Gp49a
Plpp1
Erbb4
Glg1
Adgre1
Itga7
Lrrn1
Sema4b
Tgoln1
Cr1l
Grm7
Elfn2
Thsd7a
Megf10
Adgrg6
Lingo3
Tmem132e
Frem2
Sez6l
Slc39a10
Txndc15
Ano6
Atraid
Sort1
Atp1a3
Tlr13
Sdk2
Ntrk3
Igsf3
Cspg5
Slc39a14
Casd1
Fras1
Gabbr2
Adgrl1
Adgrl3
Plxna4
Jaml
Gpr176
Crb2
Adgrb3
Slitrk2
Nfasc
Nrcam
Megf9
Lrrc24
Tm2d3
Ptk7
Dse
Cadm2
Lpar6
Igdcc3
Tmem67
Enpp4
Slc4a7
Tmem87a
Lnpep
Slc39a6
Suco
Gpr158
Ephb1
Tmem132c
Slc38a2
Slc24a4
Plxnb1
Dner
Adgrl2
Unc5b
Adgrg1
Slc38a1
Ace2
Clmp
Slco3a1
Cadm4
Stab1
Cadm1
Atp1a1
Gpr98
Cacng8
Cspg4
Clec2d
Slc12a5
Abca7
Fgfrl1
Slco1a5
Celsr3
Plxdc1
Adgra2
Steap4
Csmd1
Slc12a6
Mcoln1
Nlgn1
Tm2d1
Slc12a9
Cadm3
Cntnap4
Slc24a3
Lrrc4
Nrxn1
Antxr1
Vasn
Lingo1
Lamp5
Mfap3l
Jam3
Slc52a2
Mfsd2a
Mxra8
Susd2
Slc38a3
Slco1a4
Slc23a2
Sorcs2
Slco2a1
Igdcc4
Slco1c1
Cd200r1
Tmem27
Gdpd2
Lrp1b
Slc29a1
Sppl2a
Crim1
Nkain4
Plxnb3
Podxl
Gabrg1
Cdh17
Calcrl
Trpv2
Atrn
Sema4g
Gabbr1
Clcn5
Slc12a7
Slc22a5
Tpbg
S1pr4
Ror2
P2rx7
Gria4
Gria3
Grin2a
Evc2
Unc5a
Havcr2
H2-L
Slc20a2
Fcgrt
H2-T23
Tgfbr2
Bmpr2
Dgcr2
Epha4
Slco4c1
Slc29a4
Tmem150a
Dcbld2
Slc8b1
Adam23
Erbb3
Robo3
Gabrg2
Htr2c
Gabrb3
Adra1b
Mc2r
Nlgn2
Sez6
Astn2
Amigo1
Slitrk4
Epha10
Podxl2
Sorcs3
Adora2b
Grid1
Tm9sf4
Pcdh15
Cdh20
Epha3
Agtr1a
Chrm4
Dcc
Cdon
Ptprd
Boc
Lrrtm3
Fam171a2
Ifnar1
Lpar2
Nrp2
Abcc1
Zp3
Ldlr
Acvr1
Efnb1
Ephb3
Lrrn4
Itga11
Sgcd
Sgcb
Cnnm2
Epha1
Dag1
Sema4c
Cnnm4
Ttyh3
Slc46a1
Tmeff1
Npr2
Adgra3
Kirrel
Tmem87b
Lpar4
Muc15
Emc1
Slco4a1
Lrp4
Ginm1
Plxdc2
Tm9sf3
Bcam
Celsr2
Dsg2
Cdh6
Grid2
Il1rap
Adam12
Asic1
Tril
Pcdh19
Il17rd
Ano1
Lrp5
S1pr3
Fcer1a
Trpv4
Tapbpl
Prom2
Tacstd2
Heph
Itgb7
Tbxa2r
Cnr2
Sidt1
Il27ra
Il21r
Ifnar2
Sgce
Cdh4
Ednrb
Cckbr
Ackr3
Smo
Eva1c
Megf8
Lpar1
Hfe
Cmklr1
Fndc4
Tmem231
Adam9
Pdpn
Antxr2
Cd200r4
Fat3
Elfn1
Sidt2
Lrrc25
Tctn3
Gpr37l1
Asah2
Adam22
Ror1
Faslg
Ltbr
Gpr39
Pttg1ip
Cdhr1
Casr
Tgfbr1
Tenm2
Ryk
Abcb1a
Ramp3
Mertk
Nlgn3
Ttyh1
Panx1
Grm3
ptchd1
Tmem9b
Tyro3
Lrig1
Ptprs
Kitlg
Cdh11
Lrfn4
Kirrel3
Fzd5
Tmem108
Notch2
Clstn2
Ca12
Gpm6a
Itga8
Mrgprf
Robo2
Gria2
Acvr2b
Sema5b
Ostm1
Trem2
Slamf9
Lrrn4cl
Fkrp
Robo1
Dcbld1
Slc2a8
Lrig2
Cacna2d2
Hide1
Gpa33
Vsir
Ptafr
Slc39a4
Lrp11
P2ry10
Cachd1
Ednra
Flt4
Slamf6
Npr3
Ckap4
Lrfn2
Clec12a
Il31ra
Grik2
Cd164l2
Esam
Pkd1
Acp2
M6pr
H2-DMa
Milr1
Sppl2b
Hepacam
Sv2c
Islr
Tmem130
Igsf1
Nagpa
Tmx3
Fndc5
Tmed4
Rpn1
Tmem132a
Tmed9
Gpnmb
Ssr2
Tmem9
Moxd1
Ssr1
Rpn2
Lman2
Glmp
Sv2a
Nup210
Atp6ap1
Mbtps1
Enpp5
Sel1l
Lman2l
Pigt
Tm9sf1
Rnf13
Npc1
Slc17a7
Sv2b
Galnt1
Ncln
Itfg1
Bace2
Syp
Synpr
Slc2a4
Raet1a
Raet1c
Ncam2
Cntn1
Gfra1
Cntn3
Vtcn1
Cpm
Negr1
Gpc3
Rtn4r
Raet1e
Gpc1
Reck
Vnn1
Mdga2
Efna3
Raet1b
Cdh13
Msln
Art2b

## Sheet: Transcription Factors
Note: 1485 Transcription Factors from AnimalTFDB 2.0
Ensembl ID	Entrez Gene ID	Gene Symbol	Full Name	Family
ENSMUSG00000000078	23849	Klf6	Kruppel-like factor 6	zf-C2H2
ENSMUSG00000000093	21385	Tbx2	T-box 2	T-box
ENSMUSG00000000094	21387	Tbx4	T-box 4	T-box
ENSMUSG00000000103	22768	Zfy2	zinc finger protein 2, Y linked	zf-C2H2
ENSMUSG00000000134	209446	Tfe3	transcription factor E3	bHLH
ENSMUSG00000000247	16870	Lhx2	LIM homeobox protein 2	Homeobox
ENSMUSG00000000282	17428	Mnt	max binding protein	bHLH
ENSMUSG00000000317	12029	Bcl6b	B cell CLL/lymphoma 6, member B	ZBTB
ENSMUSG00000000435	17877	Myf5	myogenic factor 5	bHLH
ENSMUSG00000000440	19016	Pparg	peroxisome proliferator activated receptor gamma	THR-like
ENSMUSG00000000567	20682	Sox9	SRY (sex determining region Y)-box 9	HMG
ENSMUSG00000000690	15414	Hoxb6	homeobox B6	Homeobox
ENSMUSG00000000731	11634	Aire	autoimmune regulator (autoimmune polyendocrinopathy candidiasis ectodermal dystrophy)	SAND
ENSMUSG00000000782	21414	Tcf7	transcription factor 7, T cell specific	HMG
ENSMUSG00000000823	269401	Zfp512b	zinc finger protein 512B	zf-C2H2
ENSMUSG00000000861	14025	Bcl11a	B cell CLL/lymphoma 11A (zinc finger protein)	zf-C2H2
ENSMUSG00000000938	15395	Hoxa10	homeobox A10	Homeobox
ENSMUSG00000000942	15401	Hoxa4	homeobox A4	Homeobox
ENSMUSG00000001065	57247	Zfp276	zinc finger protein (C2H2 type) 276	zf-C2H2
ENSMUSG00000001103	18292	Sebox	SEBOX homeobox	Homeobox
ENSMUSG00000001156	17119	Mxd1	MAX dimerization protein 1	bHLH
ENSMUSG00000001280	20683	Sp1	trans-acting transcription factor 1	zf-C2H2
ENSMUSG00000001288	19411	Rarg	retinoic acid receptor, gamma	THR-like
ENSMUSG00000001418	56700	Glmp	RIKEN cDNA 0610031J06 gene	NCU-G1
ENSMUSG00000001419	17261	Mef2d	myocyte enhancer factor 2D	SRF
ENSMUSG00000001444	57765	Tbx21	T-box 21	T-box
ENSMUSG00000001493	17285	Meox1	mesenchyme homeobox 1	Homeobox
ENSMUSG00000001496	21869	Nkx2-1	NK2 homeobox 1	Homeobox
ENSMUSG00000001497	18511	Pax9	paired box 9	PAX
ENSMUSG00000001504	16372	Irx2	Iroquois related homeobox 2 (Drosophila)	Homeobox
ENSMUSG00000001510	13393	Dlx3	distal-less homeobox 3	Homeobox
ENSMUSG00000001517	14235	Foxm1	forkhead box M1	Fork head
ENSMUSG00000001521	22158	Tulp3	tubby-like protein 3	Tub
ENSMUSG00000001566	15285	Mnx1	motor neuron and pancreas homeobox 1	Homeobox
ENSMUSG00000001655	15422	Hoxc13	homeobox C13	Homeobox
ENSMUSG00000001656	109663	Hoxc11	homeobox C11	Homeobox
ENSMUSG00000001657	15426	Hoxc8	homeobox C8	Homeobox
ENSMUSG00000001661	15425	Hoxc6	homeobox C6	Homeobox
ENSMUSG00000001815	14029	Evx2	even skipped homeotic gene 2 homolog	Homeobox
ENSMUSG00000001819	15433	Hoxd13	homeobox D13	Homeobox
ENSMUSG00000001823	15432	Hoxd12	homeobox D12	Homeobox
ENSMUSG00000001911	18032	Nfix	nuclear factor I/X	CTF/NFI
ENSMUSG00000002057	15218	Foxn1	forkhead box N1	Fork head
ENSMUSG00000002108	22259	Nr1h3	nuclear receptor subfamily 1, group H, member 3	THR-like
ENSMUSG00000002111	20375	Spi1	spleen focus forming virus (SFFV) proviral integration oncogene	ETS
ENSMUSG00000002147	20852	Stat6	signal transducer and activator of transcription 6	STAT
ENSMUSG00000002249	21678	Tead3	TEA domain family member 3	TEA
ENSMUSG00000002250	19015	Ppard	peroxisome proliferator activator receptor delta	THR-like
ENSMUSG00000002265	18616	Peg3	paternally expressed 3	zf-C2H2
ENSMUSG00000002266	22776	Zim1	zinc finger, imprinted 1	zf-C2H2
ENSMUSG00000002325	16391	Irf9	interferon regulatory factor 9	IRF
ENSMUSG00000002345	17259	Mef2b	myocyte enhancer factor 2B	SRF
ENSMUSG00000002393	13864	Nr2f6	nuclear receptor subfamily 2, group F, member 6	RXR-like
ENSMUSG00000002578	22781	Ikzf4	IKAROS family zinc finger 4	zf-C2H2
ENSMUSG00000002617	22700	Zfp40	zinc finger protein 40	zf-C2H2
ENSMUSG00000002983	19698	Relb	avian reticuloendotheliosis viral (v-rel) oncogene related B	RHD
ENSMUSG00000002996	73389	Hbp1	high mobility group box transcription factor 1	HMG
ENSMUSG00000003032	16600	Klf4	Kruppel-like factor 4 (gut)	zf-C2H2
ENSMUSG00000003051	13710	Elf3	E74-like factor 3	ETS
ENSMUSG00000003154	60611	Foxj2	forkhead box J2	Fork head
ENSMUSG00000003184	54131	Irf3	interferon regulatory factor 3	IRF
ENSMUSG00000003198	224893	Zfp959	zinc finger protein 959	zf-C2H2
ENSMUSG00000003282	56711	Plag1	pleiomorphic adenoma gene 1	zf-C2H2
ENSMUSG00000003382	27049	Etv3	ets variant gene 3	ETS
ENSMUSG00000003545	14282	Fosb	FBJ osteosarcoma oncogene B	TF_bZIP
ENSMUSG00000003847	54446	Nfat5	nuclear factor of activated T cells 5	RHD
ENSMUSG00000003923	21780	Tfam	transcription factor A, mitochondrial	HMG
ENSMUSG00000003929	224694	Zfp81	zinc finger protein 81	zf-C2H2
ENSMUSG00000003949	217082	Hlf	hepatic leukemia factor	TF_bZIP
ENSMUSG00000004040	20848	Stat3	signal transducer and activator of transcription 3	STAT
ENSMUSG00000004043	20850	Stat5a	signal transducer and activator of transcription 5A	STAT
ENSMUSG00000004071	66626	Cdip1	cell death inducing Trp53 target 1	zf-LITAF-like
ENSMUSG00000004151	14009	Etv1	ets variant gene 1	ETS
ENSMUSG00000004231	18504	Pax2	paired box 2	PAX
ENSMUSG00000004359	20728	Spic	Spi-C transcription factor (Spi-1/PU.1 related)	ETS
ENSMUSG00000004500	243834	Zfp324	zinc finger protein 324	zf-C2H2
ENSMUSG00000004661	56380	Arid3b	AT rich interactive domain 3B (BRIGHT-like)	ARID
ENSMUSG00000004842	18736	Pou1f1	POU domain, class 1, transcription factor 1	Pou
ENSMUSG00000004872	18505	Pax3	paired box 3	PAX
ENSMUSG00000004934	59004	Pias4	protein inhibitor of activated STAT 4	zf-MIZ
ENSMUSG00000005148	12224	Klf5	Kruppel-like factor 5	zf-C2H2
ENSMUSG00000005267	170740	Zfp287	zinc finger protein 287	zf-C2H2
ENSMUSG00000005373	58805	Mlxipl	MLX interacting protein-like	bHLH
ENSMUSG00000005442	71722	Cic	capicua homolog (Drosophila)	HMG
ENSMUSG00000005503	14028	Evx1	even skipped homeotic gene 1 homolog	Homeobox
ENSMUSG00000005583	17260	Mef2c	myocyte enhancer factor 2C	SRF
ENSMUSG00000005621	233410	Zfp592	zinc finger protein 592	zf-C2H2
ENSMUSG00000005677	12355	Nr1i3	nuclear receptor subfamily 1, group I, member 3	THR-like
ENSMUSG00000005698	13018	Ctcf	CCCTC-binding factor	zf-C2H2
ENSMUSG00000005718	83383	Tfap4	transcription factor AP4	bHLH
ENSMUSG00000005774	53970	Rfx5	regulatory factor X, 5 (influences HLA class II expression)	RFX
ENSMUSG00000005836	14465	Gata6	GATA binding protein 6	zf-GATA
ENSMUSG00000005893	22026	Nr2c2	nuclear receptor subfamily 2, group C, member 2	RXR-like
ENSMUSG00000005897	22025	Nr2c1	nuclear receptor subfamily 2, group C, member 1	RXR-like
ENSMUSG00000005917	18423	Otx1	orthodenticle homolog 1	TF_Otx
ENSMUSG00000006200	19202	Rhox6	reproductive homeobox 6	Homeobox
ENSMUSG00000006215	22642	Zbtb17	zinc finger and BTB domain containing 17	ZBTB
ENSMUSG00000006270	22326	Vax1	ventral anterior homeobox 1	Homeobox
ENSMUSG00000006310	58206	Zbtb32	zinc finger and BTB domain containing 32	ZBTB
ENSMUSG00000006311	14008	Etv2	ets variant gene 2	ETS
ENSMUSG00000006587	30927	Snai3	snail homolog 3 (Drosophila)	zf-C2H2
ENSMUSG00000006642	69852	Tcf23	transcription factor 23	bHLH
ENSMUSG00000006705	18771	Pknox1	Pbx/knotted 1 homeobox	Homeobox
ENSMUSG00000006720	193452	Zfp184	zinc finger protein 184 (Kruppel-like)	zf-C2H2
ENSMUSG00000007216	243372	Zfp775	zinc finger protein 775	zf-C2H2
ENSMUSG00000007415	67210	Gatad1	GATA zinc finger domain containing 1	zf-GATA
ENSMUSG00000007805	13345	Twist2	twist basic helix-loop-helix transcription factor 2	bHLH
ENSMUSG00000007812	72611	Zfp655	zinc finger protein 655	zf-C2H2
ENSMUSG00000007817	328365	Zmiz1	zinc finger, MIZ-type containing 1	zf-MIZ
ENSMUSG00000007872	15903	Id3	inhibitor of DNA binding 3	bHLH
ENSMUSG00000007880	93760	Arid1a	AT rich interactive domain 1A (SWI-like)	ARID
ENSMUSG00000007946	11859	Phox2a	paired-like homeobox 2a	Homeobox
ENSMUSG00000008193	272382	Spib	Spi-B transcription factor (Spi-1/PU.1 related)	ETS
ENSMUSG00000008206	67260	Cers4	ceramide synthase 4	Homeobox
ENSMUSG00000008393	52502	Carhsp1	calcium regulated heat stable protein 1	CSD
ENSMUSG00000008398	13713	Elk3	ELK3, member of ETS oncogene family	ETS
ENSMUSG00000008496	18987	Pou2f2	POU domain, class 2, transcription factor 2	Pou
ENSMUSG00000008575	18028	Nfib	nuclear factor I/B	CTF/NFI
ENSMUSG00000008976	14390	Gabpa	GA repeat binding protein, alpha	ETS
ENSMUSG00000009097	21380	Tbx1	T-box 1	T-box
ENSMUSG00000009248	17173	Ascl2	achaete-scute complex homolog 2 (Drosophila)	bHLH
ENSMUSG00000009406	13712	Elk1	ELK1, member of ETS oncogene family	ETS
ENSMUSG00000009471	17927	Myod1	myogenic differentiation 1	bHLH
ENSMUSG00000009733	21422	Tfcp2	transcription factor CP2	CP2
ENSMUSG00000009734	218030	Pou6f2	POU domain, class 6, transcription factor 2	Pou
ENSMUSG00000009739	19009	Pou6f1	POU domain, class 6, transcription factor 1	Pou
ENSMUSG00000009741	22221	Ubp1	upstream binding protein 1	CP2
ENSMUSG00000010175	19130	Prox1	prospero homeobox 1	HPD
ENSMUSG00000010476	13593	Ebf3	early B cell factor 3	COE
ENSMUSG00000010505	17932	Myt1	myelin transcription factor 1	zf-C2HC
ENSMUSG00000011267	63872	Zfp296	zinc finger protein 296	zf-C2H2
ENSMUSG00000011349	71241	Dmrtc2	doublesex and mab-3 related transcription factor like family C2	DM
ENSMUSG00000011427	233056	Zfp790	zinc finger protein 790	zf-C2H2
ENSMUSG00000012350	13661	Ehf	ets homologous factor	ETS
ENSMUSG00000012396	71950	Nanog	Nanog homeobox	Homeobox
ENSMUSG00000012520	18935	Phox2b	paired-like homeobox 2b	Homeobox
ENSMUSG00000012640	69930	Zfp715	zinc finger protein 715	zf-C2H2
ENSMUSG00000013089	104156	Etv5	ets variant gene 5	ETS
ENSMUSG00000013419	270210	Zfp651	zinc finger protein 651	ZBTB
ENSMUSG00000014030	18507	Pax5	paired box 5	PAX
ENSMUSG00000014039	114604	Prdm15	PR domain containing 15	zf-C2H2
ENSMUSG00000014303	83396	Glis2	GLIS family zinc finger 2	zf-C2H2
ENSMUSG00000014592	100072	Camta1	calmodulin binding transcription activator 1	CG-1
ENSMUSG00000014603	11694	Alx3	aristaless-like homeobox 3	Homeobox
ENSMUSG00000014704	15399	Hoxa2	homeobox A2	Homeobox
ENSMUSG00000014859	104394	E2f4	E2F transcription factor 4	E2F
ENSMUSG00000015053	14461	Gata2	GATA binding protein 2	zf-GATA
ENSMUSG00000015217	15354	Hmgb3	high mobility group box 3	HMG
ENSMUSG00000015461	12915	Atf6b	activating transcription factor 6 beta	TF_bZIP
ENSMUSG00000015501	15273	Hivep2	human immunodeficiency virus type I enhancer binding protein 2	zf-C2H2
ENSMUSG00000015522	11863	Arnt	aryl hydrocarbon receptor nuclear translocator	bHLH
ENSMUSG00000015579	18091	Nkx2-5	NK2 homeobox 5	Homeobox
ENSMUSG00000015605	20807	Srf	serum response factor	SRF
ENSMUSG00000015619	14462	Gata3	GATA binding protein 3	zf-GATA
ENSMUSG00000015627	14464	Gata5	GATA binding protein 5	zf-GATA
ENSMUSG00000015697	84505	Setdb1	SET domain, bifurcated 1	MBD
ENSMUSG00000015709	11864	Arnt2	aryl hydrocarbon receptor nuclear translocator 2	bHLH
ENSMUSG00000015714	76893	Cers2	ceramide synthase 2	Homeobox
ENSMUSG00000015839	18024	Nfe2l2	nuclear factor, erythroid derived 2, like 2	TF_bZIP
ENSMUSG00000015843	20183	Rxrg	retinoid X receptor gamma	RXR-like
ENSMUSG00000015846	20181	Rxra	retinoid X receptor alpha	RXR-like
ENSMUSG00000015882	209707	Lcorl	ligand dependent nuclear receptor corepressor-like	HTH
ENSMUSG00000015942	114674	Gtf2ird2	GTF2I repeat domain containing 2	GTF2I
ENSMUSG00000016087	14247	Fli1	Friend leukemia integration 1	ETS
ENSMUSG00000016458	22431	Wt1	Wilms tumor 1 homolog	zf-C2H2
ENSMUSG00000016477	13557	E2f3	E2F transcription factor 3	E2F
ENSMUSG00000016503	66596	Gtf3a	general transcription factor III A	zf-C2H2
ENSMUSG00000016831	268741	Tox4	TOX high mobility group box family member 4	HMG
ENSMUSG00000017007	19668	Rbpjl	recombination signal binding protein for immunoglobulin kappa J region-like	CSL
ENSMUSG00000017491	218772	Rarb	retinoic acid receptor, beta	THR-like
ENSMUSG00000017667	228876	Zfp334	zinc finger protein 334	zf-C2H2
ENSMUSG00000017688	30942	Hnf4g	hepatocyte nuclear factor 4, gamma	RXR-like
ENSMUSG00000017724	18612	Etv4	ets variant gene 4 (E1A enhancer binding protein, E1AF)	ETS
ENSMUSG00000017801	21428	Mlx	MAX-like protein X	bHLH
ENSMUSG00000017861	17865	Mybl2	myeloblastosis oncogene-like 2	MYB
ENSMUSG00000017950	15378	Hnf4a	hepatic nuclear factor 4, alpha	RXR-like
ENSMUSG00000018143	17135	Mafk	v-maf musculoaponeurotic fibrosarcoma oncogene family, protein K (avian)	TF_bZIP
ENSMUSG00000018168	22780	Ikzf3	IKAROS family zinc finger 3	zf-C2H2
ENSMUSG00000018263	21388	Tbx5	T-box 5	T-box
ENSMUSG00000018347	52712	Zkscan6	zinc finger with KRAB and SCAN domains 6	zf-C2H2
ENSMUSG00000018377	22344	Vezf1	vascular endothelial zinc finger 1	zf-C2H2
ENSMUSG00000018501	20185	Ncor1	nuclear receptor co-repressor 1	MYB
ENSMUSG00000018554	53422	Ybx2	Y box protein 2	CSD
ENSMUSG00000018604	21386	Tbx3	T-box 3	T-box
ENSMUSG00000018651	217031	Tada2a	transcriptional adaptor 2A	MYB
ENSMUSG00000018654	22778	Ikzf1	IKAROS family zinc finger 1	zf-C2H2
ENSMUSG00000018678	78912	Sp2	Sp2 transcription factor	zf-C2H2
ENSMUSG00000018698	16869	Lhx1	LIM homeobox protein 1	Homeobox
ENSMUSG00000018750	75580	Zbtb4	zinc finger and BTB domain containing 4	ZBTB
ENSMUSG00000018899	16362	Irf1	interferon regulatory factor 1	IRF
ENSMUSG00000018973	15407	Hoxb1	homeobox B1	Homeobox
ENSMUSG00000018983	242705	E2f2	E2F transcription factor 2	E2F
ENSMUSG00000019230	16876	Lhx9	LIM homeobox protein 9	Homeobox
ENSMUSG00000019256	11622	Ahr	aryl-hydrocarbon receptor	bHLH
ENSMUSG00000019338	78266	Zfp687	zinc finger protein 687	zf-C2H2
ENSMUSG00000019564	13496	Arid3a	AT rich interactive domain 3A (BRIGHT-like)	ARID
ENSMUSG00000019768	13982	Esr1	estrogen receptor 1 (alpha)	ESR-like
ENSMUSG00000019789	15214	Hey2	hairy/enhancer-of-split related with YRPW motif 2	bHLH
ENSMUSG00000019803	21907	Nr2e1	nuclear receptor subfamily 2, group E, member 1	RXR-like
ENSMUSG00000019817	22634	Plagl1	pleiomorphic adenoma gene-like 1	zf-C2H2
ENSMUSG00000019826	268294	Zbtb24	zinc finger and BTB domain containing 24	ZBTB
ENSMUSG00000019878	15500	Hsf2	heat shock factor 2	HSF
ENSMUSG00000019900	320995	Rfx6	regulatory factor X, 6	RFX
ENSMUSG00000019913	20464	Sim1	single-minded homolog 1 (Drosophila)	bHLH
ENSMUSG00000019947	71371	Arid5b	AT rich interactive domain 5B (MRF1-like)	ARID
ENSMUSG00000019982	17863	Myb	myeloblastosis oncogene	MYB
ENSMUSG00000020037	71137	Rfx4	regulatory factor X, 4 (influences HLA class II expression)	RFX
ENSMUSG00000020052	17172	Ascl1	achaete-scute complex homolog 1 (Drosophila)	bHLH
ENSMUSG00000020137	66816	Thap2	THAP domain containing, apoptosis associated protein 2	THAP
ENSMUSG00000020160	17268	Meis1	Meis homeobox 1	Homeobox
ENSMUSG00000020167	21423	Tcf3	transcription factor 3	bHLH
ENSMUSG00000020185	52679	E2f7	E2F transcription factor 7	E2F
ENSMUSG00000020232	15353	Hmg20b	high mobility group 20B	HMG
ENSMUSG00000020248	18045	Nfyb	nuclear transcription factor-Y beta	NF-YB
ENSMUSG00000020275	19696	Rel	reticuloendotheliosis oncogene	RHD
ENSMUSG00000020335	27274	Zfp354b	zinc finger protein 354B	zf-C2H2
ENSMUSG00000020364	21408	Zfp354a	zinc finger protein 354A	zf-C2H2
ENSMUSG00000020420	545938	Zfp607a	zinc finger proten 607	zf-C2H2
ENSMUSG00000020453	56218	Patz1	POZ (BTB) and AT hook containing zinc finger 1	ZBTB
ENSMUSG00000020472	268417	Zkscan17	zinc finger with KRAB and SCAN domains 17	zf-C2H2
ENSMUSG00000020484	22433	Xbp1	X-box binding protein 1	TF_bZIP
ENSMUSG00000020491	69944	2810021J22Rik	RIKEN cDNA 2810021J22 gene	zf-C2H2
ENSMUSG00000020538	20787	Srebf1	sterol regulatory element binding transcription factor 1	bHLH
ENSMUSG00000020644	15902	Id2	inhibitor of DNA binding 2	bHLH
ENSMUSG00000020653	194655	Klf11	Kruppel-like factor 11	zf-C2H2
ENSMUSG00000020656	195733	Grhl1	grainyhead-like 1 (Drosophila)	CP2
ENSMUSG00000020679	21410	Hnf1b	HNF1 homeobox B	Homeobox
ENSMUSG00000020871	13394	Dlx4	distal-less homeobox 4	Homeobox
ENSMUSG00000020875	15417	Hoxb9	homeobox B9	Homeobox
ENSMUSG00000020889	217166	Nr1d1	nuclear receptor subfamily 1, group D, member 1	THR-like
ENSMUSG00000020919	20851	Stat5b	signal transducer and activator of transcription 5B	STAT
ENSMUSG00000020923	21429	Ubtf	upstream binding transcription factor, RNA polymerase I	HMG
ENSMUSG00000020950	15228	Foxg1	forkhead box G1	Fork head
ENSMUSG00000021055	13983	Esr2	estrogen receptor 2 (beta)	ESR-like
ENSMUSG00000021095	14836	Gsc	goosecoid homeobox	Homeobox
ENSMUSG00000021099	20476	Six6	sine oculis-related homeobox 6	Homeobox
ENSMUSG00000021144	116870	Mta1	metastasis associated 1	zf-GATA
ENSMUSG00000021217	243931	Tshz3	teashirt zinc finger family member 3	zf-C2H2
ENSMUSG00000021239	12677	Vsx2	visual system homeobox 2	Homeobox
ENSMUSG00000021250	14281	Fos	FBJ osteosarcoma oncogene	TF_bZIP
ENSMUSG00000021255	26380	Esrrb	estrogen related receptor, beta	ESR-like
ENSMUSG00000021264	22632	Yy1	YY1 transcription factor	zf-C2H2
ENSMUSG00000021318	14634	Gli3	GLI-Kruppel family member GLI3	zf-C2H2
ENSMUSG00000021327	72739	Zkscan3	zinc finger with KRAB and SCAN domains 3	zf-C2H2
ENSMUSG00000021356	16364	Irf4	interferon regulatory factor 4	IRF
ENSMUSG00000021359	21418	Tfap2a	transcription factor AP-2, alpha	AP-2
ENSMUSG00000021362	107889	Gcm2	glial cells missing homolog 2 (Drosophila)	GCM
ENSMUSG00000021366	110521	Hivep1	human immunodeficiency virus type I enhancer binding protein 1	zf-C2H2
ENSMUSG00000021379	15904	Id4	inhibitor of DNA binding 4	bHLH
ENSMUSG00000021381	12022	Barx1	BarH-like homeobox 1	Homeobox
ENSMUSG00000021469	17702	Msx2	msh homeobox 2	Homeobox
ENSMUSG00000021485	17121	Mxd3	Max dimerization protein 3	bHLH
ENSMUSG00000021506	18740	Pitx1	paired-like homeodomain transcription factor 1	Homeobox
ENSMUSG00000021510	212281	Zfp729a	RIKEN cDNA A530054K11 gene	zf-C2H2
ENSMUSG00000021514	170936	Zfp369	zinc finger protein 369	zf-C2H2
ENSMUSG00000021540	17129	Smad5	SMAD family member 5	MH1
ENSMUSG00000021575	11624	Ahrr	aryl-hydrocarbon receptor repressor	bHLH
ENSMUSG00000021604	50916	Irx4	Iroquois related homeobox 4 (Drosophila)	Homeobox
ENSMUSG00000021685	18420	Otp	orthopedia homolog (Drosophila)	Homeobox
ENSMUSG00000021743	54713	Fezf2	Fez family zinc finger 2	zf-C2H2
ENSMUSG00000021775	353187	Nr1d2	nuclear receptor subfamily 1, group D, member 2	THR-like
ENSMUSG00000021779	21834	Thrb	thyroid hormone receptor beta	THR-like
ENSMUSG00000021848	18424	Otx2	orthodenticle homolog 2	TF_Otx
ENSMUSG00000021944	14463	Gata4	GATA binding protein 4	zf-GATA
ENSMUSG00000021972	219150	Hmbox1	homeobox containing 1	Homeobox
ENSMUSG00000022010	21807	Tsc22d1	TSC22 domain family, member 1	TSC22
ENSMUSG00000022053	13592	Ebf2	early B cell factor 2	COE
ENSMUSG00000022061	18095	Nkx3-1	NK-3 transcription factor, locus 1 (Drosophila)	Homeobox
ENSMUSG00000022205	20024	Sub1	SUB1 homolog (S. cerevisiae)	PC4
ENSMUSG00000022228	432731	Zscan26	zinc finger and SCAN domain containing 26	zf-C2H2
ENSMUSG00000022286	252973	Grhl2	grainyhead-like 2 (Drosophila)	CP2
ENSMUSG00000022306	22762	Zfpm2	zinc finger protein, multitype 2	zf-C2H2
ENSMUSG00000022330	107587	Osr2	odd-skipped related 2	zf-C2H2
ENSMUSG00000022335	380993	Zfat	zinc finger and AT hook domain containing	zf-C2H2
ENSMUSG00000022346	17869	Myc	myelocytomatosis oncogene	bHLH
ENSMUSG00000022361	22770	Zhx1	zinc fingers and homeoboxes 1	Homeobox
ENSMUSG00000022383	19013	Ppara	peroxisome proliferator activated receptor alpha	THR-like
ENSMUSG00000022389	21685	Tef	thyrotroph embryonic factor	TF_bZIP
ENSMUSG00000022463	20788	Srebf2	sterol regulatory element binding factor 2	bHLH
ENSMUSG00000022479	22337	Vdr	vitamin D receptor	THR-like
ENSMUSG00000022484	209448	Hoxc10	homeobox C10	Homeobox
ENSMUSG00000022485	15424	Hoxc5	homeobox C5	Homeobox
ENSMUSG00000022500	56722	Litaf	LPS-induced TN factor	zf-LITAF-like
ENSMUSG00000022508	12053	Bcl6	B cell leukemia/lymphoma 6	ZBTB
ENSMUSG00000022510	22061	Trp63	transformation related protein 63	P53
ENSMUSG00000022526	71591	Zfp251	zinc finger protein 251	zf-C2H2
ENSMUSG00000022528	15205	Hes1	hairy and enhancer of split 1 (Drosophila)	bHLH
ENSMUSG00000022529	74120	Zfp263	zinc finger protein 263	zf-C2H2
ENSMUSG00000022556	15499	Hsf1	heat shock factor 1	HSF
ENSMUSG00000022601	271377	Zbtb11	zinc finger and BTB domain containing 11	ZBTB
ENSMUSG00000022641	70508	Bbx	bobby sox homolog (Drosophila)	HMG
ENSMUSG00000022676	20583	Snai2	snail homolog 2 (Drosophila)	zf-C2H2
ENSMUSG00000022708	56490	Zbtb20	zinc finger and BTB domain containing 20	ZBTB
ENSMUSG00000022738	195333	Gsc2	goosecoid homebox 2	Homeobox
ENSMUSG00000022760	69009	Thap7	THAP domain containing 7	THAP
ENSMUSG00000022809	18171	Nr1i2	nuclear receptor subfamily 1, group I, member 2	THR-like
ENSMUSG00000022811	22661	Zfp148	zinc finger protein 148	zf-C2H2
ENSMUSG00000022895	23872	Ets2	E26 avian leukemia oncogene 2, 3' domain	ETS
ENSMUSG00000022952	12394	Runx1	runt related transcription factor 1	Runt
ENSMUSG00000022987	239652	Zfp641	zinc finger protein 641	zf-C2H2
ENSMUSG00000023021	71949	Cers5	ceramide synthase 5	Homeobox
ENSMUSG00000023027	11908	Atf1	activating transcription factor 1	TF_bZIP
ENSMUSG00000023034	15370	Nr4a1	nuclear receptor subfamily 4, group A, member 1	NGFIB-like
ENSMUSG00000023079	57080	Gtf2ird1	general transcription factor II I repeat domain-containing 1	GTF2I
ENSMUSG00000023284	675812	Zfp605	zinc finger protein 605	zf-C2H2
ENSMUSG00000023333	14531	Gcm1	glial cells missing homolog 1 (Drosophila)	GCM
ENSMUSG00000023391	13392	Dlx2	distal-less homeobox 2	Homeobox
ENSMUSG00000023411	73181	Nfatc4	nuclear factor of activated T cells, cytoplasmic, calcineurin dependent 4	RHD
ENSMUSG00000023443	13984	Esx1	extraembryonic, spermatogenesis, homeobox 1	Homeobox
ENSMUSG00000023467	56734	Tulp2	tubby-like protein 2	Tub
ENSMUSG00000023781	84653	Hes7	hairy and enhancer of split 7 (Drosophila)	bHLH
ENSMUSG00000023882	22712	Zfp54	zinc finger protein 54	zf-C2H2
ENSMUSG00000023892	22709	Zfp51	zinc finger protein 51	zf-C2H2
ENSMUSG00000023902	332221	Zscan10	zinc finger and SCAN domain containing 10	zf-C2H2
ENSMUSG00000023927	20230	Satb1	special AT-rich sequence binding protein 1	CUT
ENSMUSG00000023932	71702	Cdc5l	cell division cycle 5-like (S. pombe)	MYB
ENSMUSG00000023990	21425	Tfeb	transcription factor EB	bHLH
ENSMUSG00000023991	74123	Foxp4	forkhead box P4	Fork head
ENSMUSG00000023994	18044	Nfya	nuclear transcription factor-Y alpha	NF-YA
ENSMUSG00000024050	22404	Wiz	widely-interspaced zinc finger motifs	zf-C2H2
ENSMUSG00000024134	20472	Six2	sine oculis-related homeobox 2	Homeobox
ENSMUSG00000024137	13560	E4f1	E4F transcription factor 1	zf-C2H2
ENSMUSG00000024176	20681	Sox8	SRY (sex determining region Y)-box 8	HMG
ENSMUSG00000024206	19725	Rfx2	regulatory factor X, 2 (influences HLA class II expression)	RFX
ENSMUSG00000024215	30051	Spdef	SAM pointed domain containing ets transcription factor	ETS
ENSMUSG00000024220	224656	Zfp523	zinc finger protein 523	zf-C2H2
ENSMUSG00000024238	21417	Zeb1	zinc finger E-box binding homeobox 1	zf-C2H2
ENSMUSG00000024276	69256	Zfp397	zinc finger protein 397	zf-C2H2
ENSMUSG00000024298	208292	Zfp871	zinc finger protein 871	zf-C2H2
ENSMUSG00000024317	56515	Rnf138	ring finger protein 138	zf-MIZ
ENSMUSG00000024406	18999	Pou5f1	POU domain, class 5, transcription factor 1	Pou
ENSMUSG00000024420	225207	Zfp521	zinc finger protein 521	zf-C2H2
ENSMUSG00000024431	14815	Nr3c1	nuclear receptor subfamily 3, group C, member 1	ESR-like
ENSMUSG00000024497	18998	Pou4f3	POU domain, class 4, transcription factor 3	Pou
ENSMUSG00000024513	17191	Mbd2	methyl-CpG binding domain protein 2	MBD
ENSMUSG00000024515	17128	Smad4	SMAD family member 4	MH1
ENSMUSG00000024518	19434	Rax	retina and anterior neural fold homeobox	Homeobox
ENSMUSG00000024561	17190	Mbd1	methyl-CpG binding domain protein 1	MBD
ENSMUSG00000024563	17126	Smad2	SMAD family member 2	MH1
ENSMUSG00000024565	20689	Sall3	sal-like 3 (Drosophila)	zf-C2H2
ENSMUSG00000024619	12590	Cdx1	caudal type homeobox 1	Homeobox
ENSMUSG00000024622	106894	Hmgxb3	HMG box domain containing 3	HMG
ENSMUSG00000024695	109910	Zfp91	zinc finger protein 91	zf-C2H2
ENSMUSG00000024837	50796	Dmrt1	doublesex and mab-3 related transcription factor 1	DM
ENSMUSG00000024912	14283	Fosl1	fos-like antigen 1	TF_bZIP
ENSMUSG00000024922	18426	Ovol1	OVO homolog-like 1 (Drosophila)	zf-C2H2
ENSMUSG00000024927	19697	Rela	v-rel reticuloendotheliosis viral oncogene homolog A (avian)	RHD
ENSMUSG00000024955	26379	Esrra	estrogen related receptor, alpha	ESR-like
ENSMUSG00000024968	104383	Rcor2	REST corepressor 2	MYB
ENSMUSG00000024985	21416	Tcf7l2	transcription factor 7 like 2, T cell specific, HMG box	HMG
ENSMUSG00000024986	15242	Hhex	hematopoietically expressed homeobox	Homeobox
ENSMUSG00000025019	212391	Lcor	ligand dependent nuclear receptor corepressor	HTH
ENSMUSG00000025025	17859	Mxi1	Max interacting protein 1	bHLH
ENSMUSG00000025056	11614	Nr0b1	nuclear receptor subfamily 0, group B, member 1	Miscellaneous
ENSMUSG00000025128	59058	Bhlhe22	basic helix-loop-helix family, member e22	bHLH
ENSMUSG00000025215	21908	Tlx1	T cell leukemia, homeobox 1	Homeobox
ENSMUSG00000025216	16814	Lbx1	ladybird homeobox homolog 1 (Drosophila)	Homeobox
ENSMUSG00000025225	18034	Nfkb2	nuclear factor of kappa light polypeptide gene enhancer in B cells 2, p49/p100	RHD
ENSMUSG00000025229	18742	Pitx3	paired-like homeodomain transcription factor 3	Homeobox
ENSMUSG00000025255	80892	Zfhx4	zinc finger homeodomain 4	Homeobox
ENSMUSG00000025323	20688	Sp4	trans-acting transcription factor 4	zf-C2H2
ENSMUSG00000025332	20591	Kdm5c	lysine (K)-specific demethylase 5C	ARID
ENSMUSG00000025369	68094	Smarcc2	SWI/SNF related, matrix associated, actin dependent regulator of chromatin, subfamily c, member 2	MYB
ENSMUSG00000025407	14632	Gli1	GLI-Kruppel family member GLI1	zf-C2H2
ENSMUSG00000025408	13198	Ddit3	DNA-damage inducible transcript 3	TF_bZIP
ENSMUSG00000025423	17344	Pias2	protein inhibitor of activated STAT 2	zf-MIZ
ENSMUSG00000025469	17703	Msx3	msh homeobox 3	Homeobox
ENSMUSG00000025498	54123	Irf7	interferon regulatory factor 7	IRF
ENSMUSG00000025529	245595	Zfp711	zinc finger protein 711	zf-C2H2
ENSMUSG00000025602	80902	Zfp202	zinc finger protein 202	zf-C2H2
ENSMUSG00000025612	12013	Bach1	BTB and CNC homology 1	TF_bZIP
ENSMUSG00000025821	101095	Zfp282	zinc finger protein 282	zf-C2H2
ENSMUSG00000025880	17131	Smad7	SMAD family member 7	MH1
ENSMUSG00000025902	20671	Sox17	SRY (sex determining region Y)-box 17	HMG
ENSMUSG00000025912	17864	Mybl1	myeloblastosis oncogene-like 1	MYB
ENSMUSG00000025925	21749	Terf1	telomeric repeat binding factor 1	MYB
ENSMUSG00000025927	21419	Tfap2b	transcription factor AP-2 beta	AP-2
ENSMUSG00000025930	17681	Msc	musculin	bHLH
ENSMUSG00000025958	12912	Creb1	cAMP responsive element binding protein 1	TF_bZIP
ENSMUSG00000025959	93691	Klf7	Kruppel-like factor 7 (ubiquitous)	zf-C2H2
ENSMUSG00000025997	22779	Ikzf2	IKAROS family zinc finger 2	zf-C2H2
ENSMUSG00000026077	18143	Npas2	neuronal PAS domain protein 2	bHLH
ENSMUSG00000026098	227099	Pms1	postmeiotic segregation increased 1 (S. cerevisiae)	HMG
ENSMUSG00000026104	20846	Stat1	signal transducer and activator of transcription 1	STAT
ENSMUSG00000026135	77264	Zfp142	zinc finger protein 142	zf-C2H2
ENSMUSG00000026222	20684	Sp100	nuclear antigen Sp100	SAND
ENSMUSG00000026279	67026	Thap4	THAP domain containing 4	THAP
ENSMUSG00000026380	81879	Tfcp2l1	transcription factor CP2-like 1	CP2
ENSMUSG00000026398	26424	Nr5a2	nuclear receptor subfamily 5, group A, member 2	SF-like
ENSMUSG00000026436	13714	Elk4	ELK4, member of ETS oncogene family	ETS
ENSMUSG00000026459	17928	Myog	myogenin	bHLH
ENSMUSG00000026468	16872	Lhx4	LIM homeobox protein 4	Homeobox
ENSMUSG00000026497	27217	Mixl1	Mix1 homeobox-like 1 (Xenopus laevis)	Homeobox
ENSMUSG00000026565	18986	Pou2f1	POU domain, class 2, transcription factor 1	Pou
ENSMUSG00000026572	83993	Tbx19	T-box 19	T-box
ENSMUSG00000026586	18933	Prrx1	paired related homeobox 1	Homeobox
ENSMUSG00000026610	26381	Esrrg	estrogen-related receptor gamma	ESR-like
ENSMUSG00000026628	11910	Atf3	activating transcription factor 3	TF_bZIP
ENSMUSG00000026630	381319	Batf3	basic leucine zipper transcription factor, ATF-like 3	TF_bZIP
ENSMUSG00000026638	54139	Irf6	interferon regulatory factor 6	IRF
ENSMUSG00000026641	22278	Usf1	upstream transcription factor 1	bHLH
ENSMUSG00000026663	226641	Atf6	activating transcription factor 6	TF_bZIP
ENSMUSG00000026686	110648	Lmx1a	LIM homeobox transcription factor 1 alpha	Homeobox
ENSMUSG00000026735	19213	Ptf1a	pancreas specific transcription factor, 1a	bHLH
ENSMUSG00000026740	13418	Dnajc1	DnaJ (Hsp40) homolog, subfamily C, member 1	MYB
ENSMUSG00000026751	26423	Nr5a1	nuclear receptor subfamily 5, group A, member 1	SF-like
ENSMUSG00000026788	71834	Zbtb43	zinc finger and BTB domain containing 43	ZBTB
ENSMUSG00000026803	22130	Ttf1	transcription termination factor, RNA polymerase I	MYB
ENSMUSG00000026805	54422	Barhl1	BarH-like 1 (Drosophila)	Homeobox
ENSMUSG00000026815	14582	Gfi1b	growth factor independent 1B	zf-C2H2
ENSMUSG00000026826	18227	Nr4a2	nuclear receptor subfamily 4, group A, member 2	NGFIB-like
ENSMUSG00000026872	24136	Zeb2	zinc finger E-box binding homeobox 2	zf-C2H2
ENSMUSG00000026890	16874	Lhx6	LIM homeobox protein 6	Homeobox
ENSMUSG00000026934	16871	Lhx3	LIM homeobox protein 3	Homeobox
ENSMUSG00000026976	18510	Pax8	paired box 8	PAX
ENSMUSG00000026987	407823	Baz2b	bromodomain adjacent to zinc finger domain, 2B	MBD
ENSMUSG00000027035	241447	Cers6	ceramide synthase 6	Homeobox
ENSMUSG00000027067	20833	Ssrp1	structure specific recognition protein 1	HMG
ENSMUSG00000027102	15437	Hoxd8	homeobox D8	Homeobox
ENSMUSG00000027104	11909	Atf2	activating transcription factor 2	TF_bZIP
ENSMUSG00000027109	20687	Sp3	trans-acting transcription factor 3	zf-C2H2
ENSMUSG00000027168	18508	Pax6	paired box 6	PAX
ENSMUSG00000027186	13711	Elf5	E74-like factor 5	ETS
ENSMUSG00000027210	17536	Meis2	Meis homeobox 2	Homeobox
ENSMUSG00000027230	26427	Creb3l1	cAMP responsive element binding protein 3-like 1	TF_bZIP
ENSMUSG00000027434	18088	Nkx2-2	NK2 homeobox 2	Homeobox
ENSMUSG00000027439	74533	Gzf1	GDNF-inducible zinc finger protein 1	ZBTB
ENSMUSG00000027490	13555	E2f1	E2F transcription factor 1	E2F
ENSMUSG00000027544	18019	Nfatc2	nuclear factor of activated T cells, cytoplasmic, calcineurin dependent 2	RHD
ENSMUSG00000027547	99377	Sall4	sal-like 4 (Drosophila)	zf-C2H2
ENSMUSG00000027551	22722	Zfp64	zinc finger protein 64	zf-C2H2
ENSMUSG00000027552	13559	E2f5	E2F transcription factor 5	E2F
ENSMUSG00000027583	72147	Zbtb46	zinc finger and BTB domain containing 46	ZBTB
ENSMUSG00000027667	67778	Zfp639	zinc finger protein 639	zf-C2H2
ENSMUSG00000027684	14013	Mecom	MDS1 and EVI1 complex locus	zf-C2H2
ENSMUSG00000027794	74434	Sohlh2	spermatogenesis and oogenesis specific basic helix-loop-helix 2	bHLH
ENSMUSG00000027796	55994	Smad9	SMAD family member 9	MH1
ENSMUSG00000027806	72033	Tsc22d2	TSC22 domain family, member 2	TSC22
ENSMUSG00000027833	20429	Shox2	short stature homeobox 2	Homeobox
ENSMUSG00000027868	21384	Tbx15	T-box 15	T-box
ENSMUSG00000027938	78284	Creb3l4	cAMP responsive element binding protein 3-like 4	TF_bZIP
ENSMUSG00000027967	11924	Neurog2	neurogenin 2	bHLH
ENSMUSG00000027985	16842	Lef1	lymphoid enhancer binding factor 1	HMG
ENSMUSG00000028023	18741	Pitx2	paired-like homeodomain transcription factor 2	Homeobox
ENSMUSG00000028042	22724	Zbtb7b	zinc finger and BTB domain containing 7B	ZBTB
ENSMUSG00000028101	229615	Pias3	protein inhibitor of activated STAT 3	zf-MIZ
ENSMUSG00000028150	19885	Rorc	RAR-related orphan receptor gamma	THR-like
ENSMUSG00000028163	18033	Nfkb1	nuclear factor of kappa light polypeptide gene enhancer in B cells 1, p105	RHD
ENSMUSG00000028341	18124	Nr4a3	nuclear receptor subfamily 4, group A, member 3	NGFIB-like
ENSMUSG00000028358	72701	Zfp618	zinc finger protein 618	zf-C2H2
ENSMUSG00000028389	22696	Zfp37	zinc finger protein 37	zf-C2H2
ENSMUSG00000028417	21350	Tal2	T cell acute lymphocytic leukemia 2	bHLH
ENSMUSG00000028423	74164	Nfx1	nuclear transcription factor, X-box binding 1	zf-NF-X1
ENSMUSG00000028466	12913	Creb3	cAMP responsive element binding protein 3	TF_bZIP
ENSMUSG00000028487	242509	Bnc2	basonuclin 2	zf-C2H2
ENSMUSG00000028565	18027	Nfia	nuclear factor I/A	CTF/NFI
ENSMUSG00000028610	56296	Dmrtb1	DMRT-like family B with proline-rich C-terminal, 1	DM
ENSMUSG00000028634	16656	Hivep3	human immunodeficiency virus type I enhancer binding protein 3	zf-C2H2
ENSMUSG00000028639	22608	Ybx1	Y box protein 1	CSD
ENSMUSG00000028640	21420	Tfap2c	transcription factor AP-2, gamma	AP-2
ENSMUSG00000028654	16918	Mycl	v-myc myelocytomatosis viral oncogene homolog, lung carcinoma derived (avian)	bHLH
ENSMUSG00000028707	140477	Dmbx1	diencephalon/mesencephalon homeobox 1	Homeobox
ENSMUSG00000028717	21349	Tal1	T cell acute lymphocytic leukemia 1	bHLH
ENSMUSG00000028736	18509	Pax7	paired box 7	PAX
ENSMUSG00000028799	230761	Zfp362	zinc finger protein 362	zf-C2H2
ENSMUSG00000028807	73680	Zbtb8a	zinc finger and BTB domain containing 8a	ZBTB
ENSMUSG00000028890	17764	Mtf1	metal response element binding transcription factor 1	zf-C2H2
ENSMUSG00000028901	56809	Gmeb1	glucocorticoid modulatory element binding protein 1	SAND
ENSMUSG00000028940	15206	Hes2	hairy and enhancer of split 2 (Drosophila)	bHLH
ENSMUSG00000028946	15207	Hes3	hairy and enhancer of split 3 (Drosophila)	bHLH
ENSMUSG00000028952	100090	Zbtb48	zinc finger and BTB domain containing 48	ZBTB
ENSMUSG00000029014	22791	Dnajc2	DnaJ (Hsp40) homolog, subfamily C, member 2	MYB
ENSMUSG00000029026	22062	Trp73	transformation related protein 73	P53
ENSMUSG00000029112	672284	Nkx1-1	NK1 transcription factor related, locus 1 (Drosophila)	Homeobox
ENSMUSG00000029127	75079	Zbtb49	zinc finger and BTB domain containing 49	ZBTB
ENSMUSG00000029135	14284	Fosl2	fos-like antigen 2	TF_bZIP
ENSMUSG00000029178	16599	Klf3	Kruppel-like factor 3 (basic)	zf-C2H2
ENSMUSG00000029196	231151	Tada2b	transcriptional adaptor 2B	MYB
ENSMUSG00000029238	12753	Clock	circadian locomotor output cycles kaput	bHLH
ENSMUSG00000029249	19712	Rest	RE1-silencing transcription factor	zf-C2H2
ENSMUSG00000029275	14581	Gfi1	growth factor independent 1	zf-C2H2
ENSMUSG00000029313	17355	Aff1	AF4/FMR2 family, member 1	AF-4
ENSMUSG00000029478	20602	Ncor2	nuclear receptor co-repressor 2	MYB
ENSMUSG00000029546	22255	Uncx	UNC homeobox	Homeobox
ENSMUSG00000029553	21426	Tfec	transcription factor EC	bHLH
ENSMUSG00000029556	21405	Hnf1a	HNF1 homeobox A	Homeobox
ENSMUSG00000029563	114142	Foxp2	forkhead box P2	Fork head
ENSMUSG00000029587	231866	Zfp12	zinc finger protein 12	zf-C2H2
ENSMUSG00000029595	16873	Lhx5	LIM homeobox protein 5	Homeobox
ENSMUSG00000029627	67235	Zkscan14	zinc finger with KRAB and SCAN domains 14	zf-C2H2
ENSMUSG00000029644	18609	Pdx1	pancreatic and duodenal homeobox 1	Homeobox
ENSMUSG00000029646	12591	Cdx2	caudal type homeobox 2	Homeobox
ENSMUSG00000029697	73191	Fezf1	Fez family zinc finger 1	zf-C2H2
ENSMUSG00000029705	13047	Cux1	cut-like homeobox 1	CUT
ENSMUSG00000029706	18506	Pax4	paired box 4	PAX
ENSMUSG00000029729	74570	Zkscan1	zinc finger with KRAB and SCAN domains 1	zf-C2H2
ENSMUSG00000029736	18291	Nobox	NOBOX oogenesis homeobox	Homeobox
ENSMUSG00000029754	13396	Dlx6	distal-less homeobox 6	Homeobox
ENSMUSG00000029755	13395	Dlx5	distal-less homeobox 5	Homeobox
ENSMUSG00000029771	27056	Irf5	interferon regulatory factor 5	IRF
ENSMUSG00000029832	18025	Nfe2l3	nuclear factor, erythroid derived 2, like 3	TF_bZIP
ENSMUSG00000029844	15394	Hoxa1	homeobox A1	Homeobox
ENSMUSG00000029913	70779	Prdm5	PR domain containing 5	zf-C2H2
ENSMUSG00000030001	26910	Figla	folliculogenesis specific basic helix-loop-helix	bHLH
ENSMUSG00000030067	108655	Foxp1	forkhead box P1	Fork head
ENSMUSG00000030087	66277	Klf15	Kruppel-like factor 15	zf-C2H2
ENSMUSG00000030103	20893	Bhlhe40	basic helix-loop-helix family, member e40	bHLH
ENSMUSG00000030145	72720	Zfp248	zinc finger protein 248	zf-C2H2
ENSMUSG00000030180	214899	Kdm5a	lysine (K)-specific demethylase 5A	ARID
ENSMUSG00000030189	56449	Ybx3	Y box protein 3	CSD
ENSMUSG00000030199	14011	Etv6	ets variant gene 6 (TEL oncogene)	ETS
ENSMUSG00000030232	11569	Aebp2	AE binding protein 2	zf-C2H2
ENSMUSG00000030256	79362	Bhlhe41	basic helix-loop-helix family, member e41	bHLH
ENSMUSG00000030322	17193	Mbd4	methyl-CpG binding domain protein 4	MBD
ENSMUSG00000030353	21679	Tead4	TEA domain family member 4	TEA
ENSMUSG00000030380	109889	Mzf1	myeloid zinc finger 1	zf-C2H2
ENSMUSG00000030386	67370	Zfp606	zinc finger protein 606	zf-C2H2
ENSMUSG00000030393	22775	Zik1	zinc finger protein interacting with K protein 1	zf-C2H2
ENSMUSG00000030424	233147	Zfp939	zinc finger protein 939	zf-C2H2
ENSMUSG00000030443	213011	Zfp583	zinc finger protein 583	zf-C2H2
ENSMUSG00000030446	212569	Zfp273	zinc finger protein 273	zf-C2H2
ENSMUSG00000030469	210105	Zfp719	zinc finger protein 719	zf-C2H2
ENSMUSG00000030486	54678	Zfp108	zinc finger protein 108	zf-C2H2
ENSMUSG00000030507	13172	Dbx1	developing brain homeobox 1	Homeobox
ENSMUSG00000030510	545975	Cers3	ceramide synthase 3	Homeobox
ENSMUSG00000030543	17293	Mesp2	mesoderm posterior 2	bHLH
ENSMUSG00000030544	17292	Mesp1	mesoderm posterior 1	bHLH
ENSMUSG00000030551	11819	Nr2f2	nuclear receptor subfamily 2, group F, member 2	RXR-like
ENSMUSG00000030557	17258	Mef2a	myocyte enhancer factor 2A	SRF
ENSMUSG00000030604		Zfp626	-	zf-C2H2
ENSMUSG00000030678	17188	Maz	MYC-associated zinc finger protein (purine-binding transcription factor)	zf-C2H2
ENSMUSG00000030699	21389	Tbx6	T-box 6	T-box
ENSMUSG00000030753	72981	Thap12	protein-kinase, interferon-inducible double stranded RNA dependent inhibitor, repressor of (P58 repressor)	THAP
ENSMUSG00000030757	210162	Zkscan2	zinc finger with KRAB and SCAN domains 2	zf-C2H2
ENSMUSG00000030796	21677	Tead2	TEA domain family member 2	TEA
ENSMUSG00000030823	78921	9130019O22Rik	RIKEN cDNA 9130019O22 gene	zf-C2H2
ENSMUSG00000031028	22141	Tub	tubby candidate gene	Tub
ENSMUSG00000031079	245368	Zfp300	zinc finger protein 300	zf-C2H2
ENSMUSG00000031103	56501	Elf4	E74-like factor 4 (ets domain transcription factor)	ETS
ENSMUSG00000031162	14460	Gata1	GATA binding protein 1	zf-GATA
ENSMUSG00000031189	14266	Aff2	AF4/FMR2 family, member 2	AF-4
ENSMUSG00000031241	245572	Tbx22	T-box 22	T-box
ENSMUSG00000031326	12592	Cdx4	caudal type homeobox 4	Homeobox
ENSMUSG00000031365	27081	Zfp275	zinc finger protein 275	zf-C2H2
ENSMUSG00000031374	22754	Zfp92	zinc finger protein 92	zf-C2H2
ENSMUSG00000031393	17257	Mecp2	methyl CpG binding protein 2	MBD
ENSMUSG00000031431	14605	Tsc22d3	TSC22 domain family, member 3	TSC22
ENSMUSG00000031618	110784	Nr3c2	nuclear receptor subfamily 3, group C, member 2	ESR-like
ENSMUSG00000031621	71597	Isx	intestine specific homeobox	Homeobox
ENSMUSG00000031627	16363	Irf2	interferon regulatory factor 2	IRF
ENSMUSG00000031665	58198	Sall1	sal-like 1 (Drosophila)	zf-C2H2
ENSMUSG00000031681	17125	Smad1	SMAD family member 1	MH1
ENSMUSG00000031688	18997	Pou4f2	POU domain, class 4, transcription factor 2	Pou
ENSMUSG00000031706	19724	Rfx1	regulatory factor X, 1 (influences HLA class II expression)	RFX
ENSMUSG00000031734	16373	Irx3	Iroquois related homeobox 3	Homeobox
ENSMUSG00000031737	54352	Irx5	Iroquois related homeobox 5 (Drosophila)	Homeobox
ENSMUSG00000031738	64379	Irx6	Iroquois related homeobox 6 (Drosophila)	Homeobox
ENSMUSG00000031860	80720	Pbx4	pre B cell leukemia homeobox 4	Homeobox
ENSMUSG00000031870	18667	Pgr	progesterone receptor	ESR-like
ENSMUSG00000031885	12400	Cbfb	core binding factor beta	CBF
ENSMUSG00000031902	18021	Nfatc3	nuclear factor of activated T cells, cytoplasmic, calcineurin dependent 3	RHD
ENSMUSG00000031907	22751	Zfp90	zinc finger protein 90	zf-C2H2
ENSMUSG00000031921	21750	Terf2	telomeric repeat binding factor 2	MYB
ENSMUSG00000031965	57246	Tbx20	T-box 20	T-box
ENSMUSG00000032015	18988	Pou2f3	POU domain, class 2, transcription factor 3	Pou
ENSMUSG00000032033	12023	Barx2	BarH-like homeobox 2	Homeobox
ENSMUSG00000032035	23871	Ets1	E26 avian leukemia oncogene 1, 5' domain	ETS
ENSMUSG00000032119	102423	Hinfp	histone H4 transcription factor	zf-C2H2
ENSMUSG00000032228	21406	Tcf12	transcription factor 12	bHLH
ENSMUSG00000032238	19883	Rora	RAR-related orphan receptor alpha	THR-like
ENSMUSG00000032292	23958	Nr2e3	nuclear receptor subfamily 2, group E, member 3	RXR-like
ENSMUSG00000032318	104360	Isl2	insulin related protein 2 (islet 2)	Homeobox
ENSMUSG00000032329	66867	Hmg20a	high mobility group 20A	HMG
ENSMUSG00000032368	22771	Zic1	zinc finger protein of the cerebellum 1	zf-C2H2
ENSMUSG00000032402	17127	Smad3	SMAD family member 3	MH1
ENSMUSG00000032405	56469	Pias1	protein inhibitor of activated STAT 1	zf-MIZ
ENSMUSG00000032411	211586	Tfdp2	transcription factor Dp 2	E2F
ENSMUSG00000032419	76365	Tbx18	T-box18	T-box
ENSMUSG00000032425	71640	Zfp949	zinc finger protein 949	zf-C2H2
ENSMUSG00000032446	13813	Eomes	eomesodermin homolog (Xenopus laevis)	T-box
ENSMUSG00000032481	20588	Smarcc1	SWI/SNF related, matrix associated, actin dependent regulator of chromatin, subfamily c, member 1	MYB
ENSMUSG00000032727	218613	Mier3	mesoderm induction early response 1, family member 3	MYB
ENSMUSG00000032744	56198	Heyl	hairy/enhancer-of-split related with YRPW motif-like	bHLH
ENSMUSG00000032897	18046	Nfyc	nuclear transcription factor-Y gamma	NF-YC
ENSMUSG00000032998	230700	Foxj3	forkhead box J3	Fork head
ENSMUSG00000033006	20665	Sox10	SRY (sex determining region Y)-box 10	HMG
ENSMUSG00000033016	18018	Nfatc1	nuclear factor of activated T cells, cytoplasmic, calcineurin dependent 1	RHD
ENSMUSG00000033080	114889	Vsx1	visual system homeobox 1 homolog (zebrafish)	Homeobox
ENSMUSG00000033237	77044	Arid2	AT rich interactive domain 2 (ARID, RFX-like)	ARID
ENSMUSG00000033249	26386	Hsf4	heat shock transcription factor 4	HSF
ENSMUSG00000033454	268564	Zbtb1	zinc finger and BTB domain containing 1	ZBTB
ENSMUSG00000033669	223669	Zfp7	zinc finger protein 7	zf-C2H2
ENSMUSG00000033713	71375	Foxn3	forkhead box N3	Fork head
ENSMUSG00000033726	13796	Emx1	empty spiracles homeobox 1	Homeobox
ENSMUSG00000033730	13655	Egr3	early growth response 3	zf-C2H2
ENSMUSG00000033740	240690	St18	suppression of tumorigenicity 18	zf-C2HC
ENSMUSG00000033837	14106	Foxh1	forkhead box H1	Fork head
ENSMUSG00000033863	16601	Klf9	Kruppel-like factor 9	zf-C2H2
ENSMUSG00000033883	241944	D3Ertd254e	DNA segment, Chr 3, ERATO Doi 254, expressed	zf-C2H2
ENSMUSG00000033943	29808	Mga	MAX gene associated	T-box
ENSMUSG00000033961	269870	Zfp446	zinc finger protein 446	zf-C2H2
ENSMUSG00000033964	226470	Zbtb41	zinc finger and BTB domain containing 41 homolog	ZBTB
ENSMUSG00000033972	319615	Zfp944	zinc finger protein 944	zf-C2H2
ENSMUSG00000034041	17095	Lyl1	lymphoblastomic leukemia 1	bHLH
ENSMUSG00000034057	237558	Myrfl	myelin regulatory factor-like	NDT80/PhoG
ENSMUSG00000034071	619331	Zfp551	zinc fingr protein 551	zf-C2H2
ENSMUSG00000034161	20289	Scx	scleraxis	bHLH
ENSMUSG00000034227	15223	Foxj1	forkhead box J1	Fork head
ENSMUSG00000034266	53314	Batf	basic leucine zipper transcription factor, ATF-like	TF_bZIP
ENSMUSG00000034271	81703	Jdp2	Jun dimerization protein 2	TF_bZIP
ENSMUSG00000034333	223773	Zbed4	zinc finger, BED domain containing 4	zf-BED
ENSMUSG00000034377	68842	Tulp4	tubby like protein 4	Tub
ENSMUSG00000034384	104382	Barhl2	BarH-like 2 (Drosophila)	Homeobox
ENSMUSG00000034429	69020	Zfp707	zinc finger protein 707	zf-C2H2
ENSMUSG00000034430	80292	Zxdc	ZXD family zinc finger C	zf-C2H2
ENSMUSG00000034460	20474	Six4	sine oculis-related homeobox 4	Homeobox
ENSMUSG00000034486	14472	Gbx2	gastrulation brain homeobox 2	Homeobox
ENSMUSG00000034518	70823	Hmgxb4	HMG box domain containing 4	HMG
ENSMUSG00000034538	232854	Zfp418	zinc finger protein 418	zf-C2H2
ENSMUSG00000034551	245596	Hdx	highly divergent homeobox	Homeobox
ENSMUSG00000034673	18515	Pbx2	pre B cell leukemia homeobox 2	Homeobox
ENSMUSG00000034701	18012	Neurod1	neurogenic differentiation 1	bHLH
ENSMUSG00000034762	230587	Glis1	GLIS family zinc finger 1	zf-C2H2
ENSMUSG00000034777	24113	Vax2	ventral anterior homeobox 2	Homeobox
ENSMUSG00000034800	72180	Zfp661	zinc finger protein 661	zf-C2H2
ENSMUSG00000034957	12606	Cebpa	CCAAT/enhancer binding protein (C/EBP), alpha	C/EBP
ENSMUSG00000034968	16815	Lbx2	ladybird homeobox homolog 2 (Drosophila)	Homeobox
ENSMUSG00000034998	14236	Foxn2	forkhead box N2	Fork head
ENSMUSG00000035011	16969	Zbtb7a	zinc finger and BTB domain containing 7a	ZBTB
ENSMUSG00000035033	21375	Tbr1	T-box brain gene 1	T-box
ENSMUSG00000035041	208677	Creb3l3	cAMP responsive element binding protein 3-like 3	TF_bZIP
ENSMUSG00000035158	17342	Mitf	microphthalmia-associated transcription factor	bHLH
ENSMUSG00000035187	18096	Nkx6-1	NK6 homeobox 1	Homeobox
ENSMUSG00000035277	11878	Arx	aristaless related homeobox	Homeobox
ENSMUSG00000035397	118445	Klf16	Kruppel-like factor 16	zf-C2H2
ENSMUSG00000035451	15375	Foxa1	forkhead box A1	Fork head
ENSMUSG00000035456	77630	Prdm8	PR domain containing 8	zf-C2H2
ENSMUSG00000035478	17192	Mbd3	methyl-CpG binding domain protein 3	MBD
ENSMUSG00000035529	72843	Prdm4	PR domain containing 4	zf-C2H2
ENSMUSG00000035576	241764	L3mbtl1	l(3)mbt-like (Drosophila)	zf-C2HC
ENSMUSG00000035799	22160	Twist1	twist basic helix-loop-helix transcription factor 1	bHLH
ENSMUSG00000035868	73229	Zfp983	RIKEN cDNA 3110052M02 gene	zf-C2H2
ENSMUSG00000035877	320799	Zhx3	zinc fingers and homeoboxes 3	Homeobox
ENSMUSG00000035923	17878	Myf6	myogenic factor 6	bHLH
ENSMUSG00000035934	208076	Pknox2	Pbx/knotted 1 homeobox 2	Homeobox
ENSMUSG00000035946	14843	Gsx2	GS homeobox 2	Homeobox
ENSMUSG00000035951	56787	Ascl3	achaete-scute complex homolog 3 (Drosophila)	bHLH
ENSMUSG00000036036	22715	Zfp57	zinc finger protein 57	zf-C2H2
ENSMUSG00000036098	225908	Myrf	myelin regulatory factor	NDT80/PhoG
ENSMUSG00000036139	15427	Hoxc9	homeobox C9	Homeobox
ENSMUSG00000036144	17286	Meox2	mesenchyme homeobox 2	Homeobox
ENSMUSG00000036192	225998	Rorb	RAR-related orphan receptor beta	THR-like
ENSMUSG00000036281	227644	Snapc4	small nuclear RNA activating complex, polypeptide 4	MYB
ENSMUSG00000036442	59016	Thap11	THAP domain containing 11	THAP
ENSMUSG00000036461	13709	Elf1	E74-like factor 1	ETS
ENSMUSG00000036602	216285	Alx1	ALX homeobox 1	Homeobox
ENSMUSG00000036721	22758	Zscan12	zinc finger and SCAN domain containing 12	zf-C2H2
ENSMUSG00000036816	53404	Atoh7	atonal homolog 7 (Drosophila)	bHLH
ENSMUSG00000036867	17130	Smad6	SMAD family member 6	MH1
ENSMUSG00000036898	72154	Zfp157	zinc finger protein 157	zf-C2H2
ENSMUSG00000036972	22774	Zic4	zinc finger protein of the cerebellum 4	zf-C2H2
ENSMUSG00000037001	22698	Zfp39	zinc finger protein 39	zf-C2H2
ENSMUSG00000037007	56314	Zfp113	zinc finger protein 113	zf-C2H2
ENSMUSG00000037017	22697	Zscan21	zinc finger and SCAN domain containing 21	zf-C2H2
ENSMUSG00000037025	15376	Foxa2	forkhead box A2	Fork head
ENSMUSG00000037029	26465	Zfp146	zinc finger protein 146	zf-C2H2
ENSMUSG00000037034	18503	Pax1	paired box 1	PAX
ENSMUSG00000037138	16764	Aff3	AF4/FMR2 family, member 3	AF-4
ENSMUSG00000037169	18109	Mycn	v-myc myelocytomatosis viral related oncogene, neuroblastoma derived (avian)	bHLH
ENSMUSG00000037174	69257	Elf2	E74-like factor 2	ETS
ENSMUSG00000037188	230824	Grhl3	grainyhead-like 3 (Drosophila)	CP2
ENSMUSG00000037214	73754	Thap1	THAP domain containing, apoptosis associated protein 1	THAP
ENSMUSG00000037235	17122	Mxd4	Max dimerization protein 4	bHLH
ENSMUSG00000037243	103836	Zfp692	zinc finger protein 692	zf-C2H2
ENSMUSG00000037279	107586	Ovol2	ovo-like 2 (Drosophila)	zf-C2H2
ENSMUSG00000037335	15110	Hand1	heart and neural crest derivatives expressed transcript 1	bHLH
ENSMUSG00000037395	214742	Rcor3	REST corepressor 3	MYB
ENSMUSG00000037446	22157	Tulp1	tubby like protein 1	Tub
ENSMUSG00000037447	214855	Arid5a	AT rich interactive domain 5A (MRF1-like)	ARID
ENSMUSG00000037465	21847	Klf10	Kruppel-like factor 10	zf-C2H2
ENSMUSG00000037477	109575	Tbx10	T-box 10	T-box
ENSMUSG00000037572	218973	Wdhd1	WD repeat and HMG-box DNA binding protein 1	HMG
ENSMUSG00000037583	23957	Nr0b2	nuclear receptor subfamily 0, group B, member 2	Miscellaneous
ENSMUSG00000037621	71093	Atoh8	atonal homolog 8 (Drosophila)	bHLH
ENSMUSG00000037638	382639	Zbtb42	zinc finger and BTB domain containing 42	ZBTB
ENSMUSG00000037640	22718	Zfp60	zinc finger protein 60	zf-C2H2
ENSMUSG00000037674	319758	Rfx7	regulatory factor X, 7	RFX
ENSMUSG00000037730	80732	Mynn	myoneurin	ZBTB
ENSMUSG00000037868	13654	Egr2	early growth response 2	zf-C2H2
ENSMUSG00000037896	217864	Rcor1	REST corepressor 1	MYB
ENSMUSG00000037935	57376	Smarce1	SWI/SNF related, matrix associated, actin dependent regulator of chromatin, subfamily e, member 1	HMG
ENSMUSG00000037984	11922	Neurod6	neurogenic differentiation 6	bHLH
ENSMUSG00000037992	19401	Rara	retinoic acid receptor, alpha	THR-like
ENSMUSG00000038151	12142	Prdm1	PR domain containing 1, with ZNF domain	zf-C2H2
ENSMUSG00000038193	15111	Hand2	heart and neural crest derivatives expressed transcript 2	bHLH
ENSMUSG00000038203	15398	Hoxa13	homeobox A13	Homeobox
ENSMUSG00000038210	15396	Hoxa11	homeobox A11	Homeobox
ENSMUSG00000038227	15405	Hoxa9	homeobox A9	Homeobox
ENSMUSG00000038236	15404	Hoxa7	homeobox A7	Homeobox
ENSMUSG00000038253	15402	Hoxa5	homeobox A5	Homeobox
ENSMUSG00000038255	18013	Neurod2	neurogenic differentiation 2	bHLH
ENSMUSG00000038331	212712	Satb2	special AT-rich sequence binding protein 2	CUT
ENSMUSG00000038342	208104	Mlxip	MLX interacting protein	bHLH
ENSMUSG00000038346	269800	Zfp384	zinc finger protein 384	zf-C2H2
ENSMUSG00000038402	14238	Foxf2	forkhead box F2	Fork head
ENSMUSG00000038415	15220	Foxq1	forkhead box Q1	Fork head
ENSMUSG00000038418	13653	Egr1	early growth response 1	zf-C2H2
ENSMUSG00000038482	21781	Tfdp1	transcription factor Dp 1	E2F
ENSMUSG00000038518	16468	Jarid2	jumonji, AT rich interactive domain 2	ARID
ENSMUSG00000038539	107503	Atf5	activating transcription factor 5	TF_bZIP
ENSMUSG00000038560	83395	Sp6	trans-acting transcription factor 6	zf-C2H2
ENSMUSG00000038615	18023	Nfe2l1	nuclear factor, erythroid derived 2,-like 1	TF_bZIP
ENSMUSG00000038630	100041581	Zkscan16	zinc finger with KRAB and SCAN domains 16	zf-C2H2
ENSMUSG00000038648	208647	Creb3l2	cAMP responsive element binding protein 3-like 2	TF_bZIP
ENSMUSG00000038679	83925	Trps1	trichorhinophalangeal syndrome I (human)	zf-GATA
ENSMUSG00000038692	15412	Hoxb4	homeobox B4	Homeobox
ENSMUSG00000038700	15413	Hoxb5	homeobox B5	Homeobox
ENSMUSG00000038705	229004	Gmeb2	glucocorticoid modulatory element binding protein 2	SAND
ENSMUSG00000038718	18516	Pbx3	pre B cell leukemia homeobox 3	Homeobox
ENSMUSG00000038721	15415	Hoxb7	homeobox B7	Homeobox
ENSMUSG00000038765	16917	Lmx1b	LIM homeobox transcription factor 1 beta	Homeobox
ENSMUSG00000038797	22691	Zscan2	zinc finger and SCAN domain containing 2	zf-C2H2
ENSMUSG00000038805	20473	Six3	sine oculis-related homeobox 3	Homeobox
ENSMUSG00000038872	11906	Zfhx3	zinc finger homeobox 3	Homeobox
ENSMUSG00000038895	319601	Zfp653	zinc finger protein 653	zf-C2H2
ENSMUSG00000038909	217127	Kat7	K(lysine) acetyltransferase 7	zf-C2HC
ENSMUSG00000038932	277353	Tcfl5	transcription factor-like 5 (basic helix-loop-helix)	bHLH
ENSMUSG00000039068	108946	Zzz3	zinc finger, ZZ domain containing 3	MYB
ENSMUSG00000039087	68750	Rreb1	ras responsive element binding protein 1	zf-C2H2
ENSMUSG00000039095	13799	En2	engrailed 2	Homeobox
ENSMUSG00000039153	12393	Runx2	runt related transcription factor 2	Runt
ENSMUSG00000039191	19664	Rbpj	recombination signal binding protein for immunoglobulin kappa J region	CSL
ENSMUSG00000039219	94246	Arid4b	AT rich interactive domain 4B (RBP1-like)	ARID
ENSMUSG00000039275	68837	Foxk2	forkhead box K2	Fork head
ENSMUSG00000039377	15284	Hlx	H2.0-like homeobox	Homeobox
ENSMUSG00000039410	70673	Prdm16	PR domain containing 16	zf-C2H2
ENSMUSG00000039476	20204	Prrx2	paired related homeobox 2	Homeobox
ENSMUSG00000039521	20371	Foxp3	forkhead box P3	Fork head
ENSMUSG00000039634	230162	Zfp189	zinc finger protein 189	zf-C2H2
ENSMUSG00000039656	20182	Rxrb	retinoid X receptor beta	RXR-like
ENSMUSG00000039699	74481	Batf2	basic leucine zipper transcription factor, ATF-like 2	TF_bZIP
ENSMUSG00000039759	69876	Thap3	THAP domain containing, apoptosis associated protein 3	THAP
ENSMUSG00000039789	71063	Zfp597	zinc finger protein 597	zf-C2H2
ENSMUSG00000039830	50913	Olig2	oligodendrocyte transcription factor 2	bHLH
ENSMUSG00000039834	329559	Zfp335	zinc finger protein 335	zf-C2H2
ENSMUSG00000039841	627049	Zfp800	zinc finger protein 800	zf-C2H2
ENSMUSG00000039852	68703	Rere	arginine glutamic acid dipeptide (RE) repeats	zf-GATA
ENSMUSG00000039967	30046	Zfp292	zinc finger protein 292	zf-C2H2
ENSMUSG00000040033	20847	Stat2	signal transducer and activator of transcription 2	STAT
ENSMUSG00000040054	116848	Baz2a	bromodomain adjacent to zinc finger domain, 2A	MBD
ENSMUSG00000040148	15373	Hmx3	H6 homeobox 3	Homeobox
ENSMUSG00000040187	272322	Arntl2	aryl hydrocarbon receptor nuclear translocator-like 2	bHLH
ENSMUSG00000040270	12014	Bach2	BTB and CNC homology 2	TF_bZIP
ENSMUSG00000040289	15213	Hey1	hairy/enhancer-of-split related with YRPW motif 1	bHLH
ENSMUSG00000040310	11695	Alx4	aristaless-like homeobox 4	Homeobox
ENSMUSG00000040321	228491	Zfp770	zinc finger protein 770	zf-C2H2
ENSMUSG00000040433	245007	Zbtb38	zinc finger and BTB domain containing 38	ZBTB
ENSMUSG00000040478	230025	Prdm13	PR domain containing 13	zf-C2H2
ENSMUSG00000040489	214105	Sox30	SRY (sex determining region Y)-box 30	HMG
ENSMUSG00000040610	27140	Tlx3	T cell leukemia, homeobox 3	Homeobox
ENSMUSG00000040632	18185	Nrl	neural retina leucine zipper gene	TF_bZIP
ENSMUSG00000040712	216874	Camta2	calmodulin binding transcription activator 2	CG-1
ENSMUSG00000040721	239102	Zfhx2	zinc finger homeobox 2	Homeobox
ENSMUSG00000040726	15209	Hesx1	homeobox gene expressed in ES cells	Homeobox
ENSMUSG00000040732	13876	Erg	avian erythroblastosis virus E-26 (v-ets) oncogene related	ETS
ENSMUSG00000040775		Gm9772	-	zf-C2H2
ENSMUSG00000040841	20475	Six5	sine oculis-related homeobox 5	Homeobox
ENSMUSG00000040857	13875	Erf	Ets2 repressor factor	ETS
ENSMUSG00000040891	15377	Foxa3	forkhead box A3	Fork head
ENSMUSG00000040929	19726	Rfx3	regulatory factor X, 3 (influences HLA class II expression)	RFX
ENSMUSG00000041164	52915	Zmiz2	zinc finger, MIZ-type containing 2	zf-MIZ
ENSMUSG00000041258	329002	Zfp236	zinc finger protein 236	zf-C2H2
ENSMUSG00000041272	252838	Tox	thymocyte selection-associated high mobility group box	HMG
ENSMUSG00000041287	20670	Sox15	SRY (sex determining region Y)-box 15	HMG
ENSMUSG00000041309	14912	Nkx6-2	NK6 homeobox 2	Homeobox
ENSMUSG00000041420	17537	Meis3	Meis homeobox 3	Homeobox
ENSMUSG00000041483	226442	Zfp281	zinc finger protein 281	zf-C2H2
ENSMUSG00000041515	15900	Irf8	interferon regulatory factor 8	IRF
ENSMUSG00000041540	20678	Sox5	SRY (sex determining region Y)-box 5	HMG
ENSMUSG00000041565	320858	L3mbtl4	l(3)mbt-like 4 (Drosophila)	zf-C2HC
ENSMUSG00000041578	12951	Crx	cone-rod homeobox	TF_Otx
ENSMUSG00000041583	252830	Obox6	oocyte specific homeobox 6	Homeobox
ENSMUSG00000041649	245671	Klf8	Kruppel-like factor 8	zf-C2H2
ENSMUSG00000041703	65100	Zic5	zinc finger protein of the cerebellum 5	zf-C2H2
ENSMUSG00000041730	107751	Prrxl1	paired related homeobox protein-like 1	Homeobox
ENSMUSG00000041911	13390	Dlx1	distal-less homeobox 1	Homeobox
ENSMUSG00000042002	116810	Foxn4	forkhead box N4	Fork head
ENSMUSG00000042063	56220	Zfp386	zinc finger protein 386 (Kruppel-like)	zf-C2H2
ENSMUSG00000042097	22685	Zfp239	zinc finger protein 239	zf-C2H2
ENSMUSG00000042109	105859	Csdc2	cold shock domain containing C2, RNA binding	CSD
ENSMUSG00000042207	75605	Kdm5b	lysine (K)-specific demethylase 5B	ARID
ENSMUSG00000042258	16392	Isl1	ISL1 transcription factor, LIM/homeodomain	Homeobox
ENSMUSG00000042320	73422	Prox2	prospero homeobox 2	HPD
ENSMUSG00000042323	66923	Pbrm1	polybromo 1	HMG
ENSMUSG00000042372	240590	Dmrt3	doublesex and mab-3 related transcription factor 3	DM
ENSMUSG00000042390	229542	Gatad2b	GATA zinc finger domain containing 2B	zf-GATA
ENSMUSG00000042406	11911	Atf4	activating transcription factor 4	TF_bZIP
ENSMUSG00000042414	383491	Prdm14	PR domain containing 14	zf-C2H2
ENSMUSG00000042439	328977	Zfp532	zinc finger protein 532	zf-C2H2
ENSMUSG00000042448	15429	Hoxd1	homeobox D1	Homeobox
ENSMUSG00000042472	52708	Zfp410	zinc finger protein 410	zf-C2H2
ENSMUSG00000042477	332937	Tfap2e	transcription factor AP-2, epsilon	AP-2
ENSMUSG00000042496	382066	Prdm10	PR domain containing 10	zf-C2H2
ENSMUSG00000042499	15431	Hoxd11	homeobox D11	Homeobox
ENSMUSG00000042508	23857	Dmtf1	cyclin D binding myb-like transcription factor 1	MYB
ENSMUSG00000042589	13048	Cux2	cut-like homeobox 2	CUT
ENSMUSG00000042596	226896	Tfap2d	transcription factor AP-2, delta	AP-2
ENSMUSG00000042622	17133	Maff	v-maf musculoaponeurotic fibrosarcoma oncogene family, protein F (avian)	TF_bZIP
ENSMUSG00000042745	15901	Id1	inhibitor of DNA binding 1	bHLH
ENSMUSG00000042812	15227	Foxf1	forkhead box F1	Fork head
ENSMUSG00000042821	20613	Snai1	snail homolog 1 (Drosophila)	zf-C2H2
ENSMUSG00000042903	54601	Foxo4	forkhead box O4	Fork head
ENSMUSG00000043013	15379	Onecut1	one cut domain, family member 1	CUT
ENSMUSG00000043059	101023	Zfp513	zinc finger protein 513	zf-C2H2
ENSMUSG00000043090	330788	Zfp866	zinc finger protein 866	zf-C2H2
ENSMUSG00000043099	15248	Hic1	hypermethylated in cancer 1	ZBTB
ENSMUSG00000043219	15403	Hoxa6	homeobox A6	Homeobox
ENSMUSG00000043290	654801	Zfp784	zinc finger protein 784	zf-C2H2
ENSMUSG00000043342	15438	Hoxd9	homeobox D9	Homeobox
ENSMUSG00000043456	243937	Zfp536	zinc finger protein 536	zf-C2H2
ENSMUSG00000043467	240869	Zbtb37	zinc finger and BTB domain containing 37	ZBTB
ENSMUSG00000043602	193043	Zfp3	zinc finger protein 3	zf-C2H2
ENSMUSG00000043668	244579	Tox3	TOX high mobility group box family member 3	HMG
ENSMUSG00000043753	242523	Dmrta1	doublesex and mab-3 related transcription factor like family A1	DM
ENSMUSG00000043903	195209	Gm22	predicted gene 22	zf-C2H2
ENSMUSG00000043969	13797	Emx2	empty spiracles homeobox 2	Homeobox
ENSMUSG00000044167	56458	Foxo1	forkhead box O1	Fork head
ENSMUSG00000044186	18092	Nkx2-6	NK2 homeobox 6	Homeobox
ENSMUSG00000044220	18089	Nkx2-3	NK2 homeobox 3	Homeobox
ENSMUSG00000044243	320522	Bhlha9	basic helix-loop-helix family, member a9	bHLH
ENSMUSG00000044296	214779	Zfp879	zinc finger protein 879	zf-C2H2
ENSMUSG00000044312	11925	Neurog3	neurogenin 3	bHLH
ENSMUSG00000044434		Gm9791	-	CSD
ENSMUSG00000044452	668501	Zfp507	zinc finger protein 507	zf-C2H2
ENSMUSG00000044501	224598	Zfp758	zinc finger protein 758	zf-C2H2
ENSMUSG00000044518	30923	Foxe3	forkhead box E3	Fork head
ENSMUSG00000044519	382867	Zfp488	zinc finger protein 488	zf-C2H2
ENSMUSG00000044542	19127	Prop1	paired like homeodomain factor 1	Homeobox
ENSMUSG00000044597	17870	Mycs	myc-like oncogene, s-myc protein	bHLH
ENSMUSG00000044617	320080	Zbtb39	zinc finger and BTB domain containing 39	ZBTB
ENSMUSG00000044646	207259	Zbtb7c	zinc finger and BTB domain containing 7C	ZBTB
ENSMUSG00000044676	234725	Zfp612	zinc finger protein 612	zf-C2H2
ENSMUSG00000044807	30944	Zfp354c	zinc finger protein 354C	zf-C2H2
ENSMUSG00000044876	72667	Zfp444	zinc finger protein 444	zf-C2H2
ENSMUSG00000044934	238673	Zfp367	zinc finger protein 367	zf-C2H2
ENSMUSG00000045179	20675	Sox3	SRY (sex determining region Y)-box 3	HMG
ENSMUSG00000045251	69234	Zfp688	zinc finger protein 688	zf-C2H2
ENSMUSG00000045252	232976	Zfp574	zinc finger protein 574	zf-C2H2
ENSMUSG00000045268	195522	Zfp691	zinc finger protein 691	zf-C2H2
ENSMUSG00000045333	94187	Zfp423	zinc finger protein 423	zf-C2H2
ENSMUSG00000045336	71066	Hsfy2	heat shock transcription factor, Y linked 2	HSF
ENSMUSG00000045440	56856	Insm2	insulinoma-associated 2	zf-C2H2
ENSMUSG00000045466	101197	Zfp956	zinc finger protein 956	zf-C2H2
ENSMUSG00000045493	140489	Bhlhe23	basic helix-loop-helix family, member e23	bHLH
ENSMUSG00000045515	18993	Pou3f3	POU domain, class 3, transcription factor 3	Pou
ENSMUSG00000045518	246086	Onecut3	one cut domain, family member 3	CUT
ENSMUSG00000045519	434377	Zfp560	zinc finger protein 560	zf-C2H2
ENSMUSG00000045591	94222	Olig3	oligodendrocyte transcription factor 3	bHLH
ENSMUSG00000045598	233887	Zfp553	zinc finger protein 553	zf-C2H2
ENSMUSG00000045608	223843	Dbx2	developing brain homeobox 2	Homeobox
ENSMUSG00000045639	320683	Zfp629	zinc finger protein 629	zf-C2H2
ENSMUSG00000045680	21412	Tcf21	transcription factor 21	bHLH
ENSMUSG00000045757	233893	Zfp764	zinc finger protein 764	zf-C2H2
ENSMUSG00000045802	245525	Hsf3	heat shock transcription factor 3	HSF
ENSMUSG00000045842		Tgif2-ps2	-	Homeobox
ENSMUSG00000045991	225631	Onecut2	one cut domain, family member 2	CUT
ENSMUSG00000046088		Gm9805	-	zf-C2H2
ENSMUSG00000046160	50914	Olig1	oligodendrocyte transcription factor 1	bHLH
ENSMUSG00000046179	108961	E2f8	E2F transcription factor 8	E2F
ENSMUSG00000046185	74352	Zfp84	zinc finger protein 84	zf-C2H2
ENSMUSG00000046311	22720	Zfp62	zinc finger protein 62	zf-C2H2
ENSMUSG00000046351	218100	Zfp322a	zinc finger protein 322A	zf-C2H2
ENSMUSG00000046470	20672	Sox18	SRY (sex determining region Y)-box 18	HMG
ENSMUSG00000046518	114712	Ferd3l	Fer3-like (Drosophila)	bHLH
ENSMUSG00000046532	11835	Ar	androgen receptor	ESR-like
ENSMUSG00000046541	210172	Zfp526	zinc finger protein 526	zf-C2H2
ENSMUSG00000046556	79233	Zfp319	zinc finger protein 319	zf-C2H2
ENSMUSG00000046658	54201	Zfp316	zinc finger protein 316	zf-C2H2
ENSMUSG00000046711	15361	Hmga1	high mobility group AT-hook 1	HMGI/HMGY
ENSMUSG00000046714	14234	Foxc2	forkhead box C2	Fork head
ENSMUSG00000046792	67109	Zfp787	zinc finger protein 787	zf-C2H2
ENSMUSG00000046886	66758	Zfp474	zinc finger protein 474	zf-C2H2
ENSMUSG00000046897	68744	Zfp740	zinc finger protein 740	zf-C2H2
ENSMUSG00000046962	114565	Zbtb21	zinc finger and BTB domain containing 21	ZBTB
ENSMUSG00000046982	110796	Tshz1	teashirt zinc finger family member 1	zf-C2H2
ENSMUSG00000047002	56184	Msgn1	mesogenin 1	bHLH
ENSMUSG00000047003	22701	Zfp41	zinc finger protein 41	zf-C2H2
ENSMUSG00000047036	235682	Zfp445	zinc finger protein 445	zf-C2H2
ENSMUSG00000047141	72020	Zfp654	zinc finger protein 654	zf-C2H2
ENSMUSG00000047143	242620	Dmrta2	doublesex and mab-3 related transcription factor like family A2	DM
ENSMUSG00000047171	234219	Helt	helt bHLH transcription factor	bHLH
ENSMUSG00000047264	140482	Zfp358	zinc finger protein 358	zf-C2H2
ENSMUSG00000047342	192651	Zfp286	zinc finger protein 286	zf-C2H2
ENSMUSG00000047371	233890	Zfp768	zinc finger protein 768	zf-C2H2
ENSMUSG00000047407	21815	Tgif1	TGFB-induced factor homeobox 1	Homeobox
ENSMUSG00000047412	235132	Zbtb44	zinc finger and BTB domain containing 44	ZBTB
ENSMUSG00000047473	22693	Zfp30	zinc finger protein 30	zf-C2H2
ENSMUSG00000047591	378435	Mafa	v-maf musculoaponeurotic fibrosarcoma oncogene family, protein A (avian)	TF_bZIP
ENSMUSG00000047603	56525	Zfp235	zinc finger protein 235	zf-C2H2
ENSMUSG00000047638	20186	Nr1h4	nuclear receptor subfamily 1, group H, member 4	THR-like
ENSMUSG00000047861	14233	Foxi1	forkhead box I1	Fork head
ENSMUSG00000047907	228911	Tshz2	teashirt zinc finger family member 2	zf-C2H2
ENSMUSG00000048001	15208	Hes5	hairy and enhancer of split 5 (Drosophila)	bHLH
ENSMUSG00000048012	243963	Zfp473	zinc finger protein 473	zf-C2H2
ENSMUSG00000048015	11923	Neurod4	neurogenic differentiation 4	bHLH
ENSMUSG00000048118	238247	Arid4a	AT rich interactive domain 4A (RBP1-like)	ARID
ENSMUSG00000048138	226049	Dmrt2	doublesex and mab-3 related transcription factor 2	DM
ENSMUSG00000048251	58208	Bcl11b	B cell leukemia/lymphoma 11B	zf-C2H2
ENSMUSG00000048280	408068	Zfp738	zinc finger protein 738	zf-C2H2
ENSMUSG00000048349	18996	Pou4f1	POU domain, class 4, transcription factor 1	Pou
ENSMUSG00000048377	270004	Foxi2	forkhead box I2	Fork head
ENSMUSG00000048385	170729	Scrt1	scratch homolog 1, zinc finger protein (Drosophila)	zf-C2H2
ENSMUSG00000048387	23967	Osr1	odd-skipped related 1 (Drosophila)	zf-C2H2
ENSMUSG00000048402	14633	Gli2	GLI-Kruppel family member GLI2	zf-C2H2
ENSMUSG00000048410	240476	Zfp407	zinc finger protein 407	zf-C2H2
ENSMUSG00000048450	17701	Msx1	msh homeobox 1	Homeobox
ENSMUSG00000048485	215627	Zbtb8b	zinc finger and BTB domain containing 8b	ZBTB
ENSMUSG00000048502	278672	Duxbl1	double homeobox B-like 1	Homeobox
ENSMUSG00000048528	20231	Nkx1-2	NK1 transcription factor related, locus 2 (Drosophila)	Homeobox
ENSMUSG00000048540	18072	Nhlh2	nescient helix loop helix 2	bHLH
ENSMUSG00000048562	320145	Sp8	trans-acting transcription factor 8	zf-C2H2
ENSMUSG00000048626	75753	Klf17	Kruppel-like factor 17	zf-C2H2
ENSMUSG00000048686	69317	Hmgb4	high-mobility group box 4	HMG
ENSMUSG00000048728	237758	Zfp454	zinc finger protein 454	zf-C2H2
ENSMUSG00000048756	56484	Foxo3	forkhead box O3	Fork head
ENSMUSG00000048763	15410	Hoxb3	homeobox B3	Homeobox
ENSMUSG00000048897	209225	Zfp710	zinc finger protein 710	zf-C2H2
ENSMUSG00000048904	18014	Neurog1	neurogenin 1	bHLH
ENSMUSG00000048921	71131	Zfp689	zinc finger protein 689	zf-C2H2
ENSMUSG00000048938	381463	Nr1h5	nuclear receptor subfamily 1, group H, member 5	THR-like
ENSMUSG00000049295	69890	Zfp219	zinc finger protein 219	zf-C2H2
ENSMUSG00000049321	22678	Zfp2	zinc finger protein 2	zf-C2H2
ENSMUSG00000049410		Zfp683	-	zf-C2H2
ENSMUSG00000049421	26466	Zfp260	zinc finger protein 260	zf-C2H2
ENSMUSG00000049470	93736	Aff4	AF4/FMR2 family, member 4	AF-4
ENSMUSG00000049532	50524	Sall2	sal-like 2 (Drosophila)	zf-C2H2
ENSMUSG00000049577	22761	Zfpm1	zinc finger protein, multitype 1	zf-C2H2
ENSMUSG00000049600	232879	Zbtb45	zinc finger and BTB domain containing 45	ZBTB
ENSMUSG00000049604	15408	Hoxb13	homeobox B13	Homeobox
ENSMUSG00000049672	22666	Zbtb14	zinc finger and BTB domain containing 14	ZBTB
ENSMUSG00000049691	12020	Nkx3-2	NK3 homeobox 2	Homeobox
ENSMUSG00000049728	244219	Zfp668	zinc finger protein 668	zf-C2H2
ENSMUSG00000049739	233905	Zfp646	zinc finger protein 646	zf-C2H2
ENSMUSG00000049755	319475	Zfp672	zinc finger protein 672	zf-C2H2
ENSMUSG00000049823	193736	Zbtb12	zinc finger and BTB domain containing 12	ZBTB
ENSMUSG00000049878	109263	Rlf	rearranged L-myc fusion sequence	zf-C2H2
ENSMUSG00000050064	242109	Zfp697	zinc finger protein 697	zf-C2H2
ENSMUSG00000050100	15372	Hmx2	H6 homeobox 2	Homeobox
ENSMUSG00000050197	73614	Rhox13	reproductive homeobox 13	Homeobox
ENSMUSG00000050240	58180	Hic2	hypermethylated in cancer 2	ZBTB
ENSMUSG00000050295	17300	Foxc1	forkhead box C1	Fork head
ENSMUSG00000050328	15421	Hoxc12	homeobox C12	Homeobox
ENSMUSG00000050368	15430	Hoxd10	homeobox D10	Homeobox
ENSMUSG00000050397	26927	Foxl2	forkhead box L2	Fork head
ENSMUSG00000050600	100043757	Zfp831	zinc finger protein 831	zf-C2H2
ENSMUSG00000050605	22719	Zfp61	zinc finger protein 61	zf-C2H2
ENSMUSG00000050619	99334	Zscan29	zinc finger SCAN domains 29	zf-C2H2
ENSMUSG00000050714	320633	Zbtb26	zinc finger and BTB domain containing 26	ZBTB
ENSMUSG00000050846	78834	Zfp623	zinc finger protein 623	zf-C2H2
ENSMUSG00000050855	233057	Zfp940	zinc finger protein 940	zf-C2H2
ENSMUSG00000050919	238803	Zfp366	zinc finger protein 366	zf-C2H2
ENSMUSG00000050954	67911	Zfp169	zinc finger protein 169	zf-C2H2
ENSMUSG00000050966	83557	Lin28a	lin-28 homolog A (C. elegans)	CSD
ENSMUSG00000051034	22648	Zfp11	zinc finger protein 11	zf-C2H2
ENSMUSG00000051037	218311	Zfp455	zinc finger protein 455	zf-C2H2
ENSMUSG00000051038	194738	Rhox11	reproductive homeobox 11	Homeobox
ENSMUSG00000051149	11538	Adnp	activity-dependent neuroprotective protein	Homeobox
ENSMUSG00000051176	22702	Zfp42	zinc finger protein 42	zf-C2H2
ENSMUSG00000051184	66056	Zfp524	zinc finger protein 524	zf-C2H2
ENSMUSG00000051251	18071	Nhlh1	nescient helix loop helix 1	bHLH
ENSMUSG00000051341	22710	Zfp52	zinc finger protein 52	zf-C2H2
ENSMUSG00000051351	22704	Zfp46	zinc finger protein 46	zf-C2H2
ENSMUSG00000051367	20471	Six1	sine oculis-related homeobox 1	Homeobox
ENSMUSG00000051413	54711	Plagl2	pleiomorphic adenoma gene-like 2	zf-C2H2
ENSMUSG00000051451	233490	Crebzf	CREB/ATF bZIP transcription factor	TF_bZIP
ENSMUSG00000051469	59057	Zfp24	zinc finger protein 191	zf-C2H2
ENSMUSG00000051490	14237	Foxd4	forkhead box D4	Fork head
ENSMUSG00000051499	330301	Zfp786	zinc finger protein 786	zf-C2H2
ENSMUSG00000051510	17134	Mafg	v-maf musculoaponeurotic fibrosarcoma oncogene family, protein G (avian)	TF_bZIP
ENSMUSG00000051550	68490	Zfp579	zinc finger protein 579	zf-C2H2
ENSMUSG00000051817	20667	Sox12	SRY (sex determining region Y)-box 12	HMG
ENSMUSG00000051827	75199	Rhox2a	reproductive homeobox 2A	Homeobox
ENSMUSG00000051910	20679	Sox6	SRY (sex determining region Y)-box 6	HMG
ENSMUSG00000051977	213389	Prdm9	PR domain containing 9	zf-C2H2
ENSMUSG00000052040	50794	Klf13	Kruppel-like factor 13	zf-C2H2
ENSMUSG00000052056	228913	Zfp217	zinc finger protein 217	zf-C2H2
ENSMUSG00000052135	329934	Foxo6	forkhead box O6	Fork head
ENSMUSG00000052271	17341	Bhlha15	basic helix-loop-helix family, member a15	bHLH
ENSMUSG00000052414		Atf5	-	TF_bZIP
ENSMUSG00000052435	110794	Cebpe	CCAAT/enhancer binding protein (C/EBP), epsilon	C/EBP
ENSMUSG00000052446	234413	Zfp961	zinc finger protein 961	zf-C2H2
ENSMUSG00000052534	18514	Pbx1	pre B cell leukemia homeobox 1	Homeobox
ENSMUSG00000052675	57745	Zfp112	zinc finger protein 112	zf-C2H2
ENSMUSG00000052684	16476	Jun	jun proto-oncogene	TF_bZIP
ENSMUSG00000052751	58887	Repin1	replication initiator 1	zf-C2H2
ENSMUSG00000052763	232784	Zfp212	Zinc finger protein 212	zf-C2H2
ENSMUSG00000052837	16477	Junb	jun B proto-oncogene	TF_bZIP
ENSMUSG00000052909		Gm9894	-	zf-C2H2
ENSMUSG00000052942	226075	Glis3	GLIS family zinc finger 3	zf-C2H2
ENSMUSG00000053007	231991	Creb5	cAMP responsive element binding protein 5	TF_bZIP
ENSMUSG00000053080	108899	2700081O15Rik	RIKEN cDNA 2700081O15 gene	zf-BED
ENSMUSG00000053129	14842	Gsx1	GS homeobox 1	Homeobox
ENSMUSG00000053211	22767	Zfy1	zinc finger protein 1, Y linked	zf-C2H2
ENSMUSG00000053347	74670	Zfp943	zinc finger prtoein 943	zf-C2H2
ENSMUSG00000053390	240067	Zfp952	zinc finger protein 952	zf-C2H2
ENSMUSG00000053477	21413	Tcf4	transcription factor 4	bHLH
ENSMUSG00000053552	228598	Ebf4	early B cell factor 4	COE
ENSMUSG00000053600	224691	Zfp472	zinc finger protein 472	zf-C2H2
ENSMUSG00000053747	20669	Sox14	SRY (sex determining region Y)-box 14	HMG
ENSMUSG00000053909	434769	Rhox10	reproductive homeobox 10	Homeobox
ENSMUSG00000053985	243906	Zfp14	zinc finger protein 14	zf-C2H2
ENSMUSG00000054160	228731	Nkx2-4	NK2 homeobox 4	Homeobox
ENSMUSG00000054191	16596	Klf1	Kruppel-like factor 1 (erythroid)	zf-C2H2
ENSMUSG00000054272	245109	Zscan4c	zinc finger and SCAN domain containing 4C	zf-C2H2
ENSMUSG00000054310	71468	Obox1	oocyte specific homeobox 1	Homeobox
ENSMUSG00000054360	244813	Bsx	brain specific homeobox	Homeobox
ENSMUSG00000054381	269997	Zfp747	zinc finger protein 747	zf-C2H2
ENSMUSG00000054519	237775	Zfp867	zinc finger protein 867	zf-C2H2
ENSMUSG00000054648	66869	Zfp869	zinc finger protein 869	zf-C2H2
ENSMUSG00000054715	232878	Zscan22	zinc finger and SCAN domain containing 22	zf-C2H2
ENSMUSG00000054716	244216	Zfp771	zinc finger protein 771	zf-C2H2
ENSMUSG00000054717	97165	Hmgb2	high mobility group box 2	HMG
ENSMUSG00000054737	319535	Zfp182	zinc finger protein 182	zf-C2H2
ENSMUSG00000054893	384763	Zfp667	zinc finger protein 667	zf-C2H2
ENSMUSG00000054931	544922	Zkscan4	zinc finger with KRAB and SCAN domains 4	zf-C2H2
ENSMUSG00000054939	385674	Zfp174	zinc finger protein 174	zf-C2H2
ENSMUSG00000054967	239546	Zfp647	zinc finger protein 647	zf-C2H2
ENSMUSG00000055053	18029	Nfic	nuclear factor I/C	CTF/NFI
ENSMUSG00000055102	74400	Zfp819	zinc finger protein 819	zf-C2H2
ENSMUSG00000055116	11865	Arntl	aryl hydrocarbon receptor nuclear translocator-like	bHLH
ENSMUSG00000055148	16598	Klf2	Kruppel-like factor 2 (lung)	zf-C2H2
ENSMUSG00000055150	330463	Zfp78	zinc finger protein 78	zf-C2H2
ENSMUSG00000055197	260298	Fev	FEV (ETS oncogene family)	ETS
ENSMUSG00000055202	240063	Zfp811	zinc finger protein 811	zf-C2H2
ENSMUSG00000055210	17301	Foxd2	forkhead box D2	Fork head
ENSMUSG00000055228	71508	Zfp935	zinc finger protein 935	zf-C2H2
ENSMUSG00000055240	22643	Zfp101	zinc finger protein 101	zf-C2H2
ENSMUSG00000055305	22755	Zfp93	zinc finger protein 93	zf-C2H2
ENSMUSG00000055320	21676	Tead1	TEA domain family member 1	TEA
ENSMUSG00000055341	431706	Zfp457	zinc finger protein 457	zf-C2H2
ENSMUSG00000055435	17132	Maf	avian musculoaponeurotic fibrosarcoma (v-maf) AS42 oncogene homolog	TF_bZIP
ENSMUSG00000055480	238690	Zfp458	zinc finger protein 458	zf-C2H2
ENSMUSG00000055560	328274	Zfp459	zinc finger protein 459	zf-C2H2
ENSMUSG00000055633	68992	Zfp580	zinc finger protein 580	zf-C2H2
ENSMUSG00000055799	21415	Tcf7l1	transcription factor 7 like 1 (T cell specific, HMG box)	HMG
ENSMUSG00000055817	116871	Mta3	metastasis associated 3	zf-GATA
ENSMUSG00000055835	22640	Zfp1	zinc finger protein 1	zf-C2H2
ENSMUSG00000055874	232077	Foxi3	forkhead box I3	Fork head
ENSMUSG00000055942	194588	Obox7	predicted gene 4745	Homeobox
ENSMUSG00000055991	22757	Zkscan5	zinc finger with KRAB and SCAN domains 5	zf-C2H2
ENSMUSG00000056014	243308	A430033K04Rik	RIKEN cDNA A430033K04 gene	zf-C2H2
ENSMUSG00000056019	236193	Zfp709	zinc finger protein 709	zf-C2H2
ENSMUSG00000056216	12611	Cebpg	CCAAT/enhancer binding protein (C/EBP), gamma	C/EBP
ENSMUSG00000056300	100041433	Zfp981	predicted gene 13247	zf-C2H2
ENSMUSG00000056383	233168	AI987944	expressed sequence AI987944	zf-C2H2
ENSMUSG00000056459	109929	Zbtb25	zinc finger and BTB domain containing 25	ZBTB
ENSMUSG00000056493	17425	Foxk1	forkhead box K1	Fork head
ENSMUSG00000056501	12608	Cebpb	CCAAT/enhancer binding protein (C/EBP), beta	C/EBP
ENSMUSG00000056592	210104	Zfp658	zinc finger protein 658	zf-C2H2
ENSMUSG00000056648	15416	Hoxb8	homeobox B8	Homeobox
ENSMUSG00000056673	20592	Kdm5d	lysine (K)-specific demethylase 5D	ARID
ENSMUSG00000056749	18030	Nfil3	nuclear factor, interleukin 3, regulated	TF_bZIP
ENSMUSG00000056758	15364	Hmga2	high mobility group AT-hook 2	HMGI/HMGY
ENSMUSG00000056824	381405	Zfp663	zinc finger protein 663	zf-C2H2
ENSMUSG00000056829	14240	Foxb2	forkhead box B2	Fork head
ENSMUSG00000056854	18994	Pou3f4	POU domain, class 3, transcription factor 4	Pou
ENSMUSG00000057093	112415	Zfp607b	RIKEN cDNA C030039L03 gene	zf-C2H2
ENSMUSG00000057098	13591	Ebf1	early B cell factor 1	COE
ENSMUSG00000057101	210135	Zfp180	zinc finger protein 180	zf-C2H2
ENSMUSG00000057156	239099	Homez	homeodomain leucine zipper-encoding gene	Homeobox
ENSMUSG00000057173	619289	Rfx8	regulatory factor X 8	RFX
ENSMUSG00000057396	268670	Zfp759	zinc finger protein 759	zf-C2H2
ENSMUSG00000057406	107823	Nsd2	Wolf-Hirschhorn syndrome candidate 1 (human)	HMG
ENSMUSG00000057409	24132	Zfp53	zinc finger protein 53	zf-C2H2
ENSMUSG00000057469	50496	E2f6	E2F transcription factor 6	E2F
ENSMUSG00000057551	244713	Zfp317	zinc finger protein 317	zf-C2H2
ENSMUSG00000057637	110593	Prdm2	PR domain containing 2, with ZNF domain	zf-C2H2
ENSMUSG00000057691	69228	Zfp746	zinc finger protein 746	zf-C2H2
ENSMUSG00000057835	104349	Zfp119a	zinc finger protein 119a	zf-C2H2
ENSMUSG00000057842	218314	Zfp595	zinc finger protein 595	zf-C2H2
ENSMUSG00000057894	67230	Zfp329	zinc finger protein 329	zf-C2H2
ENSMUSG00000057895	22646	Zfp105	zinc finger protein 105	zf-C2H2
ENSMUSG00000057982	235047	Zfp809	zinc finger protein 809	zf-C2H2
ENSMUSG00000058028	170734	Zscan5b	zinc finger and SCAN domain containing 5B	zf-C2H2
ENSMUSG00000058093	100416706	Zfp729b	expressed sequence AA987161	zf-C2H2
ENSMUSG00000058186	100041379	Zfp980	predicted gene 13242	zf-C2H2
ENSMUSG00000058192	244721	Zfp846	zinc finger protein 846	zf-C2H2
ENSMUSG00000058239	22282	Usf2	upstream transcription factor 2	bHLH
ENSMUSG00000058291	24135	Zfp68	zinc finger protein 68	zf-C2H2
ENSMUSG00000058331	22746	Zfp85	zinc finger protein 85	zf-C2H2
ENSMUSG00000058402	233058	Zfp420	zinc finger protein 420	zf-C2H2
ENSMUSG00000058440	18181	Nrf1	nuclear respiratory factor 1	Nrf1
ENSMUSG00000058537		AW822073	-	Homeobox
ENSMUSG00000058638	65020	Zfp110	zinc finger protein 110	zf-C2H2
ENSMUSG00000058665	13798	En1	engrailed 1	Homeobox
ENSMUSG00000058669	18094	Nkx2-9	NK2 homeobox 9	Homeobox
ENSMUSG00000058670	237029	4932411N23Rik	RIKEN cDNA 4932411N23 gene	MYB
ENSMUSG00000058748	233987	Zfp958	zinc finger protein 958	zf-C2H2
ENSMUSG00000058756	21833	Thra	thyroid hormone receptor alpha	THR-like
ENSMUSG00000058794	18022	Nfe2	nuclear factor, erythroid derived 2	TF_bZIP
ENSMUSG00000058881	329003	Zfp516	zinc finger protein 516	zf-C2H2
ENSMUSG00000058883	432769	Zfp708	zinc finger protein 708	zf-C2H2
ENSMUSG00000058886	54006	Deaf1	deformed epidermal autoregulatory factor 1 (Drosophila)	SAND
ENSMUSG00000058900	380855	Rsl1	regulator of sex limited protein 1	zf-C2H2
ENSMUSG00000059142	240041	Zfp945	zinc finger protein 945	zf-C2H2
ENSMUSG00000059246	64290	Foxb1	forkhead box B1	Fork head
ENSMUSG00000059325	74318	Hopx	HOP homeobox	Homeobox
ENSMUSG00000059423	242747	Zfp933	zinc finger protein 933	zf-C2H2
ENSMUSG00000059436	17187	Max	Max protein	bHLH
ENSMUSG00000059475	235028	Zfp426	zinc finger protein 426	zf-C2H2
ENSMUSG00000059552	22059	Trp53	transformation related protein 53	P53
ENSMUSG00000059626	100135657	Rhox3e	reproductive homeobox 3E	Homeobox
ENSMUSG00000059689	232337	Zfp637	zinc finger protein 637	zf-C2H2
ENSMUSG00000059824	13170	Dbp	D site albumin promoter binding protein	TF_bZIP
ENSMUSG00000059839	408067	Zfp874b	zinc finger protein 874b	zf-C2H2
ENSMUSG00000059842	228807	Zfp341	zinc finger protein 341	zf-C2H2
ENSMUSG00000059878	67255	Zfp422	zinc finger protein 422	zf-C2H2
ENSMUSG00000059897	234358	Zfp930	zinc finger protein 930	zf-C2H2
ENSMUSG00000059975	72723	Zfp74	zinc finger protein 74	zf-C2H2
ENSMUSG00000060257	545474	Scrt2	scratch homolog 2, zinc finger protein (Drosophila)	zf-C2H2
ENSMUSG00000060261	14886	Gtf2i	general transcription factor II I	GTF2I
ENSMUSG00000060284	170574	Sp7	Sp7 transcription factor 7	zf-C2H2
ENSMUSG00000060301	72128	2610008E11Rik	RIKEN cDNA 2610008E11 gene	zf-C2H2
ENSMUSG00000060314	407812	Zfp941	zinc finger protein 941	zf-C2H2
ENSMUSG00000060336	245174	Zfp937	zinc finger protein 937	zf-C2H2
ENSMUSG00000060397	243833	Zfp128	zinc finger protein 128	zf-C2H2
ENSMUSG00000060427	234362	Zfp868	zinc finger protein 868	zf-C2H2
ENSMUSG00000060510	77519	Zfp266	zinc finger protein 266	zf-C2H2
ENSMUSG00000060601	22260	Nr1h2	nuclear receptor subfamily 1, group H, member 2	THR-like
ENSMUSG00000060630	76390	Zfp735	zinc finger protein 735	zf-C2H2
ENSMUSG00000060862	230848	Zbtb40	zinc finger and BTB domain containing 40	ZBTB
ENSMUSG00000060969	16371	Irx1	Iroquois related homeobox 1 (Drosophila)	Homeobox
ENSMUSG00000061079	20841	Zfp143	zinc finger protein 143	zf-C2H2
ENSMUSG00000061283	245583	Tgif2lx1	TGFB-induced factor homeobox 2-like, X-linked 1	Homeobox
ENSMUSG00000061371	408062	Zfp873	zinc finger protein 873	zf-C2H2
ENSMUSG00000061374	23877	Fiz1	Flt3 interacting zinc finger protein 1	zf-C2H2
ENSMUSG00000061517	223227	Sox10	SRY (sex determining region Y)-box 21	HMG
ENSMUSG00000061524	22772	Zic2	zinc finger protein of the cerebellum 2	zf-C2H2
ENSMUSG00000061544	381067	Zfp229	zinc finger protein 229	zf-C2H2
ENSMUSG00000061894	269585	Zscan20	zinc finger and SCAN domains 20	zf-C2H2
ENSMUSG00000061898	57782	Rbak	RB-associated KRAB repressor	zf-C2H2
ENSMUSG00000061911	17933	Myt1l	myelin transcription factor 1-like	zf-C2HC
ENSMUSG00000061969		Gm5581	-	zf-C2H2
ENSMUSG00000062012	22654	Zfp13	zinc finger protein 13	zf-C2H2
ENSMUSG00000062040	22689	Zfp27	zinc finger protein 27	zf-C2H2
ENSMUSG00000062101	240120	Zfp119b	zinc finger protein 119b	zf-C2H2
ENSMUSG00000062116	232853	Zfp954	zinc finger protein 954	zf-C2H2
ENSMUSG00000062175	228839	Tgif2	TGFB-induced factor homeobox 2	Homeobox
ENSMUSG00000062327	20997	T	brachyury	T-box
ENSMUSG00000062518	100503584	Zfp534	zinc finger protein 534	zf-C2H2
ENSMUSG00000062519	272347	Zfp398	zinc finger protein 398	zf-C2H2
ENSMUSG00000062588		Gm6104	-	HMG
ENSMUSG00000062627	320713	Mysm1	myb-like, SWIRM and MPN domains 1	MYB
ENSMUSG00000062743	210503	Zfp677	zinc finger protein 677	zf-C2H2
ENSMUSG00000062761	269639	Zfp512	zinc finger protein 512	zf-C2H2
ENSMUSG00000062794	235048	Zfp599	zinc finger protein 599	zf-C2H2
ENSMUSG00000062861	22690	Zfp28	zinc finger protein 28	zf-C2H2
ENSMUSG00000062931	237411	Zfp938	zinc finger protein 938	zf-C2H2
ENSMUSG00000062939	20849	Stat4	signal transducer and activator of transcription 4	STAT
ENSMUSG00000062944	100043133	9130023H24Rik	RIKEN cDNA 9130023H24 gene	zf-C2H2
ENSMUSG00000063047	338354	Zfp780b	zinc finger protein 780B	zf-C2H2
ENSMUSG00000063060	20680	Sox7	SRY (sex determining region Y)-box 7	HMG
ENSMUSG00000063108	22688	Zfp26	zinc finger protein 26	zf-C2H2
ENSMUSG00000063242	100039551	Tgif2lx2	TGFB-induced factor homeobox 2-like, X-linked 2	Homeobox
ENSMUSG00000063245		Zfp993	-	zf-C2H2
ENSMUSG00000063281	22694	Zfp35	zinc finger protein 35	zf-C2H2
ENSMUSG00000063383	210853	Zfp947	zinc finger protein 947	zf-C2H2
ENSMUSG00000063488	382118	Zkscan7	zinc finger with KRAB and SCAN domains 7	zf-C2H2
ENSMUSG00000063535	76373	Zfp773	zinc finger protein 773	zf-C2H2
ENSMUSG00000063632	20666	Sox11	SRY (sex determining region Y)-box 11	HMG
ENSMUSG00000063659	30928	Zbtb18	zinc finger and BTB domain containing 18	ZBTB
ENSMUSG00000063672	74561	Nkx6-3	NK6 homeobox 3	Homeobox
ENSMUSG00000063804	380669	Lin28b	lin-28 homolog B (C. elegans)	CSD
ENSMUSG00000063889	12916	Crem	cAMP responsive element modulator	TF_bZIP
ENSMUSG00000063894	93681	Zkscan8	zinc finger with KRAB and SCAN domains 8	zf-C2H2
ENSMUSG00000063905		Gm10139	-	zf-C2H2
ENSMUSG00000063972	14536	Nr6a1	nuclear receptor subfamily 6, group A, member 1	GCNF-like
ENSMUSG00000064043	224829	Trerf1	transcriptional regulating factor 1	zf-C2H2
ENSMUSG00000064137	434768	Rhox8	reproductive homeobox 8	Homeobox
ENSMUSG00000064141	381549	Zfp69	zinc finger protein 69	zf-C2H2
ENSMUSG00000064194	668620	Zfp936	zinc finger protein 936	zf-C2H2
ENSMUSG00000065999	433804	Zfp985	predicted gene 13154	zf-C2H2
ENSMUSG00000066000	112422	Zfp979	RIKEN cDNA 2610305D13 gene	zf-C2H2
ENSMUSG00000066007	667666	Zfp600	zinc finger protein 600	zf-C2H2
ENSMUSG00000066009	626316	Zfp987	predicted gene 13051	zf-C2H2
ENSMUSG00000066224	550619	Arid3c	AT rich interactive domain 3C (BRIGHT-like)	ARID
ENSMUSG00000066551	15289	Hmgb1	high mobility group box 1	HMG
ENSMUSG00000066613	69504	Zfp932	zinc finger protein 932	zf-C2H2
ENSMUSG00000066687	235320	Zbtb16	zinc finger and BTB domain containing 16	ZBTB
ENSMUSG00000066721	101544	Zfp575	zinc finger protein 575	zf-C2H2
ENSMUSG00000066772	246791	Obox3	oocyte specific homeobox 3	Homeobox
ENSMUSG00000066797	100503355	Zfp648	zinc finger protein 648	zf-C2H2
ENSMUSG00000066798	241322	Zbtb6	zinc finger and BTB domain containing 6	ZBTB
ENSMUSG00000066829	235050	Zfp810	zinc finger protein 810	zf-C2H2
ENSMUSG00000066838	232855	Zfp772	zinc finger protein 772	zf-C2H2
ENSMUSG00000066880	170938	Zfp617	zinc finger protein 617	zf-C2H2
ENSMUSG00000067071	55927	Hes6	hairy and enhancer of split 6	bHLH
ENSMUSG00000067261	15221	Foxd3	forkhead box D3	Fork head
ENSMUSG00000067424	240068	Zfp563	zinc finger protein 563	zf-C2H2
ENSMUSG00000067430	73451	Zfp763	zinc finger protein 763	zf-C2H2
ENSMUSG00000067438	15371	Hmx1	H6 homeobox 1	Homeobox
ENSMUSG00000067724	231044	Gbx1	gastrulation brain homeobox 1	Homeobox
ENSMUSG00000067860	22773	Zic3	zinc finger protein of the cerebellum 3	zf-C2H2
ENSMUSG00000067916	666532	Zfp991	predicted gene 13139	zf-C2H2
ENSMUSG00000067919	100043034	Rex2	reduced expression 2	zf-C2H2
ENSMUSG00000067928	240034	Zfp760	zinc finger protein 760	zf-C2H2
ENSMUSG00000067929		Gm10226	-	zf-C2H2
ENSMUSG00000067931	381066	Zfp948	zinc finger protein 948	zf-C2H2
ENSMUSG00000067942	224585	Zfp160	zinc finger protein 160	zf-C2H2
ENSMUSG00000068048	104384	Rhox9	reproductive homeobox 9	Homeobox
ENSMUSG00000068079	21407	Tcf15	transcription factor 15	bHLH
ENSMUSG00000068130	668923	Zfp442	zinc finger protein 442	zf-C2H2
ENSMUSG00000068134	104348	Zfp120	zinc finger protein 120	zf-C2H2
ENSMUSG00000068154	53626	Insm1	insulinoma-associated 1	zf-C2H2
ENSMUSG00000068284	207806	Usf3	predicted gene 608	bHLH
ENSMUSG00000068302	384452	Noto	notochord homolog (Xenopus laevis)	Homeobox
ENSMUSG00000068327	21909	Tlx2	T cell leukemia, homeobox 2	Homeobox
ENSMUSG00000068551	68910	Zfp467	zinc finger protein 467	zf-C2H2
ENSMUSG00000068823	229663	Csde1	cold shock domain containing E1, RNA binding	CSD
ENSMUSG00000068859	381373	Sp9	trans-acting transcription factor 9	zf-C2H2
ENSMUSG00000068959	70227	Zfp619	zinc finger protein 619	zf-C2H2
ENSMUSG00000068962	232966	Zfp114	zinc finger protein 114	zf-C2H2
ENSMUSG00000068966	241311	Zbtb34	zinc finger and BTB domain containing 34	ZBTB
ENSMUSG00000069036	21674	Sry	sex determining region of Chr Y	HMG
ENSMUSG00000069171	13865	Nr2f1	nuclear receptor subfamily 2, group F, member 1	RXR-like
ENSMUSG00000069184	238722	Zfp87	zinc finger protein 72	zf-C2H2
ENSMUSG00000069206	238692	Zfp874a	zinc finger protein 874a	zf-C2H2
ENSMUSG00000069208	235956	Zfp825	zinc finger protein 825	zf-C2H2
ENSMUSG00000069378	225518	Prdm6	PR domain containing 6	zf-C2H2
ENSMUSG00000069475		Gm6020	-	zf-C2H2
ENSMUSG00000069476	327963	Zfp616	zinc finger protein 616	zf-C2H2
ENSMUSG00000069727	434179	Zfp975	predicted gene 5595	zf-C2H2
ENSMUSG00000069729	239985	Arid1b	AT rich interactive domain 1B (SWI-like)	ARID
ENSMUSG00000069743	75424	Zfp820	zinc finger protein 820	zf-C2H2
ENSMUSG00000069755		Zfp125	-	zf-C2H2
ENSMUSG00000070031	434484	Sp140	Sp140 nuclear body protein	SAND
ENSMUSG00000070034	109032	Sp110	Sp110 nuclear body protein	SAND
ENSMUSG00000070345	327992	Hsf5	heat shock transcription factor family member 5	HSF
ENSMUSG00000070420	666311	Zscan25	zinc finger and SCAN domain containing 25	zf-C2H2
ENSMUSG00000070495	664799	Ctcfl	CCCTC-binding factor (zinc finger protein)-like	zf-C2H2
ENSMUSG00000070605	433791	Zfp992	predicted gene 13251	zf-C2H2
ENSMUSG00000070643	20668	Sox13	SRY (sex determining region Y)-box 13	HMG
ENSMUSG00000070691	12399	Runx3	runt related transcription factor 3	Runt
ENSMUSG00000070709	73430	Zfp974	RIKEN cDNA 1700049G17 gene	zf-C2H2
ENSMUSG00000070828	665902	Zscan4f	zinc finger and SCAN domain containing 4F	zf-C2H2
ENSMUSG00000070902	236537	Zfp352	zinc finger protein 352	zf-C2H2
ENSMUSG00000070990	110805	Foxe1	forkhead box E1	Fork head
ENSMUSG00000071064	622675	Zfp827	zinc finger protein 827	zf-C2H2
ENSMUSG00000071076	16478	Jund	jun D proto-oncogene	TF_bZIP
ENSMUSG00000071256	449521	Zfp213	zinc finger protein 213	zf-C2H2
ENSMUSG00000071266	74149	Zfp946	zinc finger protein 946	zf-C2H2
ENSMUSG00000071267	73233	Zfp942	zinc finger protein 942	zf-C2H2
ENSMUSG00000071281	235907	Zfp65	zinc finger protein 65	zf-C2H2
ENSMUSG00000071291	238693	Zfp58	zinc finger protein 58	zf-C2H2
ENSMUSG00000071295		Gm10323	-	zf-C2H2
ENSMUSG00000071341	13656	Egr4	early growth response 4	zf-C2H2
ENSMUSG00000071350	239122	Setdb2	SET domain, bifurcated 2	MBD
ENSMUSG00000071477	72306	Zfp777	zinc finger protein 777	zf-C2H2
ENSMUSG00000071646	23942	Mta2	metastasis-associated gene family, member 2	zf-GATA
ENSMUSG00000071661	75291	Zbtb3	zinc finger and BTB domain containing 3	ZBTB
ENSMUSG00000071665	436240	Foxr2	forkhead box R2	Fork head
ENSMUSG00000071757	387609	Zhx2	zinc fingers and homeoboxes 2	Homeobox
ENSMUSG00000071766	382282	Rhox12	reproductive homeobox 12	Homeobox
ENSMUSG00000071767	547168	Rhox7a	reproductive homeobox 7	Homeobox
ENSMUSG00000071769	434758	Rhox3h	reproductive homeobox 3H	Homeobox
ENSMUSG00000071770	194856	Rhox4e	reproductive homeobox 4E	Homeobox
ENSMUSG00000071771	57737	Rhox4b	reproductive homeobox 4B	Homeobox
ENSMUSG00000071772	382209	Rhox3a	reproductive homeobox 3A	Homeobox
ENSMUSG00000071773	385343	Rhox1	reproductive homeobox 1	Homeobox
ENSMUSG00000072294	16597	Klf12	Kruppel-like factor 12	zf-C2H2
ENSMUSG00000072623	22750	Zfp9	zinc finger protein 9	zf-C2H2
ENSMUSG00000072672	100039293	Duxbl3	double homeobox B-like 3	Homeobox
ENSMUSG00000072675	100039227	Duxbl2	doubl homeobox B-like 2	Homeobox
ENSMUSG00000072762		4930522L14Rik	-	zf-C2H2
ENSMUSG00000072763		5430403G16Rik	-	zf-C2H2
ENSMUSG00000072774	626391	Zfp951	zinc finger protein 951	zf-C2H2
ENSMUSG00000072889	100978	Nfxl1	nuclear transcription factor, X-box binding-like 1	zf-NF-X1
ENSMUSG00000072915		Gm12258	-	zf-C2H2
ENSMUSG00000073043	11921	Atoh1	atonal homolog 1 (Drosophila)	bHLH
ENSMUSG00000073062	668166	Zxdb	zinc finger, X-linked, duplicated B	zf-C2H2
ENSMUSG00000073176	78619	Zfp449	zinc finger protein 449	zf-C2H2
ENSMUSG00000073197	236366	5730507C01Rik	RIKEN cDNA 5730507C01 gene	zf-C2H2
ENSMUSG00000073209	619665	Klf14	Kruppel-like factor 14	zf-C2H2
ENSMUSG00000073427		Gm4924	-	zf-C2H2
ENSMUSG00000073448		Gm10509	-	zf-C2H2
ENSMUSG00000074158	208111	Zfp976	RIKEN cDNA 9830147E19 gene	zf-C2H2
ENSMUSG00000074165	67607	Zfp788	zinc finger protein 788	zf-C2H2
ENSMUSG00000074166	101835	AW146154	expressed sequence AW146154	zf-C2H2
ENSMUSG00000074194	244556	Zfp791	zinc finger protein 791	zf-C2H2
ENSMUSG00000074220	233060	Zfp382	zinc finger protein 382	zf-C2H2
ENSMUSG00000074221	243905	Zfp568	zinc finger protein 568	zf-C2H2
ENSMUSG00000074282	22756	Zfp94	zinc finger protein 94	zf-C2H2
ENSMUSG00000074283	56869	Zfp109	zinc finger protein 109	zf-C2H2
ENSMUSG00000074365	546024	Crxos	cone-rod homeobox, opposite strand	Homeobox
ENSMUSG00000074366	252829	Obox5	oocyte specific homeobox 5	Homeobox
ENSMUSG00000074405	319748	Zfp865	zinc finger protein 865	zf-C2H2
ENSMUSG00000074406	232816	Zfp628	zinc finger protein 628	zf-C2H2
ENSMUSG00000074472	619310	Zfp872	zinc finger protein 872	zf-C2H2
ENSMUSG00000074500	72230	Zfp558	zinc finger protein 558	zf-C2H2
ENSMUSG00000074502	546118	Ubtfl1	upstream binding transcription factor, RNA polymerase I-like 1	HMG
ENSMUSG00000074519	626848	Zfp971	ethanol induced 1	zf-C2H2
ENSMUSG00000074529		Zfp972	-	zf-C2H2
ENSMUSG00000074607	269389	Tox2	TOX high mobility group box family member 2	HMG
ENSMUSG00000074622	16658	Mafb	v-maf musculoaponeurotic fibrosarcoma oncogene family, protein B (avian)	TF_bZIP
ENSMUSG00000074637	20674	Sox2	SRY (sex determining region Y)-box 2	HMG
ENSMUSG00000074676	14239	Foxs1	forkhead box S1	Fork head
ENSMUSG00000074731	545471	Zfp345	zinc finger protein 345	zf-C2H2
ENSMUSG00000074735		Gm21994	-	zf-C2H2
ENSMUSG00000074824	432770	Rslcan18	regulator of sex-limitation candidate 18	zf-C2H2
ENSMUSG00000074829	630836	2010315B03Rik	RIKEN cDNA 2010315B03 gene	zf-C2H2
ENSMUSG00000074830		Zfp640	-	zf-C2H2
ENSMUSG00000074832	76803	2410141K09Rik	RIKEN cDNA 2410141K09 gene	zf-C2H2
ENSMUSG00000074837		Gm10770	-	zf-C2H2
ENSMUSG00000074862	268319	BC025920	cDNA sequence BC025920	zf-C2H2
ENSMUSG00000074865	77117	Zfp934	zinc finger protein 934	zf-C2H2
ENSMUSG00000074867	630579	Zfp808	zinc finger protein 80	zf-C2H2
ENSMUSG00000074887	100170401	EU599041	expressed sequence EU599041	zf-C2H2
ENSMUSG00000075040	381410	Zfp408	zinc finger protein 408	zf-C2H2
ENSMUSG00000075045	245263	Gm4981	predicted gene 4981	Homeobox
ENSMUSG00000075304	64406	Sp5	trans-acting transcription factor 5	zf-C2H2
ENSMUSG00000075327	381990	Zbtb2	zinc finger and BTB domain containing 2	ZBTB
ENSMUSG00000075394	15423	Hoxc4	homeobox C4	Homeobox
ENSMUSG00000075588	103889	Hoxb2	homeobox B2	Homeobox
ENSMUSG00000075595	268469	Zfp652	zinc finger protein 652	zf-C2H2
ENSMUSG00000076431	20677	Sox4	SRY (sex determining region Y)-box 4	HMG
ENSMUSG00000078249	111241	Hmga1-rs1	high mobility group AT-hook I, related sequence 1	HMGI/HMGY
ENSMUSG00000078302	15229	Foxd1	forkhead box D1	Fork head
ENSMUSG00000078435	216177	AU041133	expressed sequence AU041133	zf-C2H2
ENSMUSG00000078495	100041677	Zfp984	predicted gene 13157	zf-C2H2
ENSMUSG00000078496	195531	Zfp982	predicted gene 13152	zf-C2H2
ENSMUSG00000078497		Zfp978	-	zf-C2H2
ENSMUSG00000078498		Zfp988	-	zf-C2H2
ENSMUSG00000078500		Zfp986	-	zf-C2H2
ENSMUSG00000078502	433801	Gm13212	predicted gene 13212	zf-C2H2
ENSMUSG00000078503		Zfp990	-	zf-C2H2
ENSMUSG00000078546	70081	Zfp995	RIKEN cDNA 2210404O09 gene	zf-C2H2
ENSMUSG00000078580	101604	E430018J23Rik	RIKEN cDNA E430018J23 gene	zf-C2H2
ENSMUSG00000078768	72556	Zfp566	zinc finger protein 566	zf-C2H2
ENSMUSG00000078779	22717	Zfp59	zinc finger protein 59	zf-C2H2
ENSMUSG00000078796	666528	Zfp541	zinc finger protein 541	zf-C2H2
ENSMUSG00000078861	353208	Zfp931	zinc finger protein 931	zf-C2H2
ENSMUSG00000078862	665211	Gm14326	predicted gene 14326	zf-C2H2
ENSMUSG00000078864	626802	Gm14322	predicted gene 14322	zf-C2H2
ENSMUSG00000078865		Gm14406	-	zf-C2H2
ENSMUSG00000078866	628308	Zfp970	predicted gene 14420	zf-C2H2
ENSMUSG00000078867		Gm14418	-	zf-C2H2
ENSMUSG00000078868		Gm14412	-	zf-C2H2
ENSMUSG00000078869	100045326	Gm14409	-	zf-C2H2
ENSMUSG00000078870		Gm14410	-	zf-C2H2
ENSMUSG00000078872		Gm14401	-	zf-C2H2
ENSMUSG00000078875	627901	Gm14419	predicted gene 14419	zf-C2H2
ENSMUSG00000078877	100039123	Gm14295	predicted gene 14295	zf-C2H2
ENSMUSG00000078878	100043387	Gm14305	predicted gene 14305	zf-C2H2
ENSMUSG00000078879	100503949	Zfp973	predicted gene 14306	zf-C2H2
ENSMUSG00000078880	100043381	Gm14308	predicted gene 14308	zf-C2H2
ENSMUSG00000078881	668039	Gm14434	predicted gene 14434	zf-C2H2
ENSMUSG00000078886		Gm2026	-	zf-C2H2
ENSMUSG00000078887	626832	Gm6710	predicted gene 6710	zf-C2H2
ENSMUSG00000078895		Gm11009	-	zf-C2H2
ENSMUSG00000078896		Zfp965	-	zf-C2H2
ENSMUSG00000078897	100043915	Gm4724	predicted gene 4724	zf-C2H2
ENSMUSG00000078898		Zfp968	-	zf-C2H2
ENSMUSG00000078899		Gm4631	-	zf-C2H2
ENSMUSG00000078902		Gm14443	-	zf-C2H2
ENSMUSG00000078903	665001	Gm14391	predicted gene 14391	zf-C2H2
ENSMUSG00000078905	664987	Gm14393	predicted gene 14393	zf-C2H2
ENSMUSG00000078906		Gm14444	-	zf-C2H2
ENSMUSG00000078994	72807	Zfp429	zinc finger protein 429	zf-C2H2
ENSMUSG00000078995	408065	Zfp456	zinc finger protein 456	zf-C2H2
ENSMUSG00000079008	100216455	Gm14124	predicted gene 14124	zf-C2H2
ENSMUSG00000079009	100271882	Gm14139	predicted gene 14139	zf-C2H2
ENSMUSG00000079033	17259	Mef2b	myocyte enhancer factor 2B	SRF
ENSMUSG00000079215	269704	Zfp664	zinc finger protein 664	zf-C2H2
ENSMUSG00000079277	15436	Hoxd4	homeobox D4	Homeobox
ENSMUSG00000079466	381359	Prdm12	PR domain containing 12	zf-C2H2
ENSMUSG00000079509	22764	Zfx	zinc finger protein X-linked	zf-C2H2
ENSMUSG00000079560	15400	Hoxa3	homeobox A3	Homeobox
ENSMUSG00000079626		Rhox7b	-	Homeobox
ENSMUSG00000079627	622301	Rhox2h	reproductive homeobox 2H	Homeobox
ENSMUSG00000079628	664608	Rhox4g	reproductive homeobox 4G	Homeobox
ENSMUSG00000079629	434766	Rhox2g	reproductive homeobox 2G	Homeobox
ENSMUSG00000079630	636177	Rhox4f	reproductive homeobox 4F	Homeobox
ENSMUSG00000079633	664610	Rhox4d	reproductive homeobox 4D	Homeobox
ENSMUSG00000079635	434759	Rhox4c	reproductive homeobox 4C	Homeobox
ENSMUSG00000079636	100135654	Rhox3c	reproductive homeobox 3C	Homeobox
ENSMUSG00000079637	100039948	Rhox2c	reproductive homeobox 2C	Homeobox
ENSMUSG00000079638	100039913	Rhox2b	reproductive homeobox 2B	Homeobox
ENSMUSG00000079639	664609	Rhox4a	reproductive homeobox 4A	Homeobox
ENSMUSG00000079681	100009600	Zglp1	zinc finger, GATA-like protein 1	zf-GATA
ENSMUSG00000079808	102638047	#N/A	sp110 nuclear body protein-like	SAND
ENSMUSG00000080933	546294	Rhox3g	reproductive homeobox 3G	Homeobox
ENSMUSG00000083695	74264	Rnf138rt1	ring finger protein 138, retrogene 1	zf-MIZ
ENSMUSG00000085111	67341	Ascl4	achaete-scute complex homolog 4 (Drosophila)	bHLH
ENSMUSG00000086147	100861620	Zfp989	predicted gene, 21082	zf-C2H2
ENSMUSG00000087598	56707	Zfp111	zinc finger protein 111	zf-C2H2
ENSMUSG00000089756	667962	Zfp966	predicted gene 8898	zf-C2H2
ENSMUSG00000089857	382019	Zfp882	zinc finger protein 882	zf-C2H2
ENSMUSG00000090015	100642166	Gm15446	predicted gene 15446	zf-C2H2
ENSMUSG00000090093		Gm14399	-	zf-C2H2
ENSMUSG00000090125	18991	Pou3f1	POU domain, class 3, transcription factor 1	Pou
ENSMUSG00000090533		Gm8214	-	Homeobox
ENSMUSG00000090641	78251	Zfp712	zinc finger protein 712	zf-C2H2
ENSMUSG00000090659	72958	Zfp493	zinc finger protein 493	zf-C2H2
ENSMUSG00000090714	545913	Zscan4d	zinc finger and SCAN domain containing 4D	zf-C2H2
ENSMUSG00000090744		Gm6871	-	zf-C2H2
ENSMUSG00000090963		Gm17655	-	zf-C2H2
ENSMUSG00000091020		Gm5828	-	HMG
ENSMUSG00000091183	380850	Gm5141	predicted gene 5141	zf-C2H2
ENSMUSG00000091347		Gm10772	-	zf-C2H2
ENSMUSG00000091474		2610021A01Rik	-	zf-C2H2
ENSMUSG00000091594	100045125	Gm17067	predicted gene, 17768	zf-C2H2
ENSMUSG00000091703		Gm4222	-	Homeobox
ENSMUSG00000091736	100073351	Yy2	Yy2 transcription factor	zf-C2H2
ENSMUSG00000091764	636741	Zfp964	zinc finger protein 964	zf-C2H2
ENSMUSG00000092109	668814	Gm9376	predicted gene 9376	Homeobox
ENSMUSG00000092225	100039706	Gm2381	predicted gene 2381	zf-C2H2
ENSMUSG00000092260	620419	Zfp963	zinc finger protein 963	zf-C2H2
ENSMUSG00000092335		Zfp977	-	zf-C2H2
ENSMUSG00000092416	434178	Zfp141	zinc finger protein 141	zf-C2H2
ENSMUSG00000092544		Gm20422	-	zf-C2H2
ENSMUSG00000093668	75507	Pou5f2	POU domain class 5, transcription factor 2	Pou
ENSMUSG00000093910	330230	Zfp853	zinc finger protein 853	zf-C2H2
ENSMUSG00000094076	100233208	Gm4767	predicted gene 10778	zf-C2H2
ENSMUSG00000094410	667118	Zbed6	zinc finger, BED domain containing 6	zf-BED
ENSMUSG00000094441	77652	Zfp955a	zinc finger protein 955A	zf-C2H2
ENSMUSG00000094475		Gm11007	-	zf-C2H2
ENSMUSG00000094504	384244	Gm5294	predicted gene 5294	Fork head
ENSMUSG00000094740		Gm17449	-	zf-C2H2
ENSMUSG00000094786		Gm14403	-	zf-C2H2
ENSMUSG00000094817	100039280	Cphx3	cytoplasmic polyadenylated homeobox 3	Homeobox
ENSMUSG00000094870	72465	Zfp131	zinc finger protein 131	ZBTB
ENSMUSG00000094932		Gm2007	-	zf-C2H2
ENSMUSG00000094942	100041979	Gm3604	predicted gene 3604	zf-C2H2
ENSMUSG00000094945	100861640	Rhox4a2	predicted gene, 21098	Homeobox
ENSMUSG00000095139	18992	Pou3f2	POU domain, class 3, transcription factor 2	Pou
ENSMUSG00000095193	100044193	Gm20939	predicted gene, 20939	zf-C2H2
ENSMUSG00000095199	100303732	Zfp967	predicted gene 14431	zf-C2H2
ENSMUSG00000095206		Gm17404	-	zf-C2H2
ENSMUSG00000095253	240064	Zfp799	zinc finger protein 799	zf-C2H2
ENSMUSG00000095325	240066	Zfp870	zinc finger protein 870	zf-C2H2
ENSMUSG00000095339	665780	Zscan4b	zinc finger and SCAN domain containing 4B	zf-C2H2
ENSMUSG00000095362	329575	Gm14325	predicted gene 14325	zf-C2H2
ENSMUSG00000095432	212276	Zfp748	zinc finger protein 748	zf-C2H2
ENSMUSG00000095510	621852	Rhox3f	reproductive homeobox 3F	Homeobox
ENSMUSG00000095545		Zfp969	-	zf-C2H2
ENSMUSG00000095601	100861623	Rhox3a2	predicted gene, 21085	Homeobox
ENSMUSG00000095648		Gm2004	-	zf-C2H2
ENSMUSG00000095698	434760	Rhox2d	reproductive homeobox 2D	Homeobox
ENSMUSG00000095741	434764	Rhox2f	reproductive homeobox 2F	Homeobox
ENSMUSG00000095909	628709	Gm10324	predicted gene 10324	zf-C2H2
ENSMUSG00000095936	665848	Zscan4e	zinc finger and SCAN domain containing 4E	zf-C2H2
ENSMUSG00000095975	105594	Cphx1	cytoplasmic polyadenylated homeobox 1	Homeobox
ENSMUSG00000095990	22759	Zfp97	zinc finger protein 97	zf-C2H2
ENSMUSG00000095993		Gm21060	-	zf-C2H2
ENSMUSG00000096014	20664	Sox1	SRY (sex determining region Y)-box 1	HMG
ENSMUSG00000096192		Gm18856	-	ZBTB
ENSMUSG00000096225	16875	Lhx8	LIM homeobox protein 8	Homeobox
ENSMUSG00000096433	240038	Zfp994	predicted gene 4944	zf-C2H2
ENSMUSG00000096696	449000	Zfp960	zinc finger protein 960	zf-C2H2
ENSMUSG00000096734		Gm21836	-	zf-C2H2
ENSMUSG00000096788	100040016	Rhox2e	reproductive homeobox 2E	Homeobox
ENSMUSG00000096795	73610	Zfp433	RIKEN cDNA 1700123A16 gene	zf-C2H2
ENSMUSG00000096856	100233208	Gm10778	predicted gene 10778	zf-C2H2
ENSMUSG00000096910	100043468	Zfp955b	zinc finger protein 955B	zf-C2H2
ENSMUSG00000096916	100043772	Zfp850	zinc finger protein 850	zf-C2H2
ENSMUSG00000097084	14241	Foxl1	forkhead box L1	Fork head
ENSMUSG00000097126	434768	Rhox8	reproductive homeobox 8	Homeobox
ENSMUSG00000097200	19202	Rhox6	reproductive homeobox 6	Homeobox
ENSMUSG00000097270		#N/A	-	Homeobox
ENSMUSG00000097333	170763	Zfp87	zinc finger protein 87	zf-C2H2
ENSMUSG00000097436	104384	Rhox9	reproductive homeobox 9	Homeobox
ENSMUSG00000097600	547168	Rhox7a	reproductive homeobox 7	Homeobox
ENSMUSG00000097918	226439	Ascl5	achaete-scute complex homolog 5 (Drosophila)	bHLH
ENSMUSG00000098022	330502	Zfp82	zinc finger protein 82	zf-C2H2
ENSMUSG00000098137		Gm26919	-	zf-C2H2
ENSMUSG00000098463	100039213	Cphx2	cytoplasmic polyadenylated homeobox 2	Homeobox
ENSMUSG00000098546	22344	#N/A	vascular endothelial zinc finger 1	zf-C2H2
ENSMUSG00000098598	19009	Pou6f1	POU domain, class 6, transcription factor 1	Pou
ENSMUSG00000098804		#N/A	-	Homeobox
ENSMUSG00000098810	630836	2010315B03Rik	RIKEN cDNA 2010315B03 gene	zf-C2H2
ENSMUSG00000098905	629016	Zfp953	zinc finger protein 953	zf-C2H2
ENSMUSG00000099032	100039596	Tcf24	transcription factor 24	bHLH
ENSMUSG00000099083	223922	Atf5	activating transcription factor 7	TF_bZIP
ENSMUSG00000099122	629016	Zfp953	zinc finger protein 953	zf-C2H2
ENSMUSG00000099216	434123	#N/A	predicted gene 5585	Homeobox

## Sheet: Cell cycle genes
Cell cycle gene list modified from Table S5 of Tirosh et al. (2016)
Tirosh, I. et al. Single-cell RNA-seq supports a developmental hierarchy in human oligodendroglioma. Nature, doi:10.1038/nature20123 (2016).
G1/S:		G2/M:
Mcm5		Hmgb2
Pcna		Cdk1
Tyms		Nusap1
Fen1		Ube2c
Mcm2		Birc5
Mcm4		Tpx2
Rrm1		Top2a
Ung		Ndc80
Gins2		Cks2
Mcm6		Nuf2
Cdca7		Cks1b
Dtl		Mki67
Prim1		Tmpo
Uhrf1		Cenpf
Cenpu		Tacc3
Hells		Fam64a
Rfc2		Smc4
Rpa2		Ccnb2
Nasp		Ckap2l
Rad51ap1		Ckap2
Gmnn		Aurkb
Wdr76		Bub1
Slbp		Kif11
Ccne2		Anp32e
Ubr7		Tubb4b
Pold3		Gtse1
Msh2		Kif20b
Atad2		Hjurp
Rad51		Cdca3
Rrm2		Hn1
Cdc45		Cdc20
Cdc6		Ttk
Exo1		Cdc25c
Tipin		Kif2c
Dscc1		Rangap1
Blm		Ncapd2
Casp8ap2		Dlgap5
Usp1		Cdca2
Clspn		Cdca8
Pola1		Ect2
Chaf1b		Kif23
Brip1		Hmmr
E2f8		Aurka
		Psrc1
		Anln
		Lbr
		Ckap5
		Cenpe
		Ctcf
		Nek2
		G2e3
		Gas2l3
		Cbx5
		Cenpa

## Sheet: cell cycle GO term (GO 0007049)
List of the genes included in the cell cycle GO term (GO:0007049)
2610002M06Rik
Actr8
Ahctf1
Ahr
Ajuba
Anapc1
Anapc10
Anapc11
Anapc13
Anapc15
Anapc16
Anapc16
Anapc2
Anapc4
Anapc5
Anapc7
Ankle2
Ankrd53
Anln
Anxa11
Apex2
Apitd1
Appl1
Appl2
Arf6
Arhgef2
Arl2
Arl3
Arl8a
Arl8b
Arpp19
Aspm
Asun
Atm
Aurka
Aurka
Aurkb
Aurkb
Aurkc
Aurkc
Avpi1
Babam1
Banp
Bccip
Becn1
Bex2
Bin3
Birc5
Birc6
Blcap
Bod1
Bora
Brca1
Brca2
Brcc3
Brd7
Bre
Brinp1
Brinp2
Brinp3
Brsk1
Brsk2
Bub1
Bub1b
Bub3
Cables1
Cables2
Cacul1
Camk1
Casp8ap2
Ccar1
Ccar2
Ccdc124
Ccna1
Ccna2
Ccnb1
Ccnb2
Ccnb3
Ccnd1
Ccnd1
Ccnd2
Ccnd2
Ccnd3
Ccnd3
Ccndbp1
Ccne1
Ccne2
Ccnf
Ccng1
Ccng2
Ccnh
Ccnk
Ccno
Ccnt1
Ccnt2
Ccny
Ccpg1
Ccsap
Cd2ap
Cdc123
Cdc123
Cdc14a
Cdc16
Cdc20
Cdc23
Cdc25a
Cdc25b
Cdc25c
Cdc26
Cdc34
Cdc45
Cdc5l
Cdc6
Cdc7
Cdc73
Cdca2
Cdca3
Cdca5
Cdca8
Cdk1
Cdk11b
Cdk14
Cdk2
Cdk20
Cdk4
Cdk5
Cdk6
Cdk6
Cdk7
Cdkn1a
Cdkn1b
Cdkn1c
Cdkn2a
Cdkn2b
Cdkn2c
Cdkn2d
Cdkn3
Cdt1
Cenpc1
Cenpe
Cenpt
Cenpv
Cenpw
Cenpx
Cep131
Cep164
Cep250
Cep55
Cep63
Cetn1
Cetn2
Cetn3
Cgref1
Cgrrf1
Chaf1a
Chaf1b
Chek1
Chek2
Chfr
Chmp1a
Chmp1b
Chmp3
Chtf18
Chtf8
Cib1
Cinp
Cit
Ckap2
Ckap5
Cks1b
Cks1b
Cks2
Cks2
Clasp1
Clasp2
Clspn
Clta
Cltc
Cntrl
Cntrob
Crocc
Csnk1a1
Csnk2a2
Ctdp1
Cts7
Cul4b
Cuzd1
Dab2ip
Dbf4
Dclre1a
Dctn3
Ddias
Ddit3
Dis3l2
Dixdc1
Dlgap5
Dmc1
Dmtf1
Dscc1
Dsn1
Dusp1
Dync1li1
Dynlt3
E2f1
E2f2
E2f3
E2f4
E2f6
E2f7
E2f8
E4f1
Ect2
Eid1
Eif2ak4
Ensa
Ep300
Ercc6l
Esco1
Esco2
Evi5
Fam175b
Fam32a
Fam64a
Fam83d
Fancd2
Fanci
Fbxl7
Fbxo31
Fbxo5
Fbxw11
Fign
Foxm1
Foxn3
Foxo4
Fsd1
Fzr1
Gadd45a
Gadd45gip1
Gadd45gip1
Gak
Gas1
Gas2
Gmnc
Gmnn
Gnai1
Gnai2
Gnai3
Golga2
Gper1
Gsg2
Gspt2
H2afx
Hace1
Haus1
Haus2
Haus3
Haus4
Haus5
Haus7
Haus8
Hcfc1
Hells
Hepacam
Hepacam2
Hjurp
Hmcn1
Hmg20b
Hmga2
Ikzf1
Incenp
Ing1
Ing4
Ino80
Insm1
Ist1
Itgb3bp
Jtb
Kat2b
Katna1
Katnb1
Kctd11
Kdm8
Khdc3
Khdrbs1
Kif11
Kif13a
Kif18b
Kif20b
Kif23
Kif2a
Kif2b
Kif2c
Klhl13
Klhl21
Klhl22
Klhl42
Klhl9
Kmt2e
Kmt5a
Knl1
Knstrn
Kntc1
Lats1
Lats2
Lig1
Lig3
Lig4
Lin37
Lin52
Lin54
Lin9
Lin9
Llgl2
Lmln
Lrrcc1
Lzts1
Lzts2
Mad1l1
Mad2l1
Mad2l2
Maea
Map10
Map3k20
Map3k8
Map3k8
Map9
Mapk1
Mapk12
Mapk13
Mapk3
Mapk4
Mapk6
Mapk7
Mapre1
Mapre2
Mapre3
Mark4
Marveld1
Mastl
Mau2
Mcidas
Mcm2
Mcm3
Mcm4
Mcm5
Mcm6
Mcm7
Mcm8
Mcmbp
Mcts1
Mdc1
Melk
Mis12
Mis12
Mis18a
Mis18bp1
Misp
Mitd1
Mki67
Mlf1
Mlh1
Mnat1
Mnat1
Mplkip
Mrpl41
Msh2
Mtbp
Mtus1
Mybl2
Myog
Nae1
Nasp
Nbn
Ncapd2
Ncapd3
Ncapg2
Ncaph
Ndc80
Nde1
Nedd1
Nedd9
Nek1
Nek11
Nek2
Nek3
Nek4
Nek6
Nek9
Nipbl
Npat
Nsl1
Nsmce2
Nsun2
Nudc
Nuf2
Nup37
Nup43
Nupr1l
Nusap1
Oip5
Pafah1b1
Pak4
Papd5
Pard3
Pard3b
Pard6a
Pard6b
Pard6g
Pcnp
Pdcd2l
Pdcd6ip
Pds5b
Pelo
Phf13
Pik3c3
Pim2
Pim3
Pin1
Pkmyt1
Pkmyt1
Pkn2
Plk1
Plk3
Plk5
Pmf1
Pmp22
Poc5
Pogz
Ppm1d
Ppm1g
Ppp1ca
Ppp1cb
Ppp1r1c
Ppp2r2d
Ppp6c
Prc1
Prkcd
Prkce
Prr5
Psme3
Psrc1
Ptp4a1
Pttg1
Rab11a
Rab11fip3
Rab11fip4
Rabgap1
Rabgap1
Racgap1
Rack1
Rad17
Rad17
Rad21
Rad50
Rala
Ralb
Ran
Rassf1
Rassf2
Rassf4
Rb1
Rb1cc1
Rbbp4
Rbbp8
Rbl1
Rbl1
Rbl2
Rbl2
Rbm38
Rcbtb1
Rcc1
Rcc2
Recql5
Reep3
Reep4
Rgcc
Rgs14
Rgs2
Rhno1
Rhoa
Rif1
Rint1
Rnf8
Rps3
Rps6ka3
Rps6kb1
Ruvbl1
Sac3d1
Sass6
Sdccag3
Seh1l
Senp5
Senp5
Sept1
Sept10
Sept11
Sept14
Sept2
Sept2
Sept3
Sept3
Sept4
Sept5
Sept6
Sept7
Sept9
Setdb2
Sgol1
Sgol2a
Sgsm3
Siah1a
Siah2
Sik1
Sirt2
Ska1
Ska2
Ska3
Smarcb1
Smc1a
Smc1b
Smc2
Smc3
Smc4
Smc5
Smpd3
Snx18
Snx33
Snx9
Son
Spag5
Spag8
Spast
Spc24
Spc25
Spdl1
Spdya
Spdye4a
Specc1l
Spice1
Spin1
Spin2c
Spout1
Src
Stag1
Stag2
Stag3
Stard13
Steap3
Stk10
Stk11
Stox1
Strada
Stradb
Suv39h1
Suv39h2
Syce1
Syce2
Syce3
Sycp1
Sycp2
Sycp3
Tacc1
Tacc3
Taf1
Tbrg1
Terf1
Terf2
Tet2
Tex14
Tfdp1
Tfdp1
Tfdp2
Tfdp2
Thap1
Ticrr
Timeless
Tipin
Tipin
Tlk1
Tlk2
Tmprss11a
Tnks
Tpr
Tpx2
Trim21
Triobp
Trnp1
Trp53
Trp53bp2
Trp73
Tsg101
Tspyl2
Ttc28
Txlng
Txnip
Txnl4b
Uba3
Ube2c
Ube2i
Ube2s
Uhrf1
Uhrf2
Urgcp
Usp16
Usp2
Usp22
Usp3
Usp37
Usp39
Usp44
Usp8
Usp9x
Vash1
Vps4a
Vps4b
Vrk1
Wapl
Wasl
Wdr6
Wee1
Wtap
Zbtb49
Zc3hc1
Zfp207
Zfp385a
Zfp830
Zfyve19
Zfyve26
Zw10
Zwilch
Zwint
